# Supplementary material for: Visible Light‐Mediated Preparation of a Key Intermediate Employed in the Synthesis of Zolpidem and Several Analogs
Source: Chem Asian J. 2025 May 13;20(16):e00455. doi: 10.1002/asia.202500455 (PMC12392708; doi:10.1002/asia.202500455)
Supplement: Supplementary file 2 — Supporting Information [file ASIA-20-e00455-s002.zip]

Archive with 3 entries (3 files):
- 9aa.cif
- 7a.cif
- 14.cif
