# Supplementary material for: Visible Light‐Mediated Preparation of a Key Intermediate Employed in the Synthesis of Zolpidem and Several Analogs
Source: Chem Asian J. 2025 May 13;20(16):e00455. doi: 10.1002/asia.202500455 (PMC12392708; doi:10.1002/asia.202500455)
Supplement: Supplementary file 2 — Supporting Information [file ASIA-20-e00455-s002.zip › 9aa.cif]

data_RMS-269


_publ_section_references
;
Bruker (2010). <i>APEX2</i>, <i>SAINT</i> and <i>SADABS</i>. Bruker AXS Inc.,
Madison, Wisconsin, USA.

Sheldrick, G. M. (2008). Acta Cryst. A64, 112--122.

Sheldrick, G. M. (2015). Acta Cryst. C71, 3-8.
;
#Added by publCIF


_symmetry_space_group_name_hall   ?
#Added by publCIF


_audit_update_record
;
2023-10-16 # Formatted by publCIF

;

# publcif _publ_body_element loop start
loop_
_publ_body_element
_publ_body_title
_publ_body_contents

 section 
;
Introduction
; 
;

;
 section 
;
Experimental
; 
;

;
 subsection 
;
Synthesis and crystallization
; 
;

;
 subsection 
;
Refinement
;
;
Crystal data, data collection and structure refinement details are summarized
in Table 1.
;

 section 
;
Results and discussion
; 
;

;
# publcif _publ_body_element loop end
 
_audit_creation_method            SHELXL-2014/6
_chemical_name_systematic         ?
_chemical_name_common             ?
_chemical_melting_point           ?
_chemical_formula_moiety          'C21 H17 N3 O2'
_chemical_formula_sum
 'C21 H17 N3 O2' 
_chemical_formula_weight          343.38

loop_
 _atom_type_symbol
 _atom_type_description
 _atom_type_scat_dispersion_real
 _atom_type_scat_dispersion_imag
 _atom_type_scat_source
 'C'  'C'   0.0033   0.0016
 'International Tables Vol C Tables 4.2.6.8 and 6.1.1.4'
 'H'  'H'   0.0000   0.0000
 'International Tables Vol C Tables 4.2.6.8 and 6.1.1.4'
 'N'  'N'   0.0061   0.0033
 'International Tables Vol C Tables 4.2.6.8 and 6.1.1.4'
 'O'  'O'   0.0106   0.0060
 'International Tables Vol C Tables 4.2.6.8 and 6.1.1.4'
 
_space_group_crystal_system       triclinic
_space_group_IT_number            2
_space_group_name_H-M_alt         'P -1'
_space_group_name_Hall            '-P 1'
 
_shelx_space_group_comment
;
The symmetry employed for this shelxl refinement is uniquely defined
by the following loop, which should always be used as a source of
symmetry information in preference to the above space-group names.
They are only intended as comments.
;
 
loop_
 _space_group_symop_operation_xyz
 'x, y, z'
 '-x, -y, -z'
 
_cell_length_a                    9.6988(8)
_cell_length_b                    10.5794(8)
_cell_length_c                    17.9789(15)
_cell_angle_alpha                 87.716(2)
_cell_angle_beta                  81.254(2)
_cell_angle_gamma                 66.599(2)
_cell_volume                      1672.9(2)
_cell_formula_units_Z             4
_cell_measurement_temperature     120(2)
_cell_measurement_reflns_used     4226
_cell_measurement_theta_min       4.8
_cell_measurement_theta_max       55.8
 
_exptl_crystal_description        irregular
_exptl_crystal_colour             colorless
_exptl_crystal_density_meas       ?
_exptl_crystal_density_method     ?
_exptl_crystal_density_diffrn     1.363          
_exptl_crystal_F_000              720
_exptl_transmission_factor_min    ?
_exptl_transmission_factor_max    ?
_exptl_crystal_size_max           0.297
_exptl_crystal_size_mid           0.153
_exptl_crystal_size_min           0.146
_exptl_absorpt_coefficient_mu     0.090
_shelx_estimated_absorpt_T_min    0.974
_shelx_estimated_absorpt_T_max    0.987
_exptl_absorpt_correction_type    multi-scan
_exptl_absorpt_correction_T_min   0.7112
_exptl_absorpt_correction_T_max   0.7457
_exptl_absorpt_process_details    'SADABS (Bruker, 2010)'  
_exptl_absorpt_special_details    ?
_diffrn_ambient_temperature       120(2)
_diffrn_radiation_wavelength      0.71073
_diffrn_radiation_type            MoK\a
_diffrn_radiation_source          'fine-focus sealed tube'                     
_diffrn_measurement_device_type   'Bruker APEX CCD detector' 
_diffrn_measurement_method        'phi and omega scans'  
_diffrn_detector_area_resol_mean  8.3333
_diffrn_reflns_number             20801
_diffrn_reflns_av_unetI/netI      0.0483
_diffrn_reflns_av_R_equivalents   0.0342
_diffrn_reflns_limit_h_min        -12
_diffrn_reflns_limit_h_max        12
_diffrn_reflns_limit_k_min        -13
_diffrn_reflns_limit_k_max        13
_diffrn_reflns_limit_l_min        -23
_diffrn_reflns_limit_l_max        23
_diffrn_reflns_theta_min          2.098
_diffrn_reflns_theta_max          27.877
_diffrn_reflns_theta_full         25.242
_diffrn_measured_fraction_theta_max   0.999
_diffrn_measured_fraction_theta_full  1.000
_diffrn_reflns_Laue_measured_fraction_max    0.999
_diffrn_reflns_Laue_measured_fraction_full   1.000
_diffrn_reflns_point_group_measured_fraction_max   0.999
_diffrn_reflns_point_group_measured_fraction_full  1.000
_reflns_number_total              7969
_reflns_number_gt                 5819
_reflns_threshold_expression      'I > 2\s(I)'
_reflns_Friedel_coverage          0.000
_reflns_Friedel_fraction_max      .
_reflns_Friedel_fraction_full     .
 
_reflns_special_details
;
 Reflections were merged by SHELXL according to the crystal
 class for the calculation of statistics and refinement.
 
 _reflns_Friedel_fraction is defined as the number of unique
 Friedel pairs measured divided by the number that would be
 possible theoretically, ignoring centric projections and
 systematic absences.
;
 
_computing_data_collection        '<i>APEX2</i> (Bruker, 2010)' 
_computing_cell_refinement        '<i>SAINT</i> (Bruker, 2010)' 
_computing_data_reduction         '<i>SAINT</i> (Bruker, 2010)' 
_computing_structure_solution     'SHELXS-97 (Sheldrick, 2008)'
_computing_structure_refinement 'SHELXL-2014/7 (Sheldrick, 2015)'
_computing_molecular_graphics     ?
_computing_publication_material   ?
_refine_special_details           ?
_refine_ls_structure_factor_coef  Fsqd
_refine_ls_matrix_type            full
_refine_ls_weighting_scheme       calc
_refine_ls_weighting_details
'w=1/[\s^2^(Fo^2^)+(0.0385P)^2^+0.5161P] where P=(Fo^2^+2Fc^2^)/3'
_atom_sites_solution_primary      direct
_atom_sites_solution_secondary    ?
_atom_sites_solution_hydrogens    geom
_refine_ls_hydrogen_treatment     constr
_refine_ls_extinction_method      none
_refine_ls_extinction_coef        .
_refine_ls_number_reflns          7969
_refine_ls_number_parameters      471
_refine_ls_number_restraints      0
_refine_ls_R_factor_all           0.0702
_refine_ls_R_factor_gt            0.0440
_refine_ls_wR_factor_ref          0.1006
_refine_ls_wR_factor_gt           0.0905
_refine_ls_goodness_of_fit_ref    1.012
_refine_ls_restrained_S_all       1.012
_refine_ls_shift/su_max           0.000
_refine_ls_shift/su_mean          0.000
 
loop_
 _atom_site_label
 _atom_site_type_symbol
 _atom_site_fract_x
 _atom_site_fract_y
 _atom_site_fract_z
 _atom_site_U_iso_or_equiv
 _atom_site_adp_type
 _atom_site_occupancy
 _atom_site_site_symmetry_order  
 _atom_site_calc_flag
 _atom_site_refinement_flags_posn
 _atom_site_refinement_flags_adp
 _atom_site_refinement_flags_occupancy
 _atom_site_disorder_assembly
 _atom_site_disorder_group
O1 O 0.15668(12) 0.38025(11) 0.80687(6) 0.0240(3) Uani 1 1 d . . . . .
N1 N 0.61859(14) 0.30621(12) 0.88091(7) 0.0171(3) Uani 1 1 d . . . . .
C1 C 0.39117(17) 0.38451(14) 1.06463(9) 0.0178(3) Uani 1 1 d . . . . .
H1 H 0.3378 0.4796 1.0561 0.021 Uiso 1 1 calc R U . . .
O2 O 0.04063(13) 0.36023(11) 0.92116(6) 0.0250(3) Uani 1 1 d . . . . .
N2 N 0.68819(14) 0.36476(12) 0.75493(7) 0.0194(3) Uani 1 1 d . . . . .
C2 C 0.38808(18) 0.33647(16) 1.13753(9) 0.0217(3) Uani 1 1 d . . . . .
H2 H 0.3326 0.3987 1.1785 0.026 Uiso 1 1 calc R U . . .
O3 O 0.56957(13) 0.70035(11) 0.58875(6) 0.0253(3) Uani 1 1 d . . . . .
N3 N 0.43180(13) 0.44839(11) 0.81982(7) 0.0152(3) Uani 1 1 d . . . . .
C3 C 0.46585(19) 0.19774(16) 1.15076(10) 0.0248(4) Uani 1 1 d . . . . .
H3 H 0.4648 0.1648 1.2007 0.030 Uiso 1 1 calc R U . . .
O4 O 0.54411(12) 0.79744(10) 0.47579(6) 0.0208(2) Uani 1 1 d . . . . .
N4 N 1.08375(14) 0.68385(12) 0.47825(7) 0.0195(3) Uani 1 1 d . . . . .
C4 C 0.54514(18) 0.10773(16) 1.09040(10) 0.0240(4) Uani 1 1 d . . . . .
H4 H 0.5976 0.0125 1.0991 0.029 Uiso 1 1 calc R U . . .
N5 N 1.16879(15) 0.50157(13) 0.56510(8) 0.0253(3) Uani 1 1 d . . . . .
C5 C 0.54866(17) 0.15514(14) 1.01759(9) 0.0192(3) Uani 1 1 d . . . . .
H5 H 0.6037 0.0924 0.9768 0.023 Uiso 1 1 calc R U . . .
N6 N 0.91531(14) 0.67603(11) 0.57738(7) 0.0164(3) Uani 1 1 d . . . . .
C6 C 0.47167(16) 0.29481(14) 1.00379(8) 0.0161(3) Uani 1 1 d . . . . .
C7 C 0.48064(16) 0.34519(13) 0.92637(8) 0.0154(3) Uani 1 1 d . . . . .
C8 C 0.58787(16) 0.37003(14) 0.81685(9) 0.0161(3) Uani 1 1 d . . . . .
C9 C 0.63184(18) 0.43426(15) 0.69665(9) 0.0213(3) Uani 1 1 d . . . . .
H9 H 0.7003 0.4310 0.6523 0.026 Uiso 1 1 calc R U . . .
C10 C 0.47486(18) 0.51379(15) 0.69619(9) 0.0220(3) Uani 1 1 d . . . . .
H10 H 0.4404 0.5625 0.6526 0.026 Uiso 1 1 calc R U . . .
C11 C 0.37487(17) 0.51956(14) 0.75836(9) 0.0185(3) Uani 1 1 d . . . . .
H11 H 0.2689 0.5710 0.7595 0.022 Uiso 1 1 calc R U . . .
C12 C 0.36303(16) 0.43227(13) 0.89070(8) 0.0148(3) Uani 1 1 d . . . . .
C13 C 0.19434(16) 0.48751(14) 0.91418(8) 0.0153(3) Uani 1 1 d . . . . .
H13 H 0.1764 0.4697 0.9691 0.018 Uiso 1 1 calc R U . . .
C14 C 0.10897(16) 0.64264(14) 0.90430(8) 0.0158(3) Uani 1 1 d . . . . .
C15 C 0.17469(17) 0.73356(15) 0.91632(9) 0.0211(3) Uani 1 1 d . . . . .
H15 H 0.2767 0.6989 0.9259 0.025 Uiso 1 1 calc R U . . .
C16 C 0.09248(18) 0.87480(15) 0.91443(10) 0.0243(4) Uani 1 1 d . . . . .
H16 H 0.1382 0.9362 0.9233 0.029 Uiso 1 1 calc R U . . .
C17 C -0.05548(18) 0.92665(15) 0.89966(9) 0.0220(3) Uani 1 1 d . . . . .
H17 H -0.1121 1.0233 0.8991 0.026 Uiso 1 1 calc R U . . .
C18 C -0.12031(18) 0.83684(16) 0.88577(10) 0.0256(4) Uani 1 1 d . . . . .
H18 H -0.2213 0.8718 0.8746 0.031 Uiso 1 1 calc R U . . .
C19 C -0.03871(17) 0.69574(15) 0.88804(9) 0.0224(3) Uani 1 1 d . . . . .
H19 H -0.0844 0.6347 0.8784 0.027 Uiso 1 1 calc R U . . .
C20 C 0.12997(16) 0.40456(14) 0.87360(8) 0.0152(3) Uani 1 1 d . . . . .
C21 C -0.0220(2) 0.27661(19) 0.88710(11) 0.0335(4) Uani 1 1 d . . . . .
H21A H -0.0799 0.3290 0.8479 0.050 Uiso 1 1 calc R U . . .
H21B H -0.0893 0.2518 0.9257 0.050 Uiso 1 1 calc R U . . .
H21C H 0.0608 0.1926 0.8647 0.050 Uiso 1 1 calc R U . . .
C22 C 0.85646(16) 1.03746(14) 0.43693(9) 0.0184(3) Uani 1 1 d . . . . .
H22 H 0.8212 1.0668 0.4881 0.022 Uiso 1 1 calc R U . . .
C23 C 0.83829(17) 1.13459(15) 0.38104(9) 0.0214(3) Uani 1 1 d . . . . .
H23 H 0.7902 1.2300 0.3941 0.026 Uiso 1 1 calc R U . . .
C24 C 0.89003(18) 1.09294(16) 0.30641(9) 0.0234(3) Uani 1 1 d . . . . .
H24 H 0.8760 1.1594 0.2680 0.028 Uiso 1 1 calc R U . . .
C25 C 0.96259(18) 0.95345(16) 0.28797(9) 0.0226(3) Uani 1 1 d . . . . .
H25 H 0.9996 0.9246 0.2368 0.027 Uiso 1 1 calc R U . . .
C26 C 0.98137(17) 0.85635(15) 0.34336(9) 0.0194(3) Uani 1 1 d . . . . .
H26 H 1.0323 0.7612 0.3301 0.023 Uiso 1 1 calc R U . . .
C27 C 0.92619(16) 0.89688(14) 0.41852(8) 0.0165(3) Uani 1 1 d . . . . .
C28 C 0.94576(16) 0.79275(14) 0.47755(8) 0.0167(3) Uani 1 1 d . . . . .
C29 C 1.06390(17) 0.61464(14) 0.53896(9) 0.0187(3) Uani 1 1 d . . . . .
C30 C 1.12575(19) 0.45305(16) 0.62876(10) 0.0268(4) Uani 1 1 d . . . . .
H30 H 1.1981 0.3733 0.6479 0.032 Uiso 1 1 calc R U . . .
C31 C 0.97885(18) 0.51188(15) 0.67042(9) 0.0226(3) Uani 1 1 d . . . . .
H31 H 0.9546 0.4734 0.7167 0.027 Uiso 1 1 calc R U . . .
C32 C 0.87285(18) 0.62395(14) 0.64356(9) 0.0196(3) Uani 1 1 d . . . . .
H32 H 0.7723 0.6650 0.6698 0.024 Uiso 1 1 calc R U . . .
C33 C 0.83941(16) 0.79003(14) 0.53677(8) 0.0160(3) Uani 1 1 d . . . . .
C34 C 0.67160(16) 0.87340(14) 0.55379(8) 0.0158(3) Uani 1 1 d . . . . .
H34 H 0.6459 0.9447 0.5142 0.019 Uiso 1 1 calc R U . . .
C35 C 0.61546(16) 0.95084(13) 0.62949(8) 0.0158(3) Uani 1 1 d . . . . .
C36 C 0.46101(17) 1.00367(14) 0.65785(9) 0.0187(3) Uani 1 1 d . . . . .
H36 H 0.3931 0.9823 0.6329 0.022 Uiso 1 1 calc R U . . .
C37 C 0.40563(17) 1.08682(15) 0.72203(9) 0.0209(3) Uani 1 1 d . . . . .
H37 H 0.2998 1.1239 0.7403 0.025 Uiso 1 1 calc R U . . .
C38 C 0.50430(18) 1.11627(14) 0.75981(9) 0.0204(3) Uani 1 1 d . . . . .
H38 H 0.4663 1.1735 0.8039 0.024 Uiso 1 1 calc R U . . .
C39 C 0.65823(18) 1.06199(14) 0.73304(9) 0.0210(3) Uani 1 1 d . . . . .
H39 H 0.7262 1.0805 0.7593 0.025 Uiso 1 1 calc R U . . .
C40 C 0.71364(17) 0.98042(14) 0.66783(9) 0.0190(3) Uani 1 1 d . . . . .
H40 H 0.8193 0.9446 0.6493 0.023 Uiso 1 1 calc R U . . .
C41 C 0.58929(16) 0.78009(14) 0.54314(8) 0.0167(3) Uani 1 1 d . . . . .
C42 C 0.47659(19) 0.70606(15) 0.45531(10) 0.0257(4) Uani 1 1 d . . . . .
H42A H 0.4464 0.7291 0.4053 0.039 Uiso 1 1 calc R U . . .
H42B H 0.3870 0.7168 0.4922 0.039 Uiso 1 1 calc R U . . .
H42C H 0.5508 0.6105 0.4546 0.039 Uiso 1 1 calc R U . . .
 
loop_
 _atom_site_aniso_label
 _atom_site_aniso_U_11
 _atom_site_aniso_U_22
 _atom_site_aniso_U_33
 _atom_site_aniso_U_23
 _atom_site_aniso_U_13
 _atom_site_aniso_U_12
O1 0.0247(6) 0.0336(6) 0.0172(6) -0.0031(5) -0.0009(5) -0.0158(5)
N1 0.0142(6) 0.0164(6) 0.0205(7) -0.0023(5) -0.0018(5) -0.0061(5)
C1 0.0175(8) 0.0176(7) 0.0208(8) -0.0004(6) -0.0044(6) -0.0088(6)
O2 0.0321(7) 0.0323(6) 0.0196(6) -0.0031(5) 0.0022(5) -0.0241(5)
N2 0.0180(7) 0.0201(6) 0.0211(7) -0.0046(5) 0.0035(5) -0.0102(5)
C2 0.0237(8) 0.0268(8) 0.0188(8) -0.0030(6) -0.0024(6) -0.0145(6)
O3 0.0296(6) 0.0282(6) 0.0229(6) 0.0050(5) -0.0041(5) -0.0168(5)
N3 0.0138(6) 0.0150(5) 0.0164(7) -0.0015(5) -0.0006(5) -0.0056(5)
C3 0.0285(9) 0.0317(8) 0.0212(9) 0.0069(7) -0.0062(7) -0.0189(7)
O4 0.0226(6) 0.0215(5) 0.0189(6) -0.0002(4) -0.0074(5) -0.0078(4)
N4 0.0158(6) 0.0185(6) 0.0198(7) -0.0011(5) -0.0008(5) -0.0028(5)
C4 0.0219(8) 0.0206(7) 0.0316(10) 0.0070(6) -0.0080(7) -0.0098(6)
N5 0.0190(7) 0.0218(6) 0.0276(8) 0.0037(6) -0.0035(6) -0.0004(5)
C5 0.0152(7) 0.0189(7) 0.0236(9) -0.0014(6) -0.0022(6) -0.0068(6)
N6 0.0156(6) 0.0159(6) 0.0158(7) -0.0003(5) -0.0023(5) -0.0042(5)
C6 0.0139(7) 0.0199(7) 0.0181(8) 0.0013(6) -0.0047(6) -0.0100(6)
C7 0.0147(7) 0.0140(6) 0.0189(8) -0.0036(5) -0.0020(6) -0.0071(5)
C8 0.0127(7) 0.0146(6) 0.0211(8) -0.0040(6) -0.0004(6) -0.0059(5)
C9 0.0227(8) 0.0231(7) 0.0203(9) -0.0037(6) 0.0041(6) -0.0137(6)
C10 0.0264(9) 0.0219(7) 0.0193(9) 0.0024(6) -0.0028(7) -0.0116(6)
C11 0.0180(8) 0.0168(7) 0.0205(8) 0.0019(6) -0.0024(6) -0.0072(6)
C12 0.0141(7) 0.0157(6) 0.0152(8) -0.0008(5) 0.0005(6) -0.0073(5)
C13 0.0137(7) 0.0173(6) 0.0147(8) 0.0001(5) -0.0015(6) -0.0061(5)
C14 0.0144(7) 0.0177(6) 0.0142(8) -0.0017(5) 0.0010(6) -0.0060(5)
C15 0.0150(7) 0.0221(7) 0.0261(9) -0.0017(6) -0.0041(6) -0.0065(6)
C16 0.0229(8) 0.0204(7) 0.0313(10) -0.0028(6) -0.0035(7) -0.0102(6)
C17 0.0199(8) 0.0172(7) 0.0248(9) 0.0007(6) 0.0008(7) -0.0044(6)
C18 0.0147(8) 0.0237(8) 0.0355(10) -0.0001(7) -0.0062(7) -0.0036(6)
C19 0.0157(8) 0.0204(7) 0.0321(10) -0.0001(6) -0.0054(7) -0.0076(6)
C20 0.0111(7) 0.0152(6) 0.0170(8) 0.0010(5) -0.0008(6) -0.0031(5)
C21 0.0439(11) 0.0402(10) 0.0306(10) -0.0054(8) 0.0020(8) -0.0337(9)
C22 0.0148(7) 0.0202(7) 0.0182(8) -0.0016(6) -0.0007(6) -0.0053(6)
C23 0.0177(8) 0.0176(7) 0.0274(9) 0.0011(6) -0.0027(6) -0.0057(6)
C24 0.0221(8) 0.0264(8) 0.0239(9) 0.0077(6) -0.0058(7) -0.0116(7)
C25 0.0225(8) 0.0317(8) 0.0156(8) -0.0004(6) -0.0007(6) -0.0134(7)
C26 0.0175(8) 0.0207(7) 0.0205(8) -0.0029(6) -0.0004(6) -0.0085(6)
C27 0.0121(7) 0.0211(7) 0.0173(8) 0.0009(6) -0.0016(6) -0.0078(6)
C28 0.0152(7) 0.0179(7) 0.0160(8) -0.0028(6) -0.0023(6) -0.0052(6)
C29 0.0143(7) 0.0185(7) 0.0203(8) -0.0019(6) -0.0007(6) -0.0036(6)
C30 0.0260(9) 0.0208(7) 0.0289(10) 0.0049(7) -0.0079(7) -0.0035(6)
C31 0.0256(8) 0.0227(7) 0.0192(9) 0.0045(6) -0.0047(7) -0.0089(6)
C32 0.0206(8) 0.0199(7) 0.0174(8) -0.0008(6) -0.0013(6) -0.0075(6)
C33 0.0160(7) 0.0156(6) 0.0156(8) 0.0011(5) -0.0031(6) -0.0051(5)
C34 0.0149(7) 0.0150(6) 0.0152(8) 0.0010(5) -0.0017(6) -0.0037(5)
C35 0.0160(7) 0.0137(6) 0.0162(8) 0.0021(5) -0.0016(6) -0.0049(5)
C36 0.0158(7) 0.0199(7) 0.0201(8) 0.0002(6) -0.0031(6) -0.0066(6)
C37 0.0160(8) 0.0219(7) 0.0212(9) -0.0009(6) 0.0017(6) -0.0052(6)
C38 0.0249(8) 0.0170(7) 0.0181(8) -0.0027(6) 0.0000(6) -0.0080(6)
C39 0.0219(8) 0.0190(7) 0.0234(9) -0.0013(6) -0.0057(7) -0.0086(6)
C40 0.0153(7) 0.0170(7) 0.0231(9) -0.0008(6) -0.0010(6) -0.0051(6)
C41 0.0131(7) 0.0162(6) 0.0158(8) -0.0011(6) 0.0006(6) -0.0015(5)
C42 0.0239(9) 0.0235(8) 0.0305(10) -0.0064(7) -0.0093(7) -0.0076(7)
 
_geom_special_details
;
 All esds (except the esd in the dihedral angle between two l.s. planes)
 are estimated using the full covariance matrix.  The cell esds are taken
 into account individually in the estimation of esds in distances, angles
 and torsion angles; correlations between esds in cell parameters are only
 used when they are defined by crystal symmetry.  An approximate (isotropic)
 treatment of cell esds is used for estimating esds involving l.s. planes.
;
 
loop_
 _geom_bond_atom_site_label_1
 _geom_bond_atom_site_label_2
 _geom_bond_distance
 _geom_bond_site_symmetry_2
 _geom_bond_publ_flag
O1 C20 1.2041(18) . ?
N1 C8 1.3243(19) . ?
N1 C7 1.3727(19) . ?
C1 C2 1.387(2) . ?
C1 C6 1.393(2) . ?
C1 H1 0.9500 . ?
O2 C20 1.3294(18) . ?
O2 C21 1.4528(19) . ?
N2 C9 1.316(2) . ?
N2 C8 1.3496(19) . ?
C2 C3 1.388(2) . ?
C2 H2 0.9500 . ?
O3 C41 1.2026(18) . ?
N3 C11 1.3718(19) . ?
N3 C12 1.3829(19) . ?
N3 C8 1.4012(18) . ?
C3 C4 1.387(2) . ?
C3 H3 0.9500 . ?
O4 C41 1.3309(18) . ?
O4 C42 1.4504(18) . ?
N4 C29 1.322(2) . ?
N4 C28 1.3776(18) . ?
C4 C5 1.383(2) . ?
C4 H4 0.9500 . ?
N5 C30 1.314(2) . ?
N5 C29 1.3493(19) . ?
C5 C6 1.3976(19) . ?
C5 H5 0.9500 . ?
N6 C32 1.3668(19) . ?
N6 C33 1.3848(18) . ?
N6 C29 1.4019(19) . ?
C6 C7 1.473(2) . ?
C7 C12 1.379(2) . ?
C9 C10 1.418(2) . ?
C9 H9 0.9500 . ?
C10 C11 1.350(2) . ?
C10 H10 0.9500 . ?
C11 H11 0.9500 . ?
C12 C13 1.499(2) . ?
C13 C20 1.522(2) . ?
C13 C14 1.5338(19) . ?
C13 H13 1.0000 . ?
C14 C15 1.387(2) . ?
C14 C19 1.388(2) . ?
C15 C16 1.388(2) . ?
C15 H15 0.9500 . ?
C16 C17 1.382(2) . ?
C16 H16 0.9500 . ?
C17 C18 1.379(2) . ?
C17 H17 0.9500 . ?
C18 C19 1.387(2) . ?
C18 H18 0.9500 . ?
C19 H19 0.9500 . ?
C21 H21A 0.9800 . ?
C21 H21B 0.9800 . ?
C21 H21C 0.9800 . ?
C22 C23 1.387(2) . ?
C22 C27 1.3969(19) . ?
C22 H22 0.9500 . ?
C23 C24 1.383(2) . ?
C23 H23 0.9500 . ?
C24 C25 1.388(2) . ?
C24 H24 0.9500 . ?
C25 C26 1.380(2) . ?
C25 H25 0.9500 . ?
C26 C27 1.393(2) . ?
C26 H26 0.9500 . ?
C27 C28 1.476(2) . ?
C28 C33 1.373(2) . ?
C30 C31 1.409(2) . ?
C30 H30 0.9500 . ?
C31 C32 1.354(2) . ?
C31 H31 0.9500 . ?
C32 H32 0.9500 . ?
C33 C34 1.500(2) . ?
C34 C35 1.526(2) . ?
C34 C41 1.528(2) . ?
C34 H34 1.0000 . ?
C35 C40 1.391(2) . ?
C35 C36 1.393(2) . ?
C36 C37 1.382(2) . ?
C36 H36 0.9500 . ?
C37 C38 1.388(2) . ?
C37 H37 0.9500 . ?
C38 C39 1.383(2) . ?
C38 H38 0.9500 . ?
C39 C40 1.389(2) . ?
C39 H39 0.9500 . ?
C40 H40 0.9500 . ?
C42 H42A 0.9800 . ?
C42 H42B 0.9800 . ?
C42 H42C 0.9800 . ?
 
loop_
 _geom_angle_atom_site_label_1
 _geom_angle_atom_site_label_2
 _geom_angle_atom_site_label_3
 _geom_angle
 _geom_angle_site_symmetry_1
 _geom_angle_site_symmetry_3
 _geom_angle_publ_flag
C8 N1 C7 105.03(12) . . ?
C2 C1 C6 120.74(13) . . ?
C2 C1 H1 119.6 . . ?
C6 C1 H1 119.6 . . ?
C20 O2 C21 115.07(12) . . ?
C9 N2 C8 116.67(13) . . ?
C1 C2 C3 120.18(14) . . ?
C1 C2 H2 119.9 . . ?
C3 C2 H2 119.9 . . ?
C11 N3 C12 132.41(13) . . ?
C11 N3 C8 120.70(13) . . ?
C12 N3 C8 106.87(12) . . ?
C4 C3 C2 119.36(15) . . ?
C4 C3 H3 120.3 . . ?
C2 C3 H3 120.3 . . ?
C41 O4 C42 116.62(12) . . ?
C29 N4 C28 104.94(12) . . ?
C5 C4 C3 120.68(14) . . ?
C5 C4 H4 119.7 . . ?
C3 C4 H4 119.7 . . ?
C30 N5 C29 116.87(14) . . ?
C4 C5 C6 120.35(14) . . ?
C4 C5 H5 119.8 . . ?
C6 C5 H5 119.8 . . ?
C32 N6 C33 132.58(13) . . ?
C32 N6 C29 120.70(12) . . ?
C33 N6 C29 106.66(12) . . ?
C1 C6 C5 118.68(14) . . ?
C1 C6 C7 121.32(12) . . ?
C5 C6 C7 119.97(13) . . ?
N1 C7 C12 112.15(13) . . ?
N1 C7 C6 120.12(12) . . ?
C12 C7 C6 127.72(13) . . ?
N1 C8 N2 126.96(13) . . ?
N1 C8 N3 111.21(12) . . ?
N2 C8 N3 121.83(13) . . ?
N2 C9 C10 123.88(15) . . ?
N2 C9 H9 118.1 . . ?
C10 C9 H9 118.1 . . ?
C11 C10 C9 119.32(15) . . ?
C11 C10 H10 120.3 . . ?
C9 C10 H10 120.3 . . ?
C10 C11 N3 117.57(14) . . ?
C10 C11 H11 121.2 . . ?
N3 C11 H11 121.2 . . ?
C7 C12 N3 104.73(12) . . ?
C7 C12 C13 131.05(14) . . ?
N3 C12 C13 123.79(13) . . ?
C12 C13 C20 108.80(11) . . ?
C12 C13 C14 115.64(12) . . ?
C20 C13 C14 111.21(12) . . ?
C12 C13 H13 106.9 . . ?
C20 C13 H13 106.9 . . ?
C14 C13 H13 106.9 . . ?
C15 C14 C19 118.62(13) . . ?
C15 C14 C13 120.34(13) . . ?
C19 C14 C13 120.91(13) . . ?
C14 C15 C16 120.51(14) . . ?
C14 C15 H15 119.7 . . ?
C16 C15 H15 119.7 . . ?
C17 C16 C15 120.39(15) . . ?
C17 C16 H16 119.8 . . ?
C15 C16 H16 119.8 . . ?
C18 C17 C16 119.43(14) . . ?
C18 C17 H17 120.3 . . ?
C16 C17 H17 120.3 . . ?
C17 C18 C19 120.28(15) . . ?
C17 C18 H18 119.9 . . ?
C19 C18 H18 119.9 . . ?
C18 C19 C14 120.74(14) . . ?
C18 C19 H19 119.6 . . ?
C14 C19 H19 119.6 . . ?
O1 C20 O2 123.52(14) . . ?
O1 C20 C13 124.86(14) . . ?
O2 C20 C13 111.62(12) . . ?
O2 C21 H21A 109.5 . . ?
O2 C21 H21B 109.5 . . ?
H21A C21 H21B 109.5 . . ?
O2 C21 H21C 109.5 . . ?
H21A C21 H21C 109.5 . . ?
H21B C21 H21C 109.5 . . ?
C23 C22 C27 120.49(14) . . ?
C23 C22 H22 119.8 . . ?
C27 C22 H22 119.8 . . ?
C24 C23 C22 120.19(14) . . ?
C24 C23 H23 119.9 . . ?
C22 C23 H23 119.9 . . ?
C23 C24 C25 119.56(14) . . ?
C23 C24 H24 120.2 . . ?
C25 C24 H24 120.2 . . ?
C26 C25 C24 120.50(15) . . ?
C26 C25 H25 119.7 . . ?
C24 C25 H25 119.7 . . ?
C25 C26 C27 120.48(14) . . ?
C25 C26 H26 119.8 . . ?
C27 C26 H26 119.8 . . ?
C26 C27 C22 118.74(14) . . ?
C26 C27 C28 120.33(13) . . ?
C22 C27 C28 120.90(13) . . ?
C33 C28 N4 112.09(13) . . ?
C33 C28 C27 127.42(13) . . ?
N4 C28 C27 120.48(13) . . ?
N4 C29 N5 127.16(14) . . ?
N4 C29 N6 111.32(12) . . ?
N5 C29 N6 121.50(14) . . ?
N5 C30 C31 124.07(14) . . ?
N5 C30 H30 118.0 . . ?
C31 C30 H30 118.0 . . ?
C32 C31 C30 119.07(15) . . ?
C32 C31 H31 120.5 . . ?
C30 C31 H31 120.5 . . ?
C31 C32 N6 117.77(14) . . ?
C31 C32 H32 121.1 . . ?
N6 C32 H32 121.1 . . ?
C28 C33 N6 104.96(12) . . ?
C28 C33 C34 131.40(13) . . ?
N6 C33 C34 123.17(13) . . ?
C33 C34 C35 115.92(12) . . ?
C33 C34 C41 108.30(11) . . ?
C35 C34 C41 112.43(12) . . ?
C33 C34 H34 106.5 . . ?
C35 C34 H34 106.5 . . ?
C41 C34 H34 106.5 . . ?
C40 C35 C36 118.90(13) . . ?
C40 C35 C34 121.15(13) . . ?
C36 C35 C34 119.71(13) . . ?
C37 C36 C35 120.62(14) . . ?
C37 C36 H36 119.7 . . ?
C35 C36 H36 119.7 . . ?
C36 C37 C38 120.11(14) . . ?
C36 C37 H37 119.9 . . ?
C38 C37 H37 119.9 . . ?
C39 C38 C37 119.74(14) . . ?
C39 C38 H38 120.1 . . ?
C37 C38 H38 120.1 . . ?
C38 C39 C40 120.19(15) . . ?
C38 C39 H39 119.9 . . ?
C40 C39 H39 119.9 . . ?
C39 C40 C35 120.42(14) . . ?
C39 C40 H40 119.8 . . ?
C35 C40 H40 119.8 . . ?
O3 C41 O4 124.39(14) . . ?
O3 C41 C34 124.88(14) . . ?
O4 C41 C34 110.73(12) . . ?
O4 C42 H42A 109.5 . . ?
O4 C42 H42B 109.5 . . ?
H42A C42 H42B 109.5 . . ?
O4 C42 H42C 109.5 . . ?
H42A C42 H42C 109.5 . . ?
H42B C42 H42C 109.5 . . ?
 
loop_
 _geom_torsion_atom_site_label_1
 _geom_torsion_atom_site_label_2
 _geom_torsion_atom_site_label_3
 _geom_torsion_atom_site_label_4
 _geom_torsion
 _geom_torsion_site_symmetry_1
 _geom_torsion_site_symmetry_2
 _geom_torsion_site_symmetry_3
 _geom_torsion_site_symmetry_4
 _geom_torsion_publ_flag
C6 C1 C2 C3 0.1(2) . . . . ?
C1 C2 C3 C4 -0.7(2) . . . . ?
C2 C3 C4 C5 0.7(2) . . . . ?
C3 C4 C5 C6 -0.2(2) . . . . ?
C2 C1 C6 C5 0.4(2) . . . . ?
C2 C1 C6 C7 -177.69(14) . . . . ?
C4 C5 C6 C1 -0.3(2) . . . . ?
C4 C5 C6 C7 177.77(14) . . . . ?
C8 N1 C7 C12 0.65(16) . . . . ?
C8 N1 C7 C6 -178.94(12) . . . . ?
C1 C6 C7 N1 131.07(15) . . . . ?
C5 C6 C7 N1 -46.97(19) . . . . ?
C1 C6 C7 C12 -48.5(2) . . . . ?
C5 C6 C7 C12 133.51(16) . . . . ?
C7 N1 C8 N2 179.15(14) . . . . ?
C7 N1 C8 N3 -0.75(15) . . . . ?
C9 N2 C8 N1 178.48(14) . . . . ?
C9 N2 C8 N3 -1.6(2) . . . . ?
C11 N3 C8 N1 -177.99(12) . . . . ?
C12 N3 C8 N1 0.60(15) . . . . ?
C11 N3 C8 N2 2.1(2) . . . . ?
C12 N3 C8 N2 -179.31(12) . . . . ?
C8 N2 C9 C10 0.8(2) . . . . ?
N2 C9 C10 C11 -0.4(2) . . . . ?
C9 C10 C11 N3 0.8(2) . . . . ?
C12 N3 C11 C10 -179.79(14) . . . . ?
C8 N3 C11 C10 -1.6(2) . . . . ?
N1 C7 C12 N3 -0.29(16) . . . . ?
C6 C7 C12 N3 179.26(13) . . . . ?
N1 C7 C12 C13 172.20(13) . . . . ?
C6 C7 C12 C13 -8.2(2) . . . . ?
C11 N3 C12 C7 178.18(14) . . . . ?
C8 N3 C12 C7 -0.17(15) . . . . ?
C11 N3 C12 C13 5.0(2) . . . . ?
C8 N3 C12 C13 -173.36(12) . . . . ?
C7 C12 C13 C20 -100.76(17) . . . . ?
N3 C12 C13 C20 70.50(17) . . . . ?
C7 C12 C13 C14 133.27(16) . . . . ?
N3 C12 C13 C14 -55.47(18) . . . . ?
C12 C13 C14 C15 -35.8(2) . . . . ?
C20 C13 C14 C15 -160.51(14) . . . . ?
C12 C13 C14 C19 148.44(14) . . . . ?
C20 C13 C14 C19 23.7(2) . . . . ?
C19 C14 C15 C16 2.0(2) . . . . ?
C13 C14 C15 C16 -173.88(14) . . . . ?
C14 C15 C16 C17 -0.8(3) . . . . ?
C15 C16 C17 C18 -0.9(3) . . . . ?
C16 C17 C18 C19 1.2(3) . . . . ?
C17 C18 C19 C14 0.0(3) . . . . ?
C15 C14 C19 C18 -1.6(2) . . . . ?
C13 C14 C19 C18 174.21(15) . . . . ?
C21 O2 C20 O1 1.1(2) . . . . ?
C21 O2 C20 C13 -178.30(13) . . . . ?
C12 C13 C20 O1 -49.89(18) . . . . ?
C14 C13 C20 O1 78.60(18) . . . . ?
C12 C13 C20 O2 129.49(13) . . . . ?
C14 C13 C20 O2 -102.01(14) . . . . ?
C27 C22 C23 C24 -0.4(2) . . . . ?
C22 C23 C24 C25 -1.1(2) . . . . ?
C23 C24 C25 C26 0.9(2) . . . . ?
C24 C25 C26 C27 0.8(2) . . . . ?
C25 C26 C27 C22 -2.2(2) . . . . ?
C25 C26 C27 C28 179.68(14) . . . . ?
C23 C22 C27 C26 2.1(2) . . . . ?
C23 C22 C27 C28 -179.87(14) . . . . ?
C29 N4 C28 C33 -1.17(17) . . . . ?
C29 N4 C28 C27 177.69(13) . . . . ?
C26 C27 C28 C33 -135.80(16) . . . . ?
C22 C27 C28 C33 46.1(2) . . . . ?
C26 C27 C28 N4 45.5(2) . . . . ?
C22 C27 C28 N4 -132.51(15) . . . . ?
C28 N4 C29 N5 -177.69(15) . . . . ?
C28 N4 C29 N6 0.43(17) . . . . ?
C30 N5 C29 N4 176.94(16) . . . . ?
C30 N5 C29 N6 -1.0(2) . . . . ?
C32 N6 C29 N4 -177.17(13) . . . . ?
C33 N6 C29 N4 0.43(17) . . . . ?
C32 N6 C29 N5 1.1(2) . . . . ?
C33 N6 C29 N5 178.67(14) . . . . ?
C29 N5 C30 C31 -0.1(2) . . . . ?
N5 C30 C31 C32 1.2(3) . . . . ?
C30 C31 C32 N6 -1.1(2) . . . . ?
C33 N6 C32 C31 -176.81(15) . . . . ?
C29 N6 C32 C31 0.1(2) . . . . ?
N4 C28 C33 N6 1.42(17) . . . . ?
C27 C28 C33 N6 -177.33(14) . . . . ?
N4 C28 C33 C34 -170.68(14) . . . . ?
C27 C28 C33 C34 10.6(3) . . . . ?
C32 N6 C33 C28 176.10(15) . . . . ?
C29 N6 C33 C28 -1.09(16) . . . . ?
C32 N6 C33 C34 -11.0(2) . . . . ?
C29 N6 C33 C34 171.85(13) . . . . ?
C28 C33 C34 C35 -123.66(17) . . . . ?
N6 C33 C34 C35 65.46(18) . . . . ?
C28 C33 C34 C41 108.92(18) . . . . ?
N6 C33 C34 C41 -61.96(18) . . . . ?
C33 C34 C35 C40 20.76(19) . . . . ?
C41 C34 C35 C40 146.09(13) . . . . ?
C33 C34 C35 C36 -164.97(13) . . . . ?
C41 C34 C35 C36 -39.63(18) . . . . ?
C40 C35 C36 C37 1.5(2) . . . . ?
C34 C35 C36 C37 -172.88(13) . . . . ?
C35 C36 C37 C38 -1.3(2) . . . . ?
C36 C37 C38 C39 -0.1(2) . . . . ?
C37 C38 C39 C40 1.2(2) . . . . ?
C38 C39 C40 C35 -1.0(2) . . . . ?
C36 C35 C40 C39 -0.4(2) . . . . ?
C34 C35 C40 C39 173.94(13) . . . . ?
C42 O4 C41 O3 -4.6(2) . . . . ?
C42 O4 C41 C34 174.50(12) . . . . ?
C33 C34 C41 O3 80.96(17) . . . . ?
C35 C34 C41 O3 -48.43(19) . . . . ?
C33 C34 C41 O4 -98.09(13) . . . . ?
C35 C34 C41 O4 132.52(12) . . . . ?
 
loop_
 _geom_hbond_atom_site_label_D 
 _geom_hbond_atom_site_label_H 
 _geom_hbond_atom_site_label_A 
 _geom_hbond_distance_DH 
 _geom_hbond_distance_HA 
 _geom_hbond_distance_DA 
 _geom_hbond_angle_DHA 
 _geom_hbond_site_symmetry_A 
C10 H10 O3  0.95 2.43 3.0112(19) 119.5 .
C31 H31 O1  0.95 2.60 3.1685(19) 118.9 1_655
C32 H32 O3  0.95 2.53 3.0341(19) 113.7 .
C34 H34 O4  1.00 2.61 3.3451(17) 130.3 2_676
C42 H42C N5  0.98 2.47 3.235(2) 134.6 2_766
 
_refine_diff_density_max    0.314
_refine_diff_density_min   -0.247
_refine_diff_density_rms    0.048

_shelxl_version_number 2014/6

_shelx_res_file
;
TITL RMS-269_a.res in P-1
REM Old TITL RMS-269 in P-1

REM SHELXT solution in P-1
REM R1 0.118,  Rweak 0.006,  Alpha 0.034,  Orientation as input
REM Formula found by SHELXT:  C43 N6 O3

CELL  0.71073   9.6988  10.5794  17.9789   87.716   81.254   66.599
ZERR    4.000   0.0008   0.0008   0.0015    0.002    0.002    0.002
LATT  1
SFAC C H N O
UNIT 84 68 12 8
TEMP -153.150
SIZE 0.146 0.153 0.297
L.S. 20
BOND $H
LIST 4
FMAP 2
PLAN 5
OMIT 0 0 1
HTAB
HTAB C10 O3
EQIV $1 x+1, y, z
HTAB C31 O1_$1
HTAB C32 O3
EQIV $2 -x+1, -y+2, -z+1
HTAB C34 O4_$2
EQIV $3 -x+2, -y+1, -z+1
HTAB C42 N5_$3
ACTA
CONF
WGHT    0.038500    0.516100
FVAR       0.43619
O1    4    0.156685    0.380245    0.806866    11.00000    0.02473    0.03360 =
         0.01723   -0.00312   -0.00095   -0.01579
N1    3    0.618591    0.306207    0.880907    11.00000    0.01422    0.01643 =
         0.02050   -0.00226   -0.00180   -0.00608
C1    1    0.391171    0.384510    1.064628    11.00000    0.01755    0.01759 =
         0.02077   -0.00037   -0.00437   -0.00882
AFIX  43
H1    2    0.337794    0.479643    1.056090    11.00000   -1.20000
AFIX   0
O2    4    0.040633    0.360235    0.921160    11.00000    0.03211    0.03232 =
         0.01958   -0.00306    0.00224   -0.02412
N2    3    0.688193    0.364759    0.754935    11.00000    0.01797    0.02007 =
         0.02108   -0.00462    0.00346   -0.01015
C2    1    0.388085    0.336465    1.137535    11.00000    0.02372    0.02685 =
         0.01878   -0.00299   -0.00240   -0.01451
AFIX  43
H2    2    0.332595    0.398675    1.178521    11.00000   -1.20000
AFIX   0
O3    4    0.569573    0.700348    0.588753    11.00000    0.02963    0.02817 =
         0.02289    0.00497   -0.00407   -0.01679
N3    3    0.431803    0.448393    0.819821    11.00000    0.01378    0.01502 =
         0.01640   -0.00149   -0.00063   -0.00557
C3    1    0.465854    0.197741    1.150762    11.00000    0.02847    0.03174 =
         0.02122    0.00688   -0.00624   -0.01891
AFIX  43
H3    2    0.464775    0.164782    1.200688    11.00000   -1.20000
AFIX   0
O4    4    0.544114    0.797444    0.475795    11.00000    0.02260    0.02155 =
         0.01888   -0.00020   -0.00741   -0.00781
N4    3    1.083749    0.683851    0.478249    11.00000    0.01578    0.01849 =
         0.01983   -0.00113   -0.00078   -0.00276
C4    1    0.545137    0.107728    1.090395    11.00000    0.02189    0.02060 =
         0.03163    0.00700   -0.00802   -0.00979
AFIX  43
H4    2    0.597569    0.012526    1.099126    11.00000   -1.20000
AFIX   0
N5    3    1.168793    0.501569    0.565095    11.00000    0.01904    0.02175 =
         0.02759    0.00372   -0.00345   -0.00039
C5    1    0.548664    0.155141    1.017585    11.00000    0.01518    0.01889 =
         0.02362   -0.00145   -0.00215   -0.00683
AFIX  43
H5    2    0.603714    0.092424    0.976752    11.00000   -1.20000
AFIX   0
N6    3    0.915313    0.676029    0.577378    11.00000    0.01558    0.01588 =
         0.01581   -0.00031   -0.00229   -0.00424
C6    1    0.471671    0.294813    1.003786    11.00000    0.01392    0.01993 =
         0.01811    0.00132   -0.00465   -0.00996
C7    1    0.480643    0.345194    0.926371    11.00000    0.01471    0.01397 =
         0.01890   -0.00363   -0.00201   -0.00707
C8    1    0.587865    0.370025    0.816848    11.00000    0.01272    0.01459 =
         0.02111   -0.00398   -0.00039   -0.00586
C9    1    0.631836    0.434256    0.696653    11.00000    0.02268    0.02311 =
         0.02032   -0.00374    0.00413   -0.01371
AFIX  43
H9    2    0.700336    0.430975    0.652250    11.00000   -1.20000
AFIX   0
C10   1    0.474856    0.513791    0.696191    11.00000    0.02643    0.02190 =
         0.01929    0.00240   -0.00280   -0.01165
AFIX  43
H10   2    0.440437    0.562500    0.652580    11.00000   -1.20000
AFIX   0
C11   1    0.374867    0.519559    0.758358    11.00000    0.01801    0.01683 =
         0.02054    0.00185   -0.00238   -0.00719
AFIX  43
H11   2    0.268939    0.571022    0.759503    11.00000   -1.20000
AFIX   0
C12   1    0.363025    0.432270    0.890698    11.00000    0.01407    0.01571 =
         0.01518   -0.00084    0.00047   -0.00729
C13   1    0.194342    0.487512    0.914184    11.00000    0.01373    0.01726 =
         0.01472    0.00006   -0.00150   -0.00610
AFIX  13
H13   2    0.176444    0.469673    0.969111    11.00000   -1.20000
AFIX   0
C14   1    0.108970    0.642638    0.904303    11.00000    0.01439    0.01774 =
         0.01418   -0.00170    0.00101   -0.00599
C15   1    0.174691    0.733564    0.916322    11.00000    0.01496    0.02211 =
         0.02610   -0.00171   -0.00409   -0.00648
AFIX  43
H15   2    0.276739    0.698929    0.925924    11.00000   -1.20000
AFIX   0
C16   1    0.092483    0.874803    0.914429    11.00000    0.02288    0.02043 =
         0.03130   -0.00282   -0.00345   -0.01024
AFIX  43
H16   2    0.138212    0.936170    0.923342    11.00000   -1.20000
AFIX   0
C17   1   -0.055482    0.926650    0.899655    11.00000    0.01986    0.01719 =
         0.02481    0.00073    0.00082   -0.00437
AFIX  43
H17   2   -0.112050    1.023335    0.899070    11.00000   -1.20000
AFIX   0
C18   1   -0.120309    0.836835    0.885770    11.00000    0.01467    0.02371 =
         0.03552   -0.00011   -0.00622   -0.00362
AFIX  43
H18   2   -0.221290    0.871773    0.874602    11.00000   -1.20000
AFIX   0
C19   1   -0.038713    0.695741    0.888042    11.00000    0.01568    0.02037 =
         0.03214   -0.00013   -0.00536   -0.00761
AFIX  43
H19   2   -0.084371    0.634725    0.878364    11.00000   -1.20000
AFIX   0
C20   1    0.129973    0.404562    0.873598    11.00000    0.01106    0.01516 =
         0.01697    0.00102   -0.00078   -0.00309
C21   1   -0.022043    0.276612    0.887100    11.00000    0.04390    0.04016 =
         0.03056   -0.00535    0.00203   -0.03372
AFIX 137
H21A  2   -0.079896    0.328975    0.847909    11.00000   -1.50000
H21B  2   -0.089326    0.251823    0.925721    11.00000   -1.50000
H21C  2    0.060817    0.192632    0.864693    11.00000   -1.50000
AFIX   0
C22   1    0.856461    1.037460    0.436931    11.00000    0.01480    0.02017 =
         0.01823   -0.00157   -0.00065   -0.00528
AFIX  43
H22   2    0.821223    1.066774    0.488108    11.00000   -1.20000
AFIX   0
C23   1    0.838285    1.134587    0.381036    11.00000    0.01769    0.01761 =
         0.02742    0.00108   -0.00268   -0.00574
AFIX  43
H23   2    0.790162    1.229976    0.394055    11.00000   -1.20000
AFIX   0
C24   1    0.890026    1.092942    0.306412    11.00000    0.02206    0.02636 =
         0.02392    0.00766   -0.00583   -0.01164
AFIX  43
H24   2    0.875991    1.159377    0.268035    11.00000   -1.20000
AFIX   0
C25   1    0.962589    0.953448    0.287965    11.00000    0.02247    0.03171 =
         0.01557   -0.00044   -0.00069   -0.01340
AFIX  43
H25   2    0.999615    0.924576    0.236825    11.00000   -1.20000
AFIX   0
C26   1    0.981370    0.856346    0.343356    11.00000    0.01751    0.02073 =
         0.02046   -0.00292   -0.00043   -0.00854
AFIX  43
H26   2    1.032295    0.761183    0.330123    11.00000   -1.20000
AFIX   0
C27   1    0.926193    0.896877    0.418516    11.00000    0.01213    0.02105 =
         0.01731    0.00091   -0.00157   -0.00778
C28   1    0.945763    0.792750    0.477548    11.00000    0.01516    0.01789 =
         0.01602   -0.00278   -0.00228   -0.00522
C29   1    1.063900    0.614645    0.538963    11.00000    0.01431    0.01847 =
         0.02027   -0.00191   -0.00074   -0.00357
C30   1    1.125747    0.453045    0.628757    11.00000    0.02598    0.02076 =
         0.02895    0.00489   -0.00794   -0.00349
AFIX  43
H30   2    1.198135    0.373344    0.647903    11.00000   -1.20000
AFIX   0
C31   1    0.978850    0.511880    0.670415    11.00000    0.02557    0.02268 =
         0.01922    0.00449   -0.00472   -0.00893
AFIX  43
H31   2    0.954560    0.473435    0.716685    11.00000   -1.20000
AFIX   0
C32   1    0.872851    0.623951    0.643564    11.00000    0.02065    0.01993 =
         0.01742   -0.00082   -0.00126   -0.00754
AFIX  43
H32   2    0.772319    0.665022    0.669846    11.00000   -1.20000
AFIX   0
C33   1    0.839409    0.790032    0.536772    11.00000    0.01602    0.01556 =
         0.01563    0.00106   -0.00312   -0.00509
C34   1    0.671604    0.873404    0.553793    11.00000    0.01492    0.01496 =
         0.01519    0.00096   -0.00174   -0.00373
AFIX  13
H34   2    0.645909    0.944720    0.514195    11.00000   -1.20000
AFIX   0
C35   1    0.615460    0.950835    0.629493    11.00000    0.01602    0.01370 =
         0.01619    0.00210   -0.00161   -0.00489
C36   1    0.461006    1.003667    0.657855    11.00000    0.01577    0.01992 =
         0.02010    0.00016   -0.00310   -0.00662
AFIX  43
H36   2    0.393130    0.982334    0.632852    11.00000   -1.20000
AFIX   0
C37   1    0.405632    1.086823    0.722028    11.00000    0.01597    0.02185 =
         0.02124   -0.00087    0.00169   -0.00519
AFIX  43
H37   2    0.299847    1.123879    0.740295    11.00000   -1.20000
AFIX   0
C38   1    0.504299    1.116266    0.759813    11.00000    0.02489    0.01701 =
         0.01806   -0.00266    0.00004   -0.00800
AFIX  43
H38   2    0.466264    1.173482    0.803892    11.00000   -1.20000
AFIX   0
C39   1    0.658228    1.061985    0.733045    11.00000    0.02188    0.01904 =
         0.02337   -0.00135   -0.00567   -0.00858
AFIX  43
H39   2    0.726250    1.080547    0.759342    11.00000   -1.20000
AFIX   0
C40   1    0.713641    0.980424    0.667835    11.00000    0.01529    0.01695 =
         0.02305   -0.00083   -0.00105   -0.00513
AFIX  43
H40   2    0.819299    0.944616    0.649303    11.00000   -1.20000
AFIX   0
C41   1    0.589288    0.780091    0.543138    11.00000    0.01306    0.01625 =
         0.01579   -0.00109    0.00058   -0.00148
C42   1    0.476591    0.706064    0.455309    11.00000    0.02386    0.02348 =
         0.03046   -0.00639   -0.00934   -0.00759
AFIX 137
H42A  2    0.446359    0.729111    0.405280    11.00000   -1.50000
H42B  2    0.387001    0.716834    0.492219    11.00000   -1.50000
H42C  2    0.550789    0.610504    0.454586    11.00000   -1.50000
AFIX   0
HKLF 4

REM  RMS-269_a.res in P-1
REM R1 =  0.0440 for    5819 Fo > 4sig(Fo)  and  0.0702 for all    7969 data
REM    471 parameters refined using      0 restraints

END

WGHT      0.0383      0.5196

REM Instructions for potential hydrogen bonds
HTAB C10 O3
HTAB C31 O1_$1
HTAB C32 O3
HTAB C34 O4_$2
HTAB C42 N5_$3

REM Highest difference peak  0.314,  deepest hole -0.247,  1-sigma level  0.048
Q1    1   0.6408  0.9143  0.5915  11.00000  0.05    0.31
Q2    1   0.2780  0.4536  0.9004  11.00000  0.05    0.28
Q3    1   0.6188  0.8369  0.5531  11.00000  0.05    0.27
Q4    1   0.4649  0.3199  0.9644  11.00000  0.05    0.25
Q5    1   0.9360  0.8432  0.4497  11.00000  0.05    0.24
;
_shelx_res_checksum   23612

_shelx_hkl_file
;
  -1   0   0   10.80    0.80
  -1   0   0   12.10    0.70
  -1   0   0   11.00    0.70
   1   0   0   11.20    0.70
   1   0   0   11.10    0.90
   1   0   0   10.90    0.70
   1   0   0   11.00    0.70
  -2   0   0 4672.83   68.59
   2   0   0 4765.82   67.49
   2   0   0 4728.13   67.89
   2   0   0 4839.52   67.99
  -3   0   0  273.07    5.30
   3   0   0  273.27    5.10
   3   0   0  272.17    5.60
   3   0   0  270.87    4.80
  -4   0   0  780.22   12.90
   4   0   0  771.22   12.10
   4   0   0  781.22   12.80
  -5   0   0    2.60    1.20
   5   0   0    1.80    0.80
   5   0   0    3.00    1.10
  -6   0   0    1.10    1.30
   6   0   0    3.00    0.70
   6   0   0   -0.10    1.00
  -7   0   0    4.30    1.70
   7   0   0    5.20    1.50
  -8   0   0    1.20    1.80
   8   0   0    0.90    1.40
  -9   0   0   31.30    3.50
   9   0   0   26.20    2.90
 -10   0   0    6.20    2.50
  10   0   0    6.90    2.10
 -11   0   0    0.80    2.30
  11   0   0   -2.00    1.80
  11  -1   0   -2.80    1.70
 -11   1   0   -1.50    2.20
  10  -1   0   -1.20    1.70
 -10   1   0   -0.50    2.10
   9  -1   0   39.30    3.40
  -9   1   0   44.10    4.00
   8  -1   0    1.30    1.40
  -8   1   0   -1.10    1.50
   7  -1   0   26.10    2.30
  -7   1   0   26.20    2.60
   6  -1   0    1.20    1.20
   6  -1   0    2.10    1.10
  -6   1   0    0.90    1.20
   5  -1   0    1.10    0.90
   5  -1   0    0.00    1.00
  -5   1   0    0.60    1.00
   4  -1   0   22.10    1.80
   4  -1   0   23.50    1.60
  -4   1   0   21.00    1.60
   3  -1   0  521.45    8.80
   3  -1   0  504.55    8.30
  -3   1   0  510.05    8.20
   2  -1   0    3.60    0.50
   2  -1   0    3.50    0.70
   2  -1   0    3.60    1.00
  -2   1   0    3.30    0.50
  -2   1   0    3.30    0.50
   1  -1   0   90.39    2.40
   1  -1   0   91.29    1.70
   0  -1   0  331.87    4.60
   0  -1   0  290.27    5.00
  -1  -1   0  159.58    3.10
  -1  -1   0  165.78    3.00
   1   1   0  161.48    3.10
   1   1   0  161.98    3.00
  -2  -1   0   26.90    1.70
  -2  -1   0   26.40    1.60
   2   1   0   27.20    1.40
   2   1   0   23.80    1.50
  -3  -1   0  382.16    7.20
   3   1   0  394.06    7.00
   3   1   0  387.36    7.00
  -4  -1   0  315.47    6.60
   4   1   0  319.77    6.30
   4   1   0  321.27    6.50
  -5  -1   0  456.55    9.10
   5   1   0  456.05    8.80
   5   1   0  446.66    8.40
  -6  -1   0    4.00    1.60
   6   1   0    3.90    1.30
   6   1   0    6.20    1.30
  -7  -1   0   17.30    2.40
   7   1   0   15.30    1.90
   7   1   0   14.30    1.60
  -8  -1   0   60.59    4.00
   8   1   0   67.99    3.90
   8   1   0   63.89    2.80
  -9  -1   0    4.10    2.20
   9   1   0    7.50    1.90
 -10  -1   0   28.90    3.80
  10   1   0   23.90    3.20
 -11  -1   0    0.30    2.50
  10  -2   0    2.60    1.90
 -10   2   0   -0.30    2.00
   9  -2   0   31.70    3.10
  -9   2   0   40.30    3.80
   8  -2   0   15.40    2.10
  -8   2   0   19.00    2.60
   7  -2   0    1.50    1.20
  -7   2   0   -1.40    1.30
   6  -2   0  152.18    4.70
   6  -2   0  146.79    4.30
  -6   2   0  139.99    4.40
   5  -2   0   77.39    3.10
   5  -2   0   77.39    2.80
  -5   2   0   79.29    2.80
   4  -2   0   48.10    1.90
   4  -2   0   49.30    2.20
  -4   2   0   49.60    1.90
   3  -2   0    6.70    0.70
   3  -2   0    7.90    1.00
   3  -2   0    3.80    1.30
  -3   2   0    8.70    0.60
   2  -2   0 1038.10   16.90
   2  -2   0 1071.49   15.40
   2  -2   0 1034.60   15.00
   1  -2   0    8.30    1.20
   0  -2   0   38.80    1.20
   0  -2   0   39.40    0.90
   0  -2   0   38.80    0.90
   0  -2   0   40.30    1.90
  -1  -2   0   26.60    1.40
  -1  -2   0   28.50    1.20
  -1  -2   0   26.80    1.30
   1   2   0   26.70    1.30
  -2  -2   0   30.50    1.80
  -2  -2   0   31.30    1.60
  -2  -2   0   29.80    2.00
   2   2   0   31.20    1.90
  -3  -2   0  213.88    5.00
  -3  -2   0  215.48    5.20
   3   2   0  215.78    4.70
   3   2   0  212.98    4.80
  -4  -2   0  982.00   16.40
   4   2   0  978.60   16.10
   4   2   0 1003.80   16.10
  -5  -2   0   17.00    2.00
   5   2   0   14.00    1.70
   5   2   0   14.20    1.70
  -6  -2   0   10.60    2.00
   6   2   0    4.40    1.40
   6   2   0    8.20    1.50
  -7  -2   0   -0.20    1.50
   7   2   0    0.70    1.30
   7   2   0    1.60    1.40
  -8  -2   0   18.10    2.80
   8   2   0   21.10    2.60
   8   2   0   13.70    2.10
  -9  -2   0   44.00    4.10
   9   2   0   46.20    3.00
   9   2   0   40.80    3.50
 -10  -2   0   -2.10    2.10
 -11  -2   0   -5.00    2.10
 -12  -2   0    0.20    2.40
  10  -3   0   12.50    2.40
   9  -3   0    5.50    1.80
  -9   3   0    8.00    2.80
   8  -3   0   38.90    3.00
  -8   3   0   37.40    3.20
   7  -3   0   14.20    1.80
  -7   3   0   17.60    2.20
   6  -3   0    1.10    1.00
  -6   3   0   -0.80    1.10
   5  -3   0   76.59    2.90
   5  -3   0   75.79    2.70
  -5   3   0   77.29    2.70
   4  -3   0    4.20    1.70
   4  -3   0    1.50    0.80
   4  -3   0    2.10    0.70
  -4   3   0    1.70    0.60
   3  -3   0  122.49    2.80
   3  -3   0  124.69    4.50
   3  -3   0  124.89    2.50
   2  -3   0   78.99    3.20
   1  -3   0   77.49    3.00
   0  -3   0  173.48    3.00
   0  -3   0  174.28    3.00
   0  -3   0  177.88    4.40
   0  -3   0  171.98    3.30
  -1  -3   0   16.30    1.00
  -1  -3   0   18.70    1.20
  -1  -3   0   16.90    1.40
   1   3   0   17.40    1.20
  -2  -3   0   12.10    1.20
  -2  -3   0   16.80    1.70
  -2  -3   0   13.40    1.40
   2   3   0   12.20    1.40
   2   3   0    9.50    1.70
  -3  -3   0  228.68    5.00
  -3  -3   0  237.38    5.30
  -3  -3   0  223.28    5.60
   3   3   0  225.98    5.20
  -4  -3   0  179.38    4.90
  -4  -3   0  170.68    5.10
   4   3   0  180.78    4.60
   4   3   0  173.18    4.80
  -5  -3   0   -0.80    1.30
   5   3   0   -1.20    1.20
   5   3   0   -0.50    1.00
  -6  -3   0  492.25   10.60
   6   3   0  483.85   10.00
   6   3   0  493.05   10.10
  -7  -3   0   -0.10    1.60
   7   3   0   -0.50    1.10
   7   3   0   -2.80    1.30
  -8  -3   0   40.30    3.90
   8   3   0   32.40    2.90
   8   3   0   39.40    3.30
  -9  -3   0   48.20    4.30
   9   3   0   61.59    3.80
   9   3   0   59.19    4.10
 -10  -3   0    3.50    2.50
  10   3   0    3.60    1.80
 -11  -3   0   51.29    5.20
 -12  -3   0    1.90    3.00
   9  -4   0   19.50    2.50
   8  -4   0    0.20    1.20
   7  -4   0    4.90    1.40
   6  -4   0  148.19    4.20
  -6   4   0  147.99    4.20
   5  -4   0  309.17    6.10
  -5   4   0  311.37    5.90
   4  -4   0  201.18    6.60
   4  -4   0  206.48    4.10
   3  -4   0   50.39    1.30
   3  -4   0   47.60    3.30
   2  -4   0  152.98    5.00
   1  -4   0  419.06    8.70
   0  -4   0  327.77    5.40
   0  -4   0  335.97    5.80
   0  -4   0  331.57    5.40
   0  -4   0  327.57    7.10
  -1  -4   0    5.40    1.10
  -1  -4   0    4.00    1.20
  -1  -4   0    5.20    0.80
   1   4   0    5.80    0.90
  -2  -4   0   22.60    2.00
  -2  -4   0   22.70    1.50
  -2  -4   0   22.20    1.90
  -2  -4   0   18.80    1.50
   2   4   0   21.60    1.70
  -3  -4   0    2.00    1.20
  -3  -4   0    2.40    1.00
  -3  -4   0    2.60    1.50
   3   4   0    4.60    1.40
   3   4   0    3.60    1.50
  -4  -4   0   48.50    2.50
  -4  -4   0   50.39    3.20
  -4  -4   0   50.69    2.90
   4   4   0   45.40    2.80
  -5  -4   0   14.30    2.10
   5   4   0   11.30    1.80
  -6  -4   0   36.90    3.10
   6   4   0   31.60    2.60
   6   4   0   35.00    3.00
  -7  -4   0    1.40    1.70
   7   4   0    4.90    1.60
   7   4   0    2.90    1.70
  -8  -4   0   27.00    3.30
   8   4   0   28.70    3.10
   8   4   0   30.50    3.10
  -9  -4   0    0.30    2.10
   9   4   0    0.70    1.80
 -10  -4   0    4.10    2.60
  10   4   0    5.20    2.20
 -11  -4   0   28.90    4.30
  11   4   0   27.60    3.30
 -12  -4   0   -0.10    2.80
   9  -5   0   17.00    2.30
   8  -5   0    8.60    1.70
   7  -5   0   30.00    2.40
   6  -5   0    7.50    1.30
   5  -5   0   25.30    3.40
   5  -5   0   18.30    1.40
   4  -5   0   27.20    1.30
   4  -5   0   25.60    3.20
   3  -5   0   13.50    2.40
   2  -5   0  131.69    5.00
   1  -5   0    2.70    1.40
   1  -5   0    1.80    0.40
   1  -5   0    2.40    0.40
   0  -5   0  229.78    4.20
   0  -5   0  231.48    4.20
   0  -5   0  223.28    6.00
   0   5   0  237.48    3.80
   0   5   0  226.48    4.40
  -1  -5   0    7.60    0.90
  -1  -5   0    8.20    1.30
  -1  -5   0    7.50    1.60
   1   5   0   10.90    1.20
  -2  -5   0   33.10    2.40
  -2  -5   0   38.40    1.70
  -2  -5   0   39.00    2.70
  -2  -5   0   38.60    2.00
   2   5   0   39.20    2.20
  -3  -5   0   50.99    2.40
  -3  -5   0   46.40    2.90
  -3  -5   0   54.59    2.60
   3   5   0   51.49    3.20
   3   5   0   51.39    2.70
  -4  -5   0    8.40    1.30
  -4  -5   0    5.20    1.50
  -4  -5   0    3.00    1.60
   4   5   0    4.40    1.60
   4   5   0   11.10    2.40
  -5  -5   0   95.39    3.80
  -5  -5   0   90.09    4.00
   5   5   0   98.79    4.20
  -6  -5   0   14.60    2.40
   6   5   0   12.30    2.20
  -7  -5   0  196.18    6.60
   7   5   0  196.28    6.50
   7   5   0  198.58    6.30
  -8  -5   0   -1.10    1.90
   8   5   0    1.40    1.90
  -9  -5   0   82.49    5.40
   9   5   0   86.69    5.10
 -10  -5   0   49.10    4.90
  10   5   0   50.59    4.40
 -11  -5   0    6.00    2.90
  11   5   0    6.10    2.50
 -12  -5   0   36.40    4.90
   8  -6   0    3.60    1.40
   7  -6   0    0.00    1.00
   6  -6   0    4.20    1.10
   5  -6   0    0.50    2.40
   5  -6   0    2.90    0.80
   4  -6   0    0.80    0.60
   4  -6   0    0.70    1.90
   3  -6   0    3.60    1.90
   2  -6   0   48.10    3.60
   1  -6   0   32.50    1.20
   1  -6   0   33.80    3.00
   1  -6   0   33.00    1.30
   0  -6   0  136.79    3.10
   0  -6   0  144.89    5.20
   0  -6   0  138.19    3.20
   0   6   0  133.19    2.90
  -1  -6   0   60.39    3.50
  -1  -6   0   62.99    2.30
   1   6   0   58.49    2.30
  -2  -6   0   17.30    2.30
  -2  -6   0   13.50    1.40
   2   6   0   14.80    1.60
  -3  -6   0  334.47    7.90
  -3  -6   0  326.27    6.60
  -3  -6   0  318.37    7.00
   3   6   0  336.17    8.50
   3   6   0  329.87    7.30
  -4  -6   0  267.67    6.50
  -4  -6   0  270.07    6.50
   4   6   0  267.17    6.80
   4   6   0  271.27    7.80
  -5  -6   0   46.30    2.90
  -5  -6   0   43.80    3.00
   5   6   0   38.00    3.10
  -6  -6   0   -1.50    1.50
  -6  -6   0    1.40    1.20
   6   6   0    0.00    1.60
  -7  -6   0    0.50    1.70
   7   6   0    6.60    2.20
  -8  -6   0   34.30    3.80
   8   6   0   24.50    3.20
  -9  -6   0   71.99    5.30
   9   6   0   74.29    5.00
 -10  -6   0  199.38    8.30
  10   6   0  199.58    7.70
 -11  -6   0    0.10    2.50
  11   6   0    1.50    2.40
 -12  -6   0   -3.10    2.60
  12   6   0   -1.30    2.40
   7  -7   0   18.30    1.80
   6  -7   0    1.70    0.90
   5  -7   0   18.40    1.30
   5  -7   0   21.70    3.90
   4  -7   0    2.80    0.60
   4  -7   0    4.30    2.60
   3  -7   0    6.40    2.50
   2  -7   0    1.00    0.50
   2  -7   0    0.20    0.50
   2  -7   0    1.70    2.00
   1  -7   0    8.30    0.90
   1  -7   0   13.80    2.40
   1  -7   0    8.80    0.90
   0  -7   0   69.59    4.00
   0  -7   0   67.09    2.30
   0   7   0   66.39    2.20
  -1  -7   0   90.79    2.90
  -1  -7   0   80.39    4.30
   1   7   0   84.59    2.90
  -2  -7   0    1.90    0.90
  -2  -7   0    1.20    1.60
   2   7   0    5.70    1.30
  -3  -7   0   27.90    2.90
  -3  -7   0   25.80    2.20
  -3  -7   0   26.50    1.70
   3   7   0   27.40    2.40
  -4  -7   0   36.00    2.60
  -4  -7   0   35.30    2.50
  -4  -7   0   33.70    3.10
   4   7   0   30.10    2.80
   4   7   0   35.10    3.80
  -5  -7   0  285.57    7.30
  -5  -7   0  274.77    7.20
   5   7   0  273.27    8.50
   5   7   0  291.37    7.80
  -6  -7   0   11.50    2.00
  -6  -7   0   15.40    2.40
   6   7   0   10.50    2.30
  -7  -7   0   14.30    2.70
   7   7   0   18.50    2.80
  -8  -7   0   28.70    3.80
   8   7   0   25.70    3.40
  -9  -7   0   74.39    5.40
   9   7   0   64.29    5.10
 -10  -7   0    9.20    3.10
  10   7   0    5.00    2.70
 -11  -7   0   19.30    3.90
  11   7   0   14.60    3.40
 -12  -7   0   30.90    4.80
  12   7   0   30.40    4.20
   6  -8   0    3.70    0.90
   5  -8   0   14.40    1.10
   5  -8   0   16.70    3.60
   4  -8   0   45.10    5.00
   3  -8   0   68.29    4.90
   2  -8   0   32.00    3.80
   2  -8   0   34.00    1.50
   2  -8   0   33.90    1.50
   1  -8   0    7.30    2.30
   1  -8   0    8.40    1.00
   0  -8   0    5.80    1.00
   0  -8   0    5.30    2.10
   0   8   0    7.00    1.10
  -1  -8   0   74.29    4.50
  -1  -8   0   69.19    2.80
   1   8   0   68.99    2.90
  -2  -8   0    6.90    1.40
  -2  -8   0    5.10    2.00
   2   8   0    5.90    1.50
  -3  -8   0    0.70    1.90
  -3  -8   0   -0.10    1.10
   3   8   0    0.60    1.40
  -4  -8   0   -0.50    1.10
  -4  -8   0    0.50    1.10
  -4  -8   0   -0.70    1.80
   4   8   0   -1.70    1.50
   4   8   0    0.90    2.00
  -5  -8   0   13.90    2.10
  -5  -8   0   12.80    2.00
  -5  -8   0   18.20    2.70
   5   8   0   12.80    2.90
   5   8   0   12.60    2.30
  -6  -8   0  232.28    9.10
  -6  -8   0  208.88    6.60
   6   8   0  204.38    7.20
  -7  -8   0  141.99    5.90
   7   8   0  146.99    6.30
  -8  -8   0   -2.20    2.10
   8   8   0   -1.50    2.10
  -9  -8   0   14.60    3.30
   9   8   0    7.70    2.80
 -10  -8   0    2.30    2.70
  10   8   0    0.50    2.50
 -11  -8   0   64.49    6.10
  11   8   0   63.69    5.70
 -12  -8   0    4.30    3.30
  12   8   0   -2.30    2.60
   5  -9   0   43.20    5.50
   4  -9   0    8.30    3.00
   3  -9   0   30.10    1.40
   3  -9   0   29.60    4.30
   2  -9   0    2.80    0.90
   2  -9   0   -0.20    2.10
   1  -9   0   45.50    4.50
   1  -9   0   58.89    2.30
   0  -9   0    2.10    2.30
   0  -9   0    0.40    0.90
   0   9   0   -1.00    1.20
  -1  -9   0   13.40    2.90
  -1  -9   0   11.50    1.60
   1   9   0   12.10    1.70
  -2  -9   0   14.00    1.80
  -2  -9   0   11.60    2.80
   2   9   0    9.90    1.80
  -3  -9   0   58.39    3.30
  -3  -9   0   64.79    4.60
   3   9   0   60.09    3.80
  -4  -9   0   39.10    3.80
  -4  -9   0   40.60    3.20
  -4  -9   0   45.90    2.60
   4   9   0   43.50    3.50
   4   9   0   41.40    4.20
  -5  -9   0   17.10    3.10
  -5  -9   0   17.50    2.10
  -5  -9   0   21.90    2.70
   5   9   0   19.80    2.80
   5   9   0   17.90    3.60
  -6  -9   0  197.48    6.30
  -6  -9   0  190.88    7.20
   6   9   0  189.28    7.10
  -7  -9   0    5.60    2.20
   7   9   0    0.90    2.30
  -8  -9   0    5.10    2.50
   8   9   0   11.20    3.00
  -9  -9   0   -0.10    2.40
   9   9   0   -0.60    2.50
 -10  -9   0   -2.20    2.60
  10   9   0   -4.40    2.40
 -11  -9   0    3.30    3.10
  11   9   0    3.20    3.00
 -12  -9   0   -1.60    2.90
  12   9   0    0.80    3.00
   4 -10   0   27.70    4.80
   3 -10   0   15.00    3.60
   2 -10   0    0.60    0.90
   2 -10   0    4.70    2.90
   1 -10   0   -2.30    2.50
   1 -10   0    0.40    0.90
   0 -10   0   40.50    4.40
   0 -10   0   34.40    2.40
  -1 -10   0   23.50    3.70
  -1 -10   0   22.40    2.20
   1  10   0   25.20    2.40
  -2 -10   0  186.38    7.60
  -2 -10   0  177.98    5.50
   2  10   0  174.48    5.70
  -3 -10   0   45.00    3.20
  -3 -10   0   35.00    4.10
   3  10   0   43.60    3.50
  -4 -10   0   -1.10    2.10
  -4 -10   0    0.50    1.40
   4  10   0    0.50    2.70
   4  10   0    2.20    1.90
  -5 -10   0   12.10    2.90
  -5 -10   0   13.50    2.40
   5  10   0   19.40    4.00
   5  10   0   12.70    2.80
  -6 -10   0    2.10    2.20
  -6 -10   0    4.50    1.80
   6  10   0    6.10    2.50
   6  10   0    2.60    2.80
  -7 -10   0   19.80    2.80
  -7 -10   0   11.10    3.10
   7  10   0   11.70    3.00
  -8 -10   0    8.50    2.80
  -8 -10   0    0.50    2.20
   8  10   0    4.10    2.80
  -9 -10   0    1.90    2.50
   9  10   0    2.60    2.60
 -10 -10   0    3.40    2.90
  10  10   0   -0.90    2.60
 -11 -10   0    3.10    3.20
  11  10   0    3.60    3.30
   3 -11   0   10.40    3.80
   2 -11   0    2.70    2.90
   2 -11   0    0.10    0.90
   1 -11   0    0.30    1.00
   1 -11   0   -0.40    2.40
   0 -11   0    3.30    1.30
   0 -11   0    6.20    3.20
  -1 -11   0   34.50    2.70
  -1 -11   0   31.50    4.30
  -2 -11   0   -0.90    2.20
  -2 -11   0   -1.80    1.20
   2  11   0    0.70    1.70
  -3 -11   0    1.80    2.50
  -3 -11   0   -2.30    1.20
   3  11   0   -1.00    1.80
  -4 -11   0   26.80    3.10
  -4 -11   0   25.80    3.70
   4  11   0   28.20    4.40
   4  11   0   18.30    3.00
  -5 -11   0   13.00    3.30
  -5 -11   0    8.80    2.20
   5  11   0   11.30    2.90
   5  11   0    8.00    3.20
  -6 -11   0    0.20    2.30
   6  11   0    3.10    2.50
   6  11   0    0.60    3.00
  -7 -11   0    3.90    2.50
   7  11   0    6.90    2.90
  -8 -11   0   16.60    3.00
  -8 -11   0   11.50    3.00
   8  11   0    9.90    3.30
  -9 -11   0   16.30    3.40
  -9 -11   0   21.80    3.50
   9  11   0   25.20    4.40
 -10 -11   0    3.00    2.80
 -10 -11   0    2.70    2.70
  10  11   0    3.90    3.20
 -11 -11   0    2.90    3.20
  11  11   0    1.10    3.00
   1 -12   0    0.90    1.20
   1 -12   0    2.00    2.90
   0 -12   0   77.19    6.80
   0 -12   0   63.19    3.30
  -1 -12   0    4.30    3.00
  -1 -12   0    7.70    1.80
  -2 -12   0    6.30    3.10
  -3 -12   0    2.90    2.80
  -3 -12   0   -1.20    1.40
   3  12   0    1.10    2.70
   3  12   0    3.00    2.10
  -4 -12   0    1.00    2.30
  -4 -12   0    0.00    1.50
   4  12   0    4.20    3.00
   4  12   0   -2.40    2.00
  -5 -12   0    0.90    2.30
   5  12   0    5.40    3.50
   5  12   0    1.00    2.50
  -6 -12   0   -0.10    2.70
   6  12   0   -4.50    3.00
   6  12   0    2.80    2.50
  -7 -12   0   15.70    3.80
   7  12   0   26.50    4.10
  -8 -12   0   40.90    4.80
   8  12   0   46.50    5.20
  -9 -12   0    1.60    2.40
   9  12   0    2.60    2.90
 -10 -12   0  112.19    6.60
 -10 -12   0  102.89    7.00
  10  12   0  104.59    7.40
  -1 -13   0    2.40    1.60
  -1 -13   0    0.90    3.00
  -2 -13   0    1.80    3.00
  -2 -13   0   -1.30    1.30
  -3 -13   0   30.30    4.80
  -3 -13   0   25.80    3.00
   3  13   0   32.60    3.80
   3  13   0   27.40    4.60
  -4 -13   0   31.40    3.30
  -4 -13   0   29.80    4.80
   4  13   0   31.40    3.80
   4  13   0   26.50    4.80
  -5 -13   0   25.00    4.20
   5  13   0   23.50    4.90
   5  13   0   23.70    3.70
  -6 -13   0   30.00    4.50
   6  13   0   35.60    4.60
   6  13   0   31.60    5.40
  -7 -13   0   56.09    5.90
   7  13   0   63.69    5.80
  -8 -13   0    4.00    3.10
   8  13   0    2.40    2.90
   8  13  -1    1.70    2.90
  -8 -13   1    2.80    3.30
   7  13  -1   10.80    3.30
  -7 -13   1   13.60    3.70
   6  13  -1   16.70    3.50
  -6 -13   1   14.20    3.50
   5  13  -1   20.60    4.60
   5  13  -1   22.00    3.70
  -5 -13   1   16.20    3.80
   4  13  -1    3.10    3.20
   4  13  -1    0.20    2.30
  -4 -13   1    3.00    3.00
  -4 -13   1    2.60    1.80
   3  13  -1   22.30    4.60
   3  13  -1   31.20    3.70
  -3 -13   1   28.80    3.20
  -3 -13   1   30.10    4.90
   2  13  -1    3.00    3.10
  -2 -13   1    0.60    1.50
  -2 -13   1    3.20    3.20
  -1 -13   1   13.00    2.20
  -1 -13   1   11.60    3.50
  10  12  -1   17.80    4.00
 -10 -12   1   16.50    3.60
 -10 -12   1   19.40    4.20
   9  12  -1    5.10    3.20
  -9 -12   1   -0.90    2.80
   8  12  -1    0.90    2.70
  -8 -12   1   -3.40    2.30
   7  12  -1   39.20    4.70
  -7 -12   1   36.60    4.90
   6  12  -1    9.40    3.00
  -6 -12   1   12.10    3.60
   5  12  -1    1.90    3.30
   5  12  -1    1.80    2.30
  -5 -12   1    3.20    2.80
   4  12  -1    6.20    3.40
   4  12  -1   -0.70    2.00
  -4 -12   1    4.90    2.00
  -4 -12   1    6.10    2.90
   3  12  -1   20.50    4.30
   3  12  -1   25.00    3.20
  -3 -12   1   18.20    3.90
  -3 -12   1   21.20    2.80
   2  12  -1   51.39    4.80
  -2 -12   1   35.70    4.80
  -2 -12   1   43.00    3.40
  -1 -12   1    9.60    1.90
  -1 -12   1    9.90    3.40
   0 -12   1    4.20    3.20
   0 -12   1   -0.20    1.30
   1 -12   1    1.90    1.30
   1 -12   1    1.20    3.10
  10  11  -1   -1.80    2.70
 -10 -11   1   -2.90    2.60
   9  11  -1    0.00    2.70
  -9 -11   1    3.20    2.50
  -9 -11   1    2.10    2.50
   8  11  -1    2.00    2.70
  -8 -11   1    1.20    2.40
  -8 -11   1   -0.60    2.00
   7  11  -1   22.90    3.90
  -7 -11   1   21.40    3.70
  -7 -11   1   25.40    3.00
   6  11  -1    5.90    2.60
  -6 -11   1    3.50    2.50
   5  11  -1    4.50    2.40
   5  11  -1    5.20    3.30
  -5 -11   1    0.90    2.30
  -5 -11   1    4.10    1.90
   4  11  -1    1.20    3.00
   4  11  -1    4.70    2.30
  -4 -11   1    4.60    2.70
  -4 -11   1    5.80    2.00
   3  11  -1   17.70    2.80
   3  11  -1   25.00    4.20
  -3 -11   1   17.90    3.40
  -3 -11   1   18.30    2.50
   2  11  -1    6.80    2.00
  -2 -11   1    1.60    1.50
  -2 -11   1    3.70    2.70
  -1 -11   1   -0.40    2.60
  -1 -11   1   -0.30    1.10
   0 -11   1  108.49    4.10
   0 -11   1  115.69    7.00
   1 -11   1    6.00    3.30
   1 -11   1    4.90    1.30
   2 -11   1    1.50    2.50
   2 -11   1    4.70    1.20
   3 -11   1   14.50    3.90
  11  10  -1    9.50    3.70
 -11 -10   1   16.80    4.00
  10  10  -1   23.10    4.20
 -10 -10   1   11.90    3.60
   9  10  -1    2.10    2.70
  -9 -10   1    0.00    2.40
   8  10  -1    6.70    2.90
  -8 -10   1    5.70    2.60
   7  10  -1  138.79    6.60
  -7 -10   1  127.49    6.70
  -7 -10   1  110.29    5.40
   6  10  -1   22.80    3.40
  -6 -10   1   23.60    2.70
  -6 -10   1   21.20    3.60
   5  10  -1  204.48    7.20
   5  10  -1  204.48    8.60
  -5 -10   1  214.78    8.00
  -5 -10   1  197.58    6.80
   4  10  -1   -0.10    1.80
   4  10  -1    3.30    2.90
  -4 -10   1    1.80    1.50
  -4 -10   1    0.50    2.20
   3  10  -1   63.19    4.10
   3  10  -1   68.89    5.30
  -3 -10   1   58.89    4.90
  -3 -10   1   68.29    3.70
   2  10  -1   64.49    3.80
  -2 -10   1   58.49    3.40
  -2 -10   1   51.09    4.60
   1  10  -1    1.10    1.50
  -1 -10   1    2.00    2.10
  -1 -10   1    3.00    1.20
   0 -10   1   31.10    2.30
   0 -10   1   29.40    4.20
   1 -10   1   -0.20    1.00
   1 -10   1   -3.50    2.30
   2 -10   1   75.19    2.80
   2 -10   1   80.79    6.00
   3 -10   1    0.60    2.70
   4 -10   1    8.60    3.40
  11   9  -1   49.40    5.40
 -11  -9   1   55.79    5.80
  10   9  -1    9.30    3.20
 -10  -9   1    7.00    3.10
   9   9  -1   -2.40    2.30
  -9  -9   1    1.20    2.60
   8   9  -1   61.09    5.30
  -8  -9   1   57.39    4.70
   7   9  -1   13.90    3.00
  -7  -9   1   15.40    2.80
   6   9  -1    0.90    2.10
  -6  -9   1    3.40    1.80
  -6  -9   1    0.70    2.10
   5   9  -1    5.70    2.90
   5   9  -1    4.10    2.10
  -5  -9   1    6.30    2.50
  -5  -9   1    4.20    1.60
  -5  -9   1    7.40    1.90
   4   9  -1   -2.10    2.30
   4   9  -1   -0.60    1.60
  -4  -9   1    0.20    0.90
  -4  -9   1    1.00    1.90
  -4  -9   1   -0.60    1.20
   3   9  -1    9.00    2.80
   3   9  -1   10.80    2.20
  -3  -9   1    9.60    2.70
  -3  -9   1   14.80    2.10
   2   9  -1    0.10    1.40
  -2  -9   1    0.10    1.10
  -2  -9   1   -1.00    2.00
   1   9  -1   41.30    2.80
  -1  -9   1   45.10    2.70
  -1  -9   1   44.30    4.40
   0   9  -1   12.00    1.60
   0  -9   1    8.80    2.60
   0  -9   1    9.10    1.40
   1  -9   1   19.40    3.50
   1  -9   1   24.20    1.80
   2  -9   1   23.90    3.70
   2  -9   1   21.50    1.50
   2  -9   1   24.00    1.70
   3  -9   1   20.80    1.50
   3  -9   1   27.00    4.10
   4  -9   1   42.40    1.80
   4  -9   1   47.50    5.40
   5  -9   1    3.80    0.90
   5  -9   1    2.90    2.70
  12   8  -1   65.99    6.00
 -12  -8   1   78.29    7.00
  11   8  -1    4.60    3.00
 -11  -8   1    0.80    3.00
  10   8  -1  146.69    7.30
 -10  -8   1  159.78    7.70
   9   8  -1   46.70    4.80
  -9  -8   1   51.19    4.90
   8   8  -1    4.10    2.50
  -8  -8   1    3.40    2.30
   7   8  -1    1.70    2.20
  -7  -8   1    1.60    2.00
   6   8  -1   46.40    4.00
  -6  -8   1   45.40    3.60
   5   8  -1   15.40    3.20
   5   8  -1   13.00    2.60
  -5  -8   1    9.20    1.90
  -5  -8   1    9.70    2.00
  -5  -8   1    9.70    2.50
   4   8  -1    0.30    2.00
   4   8  -1   -0.20    1.50
  -4  -8   1    0.10    1.60
  -4  -8   1    0.90    1.20
  -4  -8   1   -0.50    1.20
   3   8  -1  279.47    7.20
   3   8  -1  277.87    8.40
  -3  -8   1  278.97    4.70
  -3  -8   1  278.47    7.00
  -3  -8   1  293.97    8.40
   2   8  -1  104.69    3.90
  -2  -8   1   98.49    3.70
  -2  -8   1  104.29    4.90
   1   8  -1   95.29    3.50
  -1  -8   1   93.89    4.80
  -1  -8   1   91.29    3.30
   0   8  -1    8.70    1.30
   0  -8   1   11.60    2.40
   0  -8   1   10.10    1.30
   1  -8   1   15.60    2.80
   1  -8   1   20.50    1.50
   1  -8   1   19.50    1.50
   2  -8   1   30.70    1.60
   2  -8   1   32.40    1.70
   2  -8   1   30.20    3.90
   3  -8   1   12.60    1.10
   3  -8   1   15.90    3.00
   4  -8   1   10.70    1.00
   4  -8   1   10.60    3.20
   5  -8   1    9.40    1.10
   5  -8   1    8.10    3.10
   6  -8   1   22.80    1.70
  12   7  -1   -2.00    2.50
 -12  -7   1   -3.00    3.00
  11   7  -1   11.00    3.20
 -11  -7   1   12.80    3.60
  10   7  -1   12.50    3.20
 -10  -7   1    9.60    3.20
   9   7  -1   10.10    2.90
  -9  -7   1   15.00    3.40
   8   7  -1   45.60    4.20
  -8  -7   1   43.40    4.10
   7   7  -1    1.90    2.10
  -7  -7   1    2.00    2.10
   6   7  -1   54.99    4.10
  -6  -7   1   56.59    4.40
  -6  -7   1   50.79    3.70
   5   7  -1   18.00    2.50
  -5  -7   1   12.30    2.10
  -5  -7   1   15.00    1.90
   4   7  -1    0.00    2.10
   4   7  -1    1.30    1.50
  -4  -7   1    2.20    1.60
  -4  -7   1    2.30    1.30
  -4  -7   1    2.20    1.30
   3   7  -1   11.30    1.80
   3   7  -1   13.80    2.60
  -3  -7   1   18.90    2.60
  -3  -7   1   10.60    1.50
  -3  -7   1   12.40    1.40
   2   7  -1   13.60    1.80
  -2  -7   1    9.00    1.40
  -2  -7   1    8.60    1.90
   1   7  -1    9.80    1.40
  -1  -7   1    9.60    1.30
  -1  -7   1    7.60    1.90
   0   7  -1   89.99    2.70
   0  -7   1   88.29    4.40
   0  -7   1   91.19    2.80
   0  -7   1   93.69    2.80
  -1   7  -1   -0.40    0.60
   1  -7   1    1.90    1.70
   1  -7   1   -0.10    0.60
   1  -7   1   -0.10    0.60
   2  -7   1    2.70    0.70
   2  -7   1    2.90    0.70
   2  -7   1    0.10    2.00
   3  -7   1    0.30    2.00
   3  -7   1    2.50    0.60
   4  -7   1    9.50    2.90
   4  -7   1   10.50    1.00
   5  -7   1    2.10    2.60
   5  -7   1    2.20    0.90
   6  -7   1    7.20    1.30
   7  -7   1   30.40    2.20
  12   6  -1   16.80    3.40
 -12  -6   1   26.60    4.60
  11   6  -1    0.90    2.40
 -11  -6   1    2.50    2.80
  10   6  -1   59.59    5.00
 -10  -6   1   33.40    4.20
   9   6  -1   16.00    3.10
  -9  -6   1   19.40    3.40
   8   6  -1  132.19    6.00
  -8  -6   1  126.79    6.00
   7   6  -1  124.69    5.50
  -7  -6   1  113.29    5.40
   6   6  -1  157.88    5.90
  -6  -6   1  189.28    7.50
  -6  -6   1  164.68    5.80
   5   6  -1   -0.70    1.50
  -5  -6   1   -0.70    1.00
  -5  -6   1   -0.40    1.40
   4   6  -1   65.39    3.90
   4   6  -1   70.59    3.60
  -4  -6   1   70.59    3.30
  -4  -6   1   68.59    3.20
   3   6  -1    1.50    1.90
   3   6  -1    0.80    1.30
  -3  -6   1    2.10    1.10
  -3  -6   1    0.40    1.40
  -3  -6   1    2.00    1.00
   2   6  -1   15.20    1.70
  -2  -6   1   14.60    1.00
  -2  -6   1   14.50    1.50
  -2  -6   1   12.10    2.00
   1   6  -1   34.50    2.00
  -1  -6   1   29.90    1.80
  -1  -6   1   28.10    2.60
   0   6  -1    9.70    1.00
   0  -6   1    9.40    1.00
   0  -6   1   11.60    1.10
   0  -6   1   10.10    2.00
   1  -6   1  134.69    2.90
   1  -6   1  134.99    5.10
   1  -6   1  127.19    2.90
   2  -6   1    3.30    1.90
   2  -6   1    2.60    0.50
   2  -6   1    3.60    0.60
   3  -6   1    8.40    2.30
   3  -6   1    7.80    0.80
   4  -6   1    3.70    2.10
   4  -6   1    2.70    0.70
   5  -6   1    0.50    0.70
   5  -6   1   -0.50    1.90
   6  -6   1   -0.60    0.90
   7  -6   1    1.60    1.10
   8  -6   1    6.70    1.60
 -12  -5   1   11.60    3.70
  11   5  -1    5.70    2.50
 -11  -5   1    2.10    2.70
  10   5  -1    0.90    2.20
 -10  -5   1    2.10    2.50
   9   5  -1   40.00    3.90
  -9  -5   1   22.70    3.40
   8   5  -1   43.50    3.80
  -8  -5   1   46.40    4.20
   7   5  -1    0.80    1.40
   7   5  -1    1.40    1.80
  -7  -5   1    1.60    1.70
   6   5  -1   11.40    2.20
  -6  -5   1    9.40    2.10
   5   5  -1   61.19    3.50
  -5  -5   1   56.79    3.40
  -5  -5   1   61.49    3.10
   4   5  -1    3.20    1.50
  -4  -5   1    5.40    1.60
  -4  -5   1    6.60    1.40
  -3  -5   1    5.60    1.20
  -3  -5   1    5.30    1.30
   2   5  -1   10.80    1.50
  -2  -5   1   15.40    1.40
  -2  -5   1   13.80    1.80
  -2  -5   1   14.30    1.40
   1   5  -1   20.10    1.50
  -1  -5   1   21.10    2.10
  -1  -5   1   17.40    1.30
   0   5  -1   46.20    1.60
   0  -5   1   45.90    1.70
   0  -5   1   45.40    1.70
   0  -5   1   43.20    2.80
   1  -5   1    8.10    0.70
   1  -5   1    8.80    0.70
   1  -5   1    8.90    1.80
   2  -5   1    9.00    1.90
   2  -5   1   13.20    0.80
   2  -5   1   11.20    0.80
   3  -5   1    4.30    0.60
   3  -5   1    4.00    1.70
   4  -5   1   25.20    1.40
   4  -5   1   25.10    3.20
   5  -5   1   -0.30    1.80
   5  -5   1    0.60    0.70
   6  -5   1    3.50    1.10
   7  -5   1   11.30    1.70
   8  -5   1    4.60    1.60
   9  -5   1    2.50    1.60
 -12  -4   1   67.99    6.30
 -11  -4   1    9.10    3.10
  10   4  -1    4.00    2.10
 -10  -4   1    6.20    2.80
   9   4  -1   -0.10    1.80
  -9  -4   1    1.70    2.10
   8   4  -1   -1.00    1.30
   8   4  -1   -2.00    1.60
  -8  -4   1   -0.50    1.90
   7   4  -1  135.29    5.00
   7   4  -1  138.99    5.20
  -7  -4   1  134.49    5.50
   6   4  -1    7.20    1.80
   6   4  -1    5.60    1.40
  -6  -4   1    4.80    1.80
   5   4  -1   14.10    2.10
  -5  -4   1   11.40    1.90
   4   4  -1   -2.20    1.20
  -4  -4   1   -1.20    0.90
  -4  -4   1   -1.20    1.20
   3   4  -1   61.79    2.90
   3   4  -1   59.89    3.10
  -3  -4   1   58.99    2.80
  -3  -4   1   64.69    2.70
   2   4  -1  107.89    3.90
   2   4  -1  103.49    3.30
  -2  -4   1  109.49    3.10
  -2  -4   1  111.39    3.10
   1   4  -1  416.16    7.20
  -1  -4   1  415.66    6.40
  -1  -4   1  408.36    7.20
  -1  -4   1  418.06    7.20
   0   4  -1  248.18    4.10
   0  -4   1  247.48    4.40
   0  -4   1  242.38    4.40
   0  -4   1  245.38    5.90
   1  -4   1  141.09    2.50
   1  -4   1  133.69    4.40
   1  -4   1  143.19    2.50
   2  -4   1  237.58    3.80
   2  -4   1  235.38    3.80
   2  -4   1  235.18    6.30
   3  -4   1   20.60    1.00
   3  -4   1   18.60    2.30
  -4   4  -1   42.80    1.40
   4  -4   1   41.40    1.70
   4  -4   1   35.10    3.10
  -5   4  -1   16.20    1.40
   5  -4   1   15.70    1.40
  -6   4  -1   14.80    1.70
   6  -4   1   14.70    1.60
  -7   4  -1   12.20    2.30
   7  -4   1   14.80    1.90
   8  -4   1   25.70    2.50
   9  -4   1    8.40    2.00
 -12  -3   1    3.50    3.10
 -11  -3   1   13.00    3.40
  10   3  -1    0.70    1.70
 -10  -3   1    2.70    2.60
   9   3  -1  124.09    5.00
   9   3  -1  125.79    5.80
  -9  -3   1  134.39    6.20
   8   3  -1   -0.90    1.30
   8   3  -1   -1.70    1.40
  -8  -3   1    1.50    1.90
   7   3  -1   49.80    3.20
   7   3  -1   53.69    3.40
  -7  -3   1   52.59    3.80
   6   3  -1    2.10    1.40
   6   3  -1    4.90    1.50
  -6  -3   1    1.50    1.60
   5   3  -1   60.99    2.90
   5   3  -1   50.79    3.00
  -5  -3   1   59.49    3.30
   4   3  -1   85.49    3.30
   4   3  -1   83.99    3.10
  -4  -3   1   87.89    3.50
   3   3  -1  119.19    3.60
  -3  -3   1  119.09    3.50
  -3  -3   1  116.79    3.70
   2   3  -1  277.07    5.60
   2   3  -1  276.07    6.00
  -2  -3   1  279.87    5.60
  -2  -3   1  267.57    5.40
   1   3  -1  602.64    9.60
  -1  -3   1  592.04    9.50
  -1  -3   1  605.74   10.30
  -1  -3   1  589.04    9.30
  -1  -3   1  593.24    9.50
   0   3  -1   48.10    1.70
   0   3  -1   45.00    1.20
   0  -3   1   43.90    1.30
   0  -3   1   43.00    1.30
   0  -3   1   42.00    2.20
   1  -3   1   52.69    1.10
   1  -3   1   53.29    1.10
   1  -3   1   54.39    2.50
   2  -3   1  281.07    4.50
   2  -3   1  287.07    6.60
   2  -3   1  294.17    4.50
   3  -3   1    5.50    1.60
   3  -3   1    6.20    0.70
  -4   3  -1    8.00    0.90
   4  -3   1    8.20    1.80
   4  -3   1    7.90    0.90
  -5   3  -1    1.60    0.90
   5  -3   1    0.20    0.80
  -6   3  -1   56.69    2.80
   6  -3   1   50.69    2.60
  -7   3  -1   15.20    2.00
   7  -3   1   15.30    1.90
  -8   3  -1   68.79    3.90
   8  -3   1   61.89    3.60
  -9   3  -1   -0.30    1.80
   9  -3   1    1.00    1.60
  10  -3   1   -0.50    1.60
 -12  -2   1    1.20    3.00
 -11  -2   1    4.10    2.70
 -10  -2   1   47.70    4.50
   9   2  -1    8.50    1.90
   9   2  -1   12.80    2.40
  -9  -2   1   10.00    2.60
   8   2  -1   85.59    3.70
   8   2  -1   93.79    4.50
  -8  -2   1   88.09    4.90
   7   2  -1  135.39    4.90
   7   2  -1  134.39    4.50
  -7  -2   1  151.68    5.60
   6   2  -1    6.20    1.50
   6   2  -1    5.40    1.30
  -6  -2   1    9.20    1.90
   5   2  -1   35.70    2.30
   5   2  -1   35.30    2.40
  -5  -2   1   33.70    2.60
   4   2  -1   21.80    1.80
  -4  -2   1   16.50    1.80
   3   2  -1  207.08    4.60
  -3  -2   1  206.98    4.90
   2   2  -1  530.25    9.00
  -2  -2   1  535.85    9.40
  -2  -2   1  533.05    9.10
   1   2  -1   51.69    1.80
   1   2  -1   48.90    2.10
  -1  -2   1   53.59    1.80
  -1  -2   1   54.19    1.70
   0   2  -1  158.68    2.70
   0   2  -1  162.98    2.70
   0  -2   1  160.98    2.80
   0  -2   1  171.48    3.60
   0  -2   1  163.38    2.90
   1  -2   1   60.09    2.30
   1  -2   1   55.39    1.10
   1  -2   1   54.59    1.10
   2  -2   1   24.10    1.00
   2  -2   1   27.90    2.00
  -3   2  -1   44.40    1.40
   3  -2   1   43.90    1.60
   3  -2   1   49.30    2.60
  -4   2  -1  609.94    9.90
   4  -2   1  603.44   10.10
   4  -2   1  606.74   10.50
  -5   2  -1   56.89    2.50
   5  -2   1   53.69    2.70
   5  -2   1   51.99    2.40
  -6   2  -1  113.79    4.00
   6  -2   1  115.69    3.80
  -7   2  -1   29.30    2.60
   7  -2   1   26.70    2.30
  -8   2  -1   17.60    2.50
   8  -2   1   17.60    2.20
  -9   2  -1    4.00    2.20
   9  -2   1    6.00    1.90
 -10   2  -1    9.20    2.60
  10  -2   1    8.20    2.20
 -11  -1   1    0.20    2.30
  10   1  -1    6.20    2.10
 -10  -1   1    5.50    2.40
   9   1  -1    2.10    1.70
  -9  -1   1    0.70    2.10
   8   1  -1   13.00    2.20
   8   1  -1   15.10    1.60
  -8  -1   1   10.80    2.40
   7   1  -1   -1.10    1.10
   7   1  -1    0.00    1.00
  -7  -1   1    0.20    1.50
   6   1  -1  277.57    6.00
   6   1  -1  277.57    6.70
  -6  -1   1  281.87    7.10
   5   1  -1  310.67    6.80
   5   1  -1  306.47    6.40
  -5  -1   1  322.27    7.20
   4   1  -1  184.48    4.40
   4   1  -1  185.98    4.50
  -4  -1   1  183.58    4.70
   3   1  -1  499.85    8.80
   3   1  -1  515.75    8.80
  -3  -1   1  520.95    9.00
   2   1  -1   18.40    1.30
   2   1  -1   16.30    1.30
  -2  -1   1   19.00    1.40
   1   1  -1 1233.88   17.90
  -1  -1   1 1215.98   17.90
   0   1  -1  735.63   10.80
   0   1  -1  749.42   10.80
   0  -1   1  755.32   10.80
   0  -1   1  746.33   10.80
   0  -1   1  740.93   10.70
   0  -1   1  747.53   11.10
   0  -1   1  754.32   10.80
   1  -1   1    4.10    0.40
   1  -1   1    5.40    0.80
  -2   1  -1   48.90    1.40
  -2   1  -1   49.30    1.90
   2  -1   1   46.20    1.70
   2  -1   1   49.80    1.50
   2  -1   1   44.90    2.10
  -3   1  -1  292.57    5.20
   3  -1   1  285.37    5.20
   3  -1   1  286.17    5.60
  -4   1  -1  109.99    3.10
   4  -1   1  111.79    3.10
   4  -1   1  106.99    3.30
  -5   1  -1   23.80    1.90
   5  -1   1   24.00    1.70
   5  -1   1   20.70    1.90
  -6   1  -1   22.60    2.20
   6  -1   1   20.30    2.20
   6  -1   1   19.30    1.80
  -7   1  -1    1.90    1.50
   7  -1   1   -0.40    1.10
  -8   1  -1    7.00    2.10
   8  -1   1    6.60    1.70
  -9   1  -1   57.29    4.40
   9  -1   1   53.69    3.80
 -10   1  -1    3.70    2.30
  10  -1   1    0.60    1.80
 -11   1  -1   64.59    5.40
  11  -1   1   68.29    4.90
  11   0  -1   10.30    2.60
 -11   0   1    1.70    2.40
  10   0  -1   17.70    2.80
 -10   0   1   11.80    2.90
   9   0  -1    2.00    1.60
  -9   0   1    2.90    2.10
   8   0  -1   33.90    2.90
  -8   0   1   39.30    3.40
   7   0  -1   40.10    3.00
  -7   0   1   39.10    3.10
   6   0  -1   54.39    2.80
   6   0  -1   55.79    1.80
  -6   0   1   54.29    3.10
   5   0  -1   31.80    2.10
   5   0  -1   29.40    1.50
  -5   0   1   28.70    2.20
   4   0  -1  478.35    8.60
   4   0  -1  473.35    7.90
  -4   0   1  476.95    8.70
   3   0  -1   19.80    1.30
   3   0  -1   20.50    1.40
   3   0  -1   21.70    1.70
  -3   0   1   22.90    1.70
   2   0  -1  846.92   12.80
   2   0  -1  850.21   12.70
  -2   0   1  853.81   12.90
   1   0  -1  191.98    3.20
   1   0  -1  185.58    3.10
  -1   0   1  188.98    3.30
   0   0  -1   -0.70    0.10
  -1   0  -1  128.49    2.40
   1   0   1  125.99    2.30
   1   0   1  127.19    2.30
  -2   0  -1 1433.16   21.30
  -2   0  -1 1479.05   21.10
   2   0   1 1456.25   20.90
   2   0   1 1440.36   21.00
   2   0   1 1408.16   21.30
  -3   0  -1  118.59    3.10
  -3   0  -1  116.79    3.30
   3   0   1  121.19    3.00
   3   0   1  114.69    2.80
  -4   0  -1  178.08    4.50
  -4   0  -1  178.08    4.30
   4   0   1  178.08    4.20
   4   0   1  173.98    3.80
  -5   0  -1   51.49    2.70
   5   0   1   52.89    2.00
   5   0   1   46.40    2.40
  -6   0  -1   18.50    2.10
   6   0   1   18.00    1.30
   6   0   1   20.60    2.00
  -7   0  -1    5.00    1.80
   7   0   1    4.40    1.40
   7   0   1    3.40    0.70
  -8   0  -1   25.20    2.90
   8   0   1   27.50    2.80
  -9   0  -1   18.80    2.90
   9   0   1   20.00    2.70
 -10   0  -1    1.70    2.20
  10   0   1    3.00    1.90
 -11   0  -1   -2.50    2.20
  11   0   1    0.30    1.90
  11  -1  -1   -0.70    2.00
 -11   1   1    4.40    2.70
  10  -1  -1   26.50    3.20
 -10   1   1   29.30    3.80
   9  -1  -1   56.69    3.90
  -9   1   1   45.50    4.00
   8  -1  -1   24.00    2.60
  -8   1   1   23.20    2.80
   7  -1  -1   -0.60    1.10
  -7   1   1   -1.00    1.30
   6  -1  -1   -0.10    1.10
   6  -1  -1    0.50    1.00
  -6   1   1    0.90    1.20
   5  -1  -1  132.59    4.20
   5  -1  -1  134.99    3.80
  -5   1   1  134.59    4.00
   4  -1  -1  146.39    4.00
   4  -1  -1  138.29    3.60
  -4   1   1  147.89    3.70
   3  -1  -1  105.19    2.60
   3  -1  -1  101.49    2.90
  -3   1   1  103.69    2.50
   2  -1  -1  296.07    4.80
  -2   1   1  283.67    4.60
  -2   1   1  293.57    4.60
   1  -1  -1   -0.60    0.70
   0  -1  -1  366.26    6.00
   0  -1  -1  370.56    5.50
  -1  -1  -1   32.00    1.40
   1   1   1   32.20    1.40
  -2  -1  -1   25.40    1.70
  -2  -1  -1   29.20    1.60
   2   1   1   27.00    1.60
   2   1   1   27.30    1.40
  -3  -1  -1  563.74    9.60
  -3  -1  -1  546.15    9.80
   3   1   1  570.14    9.50
   3   1   1  565.84    9.40
  -4  -1  -1  199.18    5.00
  -4  -1  -1  191.48    4.90
   4   1   1  200.78    4.60
   4   1   1  195.68    4.60
  -5  -1  -1   13.20    1.80
  -5  -1  -1   18.30    2.00
   5   1   1   15.80    1.60
   5   1   1   16.30    1.60
  -6  -1  -1    0.80    1.40
   6   1   1    1.60    1.10
   6   1   1    1.40    1.10
  -7  -1  -1   20.40    2.60
   7   1   1   17.10    2.10
   7   1   1   14.30    1.70
  -8  -1  -1    7.80    2.20
   8   1   1    6.00    1.70
   8   1   1    7.70    1.40
  -9  -1  -1   36.00    3.70
   9   1   1   31.50    3.00
 -10  -1  -1   32.80    3.90
  10   1   1   31.40    3.50
 -11  -1  -1    7.80    2.90
  10  -2  -1   40.10    3.80
 -10   2   1   46.30    4.40
   9  -2  -1    8.40    2.10
  -9   2   1    6.80    2.30
   8  -2  -1   -0.70    1.30
  -8   2   1    1.10    1.60
   7  -2  -1  163.38    5.00
  -7   2   1  160.98    5.20
   6  -2  -1  111.89    4.50
   6  -2  -1  111.39    3.80
  -6   2   1  113.59    3.90
   5  -2  -1  111.69    3.30
   5  -2  -1  103.89    3.60
  -5   2   1  112.69    3.40
   4  -2  -1  243.18    4.90
   4  -2  -1  250.77    5.40
  -4   2   1  243.88    4.80
   3  -2  -1  655.63   12.30
   3  -2  -1  659.93   10.30
   3  -2  -1  671.03   10.70
  -3   2   1  672.13    9.80
   2  -2  -1  584.24   10.60
   2  -2  -1  586.24    8.50
   1  -2  -1  816.32   13.30
   0  -2  -1  654.03   10.60
   0  -2  -1  665.13    9.40
  -1  -2  -1  505.75    7.80
  -1  -2  -1  482.75    7.80
  -1  -2  -1  512.25    8.30
  -1  -2  -1  506.85    8.10
   1   2   1  508.75    8.00
  -2  -2  -1   33.70    1.90
  -2  -2  -1   36.50    1.70
  -2  -2  -1   37.30    2.00
   2   2   1   33.80    2.10
   2   2   1   35.50    1.90
  -3  -2  -1 3148.28   46.00
  -3  -2  -1 3165.28   45.70
   3   2   1 3086.39   45.60
   3   2   1 3121.39   45.30
  -4  -2  -1   -1.70    1.20
  -4  -2  -1   -0.20    1.30
   4   2   1    0.70    1.10
   4   2   1   -0.20    0.80
  -5  -2  -1  493.45   10.20
  -5  -2  -1  495.65   10.00
   5   2   1  497.75    9.50
   5   2   1  494.05    9.50
  -6  -2  -1  137.49    4.90
   6   2   1  138.29    4.50
   6   2   1  132.29    4.30
  -7  -2  -1    4.80    1.80
   7   2   1    4.40    1.50
   7   2   1    2.60    1.40
  -8  -2  -1   73.59    4.50
   8   2   1   67.79    3.50
   8   2   1   68.29    3.90
  -9  -2  -1   29.10    3.50
   9   2   1   41.90    3.00
   9   2   1   42.70    3.70
 -10  -2  -1    4.80    2.60
 -11  -2  -1   -1.20    2.40
 -12  -2  -1   -3.40    2.50
  10  -3  -1   28.40    3.20
   9  -3  -1   63.29    3.90
   8  -3  -1   63.09    3.60
  -8   3   1   74.69    4.10
   7  -3  -1    2.40    1.30
  -7   3   1    3.20    1.50
   6  -3  -1  296.17    6.50
  -6   3   1  288.87    6.60
   5  -3  -1   50.99    2.20
   5  -3  -1   48.00    2.40
  -5   3   1   47.30    2.20
   4  -3  -1   20.10    1.40
   4  -3  -1   22.40    1.60
  -4   3   1   19.60    1.10
   3  -3  -1  324.97    5.40
   3  -3  -1  327.67    5.70
   3  -3  -1  336.77    7.90
   2  -3  -1   11.80    1.70
   1  -3  -1  568.24   10.40
   0  -3  -1  841.82   12.20
   0  -3  -1  847.92   13.90
  -1  -3  -1 1445.46   21.10
  -1  -3  -1 1447.16   20.70
  -1  -3  -1 1438.16   21.50
  -1  -3  -1 1457.65   22.00
   1   3   1 1425.16   21.10
  -2  -3  -1  333.27    6.50
  -2  -3  -1  308.27    5.90
  -2  -3  -1  321.47    6.00
   2   3   1  324.47    6.10
  -3  -3  -1   68.79    3.10
  -3  -3  -1   76.19    2.90
  -3  -3  -1   73.49    2.70
   3   3   1   69.99    3.10
   3   3   1   73.49    2.90
  -4  -3  -1   44.60    2.70
  -4  -3  -1   44.40    2.90
   4   3   1   41.50    2.60
  -5  -3  -1  419.36    9.30
  -5  -3  -1  425.86    9.10
   5   3   1  435.66    8.90
   5   3   1  421.56    8.60
  -6  -3  -1   23.10    2.50
  -6  -3  -1   26.60    2.80
   6   3   1   24.70    2.40
   6   3   1   24.80    2.20
  -7  -3  -1   41.80    3.40
   7   3   1   53.39    3.30
   7   3   1   44.70    3.10
  -8  -3  -1  110.99    5.40
   8   3   1  110.79    4.80
   8   3   1  105.19    4.60
  -9  -3  -1   12.00    2.80
   9   3   1   11.40    2.30
   9   3   1   10.90    2.30
 -10  -3  -1    1.50    2.30
  10   3   1   -1.10    1.70
 -11  -3  -1   32.10    4.30
 -12  -3  -1   14.60    3.70
   9  -4  -1   11.00    2.10
   8  -4  -1   -0.30    1.20
   7  -4  -1    0.30    1.10
   6  -4  -1    4.00    1.10
  -6   4   1    4.60    1.30
   5  -4  -1   59.79    2.30
   5  -4  -1   62.69    2.60
  -5   4   1   66.09    2.30
   4  -4  -1  119.49    2.80
   4  -4  -1  114.69    5.00
   4  -4  -1  120.49    3.00
   3  -4  -1  143.39    2.80
   3  -4  -1  133.99    5.00
   2  -4  -1   90.99    3.80
   1  -4  -1    0.90    1.20
   0  -4  -1  623.04    9.30
   0  -4  -1  618.64   11.40
   0  -4  -1  626.94    9.70
  -1  -4  -1  204.78    4.00
  -1  -4  -1  207.58    5.10
  -1  -4  -1  200.28    4.40
   1   4   1  208.18    4.10
  -2  -4  -1 1312.47   20.00
  -2  -4  -1 1306.77   20.80
  -2  -4  -1 1319.77   20.60
  -2  -4  -1 1315.27   19.80
   2   4   1 1316.77   20.20
  -3  -4  -1   38.90    2.20
  -3  -4  -1   38.80    2.60
  -3  -4  -1   37.10    2.30
   3   4   1   41.10    2.50
   3   4   1   38.30    2.60
  -4  -4  -1   37.30    3.00
  -4  -4  -1   33.90    2.60
  -4  -4  -1   33.00    2.20
   4   4   1   19.90    2.40
   4   4   1   33.20    2.60
  -5  -4  -1  261.57    7.10
  -5  -4  -1  254.07    6.60
   5   4   1  244.08    6.50
  -6  -4  -1  156.48    5.80
  -6  -4  -1  173.08    5.70
   6   4   1  168.38    5.50
   6   4   1  163.68    5.10
  -7  -4  -1  399.06    9.90
   7   4   1  393.66    9.20
   7   4   1  399.56    9.40
  -8  -4  -1   49.70    4.10
   8   4   1   56.49    3.70
   8   4   1   50.09    3.80
  -9  -4  -1   44.00    4.20
   9   4   1   48.50    3.90
 -10  -4  -1    3.80    2.60
  10   4   1    5.90    2.30
 -11  -4  -1    3.00    2.60
  11   4   1    1.70    2.10
 -12  -4  -1   63.29    6.10
   8  -5  -1    1.20    1.40
   7  -5  -1    6.50    1.40
   6  -5  -1   60.99    2.60
   5  -5  -1   25.30    1.70
   4  -5  -1  176.08    6.50
   4  -5  -1  175.78    3.50
   3  -5  -1   -0.40    1.70
   2  -5  -1   36.40    3.00
   1  -5  -1   81.19    3.70
   1  -5  -1   78.59    1.80
   0  -5  -1   -0.60    0.70
   0  -5  -1    0.80    0.50
   0  -5  -1    0.80    1.30
  -1  -5  -1    0.90    1.30
  -1  -5  -1    3.60    1.10
  -1  -5  -1    3.30    0.70
   1   5   1    5.80    1.00
  -2  -5  -1   37.30    2.00
  -2  -5  -1   41.60    2.80
  -2  -5  -1   37.60    1.60
  -2  -5  -1   36.90    2.40
   2   5   1   39.70    2.20
  -3  -5  -1   10.10    1.40
  -3  -5  -1    8.60    1.60
  -3  -5  -1   12.10    1.90
  -3  -5  -1   11.20    1.40
   3   5   1    8.70    1.60
  -4  -5  -1  234.38    5.80
  -4  -5  -1  227.48    5.70
  -4  -5  -1  229.68    6.40
   4   5   1  219.98    5.90
   4   5   1  229.88    6.90
  -5  -5  -1    0.90    1.60
  -5  -5  -1   -0.20    1.00
  -5  -5  -1   -0.20    1.30
   5   5   1    0.40    1.40
  -6  -5  -1   27.30    3.10
  -6  -5  -1   18.90    2.40
   6   5   1   24.90    2.70
  -7  -5  -1   16.90    2.70
   7   5   1   18.10    2.50
   7   5   1   21.10    2.70
  -8  -5  -1  193.18    7.00
   8   5   1  194.88    6.80
  -9  -5  -1  252.27    8.60
   9   5   1  239.18    7.90
 -10  -5  -1    1.30    2.50
  10   5   1   -1.00    2.00
 -11  -5  -1    4.80    2.90
  11   5   1    0.90    2.20
 -12  -5  -1   -3.80    2.60
   8  -6  -1   -0.10    1.20
   7  -6  -1   24.10    2.10
   6  -6  -1   -0.10    0.90
   5  -6  -1    2.60    2.30
   5  -6  -1   -0.60    0.70
   4  -6  -1   45.60    1.50
   4  -6  -1   53.69    4.50
   3  -6  -1   27.90    3.20
   2  -6  -1   10.60    2.40
   1  -6  -1    4.40    0.50
   1  -6  -1    3.80    0.50
   1  -6  -1    2.20    1.80
   0  -6  -1    0.30    0.50
   0  -6  -1    1.40    0.80
   0  -6  -1    1.00    1.50
   0   6   1    0.30    0.50
  -1  -6  -1   26.60    2.50
  -1  -6  -1   26.00    1.60
  -1  -6  -1   24.40    1.90
   1   6   1   28.90    1.80
  -2  -6  -1   41.60    3.20
  -2  -6  -1   43.40    2.70
  -2  -6  -1   44.50    2.20
   2   6   1   47.80    2.40
  -3  -6  -1   12.30    1.90
  -3  -6  -1   14.60    1.70
  -3  -6  -1   18.60    1.60
  -3  -6  -1   18.40    2.20
   3   6   1   12.70    1.80
  -4  -6  -1   79.79    3.40
  -4  -6  -1   81.69    3.40
  -4  -6  -1   72.59    3.90
  -4  -6  -1   80.29    3.70
   4   6   1   75.09    3.60
   4   6   1   82.89    4.50
  -5  -6  -1    0.20    1.40
  -5  -6  -1    1.00    1.10
  -5  -6  -1    0.90    1.80
   5   6   1   -1.30    1.80
   5   6   1   -1.30    1.40
  -6  -6  -1    1.10    1.90
  -6  -6  -1    0.00    1.10
  -6  -6  -1    2.40    1.70
   6   6   1   -1.10    1.50
  -7  -6  -1   38.60    3.50
   7   6   1   38.20    3.60
  -8  -6  -1   83.59    4.90
   8   6   1   84.79    5.10
  -9  -6  -1   43.40    4.40
   9   6   1   39.50    3.90
 -10  -6  -1   44.70    4.60
  10   6   1   44.40    4.40
 -11  -6  -1   15.00    3.60
  11   6   1   11.20    3.00
 -12  -6  -1   -2.00    2.70
  12   6   1    0.60    2.50
   7  -7  -1    4.40    1.20
   6  -7  -1    2.40    0.90
   5  -7  -1   10.50    3.30
   5  -7  -1    8.40    1.00
   4  -7  -1   22.90    3.70
   3  -7  -1    8.90    2.60
   2  -7  -1   14.70    2.80
   1  -7  -1    6.60    2.00
   1  -7  -1    5.80    0.70
   0  -7  -1    0.30    0.70
   0  -7  -1    1.50    1.60
   0   7   1   -0.10    0.70
  -1  -7  -1   19.70    1.60
  -1  -7  -1   22.70    2.00
  -1  -7  -1   17.30    2.50
   1   7   1   21.30    1.70
  -2  -7  -1   37.40    2.20
  -2  -7  -1   37.70    2.80
  -2  -7  -1   28.30    2.80
   2   7   1   38.30    2.40
  -3  -7  -1    8.30    1.10
  -3  -7  -1    3.60    1.60
  -3  -7  -1    5.30    1.30
  -3  -7  -1    8.20    2.10
   3   7   1    6.40    1.60
  -4  -7  -1   13.60    2.30
  -4  -7  -1   14.10    2.20
  -4  -7  -1   13.70    1.70
  -4  -7  -1   12.50    1.70
   4   7   1   14.10    2.80
   4   7   1   12.70    2.00
  -5  -7  -1    0.60    1.80
  -5  -7  -1    1.00    1.60
  -5  -7  -1    2.80    1.30
  -5  -7  -1   -0.20    1.40
   5   7   1   -1.90    1.80
   5   7   1    0.50    1.50
  -6  -7  -1    2.10    1.30
  -6  -7  -1    4.30    1.90
   6   7   1    6.10    2.00
  -7  -7  -1    8.50    2.30
   7   7   1   11.90    2.50
  -8  -7  -1    3.60    2.30
   8   7   1    4.40    2.30
  -9  -7  -1   10.70    3.00
   9   7   1   12.60    3.00
 -10  -7  -1    7.50    2.90
  10   7   1    4.10    2.70
 -11  -7  -1    1.40    2.70
  11   7   1    0.20    2.50
 -12  -7  -1    4.70    3.30
  12   7   1    5.50    2.90
   6  -8  -1   53.49    2.10
   5  -8  -1    2.60    3.00
   4  -8  -1    1.60    2.70
   3  -8  -1    1.40    2.40
   2  -8  -1   44.80    4.50
   2  -8  -1   40.50    1.40
   1  -8  -1    6.80    0.90
   1  -8  -1   10.30    2.50
   0  -8  -1    7.40    2.40
   0  -8  -1    7.00    1.10
   0   8   1    8.00    1.10
  -1  -8  -1   31.30    2.10
  -1  -8  -1   34.70    3.70
   1   8   1   32.40    2.20
  -2  -8  -1    8.10    2.10
  -2  -8  -1    8.10    1.40
   2   8   1    8.70    1.60
  -3  -8  -1    9.50    2.30
  -3  -8  -1    5.10    1.40
   3   8   1    8.80    1.80
  -4  -8  -1   47.60    4.00
  -4  -8  -1   44.60    2.90
  -4  -8  -1   43.40    2.40
   4   8   1   46.20    3.50
   4   8   1   46.30    4.20
  -5  -8  -1    7.00    1.70
  -5  -8  -1   10.00    2.40
  -5  -8  -1    7.60    1.70
   5   8   1    7.70    2.10
   5   8   1   11.20    3.10
  -6  -8  -1   28.20    3.10
  -6  -8  -1   28.80    3.00
  -6  -8  -1   27.30    2.80
   6   8   1   28.30    3.70
   6   8   1   30.00    3.30
  -7  -8  -1   22.20    3.10
   7   8   1   14.60    2.80
  -8  -8  -1    0.60    2.10
   8   8   1   -0.50    2.10
  -9  -8  -1   36.40    4.20
   9   8   1   41.90    4.30
 -10  -8  -1   24.20    4.00
  10   8   1   28.60    4.10
 -11  -8  -1   50.39    5.40
  11   8   1   48.70    5.20
 -12  -8  -1    9.50    3.70
  12   8   1   14.00    3.50
   5  -9  -1   -0.70    3.10
   4  -9  -1    5.40    3.30
   3  -9  -1   15.60    3.70
   2  -9  -1   25.20    1.40
   2  -9  -1   23.50    3.60
   1  -9  -1    2.00    2.50
   1  -9  -1    4.30    0.90
   0  -9  -1   43.70    2.20
   0  -9  -1   44.50    4.40
  -1  -9  -1    0.60    1.00
  -1  -9  -1   -3.00    1.60
   1   9   1    0.00    1.20
  -2  -9  -1    2.70    2.00
  -2  -9  -1    4.80    1.30
   2   9   1    5.00    1.60
  -3  -9  -1   33.70    2.70
  -3  -9  -1   27.80    3.30
   3   9   1   44.40    3.30
  -4  -9  -1  257.57    8.30
  -4  -9  -1  243.38    6.80
   4   9   1  247.98    7.20
   4   9   1  232.28    8.60
  -5  -9  -1    6.70    1.70
  -5  -9  -1    5.80    2.20
  -5  -9  -1    9.40    1.70
   5   9   1   10.40    3.30
   5   9   1    7.00    2.30
  -6  -9  -1   20.40    3.10
  -6  -9  -1   23.40    2.70
   6   9   1   17.40    3.50
   6   9   1   27.40    3.40
  -7  -9  -1    1.70    2.00
  -7  -9  -1    1.90    2.00
   7   9   1    3.00    2.30
  -8  -9  -1  120.49    6.00
   8   9   1  121.99    6.30
  -9  -9  -1   12.90    3.20
   9   9   1    7.50    3.00
 -10  -9  -1   11.90    3.40
  10   9   1   27.30    4.20
 -11  -9  -1   -1.90    2.70
  11   9   1    2.80    2.80
 -12  -9  -1   24.00    4.60
  12   9   1   18.60    4.10
   4 -10  -1    5.90    3.30
   3 -10  -1   -3.00    2.20
   2 -10  -1   -0.60    0.80
   2 -10  -1    3.30    2.70
   1 -10  -1   12.10    1.40
   1 -10  -1   11.30    3.20
   0 -10  -1   42.70    4.80
   0 -10  -1   40.90    2.40
  -1 -10  -1   17.00    1.90
  -1 -10  -1   12.60    3.00
   1  10   1   15.20    2.00
  -2 -10  -1    9.50    1.70
  -2 -10  -1    7.80    2.80
   2  10   1   10.60    2.00
  -3 -10  -1   19.60    2.30
  -3 -10  -1   16.40    3.10
   3  10   1   16.50    2.40
  -4 -10  -1    0.10    1.40
  -4 -10  -1    1.70    2.20
   4  10   1    4.60    2.00
   4  10   1    0.30    2.80
  -5 -10  -1    3.80    1.70
  -5 -10  -1    3.00    2.10
   5  10   1    5.40    2.90
   5  10   1    4.50    2.20
  -6 -10  -1   13.50    2.90
  -6 -10  -1   16.30    2.20
   6  10   1   13.30    2.90
   6  10   1   20.00    4.10
  -7 -10  -1   37.00    3.50
  -7 -10  -1   36.50    4.10
   7  10   1   37.10    4.20
  -8 -10  -1   50.19    4.40
  -8 -10  -1   43.80    4.70
   8  10   1   41.40    4.70
  -9 -10  -1   34.40    4.20
   9  10   1   38.90    4.60
 -10 -10  -1   12.60    3.30
  10  10   1   15.80    3.80
 -11 -10  -1    3.30    3.10
  11  10   1    0.30    3.00
   3 -11  -1   62.29    6.10
   2 -11  -1   19.40    1.50
   2 -11  -1   20.60    4.20
   1 -11  -1    1.60    2.70
   1 -11  -1    1.10    1.00
   0 -11  -1   12.00    1.60
   0 -11  -1   12.90    3.30
  -1 -11  -1   52.49    3.10
  -1 -11  -1   57.69    5.60
  -2 -11  -1   13.60    2.00
  -2 -11  -1   10.50    3.30
   2  11   1   12.60    2.30
  -3 -11  -1   14.50    2.20
  -3 -11  -1   11.90    3.00
   3  11   1   11.80    2.50
  -4 -11  -1   -0.10    1.50
  -4 -11  -1    0.10    2.20
   4  11   1    2.80    2.90
   4  11   1   -0.40    1.80
  -5 -11  -1   14.80    2.60
  -5 -11  -1   14.70    3.20
   5  11   1   13.30    2.80
   5  11   1   16.70    4.00
  -6 -11  -1    3.50    2.40
   6  11   1    0.90    2.30
   6  11   1    0.60    3.00
  -7 -11  -1    8.20    3.00
   7  11   1    3.30    2.60
  -8 -11  -1   12.20    3.40
  -8 -11  -1   12.70    2.80
   8  11   1   16.70    3.60
  -9 -11  -1   34.20    4.30
  -9 -11  -1   36.40    4.20
   9  11   1   34.00    4.50
 -10 -11  -1    2.70    3.00
 -10 -11  -1    1.60    2.60
  10  11   1    0.60    2.90
 -11 -11  -1   46.30    5.30
  11  11   1   49.00    5.90
   1 -12  -1   22.90    4.20
   1 -12  -1   23.60    2.00
   0 -12  -1   55.49    3.10
   0 -12  -1   49.60    5.70
  -1 -12  -1    2.30    2.90
  -1 -12  -1   -0.20    1.20
  -2 -12  -1   28.00    4.50
  -2 -12  -1   21.90    2.60
  -3 -12  -1    1.50    2.60
  -3 -12  -1   -0.30    1.50
   3  12   1   -3.50    1.70
  -4 -12  -1   17.90    3.80
  -4 -12  -1   12.40    2.50
   4  12   1   17.50    4.00
   4  12   1   10.50    2.80
  -5 -12  -1    7.60    3.10
  -5 -12  -1    3.10    2.10
   5  12   1    4.70    2.60
   5  12   1    4.30    3.60
  -6 -12  -1    1.30    2.40
   6  12   1   -0.60    3.10
   6  12   1   -2.50    2.30
  -7 -12  -1    4.30    2.60
   7  12   1    2.80    2.60
  -8 -12  -1    5.80    2.80
   8  12   1    7.50    3.20
  -9 -12  -1   23.70    4.00
   9  12   1   39.10    5.00
 -10 -12  -1   23.20    4.10
 -10 -12  -1   27.90    4.00
  10  12   1   38.80    5.20
  -1 -13  -1    2.80    1.50
  -1 -13  -1    8.20    3.70
  -2 -13  -1   41.80    3.40
  -2 -13  -1   37.30    5.30
  -3 -13  -1   42.10    3.60
  -3 -13  -1   51.79    5.80
  -4 -13  -1    6.40    2.10
  -4 -13  -1    4.50    3.10
   4  13   1    0.10    2.30
   4  13   1   11.10    4.00
  -5 -13  -1   14.80    3.90
   5  13   1   18.50    3.50
   5  13   1   19.00    4.50
  -6 -13  -1    1.30    2.80
   6  13   1    1.80    2.70
   6  13   1   -2.40    3.40
  -7 -13  -1   21.20    4.00
   7  13   1   23.20    4.20
  -8 -13  -1   -3.70    2.60
   8  13   1    4.60    3.00
   8  13  -2    1.20    3.00
  -8 -13   2    3.60    2.90
   7  13  -2    6.70    3.10
  -7 -13   2    7.40    3.40
   6  13  -2    2.60    2.60
  -6 -13   2    3.50    3.20
   5  13  -2   14.20    3.20
   5  13  -2   19.80    4.80
  -5 -13   2   24.50    4.40
   4  13  -2   -1.10    3.20
   4  13  -2    6.20    2.60
  -4 -13   2    3.20    2.80
  -4 -13   2    5.00    2.10
   3  13  -2   24.60    3.40
   3  13  -2   26.50    4.80
  -3 -13   2   34.50    3.60
  -3 -13   2   26.70    4.60
   2  13  -2    2.40    3.10
  -2 -13   2    1.70    1.60
  -2 -13   2    3.00    2.80
  -1 -13   2    1.40    1.60
  -1 -13   2   -1.10    3.00
   9  12  -2    5.00    3.20
  -9 -12   2    1.70    2.90
   8  12  -2    5.20    3.20
  -8 -12   2    2.00    3.10
   7  12  -2    9.10    3.10
  -7 -12   2    9.00    3.20
   6  12  -2    9.00    2.80
  -6 -12   2    7.20    3.40
   5  12  -2    3.80    3.30
   5  12  -2    4.30    2.50
  -5 -12   2    5.40    2.80
   4  12  -2   63.29    6.00
   4  12  -2   66.39    4.80
  -4 -12   2   59.29    5.50
  -4 -12   2   66.59    4.40
   3  12  -2   21.20    3.00
   3  12  -2   23.10    4.40
  -3 -12   2   21.80    4.00
  -3 -12   2   22.00    2.90
   2  12  -2   59.09    5.70
   2  12  -2   56.39    4.20
  -2 -12   2   55.59    3.80
  -2 -12   2   56.69    5.80
  -1 -12   2    8.30    3.40
  -1 -12   2    5.90    1.70
   0 -12   2   -2.30    1.30
   0 -12   2    1.10    2.60
   1 -12   2   -2.80    2.50
   1 -12   2    2.90    1.40
  10  11  -2    8.60    3.70
 -10 -11   2    4.00    3.00
   9  11  -2    8.90    3.40
  -9 -11   2    1.50    2.50
  -9 -11   2    3.60    3.00
   8  11  -2    6.60    3.10
  -8 -11   2    8.40    2.60
  -8 -11   2    9.30    3.30
   7  11  -2  173.48    7.90
  -7 -11   2  186.78    8.10
  -7 -11   2  186.08    6.60
   6  11  -2   -2.10    2.10
  -6 -11   2    1.60    2.40
   5  11  -2   10.10    2.80
   5  11  -2    8.80    3.50
  -5 -11   2   11.60    3.30
   4  11  -2  268.97    8.50
   4  11  -2  282.17   10.20
  -4 -11   2  279.67    9.90
  -4 -11   2  275.27    8.10
   3  11  -2    6.70    3.20
   3  11  -2    2.60    2.10
  -3 -11   2    6.70    1.70
  -3 -11   2    2.60    2.40
   2  11  -2   47.70    3.80
  -2 -11   2   47.40    5.10
  -2 -11   2   46.80    3.40
  -1 -11   2    5.30    1.60
  -1 -11   2    5.20    2.90
   0 -11   2   82.79    6.20
   0 -11   2   87.39    3.90
   1 -11   2    1.80    1.30
   1 -11   2    6.40    3.20
   2 -11   2    4.40    3.10
   2 -11   2    8.40    1.50
   3 -11   2    6.80    3.00
  11  10  -2   22.80    4.30
 -11 -10   2   28.80    4.80
  10  10  -2   59.89    6.00
 -10 -10   2   49.80    5.20
   9  10  -2    0.50    2.60
  -9 -10   2    2.40    2.70
   8  10  -2  105.89    6.60
  -8 -10   2  117.09    6.10
   7  10  -2   -1.90    2.20
  -7 -10   2    1.90    2.50
  -7 -10   2    0.30    1.90
   6  10  -2    1.30    2.20
  -6 -10   2    3.20    2.70
  -6 -10   2    3.10    1.80
   5  10  -2   63.39    5.70
   5  10  -2   73.49    4.90
  -5 -10   2   71.29    4.90
  -5 -10   2   64.19    4.20
   4  10  -2   62.29    4.30
   4  10  -2   59.49    5.30
  -4 -10   2   57.49    3.80
  -4 -10   2   54.09    4.80
   3  10  -2   40.90    4.40
   3  10  -2   42.10    3.60
  -3 -10   2   47.00    4.70
  -3 -10   2   43.00    3.40
   2  10  -2    0.80    1.70
  -2 -10   2    0.80    2.30
  -2 -10   2    1.10    1.30
   1  10  -2   12.80    2.10
  -1 -10   2   13.10    1.80
  -1 -10   2   17.10    3.50
   0 -10   2   11.00    1.70
   0 -10   2   17.20    3.50
   1 -10   2    2.90    1.20
   1 -10   2    1.90    2.60
   2 -10   2   92.49    6.10
   2 -10   2   99.29    3.40
   3 -10   2    0.40    0.90
   3 -10   2    0.60    2.60
   4 -10   2    0.70    0.90
   4 -10   2    2.00    2.60
  11   9  -2    2.10    3.00
 -11  -9   2   -4.40    2.90
  10   9  -2    4.20    2.90
 -10  -9   2    0.60    2.80
   9   9  -2   92.79    6.10
  -9  -9   2   94.59    6.00
   8   9  -2   16.30    3.30
  -8  -9   2   22.10    3.50
   7   9  -2   -2.10    2.00
  -7  -9   2   -0.60    2.00
   6   9  -2   52.59    4.40
  -6  -9   2   44.90    4.30
  -6  -9   2   67.19    4.10
   5   9  -2    5.10    2.30
  -5  -9   2    7.60    1.90
  -5  -9   2    8.90    2.50
  -5  -9   2    7.30    1.90
   4   9  -2  203.78    6.70
   4   9  -2  190.88    7.70
  -4  -9   2  200.08    7.30
  -4  -9   2  206.28    6.40
  -4  -9   2  205.38    4.90
   3   9  -2   20.60    2.60
   3   9  -2   17.20    3.20
  -3  -9   2   22.80    2.30
  -3  -9   2   24.70    3.50
   2   9  -2   40.70    3.10
  -2  -9   2   40.40    2.80
  -2  -9   2   34.00    3.80
   1   9  -2   21.20    2.20
  -1  -9   2   22.20    2.10
  -1  -9   2   21.30    3.10
   0   9  -2    7.80    1.50
   0  -9   2    1.30    2.20
   0  -9   2    4.40    1.20
   1  -9   2   10.40    1.40
   1  -9   2   11.50    3.00
   1  -9   2    7.70    1.30
   2  -9   2   56.79    2.50
   2  -9   2   55.09    5.00
   2  -9   2   58.29    2.50
   3  -9   2    8.60    2.70
   3  -9   2   14.10    1.40
   4  -9   2   11.40    1.20
   4  -9   2   12.50    3.50
   5  -9   2   -0.10    2.70
   5  -9   2   -0.60    0.80
  12   8  -2   -2.00    2.70
 -12  -8   2   -0.50    3.20
  11   8  -2   21.70    4.00
 -11  -8   2   19.30    4.10
  10   8  -2   25.20    4.10
 -10  -8   2   29.70    4.30
   9   8  -2    3.90    2.50
  -9  -8   2   -3.70    2.30
   8   8  -2   16.80    3.30
  -8  -8   2   12.50    3.00
   7   8  -2   -1.30    2.00
  -7  -8   2    0.10    1.90
   6   8  -2   11.20    2.50
  -6  -8   2    8.50    2.10
   5   8  -2  100.29    4.90
  -5  -8   2   88.09    4.80
  -5  -8   2   90.29    4.10
  -5  -8   2   95.29    4.40
   4   8  -2   -0.70    1.50
   4   8  -2    2.10    2.40
  -4  -8   2    1.00    1.20
  -4  -8   2    0.50    1.20
  -4  -8   2   -0.60    1.60
   3   8  -2   89.09    5.00
   3   8  -2   95.59    4.30
  -3  -8   2  105.09    2.70
  -3  -8   2   91.59    5.00
  -3  -8   2   99.69    4.00
   2   8  -2   56.89    3.20
  -2  -8   2   54.49    2.90
  -2  -8   2   55.69    3.90
   1   8  -2   71.59    3.20
  -1  -8   2   70.99    3.00
  -1  -8   2   63.29    4.20
   0   8  -2   34.90    2.30
   0  -8   2   35.10    2.20
   0  -8   2   35.80    3.60
   0  -8   2   35.10    2.20
  -1   8  -2   11.30    1.40
   1  -8   2   14.60    2.90
   1  -8   2   10.20    1.30
   1  -8   2   10.70    1.30
   2  -8   2    2.20    2.10
   2  -8   2    1.10    0.80
   2  -8   2    0.90    0.80
   3  -8   2    3.20    0.90
   3  -8   2    5.10    2.20
   4  -8   2   19.50    3.60
   4  -8   2   23.40    1.60
   5  -8   2    7.20    1.20
   5  -8   2    9.20    3.10
   6  -8   2    2.80    1.10
  12   7  -2    1.00    2.60
 -12  -7   2    2.10    3.30
  11   7  -2    0.30    2.50
 -11  -7   2   -0.10    2.70
  10   7  -2   47.20    4.70
 -10  -7   2   49.50    5.10
   9   7  -2  119.29    6.30
  -9  -7   2  126.09    6.60
   8   7  -2  129.29    6.30
  -8  -7   2  134.19    6.30
   7   7  -2   18.50    3.00
  -7  -7   2   21.00    3.00
   6   7  -2   78.29    4.50
  -6  -7   2   70.19    4.30
   5   7  -2   54.99    3.80
  -5  -7   2   53.59    3.30
  -5  -7   2   46.10    3.30
   4   7  -2    8.00    2.50
   4   7  -2    9.20    1.90
  -4  -7   2    8.70    1.70
  -4  -7   2    6.90    1.40
  -4  -7   2    9.60    2.00
   3   7  -2   -0.30    1.30
   3   7  -2    0.20    1.90
  -3  -7   2   -0.80    0.90
  -3  -7   2    0.20    1.00
  -3  -7   2   -1.20    1.40
   2   7  -2   72.59    3.30
  -2  -7   2   69.39    3.00
  -2  -7   2   70.59    3.90
   1   7  -2    1.70    1.10
  -1  -7   2   -1.50    1.30
  -1  -7   2    0.20    0.80
   0   7  -2    1.50    0.90
   0  -7   2    1.40    0.90
   0  -7   2   -0.10    1.70
   0  -7   2    2.80    0.90
  -1   7  -2    7.80    1.00
   1  -7   2    8.00    1.10
   1  -7   2    8.00    2.30
   1  -7   2    6.40    1.00
   2  -7   2   61.69    2.10
   2  -7   2   57.89    2.20
   2  -7   2   60.79    4.10
   3  -7   2    5.50    0.90
   3  -7   2    2.40    1.80
   4  -7   2   18.70    1.40
   4  -7   2   19.30    3.20
   5  -7   2   14.30    3.00
   5  -7   2   15.00    1.40
   6  -7   2   23.10    1.80
   7  -7   2    7.60    1.50
  12   6  -2    5.10    2.60
 -12  -6   2   -1.60    3.00
  11   6  -2   32.40    4.10
 -11  -6   2   30.10    4.50
  10   6  -2   10.80    2.90
 -10  -6   2   12.70    3.20
   9   6  -2  275.67    8.90
  -9  -6   2  279.87    9.60
   8   6  -2   14.70    2.80
  -8  -6   2   11.60    2.80
   7   6  -2   20.20    2.80
  -7  -6   2   22.70    3.10
   6   6  -2   18.50    2.60
  -6  -6   2   17.40    2.50
   5   6  -2  223.38    6.60
  -5  -6   2  208.88    6.00
  -5  -6   2  211.08    6.30
   4   6  -2  117.49    4.50
  -4  -6   2  114.29    4.10
  -4  -6   2  117.59    4.30
   3   6  -2   16.30    2.50
   3   6  -2   18.30    2.10
  -3  -6   2   14.30    1.60
  -3  -6   2   15.20    1.70
  -3  -6   2   17.70    2.20
   2   6  -2    0.40    1.10
   2   6  -2    2.10    1.50
  -2  -6   2    3.30    0.80
  -2  -6   2    3.30    1.70
  -2  -6   2    1.70    0.90
   1   6  -2   51.29    2.40
  -1  -6   2   56.79    2.40
  -1  -6   2   58.29    3.40
  -1  -6   2   58.39    2.40
   0   6  -2    0.30    0.80
   0  -6   2    2.70    1.70
   0  -6   2    1.60    0.80
   0  -6   2    1.00    0.70
  -1   6  -2  109.99    2.50
   1  -6   2  116.69    2.90
   1  -6   2  110.59    4.60
   1  -6   2  108.59    2.90
   2  -6   2    4.60    2.00
   2  -6   2    4.80    0.80
   2  -6   2    3.30    0.70
   3  -6   2    0.60    0.60
   3  -6   2    0.00    1.50
   4  -6   2   17.80    1.30
   4  -6   2   15.80    2.70
   5  -6   2  117.59    6.10
   5  -6   2  107.89    3.20
   6  -6   2   -0.10    0.90
   7  -6   2    6.70    1.50
   8  -6   2    6.10    1.60
 -12  -5   2    0.20    3.00
  11   5  -2   48.40    4.40
 -11  -5   2   36.00    4.80
  10   5  -2   -1.30    2.00
 -10  -5   2    0.40    2.40
   9   5  -2  172.08    6.70
  -9  -5   2  156.08    7.00
   8   5  -2   17.90    2.90
  -8  -5   2   14.80    2.80
   7   5  -2   18.50    2.70
  -7  -5   2   14.00    2.60
   6   5  -2   27.20    3.00
  -6  -5   2   28.20    3.00
   5   5  -2  257.87    6.90
  -5  -5   2  252.87    6.90
   4   5  -2   20.20    2.30
  -4  -5   2   24.10    2.30
  -4  -5   2   24.80    2.20
   3   5  -2    0.40    1.20
   3   5  -2    1.40    1.80
  -3  -5   2    1.60    1.20
  -3  -5   2    1.10    0.90
   2   5  -2    9.20    1.90
   2   5  -2   11.60    1.50
  -2  -5   2   11.80    1.30
  -2  -5   2   10.20    1.80
  -2  -5   2   13.30    1.30
   1   5  -2   11.60    1.30
  -1  -5   2    7.20    1.50
  -1  -5   2    7.50    1.00
  -1  -5   2    9.40    1.20
   0   5  -2   31.50    1.60
   0  -5   2   31.30    1.60
   0  -5   2   28.80    2.50
   0  -5   2   29.70    1.50
  -1   5  -2   55.49    1.50
   1  -5   2   57.99    1.80
   1  -5   2   56.09    3.10
   1  -5   2   53.19    1.80
   2  -5   2  110.99    4.40
   2  -5   2  114.99    2.60
   2  -5   2  116.89    2.70
   3  -5   2    4.60    0.70
   3  -5   2    5.30    1.90
  -4   5  -2   28.10    1.40
   4  -5   2   26.40    3.20
   4  -5   2   24.10    1.50
  -5   5  -2   44.00    3.30
   5  -5   2   48.10    2.20
   5  -5   2   43.50    4.10
   6  -5   2   35.20    2.30
   7  -5   2   34.60    2.50
   8  -5   2   10.40    1.80
   9  -5   2    0.90    1.50
 -12  -4   2    7.90    3.50
 -11  -4   2    8.90    3.20
  10   4  -2    5.60    2.10
 -10  -4   2   -1.40    2.30
   9   4  -2   28.80    3.20
  -9  -4   2   25.70    3.50
   8   4  -2   66.09    4.20
   8   4  -2   71.99    4.80
  -8  -4   2   56.49    4.40
   7   4  -2   49.99    3.30
   7   4  -2   49.40    3.70
  -7  -4   2   37.20    3.40
   6   4  -2    9.20    1.90
   6   4  -2   12.00    1.90
  -6  -4   2    5.30    1.80
   5   4  -2    8.10    1.90
  -5  -4   2    4.30    1.60
   4   4  -2    1.20    1.30
  -4  -4   2    0.20    1.30
   3   4  -2   12.50    1.70
  -3  -4   2   10.60    1.60
  -3  -4   2   15.80    1.60
   2   4  -2    0.20    1.20
   2   4  -2   -2.10    0.90
  -2  -4   2    0.40    0.70
  -2  -4   2    1.00    1.00
   1   4  -2   98.89    2.90
  -1  -4   2  104.39    2.50
  -1  -4   2  102.69    3.50
  -1  -4   2  108.29    2.90
  -1  -4   2  103.79    2.90
   0   4  -2   -0.70    0.60
   0  -4   2   -0.20    0.50
   0  -4   2    0.20    0.50
   0  -4   2    0.00    1.00
  -1   4  -2    5.40    0.60
  -1   4  -2    5.30    0.50
   1  -4   2    4.40    0.60
   1  -4   2    4.10    1.50
   1  -4   2    4.10    0.60
   2  -4   2  360.06    8.00
   2  -4   2  354.26    5.90
   2  -4   2  352.26    5.90
   3  -4   2  224.38    6.40
   3  -4   2  242.58    4.40
  -4   4  -2    1.00    0.70
   4  -4   2   -1.20    1.50
   4  -4   2   -0.10    0.60
  -5   4  -2   58.69    2.40
   5  -4   2   57.49    2.40
   5  -4   2   59.99    3.90
  -6   4  -2  115.49    3.90
   6  -4   2  110.19    3.70
  -7   4  -2    8.90    1.80
   7  -4   2    5.20    1.40
   8  -4   2    3.50    1.50
   9  -4   2   98.89    4.70
 -12  -3   2   -3.40    2.60
 -11  -3   2    2.50    2.70
  10   3  -2   63.39    5.00
 -10  -3   2   71.49    5.70
   9   3  -2    4.60    1.80
   9   3  -2    3.50    2.80
  -9  -3   2    6.00    2.50
   8   3  -2  259.87    7.60
   8   3  -2  249.38    7.00
  -8  -3   2  263.17    8.20
   7   3  -2   88.09    4.00
   7   3  -2   87.99    4.10
  -7  -3   2   93.69    4.70
   6   3  -2    8.60    1.60
   6   3  -2    8.20    1.80
  -6  -3   2    9.40    2.10
   5   3  -2   44.40    2.70
   5   3  -2   44.70    2.80
  -5  -3   2   50.09    3.10
   4   3  -2   40.50    2.60
   4   3  -2   36.90    2.20
  -4  -3   2   40.00    2.70
   3   3  -2  363.36    7.30
  -3  -3   2  356.16    7.40
   2   3  -2  241.38    5.20
  -2  -3   2  243.88    5.20
  -2  -3   2  243.18    5.10
   1   3  -2   56.29    2.50
   1   3  -2   47.00    2.00
  -1  -3   2   50.39    2.30
  -1  -3   2   48.00    1.90
  -1  -3   2   50.29    1.90
   0   3  -2    7.80    0.80
   0  -3   2    6.60    0.80
   0  -3   2    7.20    1.20
   0  -3   2    6.40    0.70
  -1   3  -2  120.49    2.10
  -1   3  -2  119.49    2.10
   1  -3   2  116.49    2.40
   1  -3   2  118.09    2.50
   1  -3   2  117.89    3.50
   2  -3   2 1110.99   16.50
   2  -3   2 1140.59   18.50
  -3   3  -2    8.80    0.80
   3  -3   2    8.50    0.80
   3  -3   2    8.00    1.70
  -4   3  -2  210.18    4.20
   4  -3   2  191.38    4.30
   4  -3   2  212.08    6.10
  -5   3  -2   93.19    3.10
   5  -3   2   93.39    3.10
  -6   3  -2  248.98    6.00
   6  -3   2  259.27    6.00
  -7   3  -2   89.69    4.00
   7  -3   2   84.09    3.60
  -8   3  -2    3.20    1.80
   8  -3   2    0.80    1.30
  -9   3  -2    0.00    1.90
   9  -3   2    1.30    1.60
  10  -3   2    1.20    1.80
 -11  -2   2    4.60    2.90
 -10  -2   2    4.40    2.60
   9   2  -2    1.00    1.40
   9   2  -2    4.70    1.90
  -9  -2   2    1.00    2.10
   8   2  -2    3.30    1.60
   8   2  -2    2.90    1.50
  -8  -2   2    3.50    2.00
   7   2  -2   16.30    2.00
   7   2  -2   22.30    2.20
  -7  -2   2   17.00    2.50
   6   2  -2  108.99    3.90
   6   2  -2  110.79    4.10
  -6  -2   2  106.39    4.40
   5   2  -2   56.39    2.90
   5   2  -2   66.29    3.00
  -5  -2   2   62.59    3.20
  -5  -2   2   70.49    3.40
   4   2  -2  106.29    3.60
   4   2  -2  112.99    3.60
  -4  -2   2  116.19    3.90
   3   2  -2    0.90    1.10
   3   2  -2    1.10    1.00
  -3  -2   2    0.30    1.10
   2   2  -2    3.70    1.10
  -2  -2   2    5.40    1.30
   1   2  -2  558.04    9.00
  -1  -2   2  540.15    8.80
  -1  -2   2  548.35    8.80
  -1  -2   2  546.85    8.90
   0   2  -2  233.38    4.10
   0  -2   2  232.28    3.90
   0  -2   2  230.88    4.10
   0  -2   2  236.68    4.20
   0  -2   2  233.78    4.60
  -1   2  -2  731.63   10.70
   1  -2   2  726.53   10.90
   1  -2   2  734.33   10.90
   1  -2   2  719.83   11.70
  -2   2  -2   11.00    0.80
   2  -2   2   11.90    1.50
   2  -2   2    9.10    0.80
  -3   2  -2   68.49    2.00
   3  -2   2   67.29    2.90
   3  -2   2   67.59    2.00
  -4   2  -2  131.79    3.40
   4  -2   2  141.69    3.50
  -5   2  -2   33.80    2.10
   5  -2   2   31.80    2.00
  -6   2  -2   26.30    2.20
   6  -2   2   25.70    2.10
  -7   2  -2    2.90    1.50
   7  -2   2    0.60    1.10
  -8   2  -2    5.00    1.90
   8  -2   2    4.80    1.60
  -9   2  -2   15.70    2.80
   9  -2   2   15.90    2.40
 -10   2  -2   -0.30    2.10
  10  -2   2    2.10    1.90
 -11  -1   2    4.30    2.80
  10   1  -2    2.20    1.80
 -10  -1   2    1.40    2.20
   9   1  -2   67.29    4.30
  -9  -1   2   52.89    4.40
   8   1  -2    4.50    1.20
   8   1  -2    2.50    1.50
  -8  -1   2    6.30    2.20
   7   1  -2    0.80    1.20
   7   1  -2    1.70    1.10
  -7  -1   2    1.50    1.60
   6   1  -2    4.70    1.20
   6   1  -2    4.00    1.30
  -6  -1   2    5.30    1.60
   5   1  -2    4.20    1.10
   5   1  -2    5.40    1.20
  -5  -1   2    4.20    1.40
   4   1  -2    3.80    1.00
   4   1  -2    4.80    1.10
  -4  -1   2    3.40    1.30
   3   1  -2   58.49    2.30
   3   1  -2   63.69    2.40
  -3  -1   2   63.89    2.60
   2   1  -2 1687.03   25.10
   2   1  -2 1709.53   25.20
  -2  -1   2 1717.03   25.30
   1   1  -2   12.20    1.00
  -1  -1   2   12.90    1.10
   0   1  -2   47.80    1.40
   0  -1   2   50.69    1.40
   0  -1   2   48.30    1.40
   0  -1   2   48.80    1.50
  -1   1  -2   77.19    1.80
   1  -1   2   75.49    1.80
   1  -1   2   75.59    2.00
   1  -1   2   77.09    1.60
  -2   1  -2 1210.28   17.80
  -2   1  -2 1206.38   18.00
   2  -1   2 1206.68   17.10
   2  -1   2 1213.28   17.20
   2  -1   2 1186.08   17.80
   2  -1   2 1219.58   18.30
  -3   1  -2   49.80    2.10
  -3   1  -2   53.19    2.00
   3  -1   2   54.89    1.90
  -4   1  -2    9.80    1.30
  -4   1  -2   12.90    1.40
   4  -1   2   10.70    1.20
  -5   1  -2   17.40    1.70
   5  -1   2   18.20    1.60
  -6   1  -2    0.90    1.20
   6  -1   2    0.40    1.00
  -7   1  -2    0.40    1.40
   7  -1   2    1.40    1.30
  -8   1  -2    0.00    1.60
   8  -1   2   -1.80    1.10
  -9   1  -2   -1.40    1.70
   9  -1   2   -1.00    1.40
 -10   1  -2   23.50    3.40
  10  -1   2   20.00    2.80
 -11   1  -2    1.50    2.50
  11  -1   2    5.70    2.30
  11   0  -2   17.00    3.10
 -11   0   2   18.10    3.70
  10   0  -2   22.60    3.00
 -10   0   2   17.00    3.20
   9   0  -2    3.60    1.80
  -9   0   2    3.20    2.20
   8   0  -2   13.20    2.20
  -8   0   2   12.10    2.40
   7   0  -2   15.20    2.00
  -7   0   2   21.40    2.60
   6   0  -2    0.20    0.60
   6   0  -2   -0.20    1.00
  -6   0   2   -1.00    1.20
   5   0  -2   -0.50    0.90
   5   0  -2    0.30    0.70
  -5   0   2   -0.80    1.00
   4   0  -2    0.20    0.70
   4   0  -2    0.30    0.80
  -4   0   2    1.20    1.00
   3   0  -2  228.78    4.30
   3   0  -2  230.98    4.70
  -3   0   2  229.78    4.80
   2   0  -2  457.05    7.60
   2   0  -2  459.25    7.40
  -2   0   2  468.25    7.70
   1   0  -2   24.20    1.20
   1   0  -2   28.20    1.20
   1   0  -2   24.70    1.10
  -1   0   2   26.60    1.30
   0   0  -2  521.65    7.90
  -1   0  -2  782.42   11.60
  -1   0  -2  769.32   11.10
   1   0   2  789.52   11.30
   1   0   2  760.22   11.60
   1   0   2  770.42   11.60
  -2   0  -2  121.49    2.80
  -2   0  -2  119.69    3.00
   2   0   2  120.29    2.80
   2   0   2  123.59    2.80
  -3   0  -2  718.73   11.60
  -3   0  -2  712.13   11.90
   3   0   2  722.93   11.50
   3   0   2  720.03   11.30
  -4   0  -2   25.90    1.90
  -4   0  -2   29.50    2.10
   4   0   2   29.70    1.90
   4   0   2   30.10    1.70
  -5   0  -2   73.69    3.10
  -5   0  -2   70.09    3.10
   5   0   2   77.59    2.90
   5   0   2   71.09    2.40
  -6   0  -2  140.29    4.70
   6   0   2  144.59    4.40
   6   0   2  139.99    3.40
  -7   0  -2   34.00    3.00
   7   0   2   24.70    1.50
   7   0   2   27.00    2.50
  -8   0  -2  159.28    5.90
   8   0   2  163.98    5.60
  -9   0  -2   21.10    3.10
   9   0   2   24.40    2.70
 -10   0  -2   15.60    3.10
  10   0   2    8.50    2.20
 -11   0  -2    6.60    2.70
  11   0   2    4.70    2.40
  11  -1  -2    8.10    2.40
  10  -1  -2   -4.80    1.30
 -10   1   2    2.60    2.30
   9  -1  -2   23.90    2.90
  -9   1   2   25.20    3.40
   8  -1  -2    0.40    1.30
  -8   1   2    0.70    1.80
   7  -1  -2  177.28    5.40
  -7   1   2  168.58    5.60
   6  -1  -2   -0.20    0.90
   6  -1  -2   -0.30    1.20
  -6   1   2   -1.10    1.20
   5  -1  -2  120.39    4.10
   5  -1  -2  117.59    3.60
  -5   1   2  119.69    3.80
   4  -1  -2  104.39    3.10
   4  -1  -2  105.79    3.40
  -4   1   2  105.49    3.10
   3  -1  -2  352.06    6.30
  -3   1   2  359.36    6.30
   2  -1  -2   -0.10    0.50
  -2   1   2    1.40    0.60
   1  -1  -2   56.59    2.20
  -1   1   2   52.79    1.20
  -1   1   2   54.59    1.20
   0  -1  -2   26.00    0.90
   0  -1  -2   27.70    1.20
   0  -1  -2   28.20    0.90
   0  -1  -2   29.00    1.00
   0   1   2   25.20    1.00
  -1  -1  -2 1042.30   15.60
  -1  -1  -2 1051.49   15.50
  -1  -1  -2 1041.60   15.10
   1   1   2 1067.29   15.60
  -2  -1  -2  536.05    9.10
  -2  -1  -2  532.25    8.90
   2   1   2  543.65    8.80
   2   1   2  546.65    9.00
   2   1   2  543.95    8.90
  -3  -1  -2  369.76    7.30
  -3  -1  -2  382.06    7.20
   3   1   2  388.56    7.00
   3   1   2  389.56    7.00
  -4  -1  -2  382.46    7.70
  -4  -1  -2  396.26    7.90
   4   1   2  385.96    7.40
   4   1   2  371.86    7.30
  -5  -1  -2    5.60    1.50
  -5  -1  -2    7.60    1.60
   5   1   2    5.40    1.30
   5   1   2    5.70    1.20
  -6  -1  -2    7.80    1.70
  -6  -1  -2    5.50    1.70
   6   1   2    4.00    1.20
   6   1   2    7.60    1.40
  -7  -1  -2    2.00    1.60
   7   1   2    3.10    1.30
   7   1   2    2.70    1.20
  -8  -1  -2    0.90    1.80
   8   1   2    1.50    1.20
   8   1   2    1.20    1.50
  -9  -1  -2   14.60    2.70
   9   1   2   17.80    2.60
 -10  -1  -2   53.09    4.70
  10   1   2   53.69    4.20
 -11  -1  -2    4.80    2.70
 -12  -1  -2    3.20    2.90
  10  -2  -2    3.90    2.00
 -10   2   2    2.50    2.30
   9  -2  -2   18.50    2.50
  -9   2   2   23.30    3.20
   8  -2  -2   -0.30    1.30
  -8   2   2    2.20    1.60
   7  -2  -2    3.40    1.40
  -7   2   2    3.60    1.70
   6  -2  -2    0.10    1.00
  -6   2   2    1.40    1.30
   5  -2  -2    0.80    1.00
   5  -2  -2    1.90    0.90
  -5   2   2    0.70    1.00
   4  -2  -2   26.80    1.60
   4  -2  -2   25.50    1.90
  -4   2   2   27.10    1.60
   3  -2  -2   18.00    1.20
  -3   2   2   14.70    1.00
   2  -2  -2  129.09    2.50
   2  -2  -2  129.79    3.90
   1  -2  -2   34.60    2.20
   0  -2  -2 6393.86   89.89
   0  -2  -2 6188.68   91.59
  -1  -2  -2  113.69    2.60
  -1  -2  -2  115.89    2.50
  -1  -2  -2  115.39    2.70
   1   2   2  116.99    2.70
  -2  -2  -2 9896.41  143.49
  -2  -2  -2 9796.02  144.89
  -2  -2  -2 9999.00  142.29
   2   2   2 9764.92  143.39
  -3  -2  -2    0.30    1.10
  -3  -2  -2    3.00    1.20
   3   2   2    0.90    1.20
   3   2   2   -1.00    1.00
   3   2   2    0.10    0.60
  -4  -2  -2   65.29    3.10
  -4  -2  -2   61.59    2.90
   4   2   2   66.09    2.60
   4   2   2   66.49    2.80
  -5  -2  -2   89.99    3.90
  -5  -2  -2   92.39    3.80
   5   2   2   92.29    3.50
   5   2   2   95.39    3.40
  -6  -2  -2  436.36    9.60
  -6  -2  -2  436.76    9.80
   6   2   2  442.76    9.00
   6   2   2  425.66    9.10
  -7  -2  -2    2.80    1.70
   7   2   2    1.90    1.30
   7   2   2    1.50    1.40
  -8  -2  -2  113.59    5.40
   8   2   2  108.59    4.70
   8   2   2  106.69    4.20
  -9  -2  -2    2.90    2.20
   9   2   2    2.30    1.70
   9   2   2    0.70    1.50
 -10  -2  -2   40.00    4.30
 -11  -2  -2   76.09    6.00
 -12  -2  -2   18.20    3.90
  10  -3  -2   -2.10    1.50
   9  -3  -2    9.60    2.10
   8  -3  -2   14.90    2.10
  -8   3   2   15.30    2.40
   7  -3  -2   19.50    2.10
  -7   3   2   19.70    2.30
   6  -3  -2  253.27    5.90
  -6   3   2  259.97    6.10
   5  -3  -2   86.69    2.90
   5  -3  -2   79.19    3.10
  -5   3   2   87.99    2.90
   4  -3  -2   73.69    2.30
   4  -3  -2   74.19    2.60
  -4   3   2   77.79    2.10
   3  -3  -2  279.47    7.20
   3  -3  -2  281.87    4.80
   2  -3  -2  216.28    5.80
   1  -3  -2   45.90    2.60
   0  -3  -2  114.89    3.50
   0  -3  -2  113.19    2.10
  -1  -3  -2    8.90    1.20
  -1  -3  -2   11.00    0.80
  -1  -3  -2    9.60    0.90
   1   3   2   12.00    1.10
  -2  -3  -2 2447.46   36.70
  -2  -3  -2 2512.15   36.50
  -2  -3  -2 2529.15   36.30
  -2  -3  -2 2535.05   36.20
   2   3   2 2418.56   36.40
  -3  -3  -2   11.80    1.50
  -3  -3  -2   16.00    1.90
  -3  -3  -2   18.50    1.50
   3   3   2   17.60    2.10
   3   3   2   15.00    1.70
  -4  -3  -2  148.09    4.80
  -4  -3  -2  153.98    4.50
   4   3   2  150.18    4.40
  -5  -3  -2    7.90    1.90
  -5  -3  -2    4.00    1.60
   5   3   2    3.80    1.40
  -6  -3  -2  218.78    6.40
  -6  -3  -2  215.58    6.60
   6   3   2  227.78    6.10
   6   3   2  220.08    5.90
  -7  -3  -2   -1.30    1.60
  -7  -3  -2   -1.80    1.40
   7   3   2   -1.90    1.20
   7   3   2    0.90    1.20
  -8  -3  -2  173.98    6.60
   8   3   2  181.98    6.00
   8   3   2  189.78    6.20
  -9  -3  -2    0.50    2.30
   9   3   2    2.00    1.80
   9   3   2    1.90    1.80
 -10  -3  -2   -2.80    2.10
  10   3   2   -1.30    1.70
 -11  -3  -2    7.30    3.00
 -12  -3  -2    6.30    3.20
   9  -4  -2   12.90    2.20
   8  -4  -2   21.40    2.40
   7  -4  -2   97.29    3.80
   6  -4  -2   49.40    2.50
  -6   4   2   47.80    2.70
   5  -4  -2    4.20    1.10
   5  -4  -2    4.80    1.00
  -5   4   2    2.20    0.90
   4  -4  -2    1.60    0.80
   4  -4  -2    1.20    0.60
   4  -4  -2    1.30    1.70
   3  -4  -2   88.89    4.30
   3  -4  -2   89.09    1.90
   2  -4  -2    0.50    1.30
   1  -4  -2  197.58    5.60
   0  -4  -2  103.49    2.10
   0  -4  -2  103.99    3.70
  -1  -4  -2    2.90    1.30
  -1  -4  -2    4.00    0.70
  -1  -4  -2    3.10    1.00
   1   4   2    3.80    0.80
  -2  -4  -2  373.06    6.70
  -2  -4  -2  378.56    7.00
  -2  -4  -2  376.56    7.40
  -2  -4  -2  377.16    7.50
   2   4   2  381.96    7.10
  -3  -4  -2  236.98    5.90
  -3  -4  -2  234.58    5.40
  -3  -4  -2  247.78    5.40
   3   4   2  238.38    5.60
  -4  -4  -2  228.98    6.10
  -4  -4  -2  221.38    5.70
  -4  -4  -2  210.38    5.30
   4   4   2  218.88    6.30
   4   4   2  217.78    5.70
  -5  -4  -2    6.00    1.70
  -5  -4  -2    3.90    1.70
   5   4   2    4.10    1.50
  -6  -4  -2  520.25   11.60
  -6  -4  -2  529.15   11.30
   6   4   2  532.25   11.00
   6   4   2  522.05   10.60
  -7  -4  -2    2.20    1.90
  -7  -4  -2    2.70    1.80
   7   4   2    4.10    1.40
   7   4   2    2.30    1.80
  -8  -4  -2  354.16    9.70
   8   4   2  341.77    8.90
   8   4   2  324.07    8.70
  -9  -4  -2   57.09    4.70
   9   4   2   62.49    4.20
 -10  -4  -2   -1.60    2.30
  10   4   2   -1.60    1.80
 -11  -4  -2    3.10    2.80
  11   4   2    0.50    2.00
 -12  -4  -2    5.20    3.00
   8  -5  -2    6.60    1.70
   7  -5  -2   13.10    1.70
   6  -5  -2   35.80    2.20
   5  -5  -2  124.49    3.30
   4  -5  -2   58.99    1.80
   4  -5  -2   52.99    4.30
   4  -5  -2   60.59    2.00
   3  -5  -2   53.49    3.70
   2  -5  -2   -0.40    1.30
   1  -5  -2  100.69    4.20
   0  -5  -2    1.40    1.40
   0  -5  -2    0.90    0.80
   0  -5  -2    1.90    0.50
  -1  -5  -2    6.20    1.10
  -1  -5  -2    5.30    0.80
  -1  -5  -2    5.20    1.60
   1   5   2    7.00    1.00
  -2  -5  -2  309.07    6.80
  -2  -5  -2  311.47    6.20
  -2  -5  -2  318.87    7.20
  -2  -5  -2  315.47    5.50
   2   5   2  310.07    6.40
  -3  -5  -2   35.60    2.80
  -3  -5  -2   38.50    2.20
  -3  -5  -2   35.30    2.20
  -3  -5  -2   36.50    2.60
   3   5   2   37.60    2.50
  -4  -5  -2   64.49    3.50
  -4  -5  -2   67.79    3.10
  -4  -5  -2   70.19    3.00
   4   5   2   68.69    3.90
   4   5   2   66.79    3.40
  -5  -5  -2    3.10    1.10
  -5  -5  -2    2.30    1.60
  -5  -5  -2    5.10    1.70
   5   5   2    3.00    1.90
   5   5   2    4.90    1.60
  -6  -5  -2    3.00    1.90
  -6  -5  -2    6.60    1.90
   6   5   2    4.60    1.80
  -7  -5  -2    0.80    1.70
  -7  -5  -2    6.00    2.30
   7   5   2   -2.20    1.60
  -8  -5  -2  658.83   14.40
   8   5   2  630.84   13.70
  -9  -5  -2   19.00    3.20
   9   5   2   19.60    3.00
 -10  -5  -2   77.99    5.70
  10   5   2   78.59    5.10
 -11  -5  -2    7.10    2.90
  11   5   2    8.00    2.70
 -12  -5  -2   64.49    6.20
  12   5   2   64.39    5.40
   8  -6  -2   18.90    2.10
   7  -6  -2   10.70    1.60
   6  -6  -2    2.90    1.00
   5  -6  -2   44.90    1.90
   4  -6  -2  193.78    7.60
   4  -6  -2  182.98    3.50
   3  -6  -2    2.90    2.00
   2  -6  -2   93.49    4.60
   1  -6  -2  214.58    4.00
   1  -6  -2  227.08    3.70
   1  -6  -2  220.18    6.80
   0  -6  -2  158.58    5.50
   0  -6  -2  154.78    3.60
   0  -6  -2  152.28    3.30
   0   6   2  151.98    2.80
  -1  -6  -2   50.09    3.20
  -1  -6  -2   48.50    2.40
  -1  -6  -2   49.40    2.00
   1   6   2   52.19    2.10
  -2  -6  -2  257.87    5.70
  -2  -6  -2  269.77    7.00
  -2  -6  -2  268.37    6.30
   2   6   2  258.07    5.80
  -3  -6  -2  259.07    5.50
  -3  -6  -2  258.17    6.70
  -3  -6  -2  254.77    6.70
  -3  -6  -2  264.67    6.10
   3   6   2  270.97    6.30
  -4  -6  -2   58.99    3.00
  -4  -6  -2   66.69    3.50
  -4  -6  -2   58.89    3.00
  -4  -6  -2   60.79    3.60
   4   6   2   62.19    3.30
   4   6   2   62.19    3.80
  -5  -6  -2   10.80    1.80
  -5  -6  -2    8.90    1.80
  -5  -6  -2    6.50    2.00
   5   6   2    7.40    2.40
   5   6   2    9.70    2.00
  -6  -6  -2    5.70    2.10
  -6  -6  -2    0.50    1.20
  -6  -6  -2    4.40    1.80
   6   6   2    7.40    1.90
  -7  -6  -2    3.50    2.10
  -7  -6  -2    1.90    1.90
   7   6   2    1.60    1.90
  -8  -6  -2    0.60    2.00
   8   6   2    1.40    2.10
  -9  -6  -2   22.40    3.60
   9   6   2   18.50    3.20
 -10  -6  -2    2.20    2.60
  10   6   2    8.00    2.80
 -11  -6  -2    0.00    2.50
  11   6   2    5.80    2.60
 -12  -6  -2    4.10    3.10
  12   6   2    4.90    2.70
   7  -7  -2    1.00    1.00
   6  -7  -2    0.60    0.90
   5  -7  -2    1.30    0.70
   5  -7  -2    0.80    2.30
   4  -7  -2    4.60    2.50
   3  -7  -2    9.70    2.80
   2  -7  -2   57.99    4.30
   1  -7  -2  143.79    6.00
   1  -7  -2  135.19    2.90
   0  -7  -2   16.50    2.50
   0  -7  -2   16.50    1.50
   0  -7  -2   16.90    1.20
   0   7   2   16.90    1.20
  -1  -7  -2  147.19    5.60
  -1  -7  -2  149.39    4.30
  -1  -7  -2  147.79    3.80
   1   7   2  142.49    3.80
  -2  -7  -2  147.99    4.70
  -2  -7  -2  143.39    5.50
  -2  -7  -2  142.39    4.10
   2   7   2  140.69    4.20
  -3  -7  -2   31.60    2.90
  -3  -7  -2   35.90    2.30
  -3  -7  -2   34.40    2.80
  -3  -7  -2   33.50    1.60
   3   7   2   36.00    2.60
  -4  -7  -2    0.80    1.40
  -4  -7  -2   -1.20    1.00
  -4  -7  -2   -0.50    1.00
  -4  -7  -2    1.10    1.60
   4   7   2    1.00    1.50
  -5  -7  -2   25.10    2.90
  -5  -7  -2   19.60    2.60
  -5  -7  -2   20.40    2.30
  -5  -7  -2   18.40    2.10
   5   7   2   22.30    3.40
   5   7   2   20.90    2.70
  -6  -7  -2   62.59    4.40
  -6  -7  -2   64.89    3.90
  -6  -7  -2   63.99    3.60
   6   7   2   64.79    4.90
   6   7   2   59.79    4.00
  -7  -7  -2   53.19    4.60
  -7  -7  -2   59.49    4.20
   7   7   2   57.09    4.50
  -8  -7  -2   22.90    3.10
   8   7   2   29.40    3.50
  -9  -7  -2   32.20    4.00
   9   7   2   30.40    3.80
 -10  -7  -2   11.50    3.10
  10   7   2   21.90    3.60
 -11  -7  -2    0.40    2.70
  11   7   2    0.80    2.50
 -12  -7  -2   13.10    3.90
  12   7   2    3.50    2.90
   6  -8  -2    1.70    0.70
   5  -8  -2    2.10    2.70
   4  -8  -2  106.29    6.40
   3  -8  -2    3.40    2.70
   2  -8  -2  212.88    7.90
   1  -8  -2   23.10    3.30
   1  -8  -2   16.70    1.20
   0  -8  -2    5.50    1.00
   0  -8  -2    6.20    2.20
   0   8   2    5.40    1.00
  -1  -8  -2   95.29    5.00
  -1  -8  -2   85.49    3.10
  -1  -8  -2   82.79    3.50
   1   8   2   90.89    3.20
  -2  -8  -2   32.50    2.30
  -2  -8  -2   37.90    2.90
  -2  -8  -2   36.20    3.50
   2   8   2   34.00    2.50
  -3  -8  -2  134.29    5.50
  -3  -8  -2  148.49    5.30
  -3  -8  -2  131.49    4.40
   3   8   2  142.29    4.80
  -4  -8  -2   18.50    1.70
  -4  -8  -2   15.30    2.60
  -4  -8  -2   10.30    2.20
  -4  -8  -2   15.60    1.90
   4   8   2   15.80    2.30
  -5  -8  -2   60.99    3.30
  -5  -8  -2   63.19    4.50
  -5  -8  -2   65.49    3.60
  -5  -8  -2   55.39    4.00
   5   8   2   62.19    5.20
   5   8   2   61.59    4.00
  -6  -8  -2   50.19    3.70
  -6  -8  -2   41.70    3.60
  -6  -8  -2   51.89    4.80
  -6  -8  -2   43.30    3.40
   6   8   2   44.60    4.70
   6   8   2   43.40    3.70
  -7  -8  -2   90.49    5.60
  -7  -8  -2   87.59    4.80
   7   8   2   85.39    5.20
  -8  -8  -2    9.20    2.60
   8   8   2    9.90    2.90
  -9  -8  -2   46.90    4.60
   9   8   2   28.70    3.90
 -10  -8  -2    2.60    2.90
  10   8   2    2.90    2.90
 -11  -8  -2   28.10    4.40
  11   8   2   17.70    3.70
 -12  -8  -2    6.80    3.40
  12   8   2   11.90    3.60
   5  -9  -2   15.90    3.80
   4  -9  -2    3.40    3.00
   3  -9  -2   -1.00    2.50
   2  -9  -2    8.50    2.80
   1  -9  -2    0.30    2.30
   1  -9  -2    0.50    0.70
   0  -9  -2   37.90    4.20
   0  -9  -2   33.50    2.00
  -1  -9  -2   26.70    3.60
  -1  -9  -2   27.60    2.10
   1   9   2   27.80    2.20
  -2  -9  -2   34.00    2.50
  -2  -9  -2   32.30    3.70
   2   9   2   32.50    2.60
  -3  -9  -2   92.39    4.60
  -3  -9  -2   80.99    4.80
  -3  -9  -2   90.69    3.90
   3   9   2   89.69    4.20
  -4  -9  -2   51.69    3.30
  -4  -9  -2   62.49    4.30
  -4  -9  -2   59.09    4.40
   4   9   2   47.10    3.70
  -5  -9  -2   12.30    1.80
  -5  -9  -2   11.20    1.90
  -5  -9  -2   15.20    2.90
  -5  -9  -2   15.10    2.90
   5   9   2   14.30    3.20
   5   9   2   17.70    2.70
  -6  -9  -2    2.10    1.70
  -6  -9  -2    4.70    2.30
   6   9   2    4.60    2.80
   6   9   2    8.40    2.30
  -7  -9  -2    2.80    2.20
  -7  -9  -2    3.30    2.00
   7   9   2    3.70    2.40
  -8  -9  -2   35.60    3.90
   8   9   2   41.60    4.40
  -9  -9  -2    2.10    2.40
   9   9   2    2.40    2.70
 -10  -9  -2   23.10    3.90
  10   9   2   22.50    3.90
 -11  -9  -2   84.99    6.80
  11   9   2   64.39    5.80
 -12  -9  -2   40.40    5.30
  12   9   2   49.90    5.50
   4 -10  -2   16.60    4.30
   3 -10  -2   20.10    4.20
   2 -10  -2   11.10    3.50
   2 -10  -2   15.10    1.20
   1 -10  -2    2.70    2.60
   1 -10  -2    3.50    1.00
   0 -10  -2   48.60    2.50
   0 -10  -2   54.29    5.30
  -1 -10  -2    7.30    1.40
  -1 -10  -2    8.00    2.60
   1  10   2    9.30    1.70
  -2 -10  -2    0.50    1.10
  -2 -10  -2    1.80    2.30
   2  10   2    1.20    1.50
  -3 -10  -2   14.10    2.00
  -3 -10  -2   20.70    3.40
   3  10   2   16.40    2.40
  -4 -10  -2    8.70    2.00
  -4 -10  -2    9.50    2.50
   4  10   2   15.00    2.60
  -5 -10  -2   13.70    2.30
  -5 -10  -2   17.10    3.20
   5  10   2   19.20    3.60
   5  10   2   21.10    3.00
  -6 -10  -2   29.90    2.70
  -6 -10  -2   29.40    3.90
   6  10   2   24.70    3.40
   6  10   2   22.40    4.30
  -7 -10  -2   12.60    3.00
  -7 -10  -2   18.10    2.60
   7  10   2   14.20    3.10
   7  10   2   13.40    3.60
  -8 -10  -2    7.80    2.50
  -8 -10  -2    5.70    2.70
   8  10   2   16.10    3.40
  -9 -10  -2   14.90    3.00
  -9 -10  -2   17.30    3.30
   9  10   2   15.30    3.60
 -10 -10  -2   19.00    3.60
  10  10   2   16.20    3.90
 -11 -10  -2    6.00    3.30
  11  10   2    3.60    3.20
   2 -11  -2   24.70    1.60
   2 -11  -2   23.90    4.30
   1 -11  -2   31.40    2.10
   1 -11  -2   36.70    4.90
   0 -11  -2    3.30    2.90
   0 -11  -2   -0.10    1.10
  -1 -11  -2    7.00    2.90
  -1 -11  -2   11.50    1.80
  -2 -11  -2    4.50    1.50
  -2 -11  -2    7.40    3.00
   2  11   2    7.40    2.00
  -3 -11  -2   18.80    3.40
  -3 -11  -2   21.00    2.50
   3  11   2   17.30    2.60
  -4 -11  -2   27.00    2.90
  -4 -11  -2   16.90    3.30
   4  11   2   25.70    3.10
  -5 -11  -2   -1.50    1.90
  -5 -11  -2   -1.30    1.50
   5  11   2   -1.70    2.00
   5  11   2   -0.20    2.70
  -6 -11  -2   41.80    4.60
   6  11   2   44.40    4.40
   6  11   2   42.40    5.50
  -7 -11  -2   25.70    3.90
   7  11   2   31.10    4.10
   7  11   2   20.60    4.20
  -8 -11  -2   58.49    5.20
  -8 -11  -2   61.79    4.50
   8  11   2   65.79    5.80
  -9 -11  -2    6.30    2.80
  -9 -11  -2    6.80    2.90
   9  11   2    6.30    3.10
 -10 -11  -2    4.50    2.90
 -10 -11  -2   11.10    3.40
  10  11   2    5.80    3.20
 -11 -11  -2   12.80    3.50
 -11 -11  -2   20.80    4.10
  11  11   2   13.90    3.80
   1 -12  -2    1.20    1.10
   1 -12  -2    4.90    2.80
   0 -12  -2   36.80    5.20
   0 -12  -2   29.30    2.40
  -1 -12  -2    7.00    1.60
  -1 -12  -2    4.90    3.10
  -2 -12  -2    8.50    1.90
  -2 -12  -2    8.70    3.20
  -3 -12  -2    3.50    3.00
  -3 -12  -2    9.90    2.00
   3  12   2   14.40    2.70
  -4 -12  -2    8.80    2.10
  -4 -12  -2    9.60    3.00
   4  12   2    8.90    2.60
  -5 -12  -2    7.60    2.90
  -5 -12  -2    5.90    2.10
   5  12   2    6.60    3.70
   5  12   2    3.90    2.40
  -6 -12  -2   27.80    4.40
   6  12   2   33.30    5.40
   6  12   2   26.20    3.90
  -7 -12  -2    3.80    2.80
   7  12   2    0.30    2.60
   7  12   2   -0.70    3.10
  -8 -12  -2    6.90    3.10
   8  12   2    5.00    3.10
  -9 -12  -2    0.90    2.70
   9  12   2    0.10    2.90
 -10 -12  -2   -1.90    2.60
 -10 -12  -2    2.30    2.60
  10  12   2   -1.00    2.80
  -1 -13  -2    2.00    3.30
  -1 -13  -2    5.30    1.70
  -2 -13  -2    0.10    1.40
  -2 -13  -2    0.70    3.10
  -3 -13  -2   -1.50    2.80
  -3 -13  -2    2.20    1.70
  -4 -13  -2    8.90    2.30
  -4 -13  -2   10.50    3.40
   4  13   2   12.90    2.90
   4  13   2   13.40    3.80
  -5 -13  -2   27.20    4.50
   5  13   2   25.80    5.10
   5  13   2   26.40    3.70
  -6 -13  -2   41.30    5.30
   6  13   2   29.10    4.90
   6  13   2   35.50    4.50
  -7 -13  -2    3.40    3.10
   7  13   2   -1.80    3.20
   7  13   2   -0.30    2.70
  -8 -13  -2   32.70    4.90
   8  13   2   31.30    4.60
   8  13  -3    2.70    2.90
  -8 -13   3    3.10    3.20
   7  13  -3    1.00    2.70
  -7 -13   3    9.70    3.30
   6  13  -3    0.10    2.70
  -6 -13   3    0.10    2.60
   5  13  -3   -1.60    2.30
  -5 -13   3    0.70    2.60
   4  13  -3    0.00    3.20
   4  13  -3    5.20    2.70
  -4 -13   3   -0.90    2.70
   3  13  -3   19.20    4.30
   3  13  -3   16.30    3.20
  -3 -13   3   17.30    2.80
  -3 -13   3   13.90    3.80
   2  13  -3   28.20    4.70
  -2 -13   3   32.40    3.30
  -2 -13   3   37.50    5.20
   1  13  -3    7.90    3.40
  -1 -13   3   -0.60    1.70
  -1 -13   3   -2.70    2.70
   9  12  -3   -0.90    2.90
  -9 -12   3    5.40    4.20
  -9 -12   3    0.00    2.90
   8  12  -3   29.60    4.70
  -8 -12   3   35.50    4.70
   7  12  -3    0.50    2.70
  -7 -12   3    5.10    3.30
   6  12  -3   19.20    3.60
  -6 -12   3   19.00    3.70
   5  12  -3    3.30    2.50
  -5 -12   3    3.20    2.70
   4  12  -3   54.19    5.70
   4  12  -3   58.59    4.70
  -4 -12   3   60.79    5.70
  -4 -12   3   66.99    4.50
   3  12  -3    1.10    2.00
   3  12  -3   -2.90    2.60
  -3 -12   3   -3.00    2.10
  -3 -12   3    0.00    1.50
   2  12  -3    9.40    2.50
   2  12  -3    7.80    3.30
  -2 -12   3   13.00    3.30
  -2 -12   3    7.10    2.00
   1  12  -3   51.99    5.20
  -1 -12   3   42.60    4.90
  -1 -12   3   46.70    3.60
   0 -12   3    8.30    1.90
   0 -12   3    3.00    3.10
   1 -12   3   20.40    2.30
   1 -12   3   21.00    4.10
  10  11  -3    6.70    3.50
 -10 -11   3    3.70    3.10
   9  11  -3   -0.70    2.90
  -9 -11   3    3.40    2.60
   8  11  -3   11.90    3.40
  -8 -11   3   10.70    2.80
  -8 -11   3    8.30    2.90
   7  11  -3   18.20    3.70
  -7 -11   3   21.70    3.00
  -7 -11   3   25.70    4.30
   6  11  -3    8.40    2.90
  -6 -11   3   12.10    3.10
   5  11  -3   87.79    5.30
  -5 -11   3   77.19    5.60
   4  11  -3   60.09    5.60
   4  11  -3   65.99    4.70
  -4 -11   3   70.89    4.40
  -4 -11   3   70.79    6.00
   3  11  -3  107.29    5.20
   3  11  -3   95.79    6.10
  -3 -11   3   85.29    5.70
  -3 -11   3  103.49    4.90
   2  11  -3   32.90    3.30
   2  11  -3   35.00    4.40
  -2 -11   3   39.90    3.40
  -2 -11   3   38.60    4.60
   1  11  -3   17.80    2.50
  -1 -11   3   18.50    3.50
  -1 -11   3   15.80    2.30
   0 -11   3    2.20    2.30
   0 -11   3    0.30    1.30
   1 -11   3   10.00    1.80
   1 -11   3    3.00    2.80
   2 -11   3   40.30    2.80
   2 -11   3   41.40    5.10
   3 -11   3    4.80    2.80
  11  10  -3    9.50    3.70
 -11 -10   3    4.50    3.30
  10  10  -3   62.29    5.90
 -10 -10   3   76.69    6.20
   9  10  -3   30.00    4.30
  -9 -10   3   44.50    4.80
   8  10  -3   29.80    4.20
  -8 -10   3   41.60    4.20
   7  10  -3    3.70    2.60
  -7 -10   3   -0.60    2.30
  -7 -10   3    4.50    2.10
   6  10  -3    5.70    2.50
  -6 -10   3    5.20    2.80
  -6 -10   3    7.50    2.10
   5  10  -3   16.80    2.90
  -5 -10   3   13.40    3.00
  -5 -10   3   21.50    3.50
   4  10  -3    5.20    2.20
   4  10  -3    2.70    2.70
  -4 -10   3    3.00    1.60
  -4 -10   3    1.80    2.20
   3  10  -3   39.30    3.60
   3  10  -3   33.60    4.10
  -3 -10   3   39.10    3.30
  -3 -10   3   30.30    3.90
   2  10  -3   36.20    4.20
   2  10  -3   34.40    3.20
  -2 -10   3   29.40    3.80
  -2 -10   3   30.50    2.80
   1  10  -3    5.00    1.70
  -1 -10   3    7.00    1.60
  -1 -10   3    6.90    2.80
   0 -10   3   13.50    1.90
   0 -10   3   19.80    3.60
   1 -10   3   66.09    5.80
   1 -10   3   58.19    3.10
   2 -10   3   19.50    2.00
   2 -10   3   21.70    4.00
   2 -10   3   21.30    1.90
   3 -10   3   42.60    2.40
   3 -10   3   35.10    4.40
   4 -10   3   12.00    1.50
   4 -10   3   11.00    3.20
  11   9  -3   58.19    5.80
 -11  -9   3   35.80    5.10
  10   9  -3   -1.40    2.70
 -10  -9   3   -4.70    2.50
   9   9  -3   77.19    6.00
  -9  -9   3   78.59    6.00
   8   9  -3    4.00    2.60
  -8  -9   3    1.20    2.30
   7   9  -3    5.40    2.60
  -7  -9   3    7.40    2.50
   6   9  -3   15.10    2.90
  -6  -9   3   13.30    2.40
   5   9  -3  218.88    7.50
  -5  -9   3  239.98    6.60
  -5  -9   3  223.48    8.10
  -5  -9   3  237.18    7.30
   4   9  -3  149.39    6.80
   4   9  -3  143.39    5.80
  -4  -9   3  156.58    6.50
  -4  -9   3  156.08    4.40
  -4  -9   3  159.48    5.70
   3   9  -3  193.78    7.40
   3   9  -3  199.98    6.40
  -3  -9   3  208.48    7.40
  -3  -9   3  204.28    6.20
   2   9  -3   84.19    5.00
   2   9  -3   88.49    4.10
  -2  -9   3   79.69    3.80
  -2  -9   3   85.49    5.00
   1   9  -3    8.30    1.80
  -1  -9   3   12.00    1.70
  -1  -9   3   12.20    2.90
   0   9  -3    0.10    1.20
   0  -9   3    1.90    1.20
   0  -9   3    0.40    1.00
   0  -9   3    1.70    2.00
   1  -9   3   47.50    4.60
   1  -9   3   47.00    2.60
   1  -9   3   45.80    2.60
   2  -9   3   43.50    4.50
   2  -9   3   35.30    2.30
   2  -9   3   43.10    2.40
   3  -9   3    2.10    2.60
   3  -9   3    5.00    1.20
   4  -9   3    0.10    0.90
   4  -9   3   -3.00    2.30
   5  -9   3    2.40    2.80
   5  -9   3    7.20    1.30
  11   8  -3   -3.50    2.50
 -11  -8   3    2.30    3.10
  10   8  -3    1.10    2.60
 -10  -8   3    0.60    2.80
   9   8  -3   12.00    3.20
  -9  -8   3    9.00    3.10
   8   8  -3   32.80    4.00
  -8  -8   3   44.00    4.30
   7   8  -3   71.89    4.90
  -7  -8   3   71.59    4.70
   6   8  -3    6.80    2.30
  -6  -8   3    3.50    2.00
   5   8  -3  303.27    8.60
  -5  -8   3  307.17    7.80
  -5  -8   3  284.67    7.90
   4   8  -3   24.60    2.90
  -4  -8   3   24.90    2.30
  -4  -8   3   25.20    3.10
  -4  -8   3   27.00    2.70
   3   8  -3  307.17    7.80
   3   8  -3  311.87    9.00
  -3  -8   3  309.07    6.10
  -3  -8   3  306.97    7.60
  -3  -8   3  301.87    8.80
   2   8  -3    5.50    1.60
   2   8  -3    7.40    2.30
  -2  -8   3    5.70    2.10
  -2  -8   3    5.90    1.40
   1   8  -3   31.10    2.50
  -1  -8   3   21.70    3.00
  -1  -8   3   28.00    2.20
   0   8  -3   97.69    3.50
   0  -8   3   95.59    5.00
   0  -8   3   97.39    3.40
   0  -8   3  100.29    3.50
  -1   8  -3  102.99    3.30
   1  -8   3  105.19    3.40
   1  -8   3   93.19    5.10
   1  -8   3  101.59    3.40
   2  -8   3  103.19    3.30
   2  -8   3  101.99    3.20
   2  -8   3   91.49    5.20
   3  -8   3   28.70    1.90
   3  -8   3   31.20    3.90
   4  -8   3    1.50    2.20
   4  -8   3    2.70    1.00
   5  -8   3   74.49    6.20
   5  -8   3   67.99    2.80
   6  -8   3    7.10    1.40
   6  -8   3    9.30    3.40
  12   7  -3   -1.80    2.40
 -12  -7   3    3.90    3.40
  11   7  -3    5.50    2.80
 -11  -7   3    3.20    3.10
  10   7  -3   -2.10    2.30
 -10  -7   3   -2.40    2.70
   9   7  -3    2.40    2.60
  -9  -7   3    6.60    2.90
   8   7  -3   88.29    5.60
  -8  -7   3   89.09    5.40
   7   7  -3  261.77    8.20
  -7  -7   3  248.28    8.20
   6   7  -3   39.30    3.60
  -6  -7   3   35.10    3.40
   5   7  -3  184.18    6.30
  -5  -7   3  191.08    6.00
  -5  -7   3  185.68    6.00
   4   7  -3   -1.70    1.40
  -4  -7   3   -1.30    1.20
  -4  -7   3    0.00    1.10
   3   7  -3    1.20    1.90
   3   7  -3    1.20    1.40
  -3  -7   3    0.10    1.00
  -3  -7   3    1.60    1.70
  -3  -7   3    0.50    1.00
   2   7  -3    9.90    2.20
   2   7  -3   10.70    1.80
  -2  -7   3    9.10    1.40
  -2  -7   3    9.30    0.80
  -2  -7   3    9.10    2.20
   1   7  -3   12.40    1.60
  -1  -7   3    8.50    2.10
  -1  -7   3    8.40    1.30
  -1  -7   3    8.20    1.30
   0   7  -3    4.50    1.20
   0  -7   3    4.00    1.00
   0  -7   3    6.20    1.90
   0  -7   3    3.60    1.00
  -1   7  -3   41.60    2.10
   1  -7   3   43.80    2.20
   1  -7   3   45.50    3.90
   1  -7   3   43.70    2.10
  -2   7  -3   44.50    2.00
   2  -7   3   44.60    2.10
   2  -7   3   38.40    3.90
   2  -7   3   44.90    2.10
   3  -7   3   -1.00    1.70
   3  -7   3    2.00    0.80
   4  -7   3    1.10    0.80
   4  -7   3   -1.80    2.00
   5  -7   3   28.50    3.70
   5  -7   3   46.00    2.40
   6  -7   3    3.10    1.20
   6  -7   3    4.60    2.80
   7  -7   3    2.90    1.30
  12   6  -3   16.90    3.40
 -12  -6   3   15.20    4.10
  11   6  -3    1.70    2.40
 -11  -6   3    3.90    3.00
  10   6  -3   47.20    4.60
 -10  -6   3   50.09    5.10
   9   6  -3   24.50    3.60
  -9  -6   3   18.60    3.50
   8   6  -3   23.40    3.40
  -8  -6   3   20.00    3.20
   7   6  -3   23.60    3.00
  -7  -6   3   23.80    3.10
   6   6  -3   17.10    2.60
  -6  -6   3   14.80    2.50
   5   6  -3    2.20    1.70
  -5  -6   3    3.10    1.40
  -5  -6   3    2.50    1.60
   4   6  -3    1.20    1.50
  -4  -6   3    1.50    1.40
  -4  -6   3    1.30    1.20
   3   6  -3  114.19    4.80
   3   6  -3  112.09    4.30
  -3  -6   3  126.89    4.10
  -3  -6   3  122.39    4.00
   2   6  -3    0.80    1.20
   2   6  -3   -1.00    1.50
  -2  -6   3   -0.80    0.80
  -2  -6   3   -1.90    1.40
  -2  -6   3   -0.30    0.80
   1   6  -3    4.40    1.20
  -1  -6   3    5.60    1.10
  -1  -6   3    7.60    1.70
  -1  -6   3    4.80    1.00
   0   6  -3   72.19    2.60
   0  -6   3   63.29    2.50
   0  -6   3   71.29    2.60
   0  -6   3   77.09    3.90
  -1   6  -3    0.30    0.80
   1  -6   3   -0.60    0.70
   1  -6   3    0.10    0.70
   1  -6   3   -1.50    1.40
  -2   6  -3    8.00    1.00
   2  -6   3    7.60    1.00
   2  -6   3   10.20    1.10
   2  -6   3    6.90    2.10
  -3   6  -3    4.90    0.90
   3  -6   3    7.00    1.00
   3  -6   3    7.70    2.20
   4  -6   3    3.30    0.90
   4  -6   3    3.70    2.20
   5  -6   3   10.00    2.80
   5  -6   3    6.90    1.20
   6  -6   3   11.30    1.60
   7  -6   3    8.30    1.60
   8  -6   3   46.50    3.20
 -12  -5   3    0.50    3.20
  11   5  -3   16.90    3.00
 -11  -5   3   15.50    3.80
  10   5  -3   16.80    3.00
 -10  -5   3   10.40    3.10
   9   5  -3  152.58    6.40
  -9  -5   3  151.28    7.00
   8   5  -3    8.90    2.40
  -8  -5   3   11.20    2.90
   7   5  -3   35.50    3.40
  -7  -5   3   34.20    3.50
   6   5  -3    1.40    1.70
  -6  -5   3   -1.40    1.50
   5   5  -3   27.00    2.60
  -5  -5   3   33.10    2.90
   4   5  -3   -0.90    1.30
  -4  -5   3    2.40    1.00
  -4  -5   3    1.10    1.40
   3   5  -3   20.10    2.10
  -3  -5   3   23.30    2.10
  -3  -5   3   17.00    1.70
   2   5  -3   20.00    2.30
   2   5  -3   19.00    1.90
  -2  -5   3   21.30    1.70
  -2  -5   3   22.60    2.30
   1   5  -3   16.30    1.60
  -1  -5   3   13.40    1.30
  -1  -5   3   17.40    1.50
  -1  -5   3   14.40    2.00
  -1  -5   3   18.00    1.10
   0   5  -3  296.77    5.80
   0  -5   3  293.57    5.80
   0  -5   3  297.97    5.90
   0  -5   3  306.17    7.30
  -1   5  -3    6.40    0.90
   1  -5   3    4.10    0.80
   1  -5   3    5.30    0.90
   1  -5   3    5.60    1.70
  -2   5  -3   94.89    2.30
   2  -5   3   95.79    4.20
   2  -5   3   92.69    2.60
   2  -5   3   95.19    2.60
  -3   5  -3  226.98    4.30
   3  -5   3  230.58    6.80
   3  -5   3  225.08    4.60
  -4   5  -3  117.69    3.10
   4  -5   3  111.09    3.20
   4  -5   3  131.49    5.40
  -5   5  -3   58.49    2.60
   5  -5   3   57.99    2.50
   5  -5   3   57.29    4.20
   6  -5   3   -1.20    0.90
   7  -5   3   12.00    1.70
   8  -5   3    2.20    1.40
   9  -5   3    0.50    1.50
 -12  -4   3    6.00    3.30
 -11  -4   3    3.20    2.80
  10   4  -3    6.20    2.20
 -10  -4   3    6.90    3.00
   9   4  -3    5.00    2.00
  -9  -4   3    1.00    2.30
   8   4  -3   13.50    2.40
  -8  -4   3   13.50    2.70
   7   4  -3    8.70    1.70
   7   4  -3    6.70    2.10
  -7  -4   3    4.30    2.20
   6   4  -3    8.10    1.60
   6   4  -3   11.90    2.10
  -6  -4   3   12.00    2.30
   5   4  -3    4.60    1.60
   5   4  -3    1.10    1.20
  -5  -4   3    3.60    1.60
   4   4  -3  393.36    8.50
  -4  -4   3  394.46    8.60
   3   4  -3    8.00    1.60
  -3  -4   3    9.00    1.60
  -3  -4   3    7.70    1.40
   2   4  -3   33.40    2.30
  -2  -4   3   36.20    2.20
  -2  -4   3   31.30    2.00
   1   4  -3  366.86    7.10
   1   4  -3  388.26    7.60
  -1  -4   3  388.76    7.90
  -1  -4   3  382.76    7.10
  -1  -4   3  374.26    7.10
  -1  -4   3  389.26    6.80
   0   4  -3  615.24   10.00
   0  -4   3  602.84   10.10
   0  -4   3  602.54   10.00
   0  -4   3  627.04   11.30
  -1   4  -3  238.18    4.40
   1  -4   3  226.68    4.50
   1  -4   3  226.08    4.50
   1  -4   3  231.38    5.80
  -2   4  -3    4.10    0.70
   2  -4   3    2.70    0.70
   2  -4   3    2.70    0.70
   2  -4   3    3.80    1.50
  -3   4  -3   96.59    2.40
   3  -4   3   94.99    2.60
   3  -4   3   96.19    4.00
  -4   4  -3  280.37    5.50
   4  -4   3  292.17    7.70
   4  -4   3  278.47    5.60
  -5   4  -3   33.30    2.20
   5  -4   3   38.50    3.60
   5  -4   3   35.20    2.10
  -6   4  -3   10.80    1.70
   6  -4   3    9.50    1.50
  -7   4  -3   -0.80    1.40
   7  -4   3   -0.90    1.20
   8  -4   3    2.50    1.40
   9  -4   3    3.10    1.60
 -12  -3   3    2.60    3.30
 -11  -3   3   20.00    3.90
 -10  -3   3   66.89    5.50
   9   3  -3   -1.00    1.60
  -9  -3   3    0.60    2.20
   8   3  -3   62.59    3.70
   8   3  -3   52.19    3.80
  -8  -3   3   54.59    4.40
   7   3  -3    0.80    1.50
   7   3  -3    0.90    1.40
  -7  -3   3   -1.60    1.60
   6   3  -3   40.10    2.80
   6   3  -3   33.90    2.80
  -6  -3   3   40.60    3.30
   5   3  -3  100.99    3.80
   5   3  -3  105.09    4.00
  -5  -3   3   93.69    4.20
   4   3  -3   12.70    1.60
  -4  -3   3   12.20    1.90
   3   3  -3  105.19    3.60
  -3  -3   3   99.19    3.60
   2   3  -3   48.20    2.40
  -2  -3   3   51.19    2.50
  -2  -3   3   49.70    2.20
   1   3  -3  348.87    6.60
   1   3  -3  354.76    6.80
  -1  -3   3  349.87    6.50
  -1  -3   3  362.56    6.50
  -1  -3   3  355.66    6.50
   0   3  -3  292.77    5.40
   0  -3   3  287.87    6.00
   0  -3   3  294.77    4.90
   0  -3   3  290.17    5.40
   0  -3   3  289.57    5.30
  -1   3  -3  875.71   13.20
   1  -3   3  858.41   13.30
   1  -3   3  871.41   13.20
   1  -3   3  858.61   14.30
   2  -3   3    0.40    0.60
   2  -3   3    0.40    1.10
  -3   3  -3   58.79    2.00
   3  -3   3   61.59    2.90
   3  -3   3   61.79    2.00
  -4   3  -3   76.79    2.60
   4  -3   3   77.79    2.60
   4  -3   3   79.69    3.70
  -5   3  -3   22.70    1.90
   5  -3   3   21.10    1.70
  -6   3  -3    3.70    1.40
   6  -3   3    3.00    1.20
  -7   3  -3    1.00    1.40
   7  -3   3    1.00    1.20
  -8   3  -3    0.30    1.60
   8  -3   3    1.60    1.40
  -9   3  -3    0.50    1.80
   9  -3   3    0.00    1.50
  10  -3   3   11.70    2.40
 -11  -2   3    2.30    2.80
 -10  -2   3   18.30    3.40
   9   2  -3   29.60    3.30
  -9  -2   3   29.30    3.60
   8   2  -3    2.00    1.50
   8   2  -3    1.20    1.40
  -8  -2   3   -1.10    1.80
   7   2  -3    3.80    1.40
   7   2  -3    5.20    1.50
  -7  -2   3    5.60    1.90
   6   2  -3   11.50    1.70
   6   2  -3   11.70    1.70
  -6  -2   3   16.10    2.30
   5   2  -3  106.19    3.80
   5   2  -3  107.19    3.80
  -5  -2   3   97.39    4.10
   4   2  -3  131.09    4.00
   4   2  -3  129.69    4.00
  -4  -2   3  130.49    4.30
   3   2  -3    9.70    1.40
   3   2  -3   10.80    1.30
  -3  -2   3   10.20    1.60
   2   2  -3  716.83   11.70
  -2  -2   3  684.53   11.80
   1   2  -3  373.66    6.80
  -1  -2   3  368.76    6.60
  -1  -2   3  378.56    6.90
  -1  -2   3  379.96    6.70
   0   2  -3 3734.63   52.89
   0   2  -3 3759.82   53.19
   0  -2   3 3780.62   53.19
   0  -2   3 3701.43   53.39
   0  -2   3 3710.23   53.09
   0  -2   3 3708.53   52.99
  -1   2  -3   25.30    1.40
   1  -2   3   23.40    1.20
   1  -2   3   24.40    1.60
   1  -2   3   26.60    1.40
   1  -2   3   24.50    1.00
  -2   2  -3  430.46    7.20
   2  -2   3  433.96    8.00
   2  -2   3  440.56    7.30
  -3   2  -3   17.90    1.30
   3  -2   3   16.30    1.70
   3  -2   3   16.10    1.20
  -4   2  -3    0.00    0.90
   4  -2   3   -0.80    1.10
   4  -2   3    0.20    0.70
  -5   2  -3  127.89    3.80
   5  -2   3  123.89    3.70
  -6   2  -3  122.99    4.30
   6  -2   3  132.99    4.20
  -7   2  -3    4.10    1.70
   7  -2   3    8.70    1.60
  -8   2  -3  109.49    4.90
   8  -2   3  105.29    4.50
  -9   2  -3    3.00    2.00
   9  -2   3    1.40    1.60
 -10   2  -3   -0.10    2.00
  10  -2   3   -0.50    1.70
 -11  -1   3    2.20    2.70
  10   1  -3   25.00    3.20
 -10  -1   3   32.30    4.10
   9   1  -3   -0.60    1.60
  -9  -1   3    3.30    2.20
   8   1  -3   19.50    2.60
  -8  -1   3   19.40    2.80
   7   1  -3  264.37    5.90
   7   1  -3  270.27    7.10
  -7  -1   3  264.57    7.50
   6   1  -3   50.19    2.40
   6   1  -3   41.50    2.80
  -6  -1   3   38.40    3.00
   5   1  -3   -0.20    1.00
   5   1  -3    0.30    0.90
  -5  -1   3   -2.30    1.10
   4   1  -3  586.74   10.20
   4   1  -3  567.94   10.40
  -4  -1   3  571.54   10.60
   3   1  -3   16.20    1.50
   3   1  -3   18.50    1.60
  -3  -1   3   16.00    1.60
   2   1  -3    8.50    1.20
   2   1  -3    8.70    1.20
   2   1  -3    7.50    0.90
  -2  -1   3    7.70    1.30
   1   1  -3   92.39    2.50
  -1  -1   3   89.19    2.70
   0   1  -3 3314.57   47.50
   0  -1   3 3345.77   47.40
   0  -1   3 3327.87   47.60
   0  -1   3 3356.06   47.50
  -1   1  -3  613.54    9.60
   1  -1   3  610.04    9.40
   1  -1   3  613.54    9.60
   1  -1   3  608.04    9.50
  -2   1  -3  253.47    4.80
   2  -1   3  249.68    4.50
   2  -1   3  257.07    4.70
   2  -1   3  257.57    4.80
  -3   1  -3   14.10    1.30
  -3   1  -3   16.30    1.40
   3  -1   3   12.90    1.20
   3  -1   3   14.60    1.00
   3  -1   3   14.70    1.50
  -4   1  -3  318.47    6.30
  -4   1  -3  303.17    6.30
   4  -1   3  314.47    6.20
   4  -1   3  306.27    5.00
  -5   1  -3   99.69    3.50
  -5   1  -3   96.89    3.50
   5  -1   3   95.29    3.20
  -6   1  -3   41.70    2.80
   6  -1   3   49.70    2.70
  -7   1  -3    2.80    1.60
   7  -1   3    5.50    1.50
  -8   1  -3   96.89    4.70
   8  -1   3  110.99    4.60
  -9   1  -3    8.10    2.40
   9  -1   3    5.40    1.80
 -10   1  -3    6.60    2.40
  10  -1   3    7.20    2.10
 -11   1  -3    1.60    2.60
  11  -1   3    0.10    1.90
  11   0  -3   33.40    4.70
 -11   0   3   25.80    4.00
  10   0  -3   20.60    3.20
 -10   0   3   18.70    3.40
   9   0  -3    8.00    2.00
  -9   0   3   11.00    2.60
   8   0  -3  114.79    4.90
  -8   0   3  114.99    5.30
   7   0  -3   69.39    3.60
  -7   0   3   74.69    4.00
   6   0  -3  136.09    2.90
   6   0  -3  140.39    4.50
  -6   0   3  130.09    4.70
   5   0  -3   13.30    1.10
   5   0  -3   11.10    1.50
  -5   0   3    9.10    1.60
   4   0  -3  145.39    3.90
   4   0  -3  145.89    3.30
  -4   0   3  149.79    4.20
   3   0  -3  402.46    7.30
   3   0  -3  396.36    6.80
  -3   0   3  389.06    7.40
   2   0  -3  784.32   12.20
   2   0  -3  775.62   12.40
  -2   0   3  806.52   12.50
   1   0  -3  100.49    2.50
   1   0  -3  105.89    2.50
   1   0  -3  104.59    2.50
  -1   0   3  103.39    2.60
   0   0  -3  264.47    4.60
   0   0  -3  261.57    4.70
   0   0   3  260.07    4.80
   1   0   3   63.99    2.10
   1   0   3   66.49    1.90
  -2   0  -3  451.85    7.60
   2   0   3  446.16    7.50
   2   0   3  431.06    7.40
  -3   0  -3   68.39    2.50
  -3   0  -3   67.39    2.70
   3   0   3   65.49    2.30
   3   0   3   67.49    2.30
  -4   0  -3  167.78    4.50
  -4   0  -3  174.08    4.40
   4   0   3  173.88    4.20
   4   0   3  171.78    4.00
  -5   0  -3   40.30    2.60
  -5   0  -3   41.70    2.60
   5   0   3   45.10    2.40
   5   0   3   46.00    2.10
  -6   0  -3    0.30    1.20
  -6   0  -3   -0.40    1.20
   6   0   3    0.00    0.80
   6   0   3    0.10    0.90
  -7   0  -3  178.38    5.90
   7   0   3  190.08    4.00
   7   0   3  185.08    5.60
  -8   0  -3    4.00    1.80
   8   0   3    1.70    1.40
  -9   0  -3   24.30    3.20
   9   0   3   28.10    3.00
 -10   0  -3   -1.50    2.00
  10   0   3   -1.40    1.70
 -11   0  -3   -2.20    2.20
  11   0   3    1.60    2.20
  10  -1  -3    0.10    1.80
 -10   1   3    1.80    2.40
   9  -1  -3   18.10    2.70
  -9   1   3   17.70    2.90
   8  -1  -3   11.00    2.10
  -8   1   3    6.40    2.20
   7  -1  -3    8.20    1.60
  -7   1   3   13.30    2.20
   6  -1  -3   21.90    2.10
  -6   1   3   19.90    2.20
   5  -1  -3    8.80    1.40
   5  -1  -3   11.40    1.70
  -5   1   3   11.60    1.60
   4  -1  -3  293.17    6.00
  -4   1   3  286.27    6.00
   3  -1  -3    0.70    0.70
  -3   1   3    1.30    0.90
   2  -1  -3  239.08    4.50
  -2   1   3  237.98    4.40
   1  -1  -3    1.60    0.80
   1  -1  -3    2.00    0.50
  -1   1   3    1.50    0.70
   0  -1  -3  221.88    4.10
   0  -1  -3  214.28    3.80
   0  -1  -3  220.58    3.90
   0   1   3  217.78    4.00
  -1  -1  -3    0.50    0.50
  -1  -1  -3    0.50    0.70
  -1  -1  -3    0.40    0.50
   1   1   3    0.70    0.80
  -2  -1  -3    4.00    1.00
   2   1   3    4.70    1.10
   2   1   3    5.20    0.80
   2   1   3    3.90    1.10
  -3  -1  -3  411.96    8.00
  -3  -1  -3  418.06    7.80
   3   1   3  425.16    7.60
   3   1   3  420.76    7.70
  -4  -1  -3   47.60    2.70
  -4  -1  -3   48.90    2.60
   4   1   3   47.90    2.30
   4   1   3   47.10    2.40
  -5  -1  -3   43.20    2.80
  -5  -1  -3   35.80    2.60
   5   1   3   36.60    2.30
   5   1   3   39.70    2.40
  -6  -1  -3  174.98    5.40
  -6  -1  -3  181.38    5.50
   6   1   3  170.38    5.00
   6   1   3  168.88    4.70
  -7  -1  -3    0.10    1.50
  -7  -1  -3   -1.10    1.40
   7   1   3   -1.00    1.10
   7   1   3   -0.50    1.10
  -8  -1  -3    0.40    1.70
   8   1   3    1.50    1.30
   8   1   3    1.90    1.20
  -9  -1  -3   -0.40    1.90
   9   1   3    1.30    1.50
 -10  -1  -3   10.50    2.80
  10   1   3    8.50    2.30
 -11  -1  -3   11.10    3.20
 -12  -1  -3    9.60    3.20
  10  -2  -3    5.70    2.10
 -10   2   3    4.10    2.50
   9  -2  -3   -0.70    1.50
  -9   2   3   -1.40    1.80
   8  -2  -3    3.80    1.70
  -8   2   3    3.10    1.80
   7  -2  -3   -1.50    1.00
  -7   2   3   -0.50    1.40
   6  -2  -3    5.10    1.30
  -6   2   3    1.90    1.30
   5  -2  -3    2.30    1.20
   5  -2  -3    3.40    1.00
  -5   2   3    3.00    1.20
   4  -2  -3    0.00    0.70
  -4   2   3    0.00    0.80
   3  -2  -3   84.19    2.40
  -3   2   3   87.19    2.30
   2  -2  -3   23.70    2.10
   2  -2  -3   21.30    1.20
  -2   2   3   22.50    0.90
   1  -2  -3  257.57    4.30
   1  -2  -3  247.78    5.60
  -1   2   3  263.97    3.90
  -1   2   3  255.97    3.90
   0  -2  -3  366.26    7.00
   0  -2  -3  354.46    6.20
   0   2   3  448.66    6.30
  -1  -2  -3 1163.48   17.30
  -1  -2  -3 1163.58   17.30
  -1  -2  -3 1152.88   17.40
   1   2   3 1162.88   17.40
  -2  -2  -3  551.44    9.30
  -2  -2  -3  577.64    9.60
   2   2   3  561.54    9.60
  -3  -2  -3 1435.66   22.00
  -3  -2  -3 1419.56   22.30
   3   2   3 1438.16   22.50
   3   2   3 1420.66   22.20
   3   2   3 1397.56   22.00
  -4  -2  -3  119.39    4.00
  -4  -2  -3  127.69    4.20
   4   2   3  124.69    3.90
   4   2   3  127.09    3.70
  -5  -2  -3    2.40    1.50
  -5  -2  -3    0.20    1.40
   5   2   3    1.00    0.90
   5   2   3    0.10    1.20
  -6  -2  -3  439.76    9.60
  -6  -2  -3  427.36    9.70
   6   2   3  417.36    8.90
   6   2   3  422.36    9.00
  -7  -2  -3    6.20    1.90
  -7  -2  -3    7.40    2.00
   7   2   3    7.40    1.80
   7   2   3    5.60    1.40
  -8  -2  -3  104.89    5.10
   8   2   3  110.59    4.70
   8   2   3  104.59    4.30
  -9  -2  -3    8.90    2.60
   9   2   3   10.30    2.30
   9   2   3   10.90    2.00
 -10  -2  -3   19.90    3.40
 -11  -2  -3    1.50    2.50
 -12  -2  -3   13.50    3.80
   9  -3  -3    5.40    1.80
   8  -3  -3   10.90    2.00
  -8   3   3   11.60    2.30
   7  -3  -3    7.20    1.50
  -7   3   3    4.60    1.70
   6  -3  -3   44.90    2.60
  -6   3   3   43.20    2.70
   5  -3  -3   56.69    2.80
   5  -3  -3   50.29    2.40
  -5   3   3   52.69    2.40
   4  -3  -3   -0.50    0.70
  -4   3   3   -1.00    0.70
   3  -3  -3    1.30    0.60
   3  -3  -3    1.80    1.40
   2  -3  -3    2.70    1.30
   1  -3  -3   25.60    2.10
   1  -3  -3   24.90    0.90
   0  -3  -3  588.94    9.00
   0  -3  -3  596.14   10.50
   0   3   3  586.34    8.80
  -1  -3  -3  167.18    4.00
  -1  -3  -3  163.78    3.10
  -1  -3  -3  156.88    3.40
   1   3   3  160.38    3.50
  -2  -3  -3  774.22   12.50
  -2  -3  -3  769.92   12.40
  -2  -3  -3  768.42   12.40
   2   3   3  774.12   12.60
  -3  -3  -3  997.60   16.00
  -3  -3  -3  996.70   16.20
  -3  -3  -3 1007.40   16.60
   3   3   3  986.60   16.20
  -4  -3  -3  256.47    6.50
  -4  -3  -3  256.87    6.20
   4   3   3  262.47    6.60
   4   3   3  259.47    6.20
  -5  -3  -3  326.27    7.90
  -5  -3  -3  308.87    7.40
   5   3   3  314.07    7.30
   5   3   3  331.17    7.20
  -6  -3  -3  181.28    5.80
  -6  -3  -3  178.88    6.00
   6   3   3  184.08    5.50
   6   3   3  184.68    5.40
  -7  -3  -3    5.90    1.90
  -7  -3  -3    3.40    1.90
   7   3   3    4.10    1.40
   7   3   3    6.60    1.80
  -8  -3  -3  138.99    5.90
  -8  -3  -3  129.59    5.80
   8   3   3  131.59    5.20
   8   3   3  137.59    5.20
  -9  -3  -3   42.50    4.20
   9   3   3   44.50    3.60
   9   3   3   48.80    4.80
 -10  -3  -3    3.90    2.50
  10   3   3    1.00    1.90
 -11  -3  -3    9.40    3.20
 -12  -3  -3    6.20    3.10
   9  -4  -3    5.40    1.80
   8  -4  -3    6.00    1.70
   7  -4  -3    3.70    1.40
   6  -4  -3   26.00    2.10
  -6   4   3   28.20    2.40
   5  -4  -3   67.39    2.60
   5  -4  -3   71.69    2.90
  -5   4   3   68.99    2.60
   4  -4  -3    7.00    0.90
   4  -4  -3   10.20    1.30
  -4   4   3   10.10    0.90
   3  -4  -3  414.96    9.80
   3  -4  -3  403.16    6.60
   2  -4  -3  161.68    5.30
   1  -4  -3   78.09    3.50
   1  -4  -3   78.99    1.60
   0  -4  -3  115.59    3.90
   0  -4  -3  114.09    2.50
   0   4   3  116.59    2.10
  -1  -4  -3  440.96    8.60
  -1  -4  -3  451.15    7.60
   1   4   3  448.66    7.60
  -2  -4  -3  248.88    4.90
  -2  -4  -3  250.37    5.60
  -2  -4  -3  240.38    5.60
  -2  -4  -3  250.37    5.20
   2   4   3  244.48    5.30
  -3  -4  -3 1624.64   25.80
  -3  -4  -3 1651.23   25.10
  -3  -4  -3 1646.74   25.10
  -3  -4  -3 1632.84   25.20
   3   4   3 1623.94   25.40
  -4  -4  -3   98.59    3.40
  -4  -4  -3  103.49    4.20
  -4  -4  -3  102.79    3.80
   4   4   3  101.69    4.40
   4   4   3   97.49    3.80
  -5  -4  -3 1187.98   19.90
  -5  -4  -3 1166.98   20.40
   5   4   3 1144.59   19.70
  -6  -4  -3  123.09    4.90
  -6  -4  -3  119.49    5.20
   6   4   3  129.99    4.80
   6   4   3  126.19    4.40
  -7  -4  -3  142.09    5.60
  -7  -4  -3  131.79    5.70
   7   4   3  134.09    5.30
   7   4   3  139.69    5.00
  -8  -4  -3   60.39    4.40
  -8  -4  -3   62.39    4.90
   8   4   3   64.89    4.10
   8   4   3   62.79    3.90
  -9  -4  -3   70.99    5.00
   9   4   3   72.69    4.40
 -10  -4  -3   68.29    5.50
  10   4   3   83.09    4.90
 -11  -4  -3    8.50    3.10
  11   4   3    5.80    2.40
 -12  -4  -3   11.80    3.60
   8  -5  -3   17.20    2.10
   7  -5  -3   -1.10    1.00
   6  -5  -3   33.40    2.20
   5  -5  -3  180.28    4.30
   5  -5  -3  182.88    4.40
   4  -5  -3  138.59    6.30
   4  -5  -3  152.88    3.50
   4  -5  -3  148.19    3.30
   3  -5  -3   72.89    4.20
   2  -5  -3   11.30    2.30
   1  -5  -3    0.80    1.60
   1  -5  -3    1.00    0.40
   0  -5  -3   16.40    1.10
   0  -5  -3   21.40    2.30
   0   5   3   14.80    0.80
  -1  -5  -3    1.30    1.00
  -1  -5  -3    1.70    0.70
  -1  -5  -3   -0.60    1.10
   1   5   3    0.60    0.80
  -2  -5  -3  979.90   16.80
  -2  -5  -3  990.60   15.80
  -2  -5  -3  998.60   14.90
  -2  -5  -3  990.50   16.40
   2   5   3  974.50   16.00
  -3  -5  -3  781.72   14.40
  -3  -5  -3  804.12   13.50
  -3  -5  -3  813.32   14.20
  -3  -5  -3  826.42   13.80
   3   5   3  820.02   14.00
  -4  -5  -3   29.50    2.30
  -4  -5  -3   25.30    2.20
  -4  -5  -3   31.00    2.80
  -4  -5  -3   22.90    1.90
   4   5   3   24.80    2.30
   4   5   3   21.10    2.70
  -5  -5  -3   10.20    2.20
  -5  -5  -3    9.40    1.50
  -5  -5  -3   11.60    1.90
   5   5   3   10.20    1.90
   5   5   3    8.90    2.10
  -6  -5  -3    2.90    1.80
  -6  -5  -3    4.20    2.00
   6   5   3    8.10    2.10
  -7  -5  -3   62.09    4.40
  -7  -5  -3   60.59    4.10
   7   5   3   64.69    4.00
  -8  -5  -3   -0.60    2.00
  -8  -5  -3    3.00    2.20
   8   5   3    3.40    2.10
  -9  -5  -3   16.90    3.10
   9   5   3   19.90    3.00
 -10  -5  -3  151.48    7.30
  10   5   3  159.08    6.70
 -11  -5  -3   24.70    4.00
  11   5   3   24.90    3.50
 -12  -5  -3    4.80    3.00
  12   5   3    2.80    2.50
   7  -6  -3    5.50    1.40
   6  -6  -3   14.30    1.50
   5  -6  -3   42.20    2.00
   4  -6  -3  388.86    6.60
   4  -6  -3  389.46   11.00
   3  -6  -3    7.80    2.40
   2  -6  -3    3.20    1.90
   1  -6  -3    0.60    0.50
   1  -6  -3   -0.30    1.50
   0  -6  -3   31.90    1.50
   0  -6  -3   31.10    1.80
   0  -6  -3   32.60    2.90
   0   6   3   34.40    1.30
  -1  -6  -3   48.10    2.40
  -1  -6  -3   46.20    2.00
  -1  -6  -3   42.20    2.90
   1   6   3   46.60    2.10
  -2  -6  -3  283.47    7.30
  -2  -6  -3  287.17    6.10
  -2  -6  -3  295.57    6.70
   2   6   3  288.57    6.30
  -3  -6  -3   72.39    3.50
  -3  -6  -3   77.19    3.00
  -3  -6  -3   70.99    3.40
  -3  -6  -3   70.89    2.60
   3   6   3   72.19    3.30
  -4  -6  -3  286.47    6.80
  -4  -6  -3  290.37    7.20
  -4  -6  -3  290.27    7.70
  -4  -6  -3  282.77    6.60
   4   6   3  296.17    7.20
  -5  -6  -3   14.70    1.80
  -5  -6  -3   14.70    2.40
  -5  -6  -3   14.00    2.00
   5   6   3   17.10    2.40
   5   6   3   15.20    2.60
  -6  -6  -3    3.20    1.30
  -6  -6  -3    0.00    1.70
  -6  -6  -3    0.90    1.60
   6   6   3    2.20    2.10
   6   6   3    2.90    1.80
  -7  -6  -3  297.67    9.00
  -7  -6  -3  289.97    8.30
   7   6   3  305.07    8.50
  -8  -6  -3   36.80    3.70
  -8  -6  -3   46.30    4.50
   8   6   3   43.10    4.00
  -9  -6  -3   77.69    5.20
   9   6   3   71.69    5.10
 -10  -6  -3   48.70    4.80
  10   6   3   48.20    4.50
 -11  -6  -3   24.80    4.00
  11   6   3   20.50    3.40
 -12  -6  -3    7.40    3.40
  12   6   3    1.10    2.50
   7  -7  -3   13.70    1.60
   6  -7  -3    0.10    0.90
   5  -7  -3   -0.30    0.70
   4  -7  -3   38.90    4.40
   4  -7  -3   47.80    1.50
   3  -7  -3   92.39    5.70
   2  -7  -3   30.80    3.50
   1  -7  -3   39.40    3.90
   1  -7  -3   38.10    1.70
   1  -7  -3   39.80    1.50
   0  -7  -3  140.39    3.70
   0  -7  -3  153.58    6.00
   0  -7  -3  147.79    3.40
   0   7   3  137.99    3.10
  -1  -7  -3  303.87    6.20
  -1  -7  -3  309.07    8.20
  -1  -7  -3  305.17    6.70
   1   7   3  309.37    6.20
  -2  -7  -3   48.10    2.90
  -2  -7  -3   43.90    3.20
  -2  -7  -3   46.60    2.40
   2   7   3   46.00    2.70
  -3  -7  -3   28.40    1.40
  -3  -7  -3   28.10    2.20
  -3  -7  -3   24.90    2.80
  -3  -7  -3   29.00    2.80
   3   7   3   26.80    2.40
  -4  -7  -3   50.69    2.60
  -4  -7  -3   52.29    3.50
  -4  -7  -3   52.09    3.60
  -4  -7  -3   45.10    2.90
   4   7   3   48.50    3.20
  -5  -7  -3    0.20    1.50
  -5  -7  -3   -2.10    1.30
  -5  -7  -3    0.60    1.20
  -5  -7  -3   -0.60    1.70
   5   7   3    0.40    2.20
   5   7   3    1.00    1.60
  -6  -7  -3   47.80    4.10
  -6  -7  -3   55.09    3.40
  -6  -7  -3   53.79    3.70
   6   7   3   57.59    4.20
   6   7   3   56.49    4.40
  -7  -7  -3   53.39    4.20
  -7  -7  -3   47.70    4.30
   7   7   3   43.40    3.90
  -8  -7  -3   19.70    3.10
  -8  -7  -3   14.40    3.00
   8   7   3   14.60    2.80
  -9  -7  -3   27.80    3.70
   9   7   3   37.70    4.10
 -10  -7  -3   25.10    3.80
  10   7   3   33.30    4.20
 -11  -7  -3    8.00    3.20
  11   7   3   -1.30    2.50
 -12  -7  -3   -1.40    2.70
  12   7   3    6.00    3.00
   6  -8  -3    5.20    0.90
   6  -8  -3    2.80    0.90
   4  -8  -3    8.00    3.20
   3  -8  -3    0.70    2.30
   2  -8  -3   22.80    3.40
   2  -8  -3   22.30    1.10
   1  -8  -3   26.40    3.70
   1  -8  -3   20.70    1.40
   0  -8  -3   10.50    1.20
   0  -8  -3    7.80    2.30
   0  -8  -3   12.80    1.50
   0   8   3   12.30    1.30
  -1  -8  -3   -2.40    1.10
  -1  -8  -3    1.00    0.90
  -1  -8  -3   -1.40    1.60
   1   8   3   -0.10    1.00
  -2  -8  -3  329.17    7.90
  -2  -8  -3  330.77    7.20
  -2  -8  -3  331.77    9.00
   2   8   3  340.97    7.40
  -3  -8  -3   25.00    2.70
  -3  -8  -3   24.00    2.10
  -3  -8  -3   26.40    3.00
   3   8   3   27.80    2.60
  -4  -8  -3   34.50    2.80
  -4  -8  -3   25.50    2.90
  -4  -8  -3   27.90    3.10
  -4  -8  -3   27.90    2.00
   4   8   3   39.70    3.20
  -5  -8  -3    3.40    1.40
  -5  -8  -3    2.90    1.50
  -5  -8  -3   -1.50    1.70
  -5  -8  -3    0.40    1.80
   5   8   3   -1.90    2.10
   5   8   3    1.60    1.80
  -6  -8  -3    4.10    2.30
  -6  -8  -3    5.60    1.70
  -6  -8  -3    2.60    1.90
  -6  -8  -3    4.50    1.80
   6   8   3    2.80    2.10
   6   8   3    5.70    2.60
  -7  -8  -3   25.10    3.00
  -7  -8  -3   24.80    3.10
  -7  -8  -3   26.00    3.60
   7   8   3   21.00    3.00
  -8  -8  -3    7.50    2.50
  -8  -8  -3    3.90    2.60
   8   8   3    6.00    2.50
  -9  -8  -3    7.00    2.70
   9   8   3    4.60    2.60
 -10  -8  -3   11.00    3.20
  10   8   3   11.80    3.20
 -11  -8  -3   -1.70    2.80
  11   8   3    3.20    2.90
 -12  -8  -3    3.60    3.30
  12   8   3    0.90    2.90
   4  -9  -3   24.20    4.40
   3  -9  -3    3.70    3.00
   2  -9  -3   10.80    0.90
   2  -9  -3   10.60    3.10
   1  -9  -3   45.50    4.70
   1  -9  -3   47.90    2.00
   0  -9  -3   42.50    2.20
   0  -9  -3   38.40    4.10
  -1  -9  -3    1.00    1.00
  -1  -9  -3    2.30    2.10
  -1  -9  -3    0.40    1.40
   1   9   3    1.30    1.30
  -2  -9  -3   24.50    2.10
  -2  -9  -3   21.90    2.50
  -2  -9  -3   23.60    3.40
   2   9   3   25.80    2.40
  -3  -9  -3    2.30    2.00
  -3  -9  -3    5.30    2.00
  -3  -9  -3    6.10    1.50
   3   9   3    7.80    1.80
  -4  -9  -3   14.00    2.10
  -4  -9  -3    8.10    2.40
  -4  -9  -3   10.00    2.40
   4   9   3   12.50    2.40
  -5  -9  -3   33.70    2.90
  -5  -9  -3   31.60    3.50
  -5  -9  -3   41.00    2.70
  -5  -9  -3   35.10    3.60
   5   9   3   39.20    4.40
   5   9   3   38.60    3.50
  -6  -9  -3    1.50    2.20
  -6  -9  -3    0.40    1.50
  -6  -9  -3   -3.00    2.00
  -6  -9  -3    0.60    1.80
   6   9   3   -0.30    1.90
   6   9   3    3.90    2.90
  -7  -9  -3    4.50    2.00
  -7  -9  -3    5.80    2.70
  -7  -9  -3    3.40    1.90
   7   9   3    4.30    2.30
   7   9   3    7.10    3.30
  -8  -9  -3   34.60    3.70
  -8  -9  -3   33.00    3.90
   8   9   3   27.60    3.80
  -9  -9  -3    5.10    2.60
   9   9   3    4.70    2.90
 -10  -9  -3   57.09    5.20
  10   9   3   62.69    5.60
 -11  -9  -3    1.20    2.90
  11   9   3    0.20    2.80
 -12  -9  -3   38.30    5.30
  12   9   3   35.70    5.10
   4 -10  -3   -1.20    2.70
   3 -10  -3    2.80    3.00
   2 -10  -3    7.20    3.00
   2 -10  -3    9.90    1.00
   1 -10  -3    7.10    2.70
   1 -10  -3    3.00    1.00
   0 -10  -3   39.90    4.70
   0 -10  -3   35.20    2.30
  -1 -10  -3   20.70    3.60
  -1 -10  -3   18.30    1.90
  -2 -10  -3   17.60    3.20
  -2 -10  -3   15.20    1.90
   2  10   3   18.30    2.30
  -3 -10  -3    2.40    2.10
  -3 -10  -3    4.20    2.00
  -3 -10  -3    6.00    1.60
   3  10   3    7.40    2.00
  -4 -10  -3    7.10    2.50
  -4 -10  -3   10.80    2.90
  -4 -10  -3    9.00    1.80
   4  10   3    7.20    2.10
  -5 -10  -3   -1.20    1.40
  -5 -10  -3    2.90    2.10
  -5 -10  -3   -0.80    2.00
   5  10   3    1.40    1.90
   5  10   3   -0.80    2.50
  -6 -10  -3    0.40    1.80
  -6 -10  -3    3.60    1.60
  -6 -10  -3    3.00    2.50
   6  10   3   -0.40    2.10
   6  10   3    0.30    2.70
  -7 -10  -3   -3.00    1.90
  -7 -10  -3    0.50    1.80
   7  10   3    3.00    3.10
   7  10   3   -0.60    2.20
  -8 -10  -3    2.10    2.20
  -8 -10  -3   -1.10    1.90
   8  10   3    4.40    2.70
  -9 -10  -3    1.10    2.30
  -9 -10  -3    1.60    2.50
   9  10   3   -0.40    2.60
 -10 -10  -3   17.70    3.70
  10  10   3   20.80    4.20
 -11 -10  -3    5.70    3.30
  11  10   3   16.20    3.90
   2 -11  -3   11.70    3.80
   2 -11  -3   11.70    1.10
   1 -11  -3   19.60    4.10
   1 -11  -3   15.50    1.50
   0 -11  -3    0.70    1.00
   0 -11  -3    0.00    2.50
  -1 -11  -3    8.80    3.40
  -1 -11  -3   11.20    1.70
  -2 -11  -3    6.60    1.60
  -2 -11  -3    6.70    3.10
   2  11   3   12.40    2.20
  -3 -11  -3    1.90    1.40
  -3 -11  -3    0.60    2.60
   3  11   3    0.40    1.70
  -4 -11  -3    9.30    2.70
  -4 -11  -3   10.60    2.10
   4  11   3    8.90    2.30
  -5 -11  -3   -0.70    1.50
  -5 -11  -3   -0.40    2.40
   5  11   3   -1.70    1.90
   5  11   3    2.40    3.10
  -6 -11  -3    1.80    2.10
   6  11   3    3.90    2.40
   6  11   3    8.50    3.40
  -7 -11  -3    0.30    2.30
   7  11   3   -0.30    3.00
   7  11   3   -1.00    2.40
  -8 -11  -3    3.10    2.20
  -8 -11  -3   -1.00    1.90
   8  11   3    1.40    2.70
  -9 -11  -3    4.30    2.70
  -9 -11  -3    2.70    2.40
   9  11   3    2.50    3.00
 -10 -11  -3    4.90    2.90
 -10 -11  -3    6.10    2.70
  10  11   3    1.90    3.10
 -11 -11  -3    1.00    2.90
 -11 -11  -3    0.70    2.60
  11  11   3    9.70    3.60
   1 -12  -3    1.20    1.00
   1 -12  -3    1.70    2.70
   0 -12  -3   38.20    2.60
   0 -12  -3   34.50    5.20
  -1 -12  -3    1.30    2.80
  -1 -12  -3   -0.10    1.20
  -2 -12  -3    3.00    1.50
  -2 -12  -3   -1.10    2.40
  -3 -12  -3   14.30    2.30
  -3 -12  -3   13.40    3.60
   3  12   3   11.10    2.50
  -4 -12  -3    0.40    2.30
  -4 -12  -3   -2.60    1.40
   4  12   3    1.40    2.10
  -5 -12  -3    0.90    2.40
  -5 -12  -3   -2.00    1.60
   5  12   3    5.80    3.60
   5  12   3    1.80    2.20
  -6 -12  -3   17.40    3.80
   6  12   3   15.70    3.30
   6  12   3   22.30    4.60
  -7 -12  -3    4.20    2.90
   7  12   3    2.20    3.20
   7  12   3    9.30    3.00
  -8 -12  -3   45.80    5.00
   8  12   3   47.30    5.20
  -9 -12  -3    3.70    2.80
   9  12   3    4.50    3.20
 -10 -12  -3   82.89    6.40
 -10 -12  -3   63.69    5.90
  10  12   3   73.59    6.50
  -1 -13  -3   68.39    3.70
  -1 -13  -3   70.79    6.80
  -2 -13  -3    1.30    1.60
  -2 -13  -3    3.10    3.00
  -3 -13  -3   46.60    5.60
  -3 -13  -3   48.50    3.80
  -4 -13  -3   -2.80    2.80
  -4 -13  -3   -2.70    1.40
   4  13   3    2.70    2.30
  -5 -13  -3    5.60    3.20
   5  13   3    9.10    4.00
   5  13   3    7.00    2.80
  -6 -13  -3    6.80    3.20
   6  13   3    5.80    3.50
   6  13   3    4.80    2.80
  -7 -13  -3   -1.10    2.30
   7  13   3   -2.60    3.20
   7  13   3    0.80    2.60
  -8 -13  -3    4.50    3.00
   8  13   3   -0.50    2.80
   7  13  -4   -3.20    2.50
  -7 -13   4    0.50    2.60
   6  13  -4    7.10    3.20
  -6 -13   4    5.40    3.10
   5  13  -4    1.00    2.60
  -5 -13   4    0.50    2.90
   4  13  -4   -0.40    2.30
  -4 -13   4   -3.00    2.20
   3  13  -4   22.40    4.50
   3  13  -4   32.20    4.00
  -3 -13   4   33.40    4.60
  -3 -13   4   28.60    3.40
   2  13  -4   11.70    3.80
  -2 -13   4   19.30    2.80
  -2 -13   4   20.40    4.30
  -1 -13   4    3.90    3.00
  -1 -13   4    5.40    2.00
   9  12  -4   -0.60    2.90
  -9 -12   4    5.40    3.30
  -9 -12   4   -2.40    3.40
   8  12  -4    2.10    3.10
  -8 -12   4   -2.10    2.40
   7  12  -4   30.20    4.40
  -7 -12   4   27.40    4.60
   6  12  -4   31.30    4.10
  -6 -12   4   31.10    4.70
   5  12  -4    1.10    2.40
  -5 -12   4   -3.00    2.10
   4  12  -4   11.10    2.80
  -4 -12   4    4.40    3.00
   3  12  -4   29.30    4.50
   3  12  -4   23.60    3.30
  -3 -12   4   36.30    4.80
  -3 -12   4   28.40    3.10
   2  12  -4   47.00    4.10
   2  12  -4   47.70    5.20
  -2 -12   4   48.50    5.40
  -2 -12   4   42.10    3.70
   1  12  -4   -2.30    2.40
  -1 -12   4   -2.30    2.60
  -1 -12   4   -0.60    1.50
   0 -12   4   -0.20    1.50
   0 -12   4    2.70    2.90
   1 -12   4    7.20    3.50
   1 -12   4    9.30    2.00
  10  11  -4   34.50    5.10
 -10 -11   4   24.10    4.30
   9  11  -4  117.29    7.40
  -9 -11   4  114.39    6.60
   8  11  -4   21.10    4.10
  -8 -11   4   25.50    3.60
  -8 -11   4   15.10    3.60
   7  11  -4   15.50    3.50
  -7 -11   4   11.00    2.50
  -7 -11   4    5.40    3.10
   6  11  -4    3.00    2.60
  -6 -11   4    0.00    2.50
   5  11  -4    6.60    2.60
  -5 -11   4    8.30    3.20
   4  11  -4   11.40    2.70
  -4 -11   4   10.00    2.10
  -4 -11   4    8.30    2.80
   3  11  -4    1.10    2.00
   3  11  -4    1.60    2.70
  -3 -11   4    1.00    2.20
  -3 -11   4    0.70    1.50
   2  11  -4    4.80    2.10
   2  11  -4    8.80    2.90
  -2 -11   4    7.00    2.70
  -2 -11   4    8.50    2.00
   1  11  -4   34.80    3.30
   1  11  -4   27.50    3.90
  -1 -11   4   33.10    3.00
  -1 -11   4   30.10    4.20
   0 -11   4   13.90    2.10
   0 -11   4   12.30    3.50
   1 -11   4    0.40    1.30
   1 -11   4   -0.30    2.20
   2 -11   4   -6.00    2.30
   2 -11   4   -0.50    1.20
   3 -11   4   27.20    4.30
   3 -11   4   25.70    2.20
  11  10  -4   15.60    4.10
 -11 -10   4   25.00    4.60
  10  10  -4   -3.50    2.80
 -10 -10   4    1.70    2.90
   9  10  -4   -2.20    2.70
  -9 -10   4   -1.70    2.60
   8  10  -4   33.00    4.40
  -8 -10   4   30.30    3.80
   7  10  -4   14.20    3.30
  -7 -10   4   19.00    2.90
   6  10  -4   21.50    3.40
  -6 -10   4   18.90    2.70
  -6 -10   4   19.30    3.40
   5  10  -4   -1.70    2.10
  -5 -10   4    1.80    2.20
  -5 -10   4    1.80    1.60
   4  10  -4   94.29    5.30
  -4 -10   4   96.69    6.00
  -4 -10   4   89.19    4.70
   3  10  -4    2.70    2.00
   3  10  -4    7.00    2.80
  -3 -10   4    2.10    1.60
  -3 -10   4    5.00    2.60
   2  10  -4    6.80    2.10
   2  10  -4    7.60    2.80
  -2 -10   4   10.60    2.80
  -2 -10   4   13.30    2.10
   1  10  -4    0.40    1.50
   1  10  -4   -0.10    2.10
  -1 -10   4    2.10    2.30
  -1 -10   4    1.70    1.40
   0  10  -4   15.80    2.30
   0 -10   4   13.40    3.10
   0 -10   4   13.00    1.90
   1 -10   4   26.60    3.90
   1 -10   4   34.30    2.60
   1 -10   4   25.50    2.40
   2 -10   4    2.20    1.20
   2 -10   4    1.10    1.30
   2 -10   4    0.90    2.60
   3 -10   4   -0.50    1.10
   3 -10   4    1.30    2.20
   4 -10   4    7.20    1.40
   4 -10   4    7.60    3.30
  11   9  -4    7.40    3.30
 -11  -9   4   13.30    3.90
  10   9  -4   34.10    4.60
 -10  -9   4   37.30    4.80
   9   9  -4    4.90    2.90
  -9  -9   4    3.50    2.70
   8   9  -4   16.50    3.50
  -8  -9   4   11.80    3.10
   7   9  -4   77.99    5.30
  -7  -9   4   87.49    5.20
   6   9  -4   -2.10    2.10
  -6  -9   4   -1.40    1.60
   5   9  -4  104.79    5.50
  -5  -9   4  104.89    4.50
  -5  -9   4  112.69    5.70
   4   9  -4   66.39    4.40
  -4  -9   4   63.09    3.90
  -4  -9   4   71.29    3.20
  -4  -9   4   64.79    4.80
   3   9  -4   64.69    4.70
   3   9  -4   60.99    4.00
  -3  -9   4   59.79    4.40
  -3  -9   4   65.29    3.70
   2   9  -4  188.88    6.10
   2   9  -4  174.58    6.80
  -2  -9   4  191.48    5.90
  -2  -9   4  198.58    7.40
   1   9  -4   24.90    2.50
   1   9  -4   26.30    3.40
  -1  -9   4   16.10    2.00
  -1  -9   4   19.90    3.20
   0   9  -4    1.00    1.40
   0  -9   4    0.30    1.10
   0  -9   4   -0.10    1.90
   0  -9   4   -1.10    1.10
  -1   9  -4    5.60    1.60
   1  -9   4    5.30    1.30
   1  -9   4    5.80    2.60
   1  -9   4    3.70    1.30
   2  -9   4   45.60    4.80
   2  -9   4   39.90    2.50
   2  -9   4   40.50    2.70
   3  -9   4    4.60    1.20
   3  -9   4    6.90    2.80
   4  -9   4   -2.60    2.30
   4  -9   4   -0.70    1.00
   5  -9   4    2.90    2.90
   5  -9   4    0.20    1.10
  11   8  -4   43.20    5.00
 -11  -8   4   39.40    5.20
  10   8  -4   15.70    3.60
 -10  -8   4   15.00    3.80
   9   8  -4   88.39    6.10
  -9  -8   4  106.89    6.40
   8   8  -4   65.09    5.20
  -8  -8   4   49.90    4.70
   7   8  -4   72.09    5.10
  -7  -8   4   79.99    4.90
   6   8  -4   17.10    2.90
  -6  -8   4   15.00    2.70
   5   8  -4    4.20    2.10
  -5  -8   4    5.90    1.90
  -5  -8   4    8.80    2.00
   4   8  -4   36.50    3.40
  -4  -8   4   35.60    3.50
  -4  -8   4   37.60    3.20
  -4  -8   4   35.30    2.80
   3   8  -4   28.50    2.80
   3   8  -4   29.70    3.40
  -3  -8   4   30.00    2.70
  -3  -8   4   19.10    2.80
  -3  -8   4   27.60    2.00
   2   8  -4    4.10    1.70
   2   8  -4    2.30    2.00
  -2  -8   4    0.60    1.90
  -2  -8   4    0.30    1.00
   1   8  -4   90.59    3.90
   1   8  -4   90.19    4.50
  -1  -8   4   91.29    5.00
  -1  -8   4   89.29    3.60
  -1  -8   4   97.29    3.80
   0   8  -4    2.00    1.30
   0  -8   4    3.60    1.20
   0  -8   4    4.10    1.20
   0  -8   4    4.50    2.20
  -1   8  -4  100.09    3.50
   1  -8   4   87.99    3.40
   1  -8   4   96.09    5.30
   1  -8   4   97.19    3.50
   2  -8   4   75.29    3.00
   2  -8   4   75.69    5.00
   2  -8   4   76.29    3.10
   3  -8   4    3.80    2.10
   3  -8   4    0.60    0.90
   4  -8   4    6.40    2.60
   4  -8   4    1.00    1.00
   5  -8   4    9.90    3.00
   5  -8   4   12.40    1.60
   6  -8   4   13.30    3.60
   6  -8   4    8.40    1.50
  11   7  -4   17.00    3.50
 -11  -7   4   18.00    4.10
  10   7  -4    2.90    2.80
 -10  -7   4    1.10    2.80
   9   7  -4   -0.60    2.40
  -9  -7   4    3.60    2.70
   8   7  -4    0.60    2.30
  -8  -7   4    6.40    2.60
   7   7  -4  110.99    5.60
  -7  -7   4   96.79    5.30
   6   7  -4    1.10    2.00
  -6  -7   4    2.70    2.10
   5   7  -4    8.00    2.20
  -5  -7   4    5.20    1.50
  -5  -7   4    7.20    2.00
   4   7  -4   97.99    4.60
  -4  -7   4  106.99    4.30
  -4  -7   4  101.09    4.20
   3   7  -4   64.49    3.60
  -3  -7   4   61.69    4.00
  -3  -7   4   66.49    3.40
  -3  -7   4   72.59    3.10
   2   7  -4   14.30    2.00
   2   7  -4   11.80    2.20
  -2  -7   4   11.90    1.60
  -2  -7   4   14.60    2.50
  -2  -7   4   16.70    1.30
   1   7  -4    5.00    1.90
   1   7  -4    4.00    1.40
  -1  -7   4    5.10    1.20
  -1  -7   4    4.50    2.00
  -1  -7   4    3.60    1.10
   0   7  -4  331.27    7.10
   0  -7   4  336.77    7.10
   0  -7   4  329.57    7.10
   0  -7   4  322.47    8.70
  -1   7  -4   64.19    2.70
   1  -7   4   61.39    2.70
   1  -7   4   61.19    3.80
   1  -7   4   56.79    2.60
  -2   7  -4   27.10    1.90
   2  -7   4   22.90    1.80
   2  -7   4   28.10    2.00
   2  -7   4   24.20    3.10
   3  -7   4    8.20    2.50
   3  -7   4    8.30    1.30
   4  -7   4  149.09    4.10
   4  -7   4  153.28    6.80
   5  -7   4    9.00    1.40
   5  -7   4    8.00    2.60
   6  -7   4    5.30    2.80
   6  -7   4    3.30    1.30
   7  -7   4    9.30    1.70
  12   6  -4    8.40    4.00
 -12  -6   4    9.40    3.80
  11   6  -4   16.60    3.30
 -11  -6   4   15.80    4.00
  10   6  -4    1.90    2.40
 -10  -6   4   -0.50    2.70
   9   6  -4    4.50    2.50
  -9  -6   4    7.40    2.90
   8   6  -4   33.50    3.70
  -8  -6   4   33.60    3.90
   7   6  -4    3.20    2.10
  -7  -6   4    4.10    2.30
   6   6  -4    7.80    2.30
  -6  -6   4    7.50    2.20
   5   6  -4  142.19    5.50
  -5  -6   4  146.69    5.10
  -5  -6   4  150.18    5.50
   4   6  -4   65.89    3.70
  -4  -6   4   70.19    3.60
  -4  -6   4   73.69    3.50
   3   6  -4   89.59    4.00
  -3  -6   4   90.49    3.70
  -3  -6   4   90.49    3.60
   2   6  -4  173.08    5.50
   2   6  -4  189.48    5.30
  -2  -6   4  182.48    5.00
  -2  -6   4  180.28    4.40
  -2  -6   4  174.78    5.60
   1   6  -4    6.80    1.70
   1   6  -4    5.10    1.40
  -1  -6   4    9.20    1.90
  -1  -6   4    5.20    1.20
  -1  -6   4    5.90    1.20
   0   6  -4   50.99    2.50
   0  -6   4   48.70    2.40
   0  -6   4   47.50    3.40
   0  -6   4   50.29    2.40
  -1   6  -4   16.50    1.50
   1  -6   4   16.80    1.50
   1  -6   4   16.80    1.50
   1  -6   4   15.80    2.30
  -2   6  -4   34.10    1.90
   2  -6   4   34.80    1.90
   2  -6   4   31.90    2.00
   2  -6   4   32.10    3.20
  -3   6  -4  191.38    4.40
   3  -6   4  199.68    6.70
   3  -6   4  185.98    4.50
  -4   6  -4   10.60    1.50
   4  -6   4   14.10    1.50
   4  -6   4   10.00    2.50
   5  -6   4   98.79    5.50
   5  -6   4  102.79    3.50
   6  -6   4    2.00    1.20
   6  -6   4   -1.30    2.20
   7  -6   4    1.60    1.30
   8  -6   4   20.30    2.40
 -12  -5   4    3.20    3.30
  11   5  -4    0.60    2.20
 -11  -5   4    1.00    2.80
  10   5  -4   76.09    5.00
 -10  -5   4   61.69    5.60
   9   5  -4   18.00    3.00
  -9  -5   4   18.30    3.50
   8   5  -4  414.46   10.50
  -8  -5   4  407.86   11.10
   7   5  -4   59.19    4.10
  -7  -5   4   61.99    4.40
   6   5  -4   52.39    3.70
  -6  -5   4   54.79    3.90
   5   5  -4   -0.60    1.50
  -5  -5   4    1.70    1.60
   4   5  -4  130.79    4.80
  -4  -5   4  128.99    4.70
  -4  -5   4  130.49    4.40
   3   5  -4  245.28    6.30
  -3  -5   4  249.78    6.20
  -3  -5   4  257.57    6.20
   2   5  -4   33.50    2.40
  -2  -5   4   33.80    2.20
  -2  -5   4   33.90    2.20
  -2  -5   4   29.70    2.20
   1   5  -4  431.26    8.70
   1   5  -4  424.56    8.30
  -1  -5   4  427.66    8.10
  -1  -5   4  432.36    9.10
  -1  -5   4  419.06    8.20
  -1  -5   4  415.96    7.40
   0   5  -4    3.20    1.10
   0  -5   4    4.20    1.00
   0  -5   4    3.10    0.90
   0  -5   4    3.60    1.30
  -1   5  -4    4.00    1.00
   1  -5   4    2.80    0.80
   1  -5   4    4.70    1.60
   1  -5   4    2.50    0.80
  -2   5  -4   83.09    2.60
   2  -5   4   81.29    2.60
   2  -5   4   84.39    3.80
   2  -5   4   78.79    2.70
  -3   5  -4    6.80    1.10
   3  -5   4    5.40    1.70
   3  -5   4    7.40    1.10
  -4   5  -4  126.59    3.50
   4  -5   4  123.29    3.50
   4  -5   4  119.39    5.20
  -5   5  -4   83.19    3.30
   5  -5   4   80.69    4.70
   5  -5   4   83.39    3.10
  -6   5  -4    6.80    2.00
   6  -5   4    5.30    1.30
   7  -5   4    9.30    1.70
   8  -5   4   17.30    2.30
   9  -5   4    8.70    2.10
 -12  -4   4    0.60    3.00
 -11  -4   4    4.50    3.10
  10   4  -4   11.90    2.60
 -10  -4   4   11.70    3.30
   9   4  -4   59.39    4.10
  -9  -4   4   53.09    4.80
   8   4  -4   92.59    4.70
  -8  -4   4   87.99    5.50
   7   4  -4    6.00    2.00
   7   4  -4    3.10    1.50
  -7  -4   4    1.90    2.00
   6   4  -4    3.30    1.60
   6   4  -4    2.60    1.40
  -6  -4   4    2.40    1.80
   5   4  -4   53.09    3.10
   5   4  -4   56.49    3.40
  -5  -4   4   56.49    3.50
   4   4  -4   31.80    2.60
  -4  -4   4   30.90    2.70
   3   4  -4   -0.10    1.30
  -3  -4   4    0.70    1.30
  -3  -4   4   -0.60    1.00
   2   4  -4   53.19    2.80
  -2  -4   4   56.79    2.60
  -2  -4   4   54.69    2.70
  -2  -4   4   55.39    2.50
   1   4  -4  438.76    8.30
   1   4  -4  451.55    8.50
  -1  -4   4  440.56    8.80
  -1  -4   4  442.36    8.00
  -1  -4   4  446.86    8.20
  -1  -4   4  446.16    8.30
   0   4  -4    6.50    1.20
   0  -4   4    6.30    0.80
   0  -4   4    9.40    1.10
   0  -4   4    9.70    1.60
   0  -4   4    7.00    1.10
  -1   4  -4  100.89    2.90
   1  -4   4   99.19    2.80
   1  -4   4  101.89    2.90
   1  -4   4  102.69    3.70
  -2   4  -4    8.50    1.10
   2  -4   4    7.20    1.60
   2  -4   4    6.80    0.90
  -3   4  -4   34.00    1.80
   3  -4   4   37.30    2.90
   3  -4   4   40.10    1.90
  -4   4  -4  375.26    7.10
   4  -4   4  361.36    8.90
   4  -4   4  374.66    7.20
  -5   4  -4   81.39    3.20
   5  -4   4   78.69    4.30
   5  -4   4   84.19    3.10
  -6   4  -4    3.80    1.40
   6  -4   4    1.50    1.10
  -7   4  -4   26.60    2.70
   7  -4   4   26.80    2.40
  -8   4  -4   15.30    2.50
   8  -4   4   15.20    2.20
   9  -4   4    8.10    1.90
 -11  -3   4    2.90    3.00
 -10  -3   4    1.50    2.50
   9   3  -4  139.29    5.30
  -9  -3   4  125.59    6.40
   8   3  -4    7.90    2.00
   8   3  -4    6.60    1.90
  -8  -3   4    1.60    2.10
   7   3  -4   53.59    3.50
   7   3  -4   64.39    3.70
  -7  -3   4   61.09    4.50
   6   3  -4    9.40    1.70
   6   3  -4    8.60    1.80
  -6  -3   4   10.80    2.30
   5   3  -4  578.64   11.40
   5   3  -4  584.54   11.50
  -5  -3   4  594.44   11.90
   4   3  -4    4.40    1.20
   4   3  -4    1.50    1.10
   4   3  -4    3.40    1.50
  -4  -3   4    1.90    1.40
   3   3  -4  382.96    7.90
  -3  -3   4  376.76    8.00
   2   3  -4   14.60    1.70
  -2  -3   4   14.60    1.50
  -2  -3   4   13.40    1.50
  -2  -3   4   11.00    1.60
   1   3  -4 1144.29   17.90
  -1  -3   4 1131.79   17.70
  -1  -3   4 1147.19   17.80
  -1  -3   4 1121.79   17.80
   0   3  -4   37.80    2.00
   0   3  -4   36.80    1.80
   0  -3   4   34.80    1.80
   0  -3   4   30.40    1.90
   0  -3   4   38.00    1.80
   0  -3   4   36.90    1.70
  -1   3  -4   30.50    1.70
   1  -3   4   29.10    1.60
   1  -3   4   29.10    2.00
   1  -3   4   30.20    1.70
  -2   3  -4    6.70    1.00
   2  -3   4    8.60    1.40
   2  -3   4    6.70    0.90
  -3   3  -4   53.29    2.10
   3  -3   4   49.10    2.00
   3  -3   4   53.29    2.70
  -4   3  -4   18.50    1.60
   4  -3   4   20.50    2.30
   4  -3   4   17.40    1.50
  -5   3  -4   25.00    2.00
   5  -3   4   20.30    1.80
  -6   3  -4   15.80    2.00
   6  -3   4   15.80    1.80
  -7   3  -4   25.00    2.70
   7  -3   4   24.70    2.30
  -8   3  -4   13.20    2.40
   8  -3   4   12.30    2.10
  -9   3  -4   -0.90    1.90
   9  -3   4   -2.70    1.30
 -10   3  -4   12.70    2.90
  10  -3   4   23.10    3.00
 -11  -2   4    4.50    3.00
 -10  -2   4    4.80    2.70
   9   2  -4   10.00    2.50
  -9  -2   4    0.10    2.20
   8   2  -4   13.40    2.00
   8   2  -4   14.50    2.30
  -8  -2   4   14.70    2.70
   7   2  -4  160.98    5.00
   7   2  -4  164.58    5.60
  -7  -2   4  153.98    5.90
   6   2  -4   44.30    2.90
   6   2  -4   49.10    3.10
  -6  -2   4   49.00    3.40
   5   2  -4   33.90    2.50
   5   2  -4   26.60    2.30
  -5  -2   4   26.80    2.50
   4   2  -4    1.60    1.20
   4   2  -4    0.60    0.90
  -4  -2   4    0.20    1.30
   3   2  -4  239.78    5.30
   3   2  -4  227.48    5.30
   3   2  -4  226.38    5.40
  -3  -2   4  223.18    5.60
   2   2  -4   76.59    2.90
  -2  -2   4   78.69    3.10
   1   2  -4  287.47    5.80
  -1  -2   4  290.07    5.70
  -1  -2   4  286.07    5.80
  -1  -2   4  286.57    5.60
   0   2  -4   10.20    1.20
   0  -2   4    9.30    1.00
   0  -2   4    9.00    0.90
   0  -2   4   13.00    1.30
  -1   2  -4   68.79    2.30
   1  -2   4   68.29    2.30
   1  -2   4   68.99    2.10
   1  -2   4   68.19    2.20
  -2   2  -4  142.29    3.40
   2  -2   4  131.19    3.20
   2  -2   4  136.49    2.60
   2  -2   4  140.99    3.60
  -3   2  -4  166.18    4.00
   3  -2   4  167.28    3.90
   3  -2   4  164.98    4.30
  -4   2  -4   85.59    3.00
   4  -2   4   85.89    3.40
   4  -2   4   82.99    2.80
  -5   2  -4    1.40    1.10
   5  -2   4    1.60    0.90
  -6   2  -4   10.90    1.80
   6  -2   4   13.50    1.70
  -7   2  -4   75.99    3.90
   7  -2   4   72.39    3.60
  -8   2  -4    3.20    1.90
   8  -2   4    2.10    1.50
  -9   2  -4    1.10    1.90
   9  -2   4   -0.50    1.60
 -10   2  -4    6.30    2.50
  10  -2   4    5.00    2.00
 -11  -1   4   -3.80    2.40
  10   1  -4   -1.30    1.80
 -10  -1   4    0.10    2.30
   9   1  -4    3.30    1.80
  -9  -1   4    0.40    2.10
   8   1  -4    2.30    1.60
  -8  -1   4    6.10    2.20
   7   1  -4   -0.90    1.00
   7   1  -4    0.90    1.40
  -7  -1   4    1.80    1.70
   6   1  -4    7.30    1.40
   6   1  -4    5.90    1.50
  -6  -1   4    7.30    1.80
   5   1  -4    2.50    1.20
   5   1  -4    1.50    1.10
  -5  -1   4    6.20    1.60
   4   1  -4   83.29    3.20
   4   1  -4   87.39    3.00
  -4  -1   4   82.29    3.40
   3   1  -4  298.67    6.30
   3   1  -4  299.87    6.10
  -3  -1   4  307.27    6.60
   2   1  -4   82.39    2.80
   2   1  -4   84.39    2.80
  -2  -1   4   91.59    3.10
   1   1  -4   39.10    2.00
   1   1  -4   41.80    1.90
  -1  -1   4   44.00    2.20
   0   1  -4  186.78    4.10
   0  -1   4  184.58    4.00
   0  -1   4  188.88    3.90
   0  -1   4  180.88    4.10
  -1   1  -4    5.10    1.00
   1  -1   4    4.30    0.70
   1  -1   4    2.50    1.00
   1  -1   4    3.50    0.80
  -2   1  -4   40.80    2.00
   2  -1   4   40.80    1.80
   2  -1   4   39.10    1.60
   2  -1   4   39.10    1.80
  -3   1  -4  238.08    5.10
   3  -1   4  235.88    4.50
   3  -1   4  228.98    4.90
   3  -1   4  235.98    4.90
  -4   1  -4  519.95    9.50
  -4   1  -4  512.25    9.50
   4  -1   4  514.75    8.30
   4  -1   4  509.65    9.30
  -5   1  -4   61.69    2.90
  -5   1  -4   55.09    2.80
   5  -1   4   57.79    2.60
   5  -1   4   60.19    1.70
  -6   1  -4    3.80    1.60
  -6   1  -4    3.40    1.40
   6  -1   4    4.00    1.30
  -7   1  -4   36.80    3.10
   7  -1   4   36.10    2.70
  -8   1  -4   68.19    4.10
   8  -1   4   59.29    3.70
  -9   1  -4   30.20    3.50
   9  -1   4   25.60    2.90
 -10   1  -4    1.90    2.20
  10  -1   4    0.90    1.70
 -11   1  -4   11.40    3.10
  11  -1   4   14.90    2.90
 -11   0   4   45.90    5.00
  10   0  -4    3.80    2.20
 -10   0   4    5.40    2.60
   9   0  -4    6.70    2.10
  -9   0   4    5.80    2.30
   8   0  -4   -1.30    1.20
  -8   0   4   -2.20    1.70
   7   0  -4   50.99    3.30
  -7   0   4   49.60    3.60
   6   0  -4   65.09    1.90
   6   0  -4   64.69    3.30
  -6   0   4   58.09    3.40
   5   0  -4  314.97    5.80
   5   0  -4  310.47    7.00
  -5   0   4  304.27    7.20
   4   0  -4  364.56    7.30
   4   0  -4  364.86    6.60
  -4   0   4  357.46    7.50
   3   0  -4   99.89    3.10
   3   0  -4  102.69    2.80
  -3   0   4  103.39    3.30
   2   0  -4    7.00    1.00
   2   0  -4    6.50    1.00
   2   0  -4    5.60    1.00
  -2   0   4    5.20    1.20
   1   0  -4 1089.59   16.90
   1   0  -4 1118.49   16.80
   1   0  -4 1113.29   16.80
  -1   0   4 1103.39   17.00
   0   0  -4 1009.50   15.40
   0   0  -4  998.30   15.30
   0   0   4 1011.80   15.50
  -1   0  -4  722.23   11.60
   1   0   4  719.83   11.40
   1   0   4  732.43   11.60
   2   0   4  133.19    3.40
   2   0   4  134.79    3.30
  -3   0  -4  326.37    6.50
   3   0   4  332.47    6.30
   3   0   4  316.97    6.20
  -4   0  -4   60.59    2.70
  -4   0  -4   62.59    2.90
   4   0   4   56.79    2.40
   4   0   4   60.39    2.50
  -5   0  -4    6.60    1.50
  -5   0  -4    8.60    1.60
   5   0   4    8.90    1.30
   5   0   4   12.10    1.50
  -6   0  -4   10.20    1.80
  -6   0  -4    7.90    1.80
   6   0   4    9.60    1.40
   6   0   4   11.50    1.40
  -7   0  -4   12.80    2.30
   7   0   4   11.00    1.70
   7   0   4   12.40    1.40
  -8   0  -4  246.18    7.60
   8   0   4  251.07    7.10
  -9   0  -4   11.70    2.60
   9   0   4    9.50    2.10
 -10   0  -4   -0.60    2.10
  10   0   4   -1.40    1.60
 -11   0  -4   16.40    3.40
  10  -1  -4   31.90    3.40
 -10   1   4   27.80    3.70
   9  -1  -4    2.30    1.70
  -9   1   4    0.30    2.00
   8  -1  -4   13.60    2.20
  -8   1   4   10.00    2.40
   7  -1  -4    7.70    1.70
  -7   1   4    4.80    1.70
   6  -1  -4   15.40    1.80
  -6   1   4   14.00    2.00
   5  -1  -4   62.29    2.80
  -5   1   4   63.89    3.00
   4  -1  -4   38.00    2.10
  -4   1   4   37.90    2.20
   3  -1  -4   11.30    1.20
  -3   1   4   13.20    1.40
   2  -1  -4   24.30    1.00
   2  -1  -4   22.60    1.40
   2  -1  -4   27.00    1.60
  -2   1   4   24.80    1.70
   1  -1  -4  151.98    3.30
   1  -1  -4  150.68    3.00
  -1   1   4  151.78    3.40
   0  -1  -4   44.60    1.70
   0  -1  -4   38.00    1.60
   0   1   4   42.40    1.90
  -1  -1  -4  183.28    3.10
  -1  -1  -4  176.18    3.90
  -1  -1  -4  185.98    3.80
   1   1   4  184.68    4.00
  -2  -1  -4    0.60    1.00
   2   1   4   -1.10    1.00
   2   1   4    1.10    0.70
  -3  -1  -4  996.30   16.20
   3   1   4 1026.60   16.00
   3   1   4 1000.70   16.10
  -4  -1  -4   14.70    1.70
  -4  -1  -4   17.70    2.00
   4   1   4   15.80    1.70
   4   1   4   19.40    1.70
  -5  -1  -4   78.59    3.60
  -5  -1  -4   79.99    3.50
   5   1   4   79.19    3.20
   5   1   4   81.19    3.20
  -6  -1  -4   32.30    2.80
  -6  -1  -4   31.30    2.80
   6   1   4   28.20    2.30
   6   1   4   32.10    2.30
  -7  -1  -4   -3.20    1.40
  -7  -1  -4   -1.90    1.40
   7   1   4   -0.50    1.10
   7   1   4    0.30    1.00
  -8  -1  -4   18.70    2.70
   8   1   4   22.20    2.60
   8   1   4   22.10    2.10
  -9  -1  -4   25.80    3.50
   9   1   4   33.10    3.30
 -10  -1  -4   24.90    3.60
  10   1   4   29.30    3.30
 -11  -1  -4   35.10    4.30
 -12  -1  -4   12.10    3.40
  10  -2  -4   -0.20    1.80
 -10   2   4    2.90    2.30
   9  -2  -4    6.90    2.00
  -9   2   4    6.90    2.50
   8  -2  -4  124.29    5.10
  -8   2   4  137.79    5.50
   7  -2  -4   65.29    3.50
  -7   2   4   54.09    3.50
   6  -2  -4   16.30    1.90
  -6   2   4   18.40    2.10
   5  -2  -4   77.69    3.10
  -5   2   4   79.19    3.20
   4  -2  -4   48.80    2.20
  -4   2   4   46.00    2.20
   3  -2  -4  501.65    8.70
  -3   2   4  510.85    8.60
   2  -2  -4   58.59    2.00
   2  -2  -4   56.09    1.90
  -2   2   4   60.59    1.90
   1  -2  -4  674.53   11.80
   1  -2  -4  680.63   10.50
  -1   2   4  683.23   10.50
   0  -2  -4   21.90    1.30
   0  -2  -4   23.10    1.70
   0  -2  -4   21.40    1.10
   0   2   4   23.70    1.50
  -1  -2  -4 1638.44   23.80
  -1  -2  -4 1616.44   23.90
  -1  -2  -4 1592.54   23.70
   1   2   4 1617.04   24.10
  -2  -2  -4  378.86    7.10
  -2  -2  -4  384.86    7.00
  -2  -2  -4  388.86    6.40
   2   2   4  379.36    7.30
  -3  -2  -4   90.39    3.20
   3   2   4   88.99    3.20
   3   2   4   89.59    3.20
  -4  -2  -4   62.49    3.10
  -4  -2  -4   66.69    3.30
   4   2   4   63.29    3.00
   4   2   4   65.39    2.70
  -5  -2  -4  653.43   12.40
  -5  -2  -4  631.74   12.10
   5   2   4  624.54   11.60
   5   2   4  617.14   11.70
  -6  -2  -4  159.78    5.40
  -6  -2  -4  167.18    5.60
   6   2   4  157.78    4.90
   6   2   4  158.98    4.90
  -7  -2  -4   88.19    4.40
  -7  -2  -4   76.69    4.30
   7   2   4   75.89    3.60
   7   2   4   78.59    3.80
  -8  -2  -4   11.20    2.40
  -8  -2  -4   10.50    2.50
   8   2   4   12.50    2.00
   8   2   4   10.50    2.10
  -9  -2  -4    4.90    2.30
   9   2   4    7.90    2.00
   9   2   4    9.60    2.00
 -10  -2  -4    5.90    2.60
 -11  -2  -4    0.40    2.40
 -12  -2  -4   46.60    5.10
   9  -3  -4    1.80    1.70
   8  -3  -4   -1.20    1.30
  -8   3   4   -0.40    1.60
   7  -3  -4   33.80    2.70
  -7   3   4   26.40    2.70
   6  -3  -4   58.69    3.00
  -6   3   4   57.19    3.10
   5  -3  -4   60.79    2.70
  -5   3   4   65.19    2.80
   4  -3  -4   11.40    1.30
  -4   3   4    9.90    1.20
   3  -3  -4  144.89    3.30
  -3   3   4  136.49    3.00
   2  -3  -4  158.98    5.10
   2  -3  -4  162.98    3.30
  -2   3   4  157.58    2.80
   1  -3  -4   -0.60    1.30
   1  -3  -4    0.80    0.50
  -1   3   4    0.20    0.50
   0  -3  -4  507.15    8.20
   0  -3  -4  510.25    9.40
   0   3   4  505.25    8.10
  -1  -3  -4 1267.37   19.20
  -1  -3  -4 1289.67   18.80
  -1  -3  -4 1290.57   19.80
   1   3   4 1268.57   19.40
  -2  -3  -4  306.57    6.00
  -2  -3  -4  312.07    6.00
  -2  -3  -4  313.27    5.90
   2   3   4  304.87    6.30
  -3  -3  -4 1213.68   19.20
  -3  -3  -4 1210.98   18.50
  -3  -3  -4 1203.18   19.00
   3   3   4 1196.88   19.30
  -4  -3  -4  383.56    8.30
  -4  -3  -4  376.76    8.00
   4   3   4  372.86    8.30
   4   3   4  357.76    7.90
  -5  -3  -4    1.20    1.40
  -5  -3  -4    1.10    1.50
   5   3   4   -1.30    1.30
   5   3   4    0.70    0.90
  -6  -3  -4  570.74   11.80
  -6  -3  -4  575.34   12.20
   6   3   4  571.34   11.50
   6   3   4  564.44   11.20
  -7  -3  -4   38.10    3.40
  -7  -3  -4   32.00    3.10
   7   3   4   37.50    3.20
   7   3   4   41.60    3.00
  -8  -3  -4   13.20    2.60
  -8  -3  -4   12.10    2.60
   8   3   4    6.50    2.00
   8   3   4   15.10    2.40
  -9  -3  -4   46.60    4.40
   9   3   4   47.50    3.70
 -10  -3  -4   11.40    2.90
  10   3   4   13.20    2.50
 -11  -3  -4    1.10    2.60
 -12  -3  -4    5.30    3.20
   9  -4  -4   56.79    3.90
   8  -4  -4    4.50    1.70
   7  -4  -4   -0.30    1.10
   6  -4  -4   61.89    3.00
  -6   4   4   64.69    3.70
   5  -4  -4    3.50    1.20
   5  -4  -4    3.50    1.10
  -5   4   4    4.50    1.10
   4  -4  -4    7.90    1.10
  -4   4   4    9.20    1.00
   3  -4  -4    4.90    1.80
   3  -4  -4    5.30    0.80
   2  -4  -4   56.09    1.60
   2  -4  -4   57.79    3.40
   1  -4  -4   39.10    1.30
   1  -4  -4   38.90    3.00
   0  -4  -4   28.00    1.30
   0  -4  -4   27.40    2.50
   0   4   4   26.30    1.30
  -1  -4  -4    5.40    0.80
  -1  -4  -4    4.10    1.20
   1   4   4    6.00    1.00
  -2  -4  -4  299.67    5.80
  -2  -4  -4  304.87    6.10
  -2  -4  -4  301.37    6.40
   2   4   4  310.37    6.40
  -3  -4  -4  120.19    3.60
  -3  -4  -4  118.89    3.60
  -3  -4  -4  115.89    4.10
  -3  -4  -4  118.59    3.70
   3   4   4  120.19    4.00
  -4  -4  -4  286.57    7.20
  -4  -4  -4  302.07    6.80
  -4  -4  -4  287.27    6.50
   4   4   4  288.17    6.90
   4   4   4  281.67    7.30
  -5  -4  -4   20.80    2.40
  -5  -4  -4   23.50    2.40
   5   4   4   19.90    2.30
   5   4   4   20.40    2.50
  -6  -4  -4    0.80    1.60
  -6  -4  -4    2.30    1.80
   6   4   4    0.20    1.20
   6   4   4   -0.90    1.40
  -7  -4  -4   60.99    4.10
  -7  -4  -4   69.19    4.30
   7   4   4   65.59    3.90
   7   4   4   64.09    3.60
  -8  -4  -4   13.00    2.80
  -8  -4  -4   12.10    2.60
   8   4   4   11.30    2.40
  -9  -4  -4   21.70    3.30
  -9  -4  -4   15.00    3.10
   9   4   4   15.70    2.60
 -10  -4  -4  170.88    7.60
  10   4   4  161.88    6.50
 -11  -4  -4  114.19    7.00
  11   4   4  122.69    5.80
 -12  -4  -4   64.79    6.00
   8  -5  -4   27.60    2.60
   7  -5  -4    8.20    1.50
   6  -5  -4   70.29    3.00
   5  -5  -4  213.88    4.90
   4  -5  -4   41.40    1.90
   4  -5  -4   44.00    4.10
   3  -5  -4   60.19    1.80
   3  -5  -4   62.89    4.30
   2  -5  -4    2.60    1.70
   2  -5  -4    2.00    0.50
   1  -5  -4  207.08    3.80
   1  -5  -4  202.68    6.10
   0  -5  -4   33.20    2.70
   0  -5  -4   37.10    1.50
   0   5   4   34.30    1.40
  -1  -5  -4    2.60    0.80
  -1  -5  -4    1.80    1.30
   1   5   4    4.40    1.00
  -2  -5  -4   83.89    2.90
  -2  -5  -4   82.59    3.50
  -2  -5  -4   81.99    2.30
   2   5   4   81.89    3.10
  -3  -5  -4   49.80    2.50
  -3  -5  -4   44.80    2.90
  -3  -5  -4   44.70    2.40
  -3  -5  -4   47.80    2.70
   3   5   4   49.40    2.90
  -4  -5  -4  122.39    4.10
  -4  -5  -4  118.49    4.00
  -4  -5  -4  114.69    3.90
  -4  -5  -4  123.59    4.60
   4   5   4  119.19    4.30
  -5  -5  -4    4.60    1.70
  -5  -5  -4    3.40    1.30
  -5  -5  -4    3.30    1.60
   5   5   4    2.90    1.60
   5   5   4    3.00    1.90
  -6  -5  -4   25.30    2.80
  -6  -5  -4   26.50    3.10
   6   5   4   37.80    3.30
  -7  -5  -4   -0.20    1.80
  -7  -5  -4   -1.50    1.70
   7   5   4   -0.70    1.60
  -8  -5  -4    5.40    2.30
  -8  -5  -4    3.40    2.20
   8   5   4    5.60    2.20
  -9  -5  -4   -0.60    2.10
  -9  -5  -4   -3.00    2.00
   9   5   4   -1.60    2.00
 -10  -5  -4   14.00    3.30
  10   5   4   13.10    2.80
 -11  -5  -4   13.80    3.50
  11   5   4   15.00    3.10
 -12  -5  -4    4.70    3.20
  12   5   4    5.70    2.70
   7  -6  -4   10.40    1.60
   6  -6  -4    1.90    1.00
   5  -6  -4   28.90    1.90
   4  -6  -4    1.90    0.80
   4  -6  -4    1.10    0.70
   4  -6  -4    1.20    2.30
   4  -6  -4    0.80    0.70
   3  -6  -4   56.69    4.60
   3  -6  -4   57.59    1.70
   2  -6  -4   91.79    4.80
   2  -6  -4   98.59    2.20
   1  -6  -4    1.00    0.50
   1  -6  -4    0.70    1.50
   0  -6  -4    4.10    1.90
   0  -6  -4    3.50    0.70
   0   6   4    1.80    0.70
  -1  -6  -4   85.89    2.70
  -1  -6  -4   88.39    3.20
  -1  -6  -4   90.89    4.10
   1   6   4   86.49    2.90
  -2  -6  -4   30.70    2.80
  -2  -6  -4   29.90    2.30
  -2  -6  -4   25.70    1.90
   2   6   4   27.10    2.10
  -3  -6  -4   10.20    1.50
  -3  -6  -4    5.80    1.70
  -3  -6  -4    8.50    1.20
  -3  -6  -4    7.70    1.80
   3   6   4    9.40    1.70
  -4  -6  -4  221.38    6.10
  -4  -6  -4  212.88    6.50
  -4  -6  -4  215.08    5.50
  -4  -6  -4  223.48    5.80
   4   6   4  217.28    6.10
  -5  -6  -4   48.60    3.00
  -5  -6  -4   43.50    2.90
  -5  -6  -4   41.20    3.00
  -5  -6  -4   37.70    3.30
   5   6   4   46.70    3.40
   5   6   4   49.00    4.10
  -6  -6  -4    1.50    1.20
  -6  -6  -4    3.50    1.70
  -6  -6  -4    3.20    1.80
   6   6   4   -0.30    1.90
   6   6   4    1.00    1.60
  -7  -6  -4    2.20    2.10
  -7  -6  -4    2.70    1.90
   7   6   4    1.10    1.80
  -8  -6  -4  154.98    6.90
  -8  -6  -4  149.99    6.40
   8   6   4  151.48    6.40
  -9  -6  -4    0.80    2.10
  -9  -6  -4    2.40    2.30
   9   6   4   -3.30    2.10
 -10  -6  -4  163.88    7.50
  10   6   4  155.68    6.90
 -11  -6  -4   16.00    3.70
  11   6   4   24.80    3.80
 -12  -6  -4   27.40    4.30
  12   6   4   39.50    4.50
   7  -7  -4   40.90    2.50
   7  -7  -4   37.10    2.50
   6  -7  -4    2.30    1.00
   6  -7  -4    2.00    1.00
   5  -7  -4    1.40    0.80
   5  -7  -4    2.40    0.80
   4  -7  -4    3.30    2.80
   4  -7  -4    1.00    0.70
   4  -7  -4    0.30    0.70
   3  -7  -4  145.49    2.90
   3  -7  -4  137.49    6.80
   2  -7  -4   -0.10    2.20
   2  -7  -4    0.90    0.60
   2  -7  -4    0.40    0.50
   1  -7  -4    5.80    2.30
   1  -7  -4    6.40    1.00
   1  -7  -4    3.40    0.80
   0  -7  -4    9.00    1.30
   0  -7  -4    9.00    2.40
   0  -7  -4    7.30    1.00
   0   7   4    9.70    1.10
  -1  -7  -4   73.59    4.00
  -1  -7  -4   68.39    2.60
  -1  -7  -4   60.89    2.90
   1   7   4   70.79    2.70
  -2  -7  -4    0.80    1.40
  -2  -7  -4    4.90    1.50
  -2  -7  -4    3.20    1.10
   2   7   4    5.80    1.40
  -3  -7  -4   92.39    4.20
  -3  -7  -4   88.29    3.50
  -3  -7  -4   88.59    4.10
  -3  -7  -4   86.29    2.30
   3   7   4   88.59    3.80
  -4  -7  -4   36.50    3.10
  -4  -7  -4   26.60    2.80
  -4  -7  -4   34.50    2.30
  -4  -7  -4   33.20    2.50
   4   7   4   25.50    2.60
  -5  -7  -4   21.50    2.70
  -5  -7  -4   19.80    2.70
  -5  -7  -4   18.70    2.30
  -5  -7  -4   15.10    2.00
   5   7   4   19.10    2.60
   5   7   4   18.60    3.20
  -6  -7  -4   10.80    2.10
  -6  -7  -4   14.20    2.20
  -6  -7  -4    8.70    2.10
  -6  -7  -4   11.50    2.70
   6   7   4   11.80    3.00
   6   7   4    5.80    2.10
  -7  -7  -4    3.30    1.90
  -7  -7  -4    0.50    2.10
   7   7   4    5.20    2.20
  -8  -7  -4    2.20    2.10
  -8  -7  -4    0.60    2.20
   8   7   4    0.50    2.20
  -9  -7  -4    1.60    2.40
  -9  -7  -4    2.10    2.60
   9   7   4    5.70    2.50
 -10  -7  -4   -3.70    2.30
  10   7   4    1.30    2.50
 -11  -7  -4    1.00    2.80
  11   7   4   -0.90    2.40
 -12  -7  -4    9.10    3.50
  12   7   4    5.70    3.10
   6  -8  -4    1.40    0.80
   6  -8  -4    1.10    0.90
   4  -8  -4    5.10    3.10
   3  -8  -4    6.90    3.10
   2  -8  -4   56.89    5.00
   2  -8  -4   61.79    1.90
   1  -8  -4    4.90    2.20
   1  -8  -4    3.70    1.00
   1  -8  -4    4.30    0.80
   0  -8  -4    3.70    0.90
   0  -8  -4    0.10    1.00
   0  -8  -4    1.80    2.00
   0   8   4    3.30    1.00
  -1  -8  -4    0.20    2.00
  -1  -8  -4    0.50    0.80
  -1  -8  -4    0.30    1.20
   1   8   4    0.50    1.10
  -2  -8  -4   14.00    1.60
  -2  -8  -4   13.30    2.50
  -2  -8  -4   12.10    2.00
   2   8   4   10.00    1.80
  -3  -8  -4  158.08    5.60
  -3  -8  -4  159.88    4.90
  -3  -8  -4  162.08    6.00
   3   8   4  167.08    5.30
  -4  -8  -4   65.09    4.00
  -4  -8  -4   53.89    3.90
  -4  -8  -4   62.49    3.40
  -4  -8  -4   61.99    2.50
   4   8   4   67.39    3.90
  -5  -8  -4   10.30    1.80
  -5  -8  -4   11.50    1.90
  -5  -8  -4   12.20    2.40
  -5  -8  -4    6.80    2.20
   5   8   4    9.30    2.30
   5   8   4   13.00    3.30
  -6  -8  -4   89.49    4.40
  -6  -8  -4   85.79    4.60
  -6  -8  -4   85.89    5.20
  -6  -8  -4   89.59    4.30
   6   8   4   94.39    5.60
   6   8   4   88.29    5.00
  -7  -8  -4   -0.20    1.60
  -7  -8  -4    2.50    1.90
  -7  -8  -4    0.20    2.20
   7   8   4   -1.20    2.40
   7   8   4   -0.10    1.90
  -8  -8  -4    3.40    2.60
  -8  -8  -4    2.30    2.10
   8   8   4    2.10    2.20
  -9  -8  -4    9.30    3.10
  -9  -8  -4    2.00    2.40
   9   8   4    8.30    2.90
 -10  -8  -4   33.60    4.30
  10   8   4   33.90    4.40
 -11  -8  -4   13.90    3.70
  11   8   4   14.70    3.50
 -12  -8  -4    5.90    3.30
  12   8   4   -2.80    2.70
   4  -9  -4    7.80    3.50
   3  -9  -4   23.20    4.00
   2  -9  -4   15.30    3.30
   2  -9  -4   16.00    1.10
   1  -9  -4   13.40    3.20
   1  -9  -4    8.90    1.20
   0  -9  -4    0.40    0.90
   0  -9  -4    3.40    2.60
   0  -9  -4    1.90    1.20
  -1  -9  -4  271.87    6.80
  -1  -9  -4  280.47    8.90
  -1  -9  -4  275.77    6.30
   1   9   4  276.57    6.50
  -2  -9  -4    3.50    2.10
  -2  -9  -4   -0.60    1.40
  -2  -9  -4   -1.80    0.90
   2   9   4   -0.30    1.40
  -3  -9  -4   26.10    2.90
  -3  -9  -4   26.00    3.30
  -3  -9  -4   26.80    2.40
   3   9   4   26.20    2.70
  -4  -9  -4   26.60    3.40
  -4  -9  -4   23.60    3.00
  -4  -9  -4   25.80    2.40
   4   9   4   24.70    2.90
  -5  -9  -4   13.80    2.70
  -5  -9  -4    9.70    2.00
  -5  -9  -4   13.00    1.70
  -5  -9  -4   12.50    2.70
   5   9   4   16.70    2.70
  -6  -9  -4    9.70    3.20
  -6  -9  -4   11.10    2.50
  -6  -9  -4   11.10    3.00
  -6  -9  -4    9.00    2.00
   6   9   4    8.80    3.00
   6   9   4   11.80    2.70
  -7  -9  -4    7.80    2.20
  -7  -9  -4    2.50    2.40
  -7  -9  -4    2.40    2.10
   7   9   4    3.80    2.30
   7   9   4    1.60    2.60
  -8  -9  -4    7.40    2.50
  -8  -9  -4   19.00    3.70
  -8  -9  -4    7.30    2.50
   8   9   4   13.30    3.20
  -9  -9  -4    3.90    2.50
  -9  -9  -4    3.00    2.80
   9   9   4    3.70    2.70
 -10  -9  -4    3.40    2.90
  10   9   4    9.40    3.20
 -11  -9  -4    1.10    2.90
  11   9   4    5.00    3.10
 -12  -9  -4   57.49    6.30
  12   9   4   56.99    5.90
   4 -10  -4    3.60    3.00
   3 -10  -4   10.80    3.40
   2 -10  -4   37.10    1.70
   2 -10  -4   32.90    4.90
   1 -10  -4    2.30    0.90
   1 -10  -4    7.20    3.00
   0 -10  -4   96.69    3.40
   0 -10  -4   91.49    6.30
  -1 -10  -4   21.70    2.10
  -1 -10  -4   18.00    3.40
  -1 -10  -4   14.00    2.10
  -2 -10  -4    5.10    1.50
  -2 -10  -4    7.00    1.90
  -2 -10  -4    2.70    2.30
   2  10   4    4.40    1.70
  -3 -10  -4   42.80    3.70
  -3 -10  -4   50.19    4.60
  -3 -10  -4   48.10    3.20
   3  10   4   51.29    3.70
  -4 -10  -4  254.37    8.10
  -4 -10  -4  226.28    8.30
  -4 -10  -4  233.28    7.00
   4  10   4  244.58    7.50
  -5 -10  -4    3.30    2.30
  -5 -10  -4    2.60    2.00
  -5 -10  -4    1.70    1.60
   5  10   4    3.80    2.10
  -6 -10  -4    0.80    2.30
  -6 -10  -4    4.20    1.70
  -6 -10  -4    7.00    2.30
   6  10   4   -0.20    3.00
   6  10   4    5.20    2.50
  -7 -10  -4   16.30    3.50
  -7 -10  -4   13.90    2.50
  -7 -10  -4    9.90    2.80
   7  10   4   12.80    3.70
   7  10   4   12.90    3.10
  -8 -10  -4   12.10    2.90
  -8 -10  -4   12.90    3.60
  -8 -10  -4    8.00    2.50
   8  10   4    7.60    2.80
  -9 -10  -4   36.80    4.20
  -9 -10  -4   37.70    4.10
   9  10   4   26.10    4.10
 -10 -10  -4   -1.50    2.50
 -10 -10  -4    4.60    2.60
  10  10   4    0.30    2.80
 -11 -10  -4    4.60    3.10
  11  10   4    3.70    3.20
   2 -11  -4   68.09    2.20
   2 -11  -4   64.29    6.50
   1 -11  -4    6.90    3.10
   1 -11  -4    7.20    1.20
   0 -11  -4   33.20    4.80
   0 -11  -4   30.30    2.30
  -1 -11  -4   -0.60    1.10
  -1 -11  -4   -0.10    2.60
  -2 -11  -4    5.90    1.70
  -2 -11  -4    9.50    3.10
   2  11   4   14.20    2.20
  -3 -11  -4   17.10    3.60
  -3 -11  -4   16.70    2.80
  -3 -11  -4   14.70    2.20
   3  11   4   15.60    2.60
  -4 -11  -4   21.00    3.20
  -4 -11  -4   26.00    2.80
  -4 -11  -4   34.70    4.20
   4  11   4   27.80    3.30
  -5 -11  -4   15.10    3.10
  -5 -11  -4   20.30    2.80
  -5 -11  -4   22.70    3.50
   5  11   4   18.10    3.00
  -6 -11  -4    3.30    2.60
  -6 -11  -4    1.20    2.40
   6  11   4    3.70    3.00
   6  11   4    4.10    2.40
  -7 -11  -4    8.60    2.80
  -7 -11  -4   11.20    3.30
   7  11   4    9.20    3.00
   7  11   4    9.50    3.80
  -8 -11  -4   -2.50    1.80
  -8 -11  -4    2.60    2.50
   8  11   4   -3.20    2.40
   8  11   4   -2.60    3.30
  -9 -11  -4    4.80    2.50
  -9 -11  -4    1.60    2.40
   9  11   4   -2.00    2.50
 -10 -11  -4   11.20    3.20
 -10 -11  -4    9.00    2.80
  10  11   4   10.70    3.60
 -11 -11  -4    1.50    3.00
 -11 -11  -4    1.20    2.50
  11  11   4   -2.40    2.90
   1 -12  -4   -1.50    2.70
   1 -12  -4   -0.30    0.90
   0 -12  -4   24.20    2.20
   0 -12  -4   22.70    4.20
  -1 -12  -4    1.70    1.30
  -1 -12  -4    1.80    2.80
  -2 -12  -4    2.90    1.50
  -2 -12  -4    6.00    3.20
  -3 -12  -4    5.20    3.10
  -3 -12  -4    0.00    1.40
   3  12   4    2.20    2.00
  -4 -12  -4   19.50    2.70
  -4 -12  -4   15.60    3.60
   4  12   4   19.30    3.10
  -5 -12  -4    0.10    1.60
  -5 -12  -4    4.10    2.80
   5  12   4   -0.40    2.10
   5  12   4    2.00    3.40
  -6 -12  -4    2.30    2.80
   6  12   4    2.20    2.40
   6  12   4    0.80    3.50
  -7 -12  -4    5.30    2.80
   7  12   4    6.30    2.90
   7  12   4    8.80    3.80
  -8 -12  -4   28.80    4.40
   8  12   4   28.60    5.10
   8  12   4   27.90    4.30
  -9 -12  -4    4.40    2.70
   9  12   4    0.80    2.90
 -10 -12  -4   47.70    5.20
  10  12   4   53.69    5.90
  -2 -13  -4   13.30    4.20
  -2 -13  -4   15.50    2.40
  -3 -13  -4    1.90    2.70
  -3 -13  -4    3.00    1.80
  -4 -13  -4   20.50    2.90
  -4 -13  -4   12.60    3.70
   4  13   4   15.70    3.00
  -5 -13  -4    6.50    3.40
   5  13   4   15.10    4.50
   5  13   4   11.20    2.90
  -6 -13  -4   33.80    4.70
   6  13   4   51.99    5.10
   6  13   4   51.79    6.50
  -7 -13  -4   13.00    3.30
   7  13   4   16.20    3.70
   7  13   4   19.10    5.10
  -8 -13  -4   -0.10    2.60
   8  13   4   -0.60    3.80
   8  13   4    0.50    3.00
   7  13  -5    3.00    3.20
  -7 -13   5    1.60    2.70
   6  13  -5    0.70    2.90
  -6 -13   5    1.50    2.70
   5  13  -5   12.50    3.20
  -5 -13   5   11.10    3.60
   4  13  -5   15.10    3.40
  -4 -13   5   15.20    3.70
   3  13  -5    4.40    2.60
  -3 -13   5   -0.10    1.90
  -3 -13   5    3.70    2.70
   2  13  -5    0.60    3.90
  -2 -13   5    0.40    1.80
  -2 -13   5    0.00    3.00
   9  12  -5   18.80    4.20
  -9 -12   5   19.50    4.00
  -9 -12   5   19.90    4.80
   8  12  -5   31.00    4.60
  -8 -12   5   34.90    5.10
   7  12  -5   38.60    4.90
  -7 -12   5   23.80    4.50
   6  12  -5   -2.80    2.50
  -6 -12   5    0.20    2.70
   5  12  -5   10.80    3.10
  -5 -12   5   19.80    4.10
   4  12  -5   35.90    4.10
  -4 -12   5   34.60    4.80
   3  12  -5    9.70    3.40
   3  12  -5    6.70    2.60
  -3 -12   5   15.70    3.60
  -3 -12   5    8.80    2.30
   2  12  -5   11.20    2.70
   2  12  -5    6.10    3.20
  -2 -12   5    8.00    3.10
  -2 -12   5   10.90    2.40
   1  12  -5    3.70    2.80
  -1 -12   5    2.60    3.00
  -1 -12   5    5.20    2.00
   0 -12   5   55.69    5.70
   0 -12   5   57.19    3.90
   1 -12   5   60.19    6.00
   1 -12   5   60.99    3.90
  10  11  -5    3.40    3.10
 -10 -11   5    5.90    3.00
   9  11  -5   11.00    3.60
  -9 -11   5   16.60    3.50
   8  11  -5   13.10    3.60
  -8 -11   5   15.70    3.20
  -8 -11   5   13.30    3.30
   7  11  -5    1.70    2.70
  -7 -11   5    4.60    3.00
  -7 -11   5    5.10    2.20
   6  11  -5    3.40    2.60
  -6 -11   5    2.30    2.80
   5  11  -5   -1.00    2.30
  -5 -11   5   -0.40    2.20
   4  11  -5   47.00    4.40
  -4 -11   5   53.59    5.40
   3  11  -5    3.70    2.90
   3  11  -5    0.70    2.10
  -3 -11   5    4.30    2.60
  -3 -11   5    3.50    1.90
   2  11  -5    7.70    2.90
   2  11  -5   10.10    2.40
  -2 -11   5   11.40    3.30
  -2 -11   5    9.20    2.10
   1  11  -5    4.00    2.00
   1  11  -5    5.30    2.70
  -1 -11   5    6.70    2.70
  -1 -11   5    4.10    1.70
   0  11  -5    4.00    2.50
   0 -11   5   -0.30    1.50
   0 -11   5    0.10    2.60
   1 -11   5    5.10    2.60
   1 -11   5    1.30    1.50
   2 -11   5    1.70    1.30
   2 -11   5    0.70    2.70
  10  10  -5    4.70    3.20
 -10 -10   5    3.20    3.20
   9  10  -5  146.09    7.80
  -9 -10   5  152.38    7.60
   8  10  -5    9.30    3.30
  -8 -10   5    4.30    2.60
   7  10  -5   -0.10    2.60
  -7 -10   5    2.80    2.20
   6  10  -5   -1.10    2.20
  -6 -10   5   -1.20    1.70
  -6 -10   5   -2.20    1.90
   5  10  -5   69.29    5.00
  -5 -10   5   79.39    3.90
  -5 -10   5   71.79    5.70
   4  10  -5   57.59    4.50
  -4 -10   5   46.70    3.70
  -4 -10   5   59.29    5.20
   3  10  -5    0.00    1.80
   3  10  -5    0.00    2.40
  -3 -10   5   -0.60    1.30
  -3 -10   5   -3.10    1.90
   2  10  -5    1.90    2.30
   2  10  -5    0.20    1.70
  -2 -10   5   -0.30    1.40
  -2 -10   5   -0.30    2.30
   1  10  -5    4.20    2.60
   1  10  -5    9.60    2.10
  -1 -10   5    8.60    1.90
  -1 -10   5    7.00    2.70
   0  10  -5    0.90    1.60
   0  10  -5    4.10    2.40
   0 -10   5    1.50    1.40
   0 -10   5    2.60    2.50
   0 -10   5    4.20    1.60
   1 -10   5   10.90    3.10
   1 -10   5   10.90    1.90
   1 -10   5   13.00    1.90
   2 -10   5    7.60    1.70
   2 -10   5   12.00    3.20
   2 -10   5   10.40    1.70
   3 -10   5   14.60    3.20
   3 -10   5   11.60    1.70
   4 -10   5   15.60    3.90
   4 -10   5   14.50    1.90
  11   9  -5    7.10    3.40
 -11  -9   5    0.90    3.10
  10   9  -5    0.70    2.90
 -10  -9   5   -1.40    2.70
   9   9  -5    6.30    3.10
  -9  -9   5    4.90    2.90
   8   9  -5    0.40    2.50
  -8  -9   5    0.50    2.40
   7   9  -5   -3.10    2.30
  -7  -9   5    0.80    2.10
   6   9  -5    0.20    2.10
  -6  -9   5    1.50    1.90
   5   9  -5    6.90    2.40
  -5  -9   5   -0.30    2.20
  -5  -9   5    0.20    1.60
   4   9  -5    2.40    2.00
  -4  -9   5    3.70    2.20
  -4  -9   5    0.40    1.40
  -4  -9   5   -0.50    1.20
   3   9  -5   54.99    4.00
  -3  -9   5   54.29    3.50
  -3  -9   5   44.90    4.20
   2   9  -5   43.10    4.00
   2   9  -5   36.30    3.30
  -2  -9   5   34.10    2.80
  -2  -9   5   32.90    3.70
   1   9  -5  142.49    5.90
   1   9  -5  129.79    5.00
  -1  -9   5  134.39    4.80
  -1  -9   5  133.59    6.30
  -1  -9   5  122.79    4.80
   0   9  -5    0.90    1.50
   0  -9   5    0.30    1.10
   0  -9   5    0.80    1.20
   0  -9   5   -0.90    1.80
  -1   9  -5    0.10    1.40
   1  -9   5    2.40    1.30
   1  -9   5   -0.30    2.10
   1  -9   5    1.30    1.20
   2  -9   5    4.30    2.50
   2  -9   5    5.70    1.50
   2  -9   5    6.40    1.50
   3  -9   5    5.70    1.40
   3  -9   5    5.80    2.60
   4  -9   5   24.80    4.10
   4  -9   5   29.80    2.30
   5  -9   5    0.90    1.20
   5  -9   5    2.30    2.80
  11   8  -5   -0.90    2.70
 -11  -8   5    3.80    3.30
  10   8  -5    9.80    3.30
 -10  -8   5    4.30    3.20
   9   8  -5    6.80    3.00
  -9  -8   5    3.80    2.90
   8   8  -5    8.10    2.90
  -8  -8   5    5.10    2.70
   7   8  -5   46.60    4.40
  -7  -8   5   34.80    3.90
   6   8  -5    9.40    2.70
  -6  -8   5    9.20    2.40
   5   8  -5    1.00    2.00
  -5  -8   5    0.40    1.70
   4   8  -5    2.10    1.90
  -4  -8   5    0.80    1.30
  -4  -8   5   -1.20    1.70
  -4  -8   5    0.40    1.40
   3   8  -5    8.60    2.10
  -3  -8   5   10.00    1.70
  -3  -8   5    9.80    1.50
  -3  -8   5    7.70    2.20
   2   8  -5    0.90    1.50
   2   8  -5    0.00    1.80
  -2  -8   5   -1.00    1.60
  -2  -8   5   -1.60    1.00
   1   8  -5    2.20    1.50
   1   8  -5   -1.50    1.80
  -1  -8   5    2.80    1.30
  -1  -8   5    2.00    1.80
  -1  -8   5    0.80    1.30
   0   8  -5   61.39    3.30
   0  -8   5   59.99    3.10
   0  -8   5   64.09    3.20
   0  -8   5   71.59    4.60
  -1   8  -5   15.50    1.90
   1  -8   5   12.40    1.70
   1  -8   5   14.20    2.80
   1  -8   5   10.90    1.60
  -2   8  -5   13.00    1.80
   2  -8   5   11.80    1.60
   2  -8   5   14.60    1.80
   2  -8   5   13.50    2.90
   3  -8   5   15.60    3.20
   3  -8   5   13.50    1.60
   4  -8   5    7.90    1.50
   4  -8   5    8.00    2.60
   5  -8   5    5.90    1.40
   5  -8   5    5.50    2.90
   6  -8   5   64.49    3.40
   6  -8   5   65.09    5.80
  11   7  -5    3.20    2.80
 -11  -7   5   -2.70    2.90
  10   7  -5   20.80    3.70
 -10  -7   5   11.30    3.50
   9   7  -5  145.49    7.00
  -9  -7   5  154.58    7.60
   8   7  -5   32.60    3.80
  -8  -7   5   23.40    3.60
   7   7  -5  167.28    6.90
  -7  -7   5  164.08    6.80
   6   7  -5    4.40    2.20
  -6  -7   5    4.00    2.10
   5   7  -5    4.30    2.10
  -5  -7   5    1.30    1.50
  -5  -7   5    3.80    1.90
   4   7  -5    4.30    1.90
  -4  -7   5    3.40    1.40
  -4  -7   5    3.30    1.70
   3   7  -5    7.10    1.90
  -3  -7   5    2.30    1.40
  -3  -7   5    8.20    2.20
  -3  -7   5    4.70    1.40
   2   7  -5  336.07    8.00
   2   7  -5  338.67    8.50
  -2  -7   5  330.87    6.50
  -2  -7   5  331.97    7.80
  -2  -7   5  321.97    8.60
  -2  -7   5  335.37    7.70
   1   7  -5    4.60    1.80
   1   7  -5    2.60    1.40
  -1  -7   5    4.20    1.30
  -1  -7   5    7.90    1.50
  -1  -7   5    3.30    1.80
   0   7  -5   19.40    2.00
   0  -7   5   15.50    2.60
   0  -7   5   12.50    1.60
   0  -7   5   15.70    1.80
  -1   7  -5   29.40    2.30
   1  -7   5   29.30    2.20
   1  -7   5   28.00    3.10
   1  -7   5   27.50    2.10
  -2   7  -5    1.40    1.20
   2  -7   5    0.00    0.90
   2  -7   5    3.70    2.00
   2  -7   5    0.80    1.00
  -3   7  -5  156.68    4.40
   3  -7   5  153.28    6.40
   3  -7   5  165.68    4.50
   4  -7   5   18.10    1.80
   4  -7   5   15.20    2.90
   5  -7   5   47.90    2.80
   5  -7   5   51.89    4.90
   6  -7   5   -1.00    1.10
   6  -7   5    0.80    2.60
   7  -7   5   29.20    2.60
  11   6  -5   13.00    3.20
 -11  -6   5   13.40    3.80
  10   6  -5    4.10    2.50
 -10  -6   5    7.00    3.10
   9   6  -5  101.99    5.80
  -9  -6   5   99.19    6.20
   8   6  -5    8.70    2.60
  -8  -6   5    2.70    2.50
   7   6  -5   19.90    2.90
  -7  -6   5   23.00    3.40
   6   6  -5   19.20    2.90
  -6  -6   5   16.80    2.80
   5   6  -5  601.74   12.80
  -5  -6   5  586.64   12.30
  -5  -6   5  597.74   12.70
   4   6  -5   13.20    2.30
  -4  -6   5   15.10    2.20
  -4  -6   5   17.70    2.20
   3   6  -5   26.50    2.60
  -3  -6   5   20.20    2.10
  -3  -6   5   24.30    2.20
   2   6  -5   23.20    2.30
  -2  -6   5   23.30    2.10
  -2  -6   5   22.60    2.50
  -2  -6   5   20.60    1.90
  -2  -6   5   24.20    2.20
   1   6  -5   17.30    2.10
   1   6  -5   11.40    1.80
  -1  -6   5   14.30    1.10
  -1  -6   5   12.70    1.60
  -1  -6   5    8.70    1.80
  -1  -6   5   16.70    1.80
   0   6  -5   47.00    2.90
   0   6  -5   46.50    2.60
   0  -6   5   43.80    2.50
   0  -6   5   45.00    2.40
   0  -6   5   53.39    3.40
  -1   6  -5    5.80    1.30
   1  -6   5    2.50    1.70
   1  -6   5    3.60    1.10
   1  -6   5    4.50    1.10
  -2   6  -5    0.80    1.00
   2  -6   5    0.30    0.80
   2  -6   5    0.10    0.90
   2  -6   5   -0.20    1.60
  -3   6  -5  281.07    6.10
   3  -6   5  282.07    8.20
   3  -6   5  291.37    6.20
  -4   6  -5   37.60    2.50
   4  -6   5   37.30    2.30
   4  -6   5   44.50    4.00
   5  -6   5   62.79    5.00
   5  -6   5   53.29    2.80
   6  -6   5    0.70    2.20
   6  -6   5    3.00    1.30
   7  -6   5    2.10    1.40
   8  -6   5    4.30    1.60
  11   5  -5    9.80    2.70
 -11  -5   5    5.40    3.40
  10   5  -5    0.90    2.30
 -10  -5   5    2.80    2.70
   9   5  -5   29.00    3.50
  -9  -5   5   27.10    4.00
   8   5  -5   69.09    4.70
  -8  -5   5   67.89    5.20
   7   5  -5   12.80    2.70
  -7  -5   5    9.10    2.50
   6   5  -5  202.28    6.60
  -6  -5   5  206.58    7.00
   5   5  -5   66.69    3.90
  -5  -5   5   58.29    3.80
   4   5  -5    3.90    1.70
  -4  -5   5    8.70    1.90
  -4  -5   5    4.50    1.20
   3   5  -5  115.79    4.40
  -3  -5   5  124.89    4.40
  -3  -5   5  116.99    4.10
   2   5  -5   15.60    2.00
  -2  -5   5   14.20    1.70
  -2  -5   5   13.70    1.70
  -2  -5   5   14.10    1.70
   1   5  -5   51.89    2.80
  -1  -5   5   49.50    2.20
  -1  -5   5   48.40    2.50
  -1  -5   5   48.80    2.80
  -1  -5   5   44.20    2.50
   0   5  -5   46.80    2.50
   0   5  -5   43.30    2.40
   0  -5   5   44.50    2.30
   0  -5   5   46.60    2.30
   0  -5   5   46.20    2.80
  -1   5  -5    3.60    1.10
   1  -5   5    2.00    0.90
   1  -5   5    2.80    1.40
   1  -5   5    1.80    0.90
  -2   5  -5   38.70    2.20
   2  -5   5   35.30    2.10
   2  -5   5   41.90    3.00
   2  -5   5   37.70    2.00
  -3   5  -5   26.20    2.00
   3  -5   5   23.90    2.70
   3  -5   5   23.20    1.70
  -4   5  -5   10.70    1.60
   4  -5   5    7.70    1.20
   4  -5   5    7.50    2.00
  -5   5  -5   37.40    2.60
   5  -5   5   37.90    3.50
   5  -5   5   34.60    2.40
  -6   5  -5   22.20    2.40
   6  -5   5   18.70    2.00
   7  -5   5   35.60    2.80
   8  -5   5    3.10    1.60
   9  -5   5    1.10    1.60
 -11  -4   5   -1.00    2.90
  10   4  -5    6.70    2.20
 -10  -4   5    5.50    3.00
   9   4  -5   53.49    4.20
  -9  -4   5   57.59    5.00
   8   4  -5   23.90    3.00
  -8  -4   5   31.60    3.70
   7   4  -5    7.70    1.80
   7   4  -5   12.50    2.30
  -7  -4   5   12.10    2.60
   6   4  -5   44.00    3.30
   6   4  -5   29.90    2.60
   6   4  -5   44.10    3.40
  -6  -4   5   40.20    3.50
   5   4  -5   25.20    2.60
   5   4  -5   26.60    2.40
  -5  -4   5   25.40    2.70
   4   4  -5    1.70    1.50
  -4  -4   5    1.90    1.50
   3   4  -5   21.50    2.20
  -3  -4   5   29.10    2.30
   2   4  -5    5.20    1.50
  -2  -4   5    3.80    1.10
  -2  -4   5    6.40    1.30
  -2  -4   5    5.00    1.40
   1   4  -5  240.88    5.70
  -1  -4   5  250.37    5.70
  -1  -4   5  250.27    5.50
  -1  -4   5  238.08    5.40
   0   4  -5  358.36    7.20
   0   4  -5  361.06    6.90
   0  -4   5  371.16    7.70
   0  -4   5  357.76    7.20
   0  -4   5  355.86    7.00
   0  -4   5  356.56    6.50
  -1   4  -5  426.56    7.80
   1  -4   5  416.06    7.90
   1  -4   5  418.76    8.60
   1  -4   5  406.86    7.70
  -2   4  -5   15.40    1.50
   2  -4   5   16.80    1.90
   2  -4   5   13.70    1.30
  -3   4  -5   11.90    1.50
   3  -4   5   10.30    1.90
   3  -4   5   13.00    1.30
  -4   4  -5    1.00    1.10
   4  -4   5   -0.10    0.80
   4  -4   5    3.30    1.60
  -5   4  -5  211.88    5.50
   5  -4   5  215.08    6.70
   5  -4   5  206.88    5.40
  -6   4  -5   26.70    2.50
   6  -4   5   25.80    2.20
  -7   4  -5    0.00    1.50
   7  -4   5    0.10    1.20
  -8   4  -5    2.20    1.90
   8  -4   5   -1.10    1.20
   9  -4   5   30.10    3.10
 -11  -3   5   13.40    3.70
 -10  -3   5   38.80    4.70
   9   3  -5   25.10    2.90
  -9  -3   5   28.40    4.00
   8   3  -5   11.90    2.30
   8   3  -5    6.70    1.90
  -8  -3   5    8.60    2.70
   7   3  -5   56.99    3.70
   7   3  -5   58.29    3.70
  -7  -3   5   60.39    4.60
   6   3  -5   -2.10    1.30
   6   3  -5    2.50    1.40
  -6  -3   5    0.20    1.70
   5   3  -5   14.70    2.00
   5   3  -5   15.10    2.10
   5   3  -5   16.10    2.00
  -5  -3   5   13.10    2.20
   4   3  -5   41.00    2.60
   4   3  -5   40.90    2.60
   4   3  -5   46.80    2.90
  -4  -3   5   41.40    3.00
   3   3  -5  164.48    4.90
  -3  -3   5  180.68    5.20
   2   3  -5   17.40    1.80
  -2  -3   5   19.80    1.80
  -2  -3   5   22.70    1.90
  -2  -3   5   21.10    2.00
   1   3  -5   51.89    2.50
  -1  -3   5   49.90    2.30
  -1  -3   5   50.39    2.40
  -1  -3   5   55.99    2.60
   0   3  -5   13.20    1.50
   0  -3   5   11.00    1.40
   0  -3   5   10.10    1.20
   0  -3   5   13.40    1.40
   0  -3   5   11.10    1.30
  -1   3  -5   28.60    1.90
  -1   3  -5   25.10    1.40
   1  -3   5   27.10    1.90
   1  -3   5   27.90    1.50
   1  -3   5   28.80    1.70
   1  -3   5   29.20    1.90
  -2   3  -5  100.79    3.10
   2  -3   5   97.79    2.90
   2  -3   5   93.19    3.30
  -3   3  -5   83.79    2.90
   3  -3   5   85.79    2.80
   3  -3   5   83.49    3.30
  -4   3  -5    8.90    1.40
   4  -3   5    8.90    1.20
   4  -3   5   11.80    1.90
  -5   3  -5   65.89    3.10
   5  -3   5   63.39    2.80
   5  -3   5   64.19    3.70
  -6   3  -5    9.80    1.80
   6  -3   5   10.60    1.60
  -7   3  -5   13.00    2.30
   7  -3   5   17.30    2.10
  -8   3  -5   10.30    2.20
   8  -3   5    9.20    1.90
  -9   3  -5   42.60    3.90
   9  -3   5   39.80    3.50
 -10   3  -5    3.70    2.40
  10  -3   5    6.20    2.10
 -11  -2   5   21.70    4.10
 -10  -2   5    2.50    2.70
   9   2  -5   32.50    3.50
  -9  -2   5   27.90    3.90
   8   2  -5   20.20    2.60
   8   2  -5   19.40    2.30
  -8  -2   5   18.60    3.00
   7   2  -5   84.69    3.80
   7   2  -5   78.29    4.20
  -7  -2   5   90.59    4.80
   6   2  -5    3.40    1.40
   6   2  -5    3.50    1.40
  -6  -2   5    1.30    1.60
   5   2  -5   23.50    2.20
   5   2  -5   19.30    2.10
  -5  -2   5   22.60    2.60
   4   2  -5   40.80    2.40
   4   2  -5   41.20    2.50
   4   2  -5   39.60    2.60
  -4  -2   5   38.50    2.80
   3   2  -5  203.48    5.20
   3   2  -5  207.38    5.10
   3   2  -5  203.18    5.10
  -3  -2   5  208.28    5.50
   2   2  -5   14.00    1.60
   2   2  -5   14.10    1.70
  -2  -2   5   11.80    1.70
   1   2  -5  413.16    7.80
  -1  -2   5  402.46    7.50
  -1  -2   5  403.16    7.80
  -1  -2   5  389.36    7.50
   0   2  -5   76.69    2.80
   0  -2   5   81.19    2.80
   0  -2   5   77.49    2.70
   0  -2   5   80.39    2.60
  -1   2  -5  271.97    5.60
   1  -2   5  281.07    5.40
   1  -2   5  273.57    5.40
   1  -2   5  281.37    5.50
  -2   2  -5   12.00    1.40
   2  -2   5   11.50    1.30
   2  -2   5   14.90    1.20
   2  -2   5   14.30    1.30
  -3   2  -5   40.20    2.20
   3  -2   5   39.50    1.40
   3  -2   5   36.60    2.00
   3  -2   5   37.00    2.20
  -4   2  -5   55.79    2.60
  -4   2  -5   52.79    2.60
   4  -2   5   54.09    2.80
   4  -2   5   51.79    2.40
  -5   2  -5   23.60    2.10
   5  -2   5   23.70    2.00
  -6   2  -5  161.18    5.20
   6  -2   5  168.08    5.00
  -7   2  -5    1.20    1.60
   7  -2   5    0.90    1.30
  -8   2  -5   12.00    2.40
   8  -2   5   13.90    2.10
  -9   2  -5   -0.40    2.00
   9  -2   5    3.30    1.80
 -10   2  -5   -1.60    2.10
  10  -2   5    2.90    2.00
 -11  -1   5   14.40    3.60
 -10  -1   5   17.30    3.50
   9   1  -5   17.80    2.60
  -9  -1   5   21.60    3.40
   8   1  -5  103.59    4.80
  -8  -1   5   97.59    5.30
   7   1  -5   36.70    2.40
   7   1  -5   46.60    3.50
  -7  -1   5   40.40    3.50
   6   1  -5  217.28    6.20
   6   1  -5  219.98    5.40
  -6  -1   5  215.28    6.50
   5   1  -5  206.78    5.20
   5   1  -5  213.58    5.70
  -5  -1   5  216.58    6.10
   4   1  -5   42.50    2.40
   4   1  -5   42.00    2.50
   4   1  -5   44.60    2.50
  -4  -1   5   42.40    2.80
   3   1  -5   -0.80    0.90
   3   1  -5    2.60    1.10
   3   1  -5    0.30    0.80
  -3  -1   5    2.40    1.30
   2   1  -5  166.68    4.20
   2   1  -5  170.28    4.30
   2   1  -5  167.08    4.20
  -2  -1   5  166.08    4.50
   1   1  -5    1.60    0.90
   1   1  -5    2.60    1.00
   1   1  -5    3.50    1.20
  -1  -1   5    3.40    1.20
   0  -1   5   61.09    2.30
   0  -1   5   68.39    2.60
  -1   1  -5  148.99    3.80
   1  -1   5  154.48    3.70
   1  -1   5  150.08    3.80
   1  -1   5  155.58    3.10
  -2   1  -5    0.60    1.00
   2  -1   5    2.20    1.00
   2  -1   5    1.60    0.70
   2  -1   5    1.80    0.80
  -3   1  -5  346.67    7.00
   3  -1   5  349.47    6.50
   3  -1   5  353.56    6.80
   3  -1   5  344.27    6.40
  -4   1  -5   54.59    2.70
  -4   1  -5   56.69    2.80
   4  -1   5   64.39    2.20
  -5   1  -5  126.09    4.20
  -5   1  -5  131.29    4.30
   5  -1   5  128.89    3.10
   5  -1   5  129.59    4.00
  -6   1  -5   90.19    3.80
  -6   1  -5   92.59    4.00
   6  -1   5   94.09    3.70
   6  -1   5   88.79    2.10
  -7   1  -5  148.69    5.40
   7  -1   5  142.99    5.00
  -8   1  -5    2.20    1.80
   8  -1   5    5.90    1.70
  -9   1  -5   62.19    4.60
   9  -1   5   65.09    4.20
 -10   1  -5   -0.30    2.10
  10  -1   5    5.50    2.10
 -11   1  -5    9.00    3.00
  11  -1   5   14.60    2.80
  10   0  -5   18.30    3.00
 -10   0   5   15.30    3.40
   9   0  -5    4.10    1.90
  -9   0   5    2.10    2.20
   8   0  -5   76.39    4.20
  -8   0   5   68.89    4.50
   7   0  -5   72.09    3.80
  -7   0   5   71.99    4.10
   6   0  -5   50.99    1.90
   6   0  -5   54.19    3.20
  -6   0   5   50.69    3.30
   5   0  -5   34.10    2.40
   5   0  -5   33.90    1.80
  -5   0   5   35.30    2.70
   4   0  -5    0.00    0.80
   4   0  -5    1.80    1.00
  -4   0   5    0.80    1.20
   3   0  -5  566.64   10.10
   3   0  -5  580.24   10.30
   3   0  -5  568.24    9.70
  -3   0   5  575.94   10.40
   2   0  -5  623.24   10.60
   2   0  -5  611.74   10.40
   2   0  -5  612.34   10.30
  -2   0   5  613.44   10.70
   1   0  -5  855.11   13.70
   1   0  -5  851.31   13.60
   1   0  -5  846.52   13.50
  -1   0   5  855.31   13.80
   0   0  -5 2146.29   31.90
   0   0  -5 2157.28   31.70
   0   0   5 2200.28   32.10
  -1   0  -5  295.77    5.90
   1   0   5  295.17    5.70
   1   0   5  298.07    5.90
  -2   0  -5   95.09    3.10
  -2   0  -5   96.19    1.80
   2   0   5   94.49    3.10
   2   0   5   97.79    2.90
  -3   0  -5  104.99    3.40
   3   0   5   99.89    3.10
   3   0   5   99.99    3.20
  -4   0  -5    1.40    1.30
  -4   0  -5    3.40    1.30
   4   0   5    2.30    0.80
   4   0   5    3.20    1.10
  -5   0  -5  101.59    3.80
  -5   0  -5   84.29    3.50
   5   0   5   87.49    3.40
   5   0   5   90.49    3.10
  -6   0  -5   52.39    3.20
  -6   0  -5   42.80    3.10
   6   0   5   49.70    2.40
   6   0   5   48.40    2.80
  -7   0  -5   67.19    4.00
   7   0   5   79.79    2.90
   7   0   5   75.49    3.70
  -8   0  -5    0.90    1.90
   8   0   5   -0.20    1.40
  -9   0  -5   17.50    2.90
   9   0   5   23.10    2.80
 -10   0  -5   36.70    4.00
  10   0   5   36.60    3.60
 -11   0  -5    3.00    2.60
  10  -1  -5   15.20    2.80
 -10   1   5   11.80    3.00
   9  -1  -5   17.80    2.70
  -9   1   5   18.00    3.10
   8  -1  -5    1.40    1.50
  -8   1   5    4.40    2.00
   7  -1  -5   95.39    4.30
  -7   1   5   99.49    4.60
   6  -1  -5  105.99    4.10
  -6   1   5  101.69    4.20
   5  -1  -5   99.79    3.70
  -5   1   5  108.69    3.90
   4  -1  -5  121.69    3.70
  -4   1   5  125.49    3.90
   3  -1  -5   14.00    0.90
   3  -1  -5   11.50    1.20
   3  -1  -5   14.00    1.40
  -3   1   5   12.60    1.50
   2  -1  -5  132.19    2.90
   2  -1  -5  131.69    3.30
   2  -1  -5  129.49    3.40
  -2   1   5  133.19    3.50
   1  -1  -5   19.50    1.30
   1  -1  -5   20.60    1.40
  -1   1   5   18.60    1.50
   0  -1  -5    0.10    0.80
   0  -1  -5   -0.30    0.70
   0   1   5   -1.20    0.90
  -1  -1  -5  338.27    6.10
  -1  -1  -5  325.37    6.30
   1   1   5  323.17    6.40
  -2  -1  -5   20.60    1.70
   2   1   5   15.50    1.60
  -3  -1  -5    4.30    1.20
   3   1   5    4.30    1.30
   3   1   5    7.10    1.10
   3   1   5    7.50    1.30
  -4  -1  -5  200.28    5.50
  -4  -1  -5  204.48    5.40
   4   1   5  208.18    5.20
  -5  -1  -5    0.90    1.40
  -5  -1  -5   -0.50    1.30
   5   1   5    0.40    0.90
   5   1   5    0.90    1.20
  -6  -1  -5   16.70    2.20
  -6  -1  -5   17.00    2.20
   6   1   5   18.60    2.00
   6   1   5   19.30    2.00
  -7  -1  -5  246.38    7.20
  -7  -1  -5  239.18    7.10
   7   1   5  227.88    6.00
   7   1   5  257.87    6.80
  -8  -1  -5  139.99    5.90
   8   1   5  151.18    4.70
   8   1   5  148.29    5.50
  -9  -1  -5   11.90    2.70
   9   1   5   11.50    2.20
 -10  -1  -5   21.80    3.50
  10   1   5   22.60    3.10
 -11  -1  -5    8.80    2.90
 -12  -1  -5   91.19    6.60
  10  -2  -5    2.50    2.00
 -10   2   5    4.50    2.60
   9  -2  -5   11.70    2.40
  -9   2   5   18.30    3.10
   8  -2  -5   20.30    2.70
  -8   2   5   21.70    2.90
   7  -2  -5    0.10    1.20
  -7   2   5    0.00    1.50
   6  -2  -5   34.30    2.60
  -6   2   5   25.90    2.50
   5  -2  -5   66.59    3.00
  -5   2   5   67.29    3.10
   4  -2  -5   33.60    2.10
  -4   2   5   31.90    2.10
   3  -2  -5   78.39    2.70
   3  -2  -5   80.29    2.60
  -3   2   5   79.39    2.70
   2  -2  -5  147.39    3.60
   2  -2  -5  151.78    3.50
  -2   2   5  151.58    3.60
   1  -2  -5  135.39    3.20
   1  -2  -5  135.39    4.00
  -1   2   5  134.89    3.30
   0  -2  -5   57.09    1.80
   0  -2  -5   53.49    2.30
   0  -2  -5   55.49    2.00
   0   2   5   52.59    2.20
  -1  -2  -5  690.13   11.10
  -1  -2  -5  669.63   11.10
  -1  -2  -5  696.53   10.90
   1   2   5  673.93   11.40
  -2  -2  -5  308.07    6.30
  -2  -2  -5  317.37    6.20
  -2  -2  -5  313.17    5.30
   2   2   5  304.27    6.40
  -3  -2  -5    3.40    1.30
   3   2   5    3.00    1.30
  -4  -2  -5  506.65    9.80
  -4  -2  -5  498.55   10.20
   4   2   5  505.85    9.50
   4   2   5  513.25    9.80
   4   2   5  513.95    9.80
  -5  -2  -5    0.00    1.40
  -5  -2  -5   -0.20    1.30
   5   2   5   -1.00    0.80
   5   2   5    0.20    1.20
  -6  -2  -5   90.59    4.30
  -6  -2  -5   87.69    4.20
   6   2   5   85.09    3.70
   6   2   5   84.69    3.80
  -7  -2  -5   -2.80    1.40
  -7  -2  -5    1.30    1.60
   7   2   5   -0.20    1.30
   7   2   5    1.20    1.50
  -8  -2  -5  131.49    5.80
  -8  -2  -5  133.59    5.90
   8   2   5  146.99    5.10
   8   2   5  141.59    5.40
  -9  -2  -5  124.09    6.10
   9   2   5  124.29    5.50
   9   2   5  122.19    4.80
 -10  -2  -5    7.30    2.90
 -11  -2  -5   15.00    3.40
 -12  -2  -5    2.00    2.80
   9  -3  -5    4.00    1.80
   8  -3  -5  121.59    4.90
  -8   3   5  117.59    5.20
   7  -3  -5    6.50    1.60
  -7   3   5    9.60    2.00
   6  -3  -5   39.70    2.70
   5  -3  -5   23.10    1.90
   4  -3  -5    4.50    1.00
   3  -3  -5    0.80    0.70
   3  -3  -5    2.20    0.80
  -3   3   5    1.70    0.80
   2  -3  -5   -0.10    0.60
   2  -3  -5    0.00    1.30
  -2   3   5    0.70    0.70
   1  -3  -5   39.00    1.60
  -1   3   5   41.10    1.70
   0  -3  -5   -0.10    0.60
   0  -3  -5    0.40    1.00
   0   3   5   -0.50    0.80
  -1  -3  -5   35.40    1.80
  -1  -3  -5   36.50    2.00
  -1  -3  -5   38.80    1.70
   1   3   5   38.70    2.10
  -2  -3  -5  148.79    3.80
  -2  -3  -5  147.19    3.90
  -2  -3  -5  152.08    3.60
   2   3   5  141.59    4.10
  -3  -3  -5   74.29    2.40
  -3  -3  -5   78.79    3.20
  -3  -3  -5   73.09    2.80
   3   3   5   77.29    3.20
  -4  -3  -5   16.70    2.20
  -4  -3  -5   14.40    1.90
   4   3   5   16.40    2.10
   4   3   5   12.90    2.20
  -5  -3  -5   -0.40    1.40
  -5  -3  -5    0.60    1.40
   5   3   5    0.90    1.50
   5   3   5    1.10    1.00
  -6  -3  -5  254.77    7.40
  -6  -3  -5  248.38    7.10
   6   3   5  260.77    6.60
   6   3   5  263.77    6.90
  -7  -3  -5   -0.50    1.70
  -7  -3  -5    0.50    1.70
   7   3   5   -0.50    1.50
   7   3   5    0.00    1.20
  -8  -3  -5  253.17    8.10
  -8  -3  -5  268.57    8.20
   8   3   5  239.88    7.20
   8   3   5  248.88    7.30
  -9  -3  -5   12.70    2.90
   9   3   5   12.40    2.30
 -10  -3  -5   82.39    5.60
  10   3   5   74.09    4.40
 -11  -3  -5    5.60    3.00
 -12  -3  -5    3.20    3.00
   9  -4  -5   -0.60    1.60
   9  -4  -5   -1.80    1.50
   8  -4  -5    6.90    1.80
   7  -4  -5   46.40    3.10
   6  -4  -5  109.19    4.00
   5  -4  -5    8.70    1.40
  -5   4   5   10.40    1.50
   4  -4  -5  183.18    4.30
   4  -4  -5  174.48    4.20
  -4   4   5  171.58    4.10
   3  -4  -5  415.76    7.40
   3  -4  -5  411.76   10.10
   3  -4  -5  430.06    7.50
   2  -4  -5   29.60    1.50
   2  -4  -5   29.20    2.80
  -2   4   5   33.40    1.30
   1  -4  -5    0.90    1.30
   1  -4  -5    2.50    0.60
  -1   4   5    3.40    0.70
   0  -4  -5  134.59    3.20
   0  -4  -5  134.19    4.40
   0   4   5  134.39    3.20
  -1  -4  -5   31.40    2.20
  -1  -4  -5   31.40    1.70
  -1  -4  -5   28.40    0.90
   1   4   5   30.40    1.90
  -2  -4  -5    0.50    1.10
  -2  -4  -5    1.60    0.90
  -2  -4  -5    1.00    0.90
   2   4   5    0.70    1.10
  -3  -4  -5  172.68    4.50
  -3  -4  -5  174.78    4.40
  -3  -4  -5  178.18    4.70
   3   4   5  174.38    4.90
  -4  -4  -5   24.90    1.90
  -4  -4  -5   28.10    2.40
  -4  -4  -5   23.10    2.40
  -4  -4  -5   23.00    2.00
   4   4   5   19.20    2.20
  -5  -4  -5  210.38    6.40
  -5  -4  -5  225.78    6.20
   5   4   5  203.58    6.30
   5   4   5  212.88    6.10
  -6  -4  -5    0.10    1.50
  -6  -4  -5    1.80    1.80
   6   4   5    1.50    1.60
  -7  -4  -5   27.80    3.20
  -7  -4  -5   29.10    3.40
   7   4   5   25.40    2.60
   7   4   5   26.80    3.00
  -8  -4  -5  506.75   12.40
  -8  -4  -5  494.45   12.10
   8   4   5  501.85   11.50
  -9  -4  -5   11.70    2.80
  -9  -4  -5   12.80    3.00
   9   4   5    7.90    2.40
 -10  -4  -5   55.59    5.00
  10   4   5   58.49    4.40
 -11  -4  -5    4.20    2.90
  11   4   5    4.90    2.40
 -12  -4  -5    5.90    3.30
   8  -5  -5   14.60    2.10
   8  -5  -5   13.60    2.10
   7  -5  -5    6.00    1.60
   7  -5  -5    3.50    1.40
   6  -5  -5    3.50    1.20
   6  -5  -5    4.90    1.30
   5  -5  -5    1.40    1.00
   5  -5  -5   -0.60    0.80
   4  -5  -5   66.99    2.40
   4  -5  -5   62.99    2.50
   3  -5  -5   76.09    2.30
   3  -5  -5   83.49    4.60
   3  -5  -5   80.59    2.40
  -3   5   5   74.49    1.90
   2  -5  -5   66.49    2.00
   2  -5  -5   62.09    3.90
   1  -5  -5   71.19    2.10
   1  -5  -5   78.19    4.00
  -1   5   5   75.39    1.90
   0  -5  -5    7.20    0.90
   0  -5  -5    6.20    1.70
   0   5   5    7.20    1.00
  -1  -5  -5    0.10    0.70
  -1  -5  -5   -0.20    1.30
   1   5   5    0.00    0.90
  -2  -5  -5  146.19    3.30
  -2  -5  -5  146.39    4.50
  -2  -5  -5  144.29    3.90
   2   5   5  147.99    4.20
  -3  -5  -5   82.99    3.10
  -3  -5  -5   82.69    3.20
  -3  -5  -5   77.69    3.20
  -3  -5  -5   80.49    3.60
   3   5   5   78.49    3.40
  -4  -5  -5  497.85    9.60
  -4  -5  -5  478.05    9.70
  -4  -5  -5  481.65    9.70
  -4  -5  -5  492.65   10.50
   4   5   5  494.35   10.20
  -5  -5  -5  311.87    7.60
  -5  -5  -5  302.37    8.10
  -5  -5  -5  298.47    7.30
   5   5   5  297.37    7.70
   5   5   5  299.47    8.30
  -6  -5  -5   94.49    4.50
  -6  -5  -5   99.89    4.80
   6   5   5   85.89    4.60
   6   5   5   83.79    4.30
  -7  -5  -5    6.10    2.10
  -7  -5  -5    7.40    2.30
   7   5   5    5.70    2.10
  -8  -5  -5  125.59    6.10
  -8  -5  -5  113.49    5.70
   8   5   5  125.69    5.60
  -9  -5  -5   -0.90    2.10
  -9  -5  -5   -3.30    1.80
   9   5   5   -4.80    1.80
 -10  -5  -5    7.50    2.80
 -10  -5  -5   10.60    3.10
  10   5   5   12.80    2.80
 -11  -5  -5    3.40    2.90
  11   5   5    0.70    2.30
 -12  -5  -5   -3.60    2.60
  12   5   5    6.50    2.70
   7  -6  -5   -1.20    1.00
   7  -6  -5    1.30    1.20
   6  -6  -5    9.50    1.40
   6  -6  -5    8.30    1.40
   5  -6  -5    8.70    1.30
   5  -6  -5   10.60    1.40
   4  -6  -5    0.20    0.70
   4  -6  -5    0.00    0.70
   3  -6  -5    5.20    2.50
   3  -6  -5    7.30    0.90
   2  -6  -5   20.80    1.30
   2  -6  -5   17.40    2.70
   1  -6  -5  239.88    7.30
   1  -6  -5  243.88    4.70
  -1   6   5  241.78    4.30
   0  -6  -5   89.59    4.30
   0  -6  -5   88.29    2.60
   0   6   5   85.79    2.60
  -1  -6  -5   34.40    1.90
  -1  -6  -5   35.20    2.90
   1   6   5   31.90    2.10
  -2  -6  -5   84.29    3.70
  -2  -6  -5   82.69    3.00
   2   6   5   81.89    3.30
  -3  -6  -5 1097.19   19.10
  -3  -6  -5 1128.09   19.10
  -3  -6  -5 1090.99   18.20
  -3  -6  -5 1095.99   17.40
   3   6   5 1097.89   18.60
  -4  -6  -5  146.29    4.60
  -4  -6  -5  145.09    5.30
  -4  -6  -5  146.79    4.50
  -4  -6  -5  142.79    4.70
   4   6   5  142.29    4.90
  -5  -6  -5  133.49    4.80
  -5  -6  -5  152.58    4.90
  -5  -6  -5  138.99    4.70
  -5  -6  -5  148.59    5.60
   5   6   5  138.89    5.30
   5   6   5  143.89    5.80
  -6  -6  -5    0.60    1.90
  -6  -6  -5    1.90    1.70
  -6  -6  -5   -1.20    1.20
   6   6   5   -2.10    2.10
   6   6   5   -1.20    1.50
  -7  -6  -5   12.80    2.60
  -7  -6  -5    9.00    2.40
   7   6   5   11.30    2.40
  -8  -6  -5    3.30    2.10
  -8  -6  -5    2.10    2.30
   8   6   5    2.80    2.10
  -9  -6  -5  118.39    6.40
  -9  -6  -5  112.59    6.10
   9   6   5  122.79    6.10
 -10  -6  -5   25.70    4.00
 -10  -6  -5   43.60    5.20
  10   6   5   33.90    4.00
 -11  -6  -5   60.69    5.70
  11   6   5   64.79    5.30
 -12  -6  -5   20.20    4.20
  12   6   5   24.00    3.80
   6  -7  -5    0.70    1.00
   6  -7  -5   -0.20    0.90
   5  -7  -5    3.70    1.00
   5  -7  -5    1.60    0.90
   4  -7  -5    2.40    0.80
   4  -7  -5    0.40    2.20
   4  -7  -5    0.90    0.80
   3  -7  -5   53.79    4.90
   3  -7  -5   52.69    1.90
   2  -7  -5    7.80    2.40
   2  -7  -5   11.10    1.00
   1  -7  -5    0.50    0.60
   1  -7  -5    0.90    1.90
  -1   7   5   -0.40    0.70
   0  -7  -5  106.29    3.10
   0  -7  -5  105.89    5.20
   0   7   5  108.79    3.10
  -1  -7  -5   19.50    1.60
  -1  -7  -5   20.40    2.80
  -1  -7  -5   18.90    2.00
   1   7   5   17.30    1.70
  -2  -7  -5  363.36    7.50
  -2  -7  -5  356.66    8.90
  -2  -7  -5  356.36    8.10
   2   7   5  358.56    7.70
  -3  -7  -5  293.17    7.50
  -3  -7  -5  273.47    5.00
  -3  -7  -5  281.27    7.70
  -3  -7  -5  285.67    6.70
   3   7   5  292.07    7.10
  -4  -7  -5  383.66    8.50
  -4  -7  -5  383.66    9.40
  -4  -7  -5  377.06    9.00
  -4  -7  -5  374.06    7.80
   4   7   5  374.66    8.90
  -5  -7  -5   50.69    3.30
  -5  -7  -5   47.50    4.00
  -5  -7  -5   49.99    3.10
   5   7   5   52.49    3.70
  -6  -7  -5    9.10    1.90
  -6  -7  -5    8.10    2.40
  -6  -7  -5    6.30    1.80
  -6  -7  -5    9.30    2.10
   6   7   5    8.50    2.40
   6   7   5   10.00    3.10
  -7  -7  -5    5.80    2.00
  -7  -7  -5    0.10    2.00
   7   7   5    2.30    2.00
   7   7   5   -0.50    2.50
  -8  -7  -5   42.30    4.00
  -8  -7  -5   34.30    3.90
   8   7   5   41.20    4.10
  -9  -7  -5   10.40    2.80
  -9  -7  -5    6.70    2.80
   9   7   5    4.60    2.50
 -10  -7  -5    1.50    2.50
 -10  -7  -5   -0.50    2.50
  10   7   5    4.10    2.70
 -11  -7  -5   20.50    4.00
 -11  -7  -5   18.90    3.90
  11   7   5   23.20    3.80
 -12  -7  -5    1.60    3.00
  12   7   5    0.70    2.60
   5  -8  -5    9.20    1.10
   5  -8  -5    9.60    1.10
   4  -8  -5   74.59    2.20
   4  -8  -5   79.89    6.70
   4  -8  -5   74.09    2.20
   3  -8  -5    0.40    2.60
   3  -8  -5    0.40    0.60
   2  -8  -5  285.47    5.30
   2  -8  -5  284.67    9.70
   2  -8  -5  287.57    5.10
   1  -8  -5    6.90    1.20
   1  -8  -5    9.90    2.60
   1  -8  -5    6.60    1.00
   0  -8  -5    8.10    1.20
   0  -8  -5    9.00    2.60
   0  -8  -5    9.30    1.50
   0   8   5    9.30    1.30
  -1  -8  -5    3.20    2.00
  -1  -8  -5    1.50    0.90
  -1  -8  -5    0.70    1.20
   1   8   5    1.40    1.20
  -2  -8  -5   35.20    3.40
  -2  -8  -5   38.60    3.00
  -2  -8  -5   36.70    2.40
   2   8   5   37.30    2.80
  -3  -8  -5   58.89    4.00
  -3  -8  -5   65.29    3.80
  -3  -8  -5   64.09    3.20
   3   8   5   61.99    3.50
  -4  -8  -5   22.10    1.70
  -4  -8  -5   20.80    2.70
  -4  -8  -5   16.20    2.40
  -4  -8  -5   17.50    2.00
   4   8   5   18.20    2.50
  -5  -8  -5    2.40    1.50
  -5  -8  -5    4.30    1.50
  -5  -8  -5    1.80    1.70
  -5  -8  -5    2.90    2.10
   5   8   5    3.10    1.90
  -6  -8  -5   30.60    3.00
  -6  -8  -5   35.40    4.10
  -6  -8  -5   33.50    3.20
  -6  -8  -5   32.50    3.00
   6   8   5   30.30    3.40
   6   8   5   30.60    4.00
  -7  -8  -5   76.29    5.30
  -7  -8  -5   77.69    4.40
  -7  -8  -5   78.39    4.50
   7   8   5   73.99    5.70
   7   8   5   75.59    5.00
  -8  -8  -5    2.30    2.60
  -8  -8  -5    4.50    2.40
  -8  -8  -5   10.20    2.30
   8   8   5    2.40    2.30
  -9  -8  -5   73.79    6.20
  -9  -8  -5   78.89    5.50
   9   8   5   81.79    5.80
 -10  -8  -5   -0.80    2.50
 -10  -8  -5    2.40    2.70
  10   8   5    6.40    3.00
 -11  -8  -5   28.40    4.40
  11   8   5   27.70    4.10
 -12  -8  -5   75.19    6.60
  12   8   5   69.39    6.00
   4  -9  -5    1.80    3.20
   3  -9  -5   12.10    3.70
   3  -9  -5   14.60    1.00
   2  -9  -5    6.80    0.90
   2  -9  -5    6.90    2.90
   1  -9  -5   91.99    2.90
   1  -9  -5   91.39    5.60
   1  -9  -5   92.19    2.90
   0  -9  -5    7.20    1.50
   0  -9  -5   12.20    1.40
   0  -9  -5    7.90    2.70
  -1  -9  -5   34.80    3.80
  -1  -9  -5   36.70    2.50
  -1  -9  -5   40.60    3.00
   1   9   5   43.60    2.70
  -2  -9  -5  172.08    5.70
  -2  -9  -5  174.68    7.00
  -2  -9  -5  169.78    5.10
   2   9   5  173.08    5.40
  -3  -9  -5    1.00    2.10
  -3  -9  -5   -0.60    1.00
  -3  -9  -5    0.40    1.70
   3   9   5   -1.00    1.50
  -4  -9  -5   18.90    2.80
  -4  -9  -5   21.80    2.20
  -4  -9  -5   18.40    3.00
   4   9   5   23.80    2.80
  -5  -9  -5    3.80    2.30
  -5  -9  -5    3.40    2.10
  -5  -9  -5    8.20    1.50
  -5  -9  -5    3.90    1.70
   5   9   5    3.80    2.10
  -6  -9  -5   10.30    2.80
  -6  -9  -5   12.90    2.50
  -6  -9  -5   10.70    2.10
   6   9   5   11.20    3.50
   6   9   5   11.30    2.60
  -7  -9  -5   -1.10    1.70
  -7  -9  -5    0.10    2.20
  -7  -9  -5   -0.80    1.70
   7   9   5    1.00    2.10
   7   9   5    2.70    3.00
  -8  -9  -5   14.30    2.90
  -8  -9  -5   10.90    2.60
  -8  -9  -5   15.60    3.40
   8   9   5    8.90    2.90
  -9  -9  -5    4.90    2.60
  -9  -9  -5    6.70    3.10
  -9  -9  -5    4.00    2.30
   9   9   5    7.00    2.90
 -10  -9  -5    4.20    2.70
 -10  -9  -5    2.90    2.90
  10   9   5    7.00    3.00
 -11  -9  -5    3.70    2.90
  11   9   5    6.10    3.30
 -12  -9  -5   -0.20    3.10
  12   9   5   -4.00    2.70
   3 -10  -5   19.00    4.10
   2 -10  -5    1.50    2.60
   2 -10  -5    1.80    0.80
   1 -10  -5    2.70    2.90
   1 -10  -5    0.30    0.90
   0 -10  -5   36.10    2.40
   0 -10  -5   35.90    4.70
   0 -10  -5   34.20    2.50
  -1 -10  -5    2.60    2.70
  -1 -10  -5    2.70    1.20
  -1 -10  -5    1.80    1.50
  -2 -10  -5    1.50    1.70
  -2 -10  -5    1.40    2.40
  -2 -10  -5    0.90    1.20
   2  10   5   -3.10    1.30
  -3 -10  -5   19.20    3.10
  -3 -10  -5   20.10    2.90
  -3 -10  -5   18.80    2.30
   3  10   5   20.10    2.70
  -4 -10  -5   14.00    2.80
  -4 -10  -5   13.90    2.30
  -4 -10  -5   18.10    2.90
   4  10   5   12.60    2.60
  -5 -10  -5    6.30    2.00
  -5 -10  -5    5.80    2.60
  -5 -10  -5    5.80    2.50
   5  10   5    5.50    2.30
  -6 -10  -5    4.30    2.60
  -6 -10  -5   -0.60    2.00
   6  10   5    3.30    2.30
   6  10   5   -0.40    3.00
  -7 -10  -5    1.10    1.90
  -7 -10  -5    2.30    2.50
  -7 -10  -5    5.20    2.10
   7  10   5    8.20    2.70
   7  10   5   -0.50    3.00
  -8 -10  -5   28.60    3.50
  -8 -10  -5   20.80    4.10
  -8 -10  -5   20.00    3.20
   8  10   5   19.30    4.10
   8  10   5   19.00    3.50
  -9 -10  -5   13.50    2.90
  -9 -10  -5   10.20    3.00
  -9 -10  -5    5.70    3.20
   9  10   5   10.30    3.10
 -10 -10  -5    0.90    2.70
 -10 -10  -5    5.90    2.60
  10  10   5    5.20    3.00
 -11 -10  -5   -1.90    2.70
 -11 -10  -5    0.60    2.40
  11  10   5   -0.60    2.90
   2 -11  -5    1.40    0.80
   2 -11  -5    0.70    3.20
   1 -11  -5   -2.40    2.70
   1 -11  -5    0.90    1.00
   0 -11  -5    0.30    2.80
   0 -11  -5    2.20    1.10
  -1 -11  -5    1.10    2.50
  -1 -11  -5    1.30    1.30
  -2 -11  -5   25.10    2.50
  -2 -11  -5   28.30    3.00
  -2 -11  -5   29.80    4.10
   2  11   5   23.30    2.80
  -3 -11  -5   15.60    2.20
  -3 -11  -5   17.10    3.60
  -3 -11  -5   15.80    2.70
   3  11   5   11.80    2.50
  -4 -11  -5  113.89    6.50
  -4 -11  -5  116.39    5.20
  -4 -11  -5  120.69    5.90
   4  11   5  113.39    5.60
  -5 -11  -5   30.60    3.90
  -5 -11  -5   34.40    3.30
  -5 -11  -5   27.80    3.80
   5  11   5   37.90    4.10
  -6 -11  -5   15.40    3.20
  -6 -11  -5   13.30    3.30
   6  11   5   17.10    3.80
   6  11   5   11.50    3.00
  -7 -11  -5   -1.70    2.40
  -7 -11  -5   -0.90    1.90
   7  11   5    0.40    2.30
   7  11   5    4.20    3.10
  -8 -11  -5   -5.30    2.50
  -8 -11  -5    1.30    2.30
  -8 -11  -5   -0.40    2.10
   8  11   5   -0.20    3.00
   8  11   5   -0.50    2.40
  -9 -11  -5    1.60    2.40
  -9 -11  -5    5.50    2.50
   9  11   5   -3.20    2.60
 -10 -11  -5   11.50    3.10
 -10 -11  -5   12.80    3.40
  10  11   5   15.40    3.80
 -11 -11  -5    3.40    2.50
 -11 -11  -5    3.40    3.10
  11  11   5    0.10    3.10
   0 -12  -5    1.60    3.00
   0 -12  -5    1.10    1.10
  -1 -12  -5    3.90    1.50
  -1 -12  -5    5.80    3.50
  -2 -12  -5   27.20    2.70
  -2 -12  -5   29.70    4.70
  -3 -12  -5    2.90    3.00
  -3 -12  -5    1.50    1.60
   3  12   5    3.40    2.20
  -4 -12  -5    3.20    1.80
  -4 -12  -5    5.00    2.50
  -4 -12  -5    5.20    3.10
   4  12   5    4.10    2.30
  -5 -12  -5   34.70    4.30
  -5 -12  -5   38.70    4.80
  -5 -12  -5   34.40    3.70
   5  12   5   32.90    3.90
  -6 -12  -5   17.40    3.60
  -6 -12  -5   17.80    3.70
   6  12   5   25.80    3.80
   6  12   5   14.30    4.30
  -7 -12  -5   10.60    3.40
  -7 -12  -5    4.50    2.80
   7  12   5   15.30    4.40
   7  12   5   10.50    3.10
  -8 -12  -5    0.50    2.50
   8  12   5   -4.20    3.30
   8  12   5    0.70    2.70
  -9 -12  -5   27.20    4.10
   9  12   5   26.60    4.40
 -10 -12  -5    5.40    2.70
  10  12   5   13.70    3.90
  -2 -13  -5    4.30    3.50
  -2 -13  -5    0.80    1.40
  -3 -13  -5   51.99    3.90
  -3 -13  -5   56.69    5.90
  -4 -13  -5    3.90    1.90
  -4 -13  -5    5.70    3.40
   4  13   5    6.50    2.70
  -5 -13  -5   -1.00    2.80
   5  13   5    3.20    2.60
  -6 -13  -5   -0.60    2.60
   6  13   5    2.40    3.40
   6  13   5   -0.10    2.50
  -7 -13  -5    2.60    2.70
   7  13   5   -5.90    2.20
   7  13   5   -0.20    3.10
  -8 -13  -5    8.30    3.30
   8  13   5    7.40    4.60
   8  13   5    3.50    3.00
   6  13  -6   -0.40    2.80
  -6 -13   6    0.40    2.90
   5  13  -6    1.60    2.80
  -5 -13   6    3.70    2.90
   4  13  -6    0.10    2.60
  -4 -13   6   -0.40    2.70
   3  13  -6   35.20    4.40
  -3 -13   6   26.50    4.40
   2  13  -6    5.50    2.60
  -2 -13   6    4.00    2.10
  -2 -13   6    3.40    3.30
   8  12  -6    6.40    3.50
  -8 -12   6    7.60    3.50
   7  12  -6    3.30    3.10
  -7 -12   6   -1.30    2.60
   6  12  -6   28.60    4.40
  -6 -12   6   28.50    4.50
   5  12  -6   55.59    5.10
  -5 -12   6   47.70    5.40
   4  12  -6   24.20    3.80
  -4 -12   6   21.50    4.20
   3  12  -6    5.10    2.60
  -3 -12   6    9.40    3.10
  -3 -12   6    7.90    2.50
   2  12  -6   -1.90    2.10
  -2 -12   6    0.20    2.70
  -2 -12   6    4.70    2.10
   1  12  -6    0.00    2.10
  -1 -12   6   -0.90    1.60
  -1 -12   6   -0.70    2.60
   0 -12   6    7.80    3.30
   0 -12   6    9.90    2.20
   9  11  -6   94.89    7.40
  -9 -11   6   88.69    6.40
   8  11  -6    7.50    3.40
  -8 -11   6    7.10    2.80
   7  11  -6   17.30    3.70
  -7 -11   6   20.40    3.10
  -7 -11   6   21.70    4.20
   6  11  -6   -1.50    2.40
  -6 -11   6    0.30    2.40
   5  11  -6   16.60    3.40
  -5 -11   6   15.60    3.30
   4  11  -6    7.10    2.80
  -4 -11   6    9.20    3.20
   3  11  -6   38.10    4.10
  -3 -11   6   47.60    5.20
  -3 -11   6   41.80    3.90
   2  11  -6    9.60    3.00
   2  11  -6    9.20    2.50
  -2 -11   6    4.10    2.80
  -2 -11   6    7.50    2.20
   1  11  -6    8.00    2.80
   1  11  -6   10.70    2.50
  -1 -11   6    4.30    2.70
  -1 -11   6    8.40    2.10
   0 -11   6   -0.20    2.60
   0 -11   6   -1.10    1.40
   1 -11   6    4.00    2.60
   1 -11   6    2.40    1.50
   1 -11   6    2.90    1.80
   2 -11   6    6.60    1.70
   2 -11   6    7.70    3.20
  10  10  -6    9.00    3.60
 -10 -10   6    5.60    3.40
   9  10  -6    0.60    2.80
  -9 -10   6    2.00    2.80
   8  10  -6   23.90    4.20
  -8 -10   6   18.70    3.50
   7  10  -6    8.00    3.00
  -7 -10   6   12.00    2.80
   6  10  -6   -1.80    2.20
  -6 -10   6    0.00    2.20
  -6 -10   6    1.80    1.90
   5  10  -6  183.48    7.60
  -5 -10   6  193.28    6.10
  -5 -10   6  198.18    8.20
   4  10  -6    4.20    2.40
  -4 -10   6    5.80    2.70
   3  10  -6    0.20    2.00
  -3 -10   6   -1.60    2.20
  -3 -10   6   -0.50    1.60
   2  10  -6    8.20    2.80
   2  10  -6    9.10    2.50
  -2 -10   6    6.50    2.50
  -2 -10   6   11.70    2.10
   1  10  -6   76.69    4.40
   1  10  -6   74.99    5.10
  -1 -10   6   71.89    5.30
  -1 -10   6   76.49    4.20
   0  10  -6    6.30    2.50
   0  10  -6    5.10    2.00
   0 -10   6    6.90    1.70
   0 -10   6    2.90    1.70
   0 -10   6    4.00    2.30
   1 -10   6    6.30    2.80
   1 -10   6    5.70    1.60
   1 -10   6    8.70    1.90
   2 -10   6    1.90    1.30
   2 -10   6    0.00    2.50
   3 -10   6    9.10    1.80
   3 -10   6   11.30    3.20
   4 -10   6    1.10    1.40
   4 -10   6   -1.90    2.50
  11   9  -6    2.90    2.90
 -11  -9   6    0.30    3.10
  10   9  -6    6.40    3.40
 -10  -9   6    3.70    3.20
   9   9  -6   13.10    3.40
  -9  -9   6    8.00    3.30
   8   9  -6  114.59    6.60
  -8  -9   6   94.39    6.00
   7   9  -6  136.69    6.90
  -7  -9   6  148.69    6.50
   6   9  -6   -0.80    2.20
  -6  -9   6    0.40    1.90
   5   9  -6  160.28    6.80
  -5  -9   6  154.88    5.80
  -5  -9   6  156.18    7.10
   4   9  -6   10.90    2.60
  -4  -9   6    8.10    2.70
  -4  -9   6    9.20    2.10
  -4  -9   6   10.10    1.90
   3   9  -6   57.89    4.10
  -3  -9   6   49.90    4.70
  -3  -9   6   53.69    3.80
   2   9  -6   99.29    4.90
  -2  -9   6   96.29    5.30
  -2  -9   6  103.99    4.70
   1   9  -6   35.90    3.20
   1   9  -6   45.80    3.90
  -1  -9   6   31.20    2.70
  -1  -9   6   38.70    4.20
  -1  -9   6   39.60    3.10
   0   9  -6   34.90    3.00
   0   9  -6   37.50    3.60
   0  -9   6   29.70    3.70
   0  -9   6   36.20    3.00
   0  -9   6   30.80    2.60
  -1   9  -6  168.78    5.50
   1  -9   6  163.78    5.30
   1  -9   6  175.68    5.50
   1  -9   6  154.18    7.00
   2  -9   6    7.00    2.60
   2  -9   6    6.70    1.60
   2  -9   6    8.50    1.70
   3  -9   6   38.70    2.80
   3  -9   6   39.20    4.60
   4  -9   6    5.80    2.80
   4  -9   6    1.60    1.40
   5  -9   6    1.30    1.40
   5  -9   6    0.90    2.60
  11   8  -6    0.30    2.90
 -11  -8   6    6.80    3.50
  10   8  -6    2.40    2.80
 -10  -8   6   -1.40    2.70
   9   8  -6    1.00    2.60
  -9  -8   6    0.40    2.70
   8   8  -6    2.50    2.60
  -8  -8   6    3.20    2.60
   7   8  -6   -0.70    2.10
  -7  -8   6   -1.20    2.20
   6   8  -6    7.70    2.70
  -6  -8   6    4.00    2.20
   5   8  -6   21.10    3.20
  -5  -8   6   20.60    2.80
   4   8  -6   24.70    3.20
  -4  -8   6   18.60    2.50
  -4  -8   6   18.60    3.00
  -4  -8   6   16.50    2.30
   3   8  -6   86.99    4.50
  -3  -8   6   87.69    4.70
  -3  -8   6   81.09    4.20
  -3  -8   6   79.59    3.50
   2   8  -6    5.10    1.90
  -2  -8   6    6.80    2.20
  -2  -8   6    4.20    1.50
  -2  -8   6    3.90    1.50
  -2  -8   6    2.10    1.00
   1   8  -6    0.50    1.60
   1   8  -6   -0.20    1.70
  -1  -8   6    0.20    1.30
  -1  -8   6    2.50    1.80
  -1  -8   6    0.20    1.20
   0   8  -6   24.10    2.50
   0   8  -6   21.00    2.70
   0  -8   6   26.30    2.50
   0  -8   6   22.20    2.30
   0  -8   6   22.10    3.20
  -1   8  -6    6.50    1.60
   1  -8   6    3.70    1.40
   1  -8   6    5.10    1.40
   1  -8   6    0.30    1.70
  -2   8  -6   41.10    2.90
   2  -8   6   39.20    2.70
   2  -8   6   38.40    2.80
   2  -8   6   41.10    3.90
   3  -8   6   19.10    2.10
   3  -8   6   25.60    3.60
   4  -8   6    1.00    2.10
   4  -8   6    0.50    1.10
   5  -8   6    1.10    2.30
   5  -8   6    0.30    1.20
   6  -8   6    1.20    1.30
   6  -8   6   -2.10    2.50
  11   7  -6    3.10    2.80
 -11  -7   6    2.60    3.30
  10   7  -6    1.90    2.60
 -10  -7   6   -2.40    2.70
   9   7  -6   31.40    4.10
  -9  -7   6   33.60    4.30
   8   7  -6   95.89    5.70
  -8  -7   6   86.19    5.70
   7   7  -6   57.99    4.80
  -7  -7   6   45.10    4.30
   6   7  -6   -0.30    1.90
  -6  -7   6   -1.70    1.90
   5   7  -6   21.00    3.00
  -5  -7   6   21.00    2.80
   4   7  -6    8.80    2.20
  -4  -7   6    7.10    1.90
  -4  -7   6   10.00    1.80
   3   7  -6    1.10    1.70
  -3  -7   6   -0.40    1.30
  -3  -7   6    1.10    1.80
  -3  -7   6   -0.20    1.20
   2   7  -6   77.59    4.00
  -2  -7   6   72.99    3.70
  -2  -7   6   80.59    3.70
  -2  -7   6   78.19    3.00
  -2  -7   6   74.89    4.30
   1   7  -6   82.59    3.90
   1   7  -6   86.69    4.00
  -1  -7   6   84.89    4.50
  -1  -7   6   85.89    3.70
  -1  -7   6   82.29    3.60
   0   7  -6   59.89    3.20
   0   7  -6   55.89    3.30
   0  -7   6   51.79    2.90
   0  -7   6   52.19    3.00
   0  -7   6   41.00    3.50
  -1   7  -6    6.10    1.50
   1  -7   6    5.30    2.10
   1  -7   6    4.90    1.30
   1  -7   6    4.90    1.30
  -2   7  -6   22.80    2.20
   2  -7   6   20.50    2.00
   2  -7   6   20.20    2.00
   2  -7   6   20.90    2.90
  -3   7  -6  144.19    4.60
   3  -7   6  143.09    4.40
   3  -7   6  151.48    6.30
   4  -7   6    7.70    1.50
   4  -7   6    7.90    2.40
   5  -7   6    5.50    2.60
   5  -7   6    1.40    1.20
   6  -7   6    0.60    2.40
   6  -7   6   -1.40    1.10
   7  -7   6   32.20    2.80
  11   6  -6    4.00    2.80
 -11  -6   6   -2.70    2.90
  10   6  -6    2.70    2.60
 -10  -6   6    4.60    3.00
   9   6  -6   40.30    4.30
  -9  -6   6   40.40    4.60
   8   6  -6    5.10    2.40
  -8  -6   6   10.30    2.90
   7   6  -6   24.80    3.30
  -7  -6   6   27.00    3.60
   6   6  -6   35.60    3.60
  -6  -6   6   32.70    3.60
   5   6  -6    6.80    2.00
  -5  -6   6    4.00    2.00
   4   6  -6   44.30    3.50
  -4  -6   6   42.10    3.20
  -4  -6   6   43.00    3.30
   3   6  -6    1.20    1.60
  -3  -6   6    0.10    1.30
  -3  -6   6    2.30    1.30
   2   6  -6   29.30    2.70
  -2  -6   6   35.30    3.20
  -2  -6   6   29.20    2.40
  -2  -6   6   37.80    2.50
  -2  -6   6   32.10    2.50
   1   6  -6  219.68    5.90
  -1  -6   6  213.38    4.70
  -1  -6   6  211.48    5.60
  -1  -6   6  217.78    6.40
  -1  -6   6  215.28    5.80
   0   6  -6   -0.30    1.10
   0   6  -6    0.80    1.30
   0  -6   6   -0.40    0.90
   0  -6   6   -0.30    0.90
   0  -6   6    0.10    1.40
  -1   6  -6   61.39    2.90
   1  -6   6   60.09    2.90
   1  -6   6   56.49    2.80
   1  -6   6   55.09    3.50
  -2   6  -6   81.69    3.30
   2  -6   6   80.99    3.20
   2  -6   6   76.89    3.30
   2  -6   6   81.79    4.00
  -3   6  -6  134.49    4.30
   3  -6   6  140.29    4.20
   3  -6   6  138.59    5.40
  -4   6  -6  109.29    4.00
   4  -6   6  115.09    5.30
   4  -6   6  120.09    4.00
  -5   6  -6   29.90    2.60
   5  -6   6   24.60    2.20
   5  -6   6   25.60    3.30
   6  -6   6   21.10    2.20
   6  -6   6   19.30    3.30
   7  -6   6    2.90    1.50
   8  -6   6    6.50    1.80
  11   5  -6   41.40    5.60
 -11  -5   6   40.20    5.20
  10   5  -6   -4.10    1.90
 -10  -5   6   -2.70    2.60
   9   5  -6    7.40    2.50
  -9  -5   6    2.50    2.50
   8   5  -6   31.80    3.60
  -8  -5   6   28.40    3.80
   7   5  -6   66.59    4.50
  -7  -5   6   70.79    4.80
   6   5  -6   57.59    4.10
  -6  -5   6   40.00    3.70
   5   5  -6   -0.30    1.50
  -5  -5   6    1.50    1.80
   4   5  -6  145.29    5.30
  -4  -5   6  153.78    5.10
  -4  -5   6  150.18    5.30
   3   5  -6   32.00    2.70
  -3  -5   6   35.50    2.90
  -3  -5   6   37.40    2.70
   2   5  -6   97.79    3.90
  -2  -5   6   91.79    3.70
  -2  -5   6  103.29    3.80
  -2  -5   6   96.29    3.70
   1   5  -6   54.19    3.00
  -1  -5   6   59.09    2.90
  -1  -5   6   54.89    2.70
  -1  -5   6   52.09    2.50
  -1  -5   6   50.29    3.10
   0   5  -6 1032.80   16.70
   0   5  -6 1025.10   17.10
   0  -5   6 1020.60   17.00
   0  -5   6 1037.80   17.20
   0  -5   6 1009.60   17.80
   0  -5   6 1043.40   15.80
  -1   5  -6   36.90    2.40
  -1   5  -6   42.00    2.10
   1  -5   6   42.40    2.30
   1  -5   6   39.70    2.80
   1  -5   6   39.70    2.40
  -2   5  -6   16.50    1.70
   2  -5   6   13.60    2.00
   2  -5   6   11.50    1.40
  -3   5  -6    0.80    1.20
   3  -5   6    0.00    1.50
   3  -5   6    3.50    1.10
  -4   5  -6  151.88    4.60
   4  -5   6  148.89    5.60
   4  -5   6  150.08    4.40
  -5   5  -6    5.80    1.60
   5  -5   6    2.00    1.20
   5  -5   6    6.10    2.10
  -6   5  -6   23.60    2.60
   6  -5   6   27.20    2.50
  -7   5  -6   19.70    3.10
   7  -5   6   15.70    2.10
   8  -5   6    6.90    1.80
 -11  -4   6   64.49    6.40
  10   4  -6   12.30    2.70
 -10  -4   6    4.50    3.00
   9   4  -6    2.30    2.00
  -9  -4   6   -1.50    2.40
   8   4  -6    0.30    2.00
  -8  -4   6   -0.30    2.20
   7   4  -6   44.40    3.60
  -7  -4   6   55.49    4.40
   6   4  -6    3.00    1.40
   6   4  -6    0.70    1.70
  -6  -4   6    1.60    1.90
   5   4  -6    5.00    1.80
   5   4  -6    5.40    1.50
  -5  -4   6    4.40    2.00
   4   4  -6   78.19    3.80
  -4  -4   6   69.39    3.80
   3   4  -6  156.98    5.10
  -3  -4   6  171.08    5.30
  -3  -4   6  163.08    4.90
   2   4  -6  693.03   12.90
  -2  -4   6  706.93   12.80
  -2  -4   6  710.03   12.70
  -2  -4   6  696.63   12.60
   1   4  -6   68.49    3.20
  -1  -4   6   68.09    3.00
  -1  -4   6   66.39    2.80
  -1  -4   6   68.99    3.00
   0   4  -6  291.87    6.50
   0  -4   6  289.17    6.30
   0  -4   6  292.47    6.60
   0  -4   6  281.87    5.80
   0  -4   6  293.57    6.40
  -1   4  -6   57.69    2.00
  -1   4  -6   52.39    2.70
   1  -4   6   54.99    2.60
   1  -4   6   54.69    2.50
   1  -4   6   55.79    1.80
   1  -4   6   61.59    3.00
  -2   4  -6   27.10    2.10
   2  -4   6   19.40    2.00
   2  -4   6   19.20    1.70
  -3   4  -6    4.10    1.30
   3  -4   6    6.00    1.60
   3  -4   6    4.20    1.10
  -4   4  -6   20.30    2.00
   4  -4   6   17.50    1.70
   4  -4   6   18.60    2.30
  -5   4  -6  300.97    7.10
   5  -4   6  298.67    6.90
   5  -4   6  299.77    8.10
  -6   4  -6   28.80    2.70
   6  -4   6   22.00    2.20
  -7   4  -6   54.69    3.70
   7  -4   6   62.39    3.60
  -8   4  -6   -1.10    1.80
   8  -4   6    0.50    1.50
   9  -4   6    2.30    1.90
 -11  -3   6    8.10    3.50
 -10  -3   6   13.00    3.40
   9   3  -6   48.20    3.70
  -9  -3   6   31.70    4.00
   8   3  -6   82.09    4.30
  -8  -3   6   81.89    5.30
   7   3  -6   20.40    2.60
   7   3  -6   17.50    2.30
  -7  -3   6   18.10    2.90
   6   3  -6   21.10    2.50
   6   3  -6   19.20    2.30
   6   3  -6   21.90    2.60
  -6  -3   6   23.80    3.00
   5   3  -6   47.10    3.00
   5   3  -6   40.10    3.00
   5   3  -6   40.40    2.80
  -5  -3   6   46.00    3.60
   4   3  -6  329.37    7.60
   4   3  -6  332.87    7.60
   4   3  -6  339.27    7.90
  -4  -3   6  335.57    8.10
   3   3  -6    0.50    1.40
  -3  -3   6    1.60    1.50
   2   3  -6  566.44   10.70
  -2  -3   6  558.74   10.40
  -2  -3   6  573.04   10.60
  -2  -3   6  570.64   10.90
   1   3  -6   77.39    3.20
  -1  -3   6   82.69    3.20
  -1  -3   6   70.39    2.90
  -1  -3   6   77.59    3.00
   0   3  -6  197.88    4.90
   0  -3   6  188.38    4.70
   0  -3   6  199.28    4.70
   0  -3   6  202.58    4.90
   0  -3   6  181.98    4.60
  -1   3  -6  156.78    4.30
   1  -3   6  156.08    3.80
   1  -3   6  150.28    4.20
   1  -3   6  157.58    4.20
   1  -3   6  156.78    4.10
  -2   3  -6  628.34   11.10
   2  -3   6  627.84   10.90
   2  -3   6  625.34   11.10
   2  -3   6  628.24    9.80
  -3   3  -6   24.90    2.00
   3  -3   6   20.60    2.00
   3  -3   6   22.30    1.70
  -4   3  -6  127.79    4.10
   4  -3   6  128.79    4.40
   4  -3   6  126.99    3.90
  -5   3  -6   81.89    3.60
   5  -3   6   88.39    3.90
   5  -3   6   85.79    3.40
  -6   3  -6    3.90    1.60
   6  -3   6    2.80    1.20
  -7   3  -6   -0.30    1.50
   7  -3   6   -1.70    1.10
  -8   3  -6    1.60    1.90
   8  -3   6    0.70    1.40
  -9   3  -6   21.90    3.30
   9  -3   6   25.80    2.90
 -10   3  -6    2.90    2.40
  10  -3   6    4.80    2.00
 -11  -2   6    0.70    2.80
 -10  -2   6    1.70    2.70
  -9  -2   6    4.00    2.70
   8   2  -6    9.70    1.90
   8   2  -6    9.70    2.30
  -8  -2   6    6.40    2.40
   7   2  -6   27.00    2.80
   7   2  -6   27.40    2.60
  -7  -2   6   27.10    3.30
   6   2  -6   32.90    2.70
   6   2  -6   40.50    2.90
   6   2  -6   46.60    3.40
  -6  -2   6   38.30    3.40
   5   2  -6   47.30    2.90
   5   2  -6   53.09    3.00
   5   2  -6   48.60    3.00
  -5  -2   6   53.49    3.60
   4   2  -6   42.70    2.60
   4   2  -6   39.00    2.40
   4   2  -6   37.00    2.70
  -4  -2   6   32.60    2.70
   3   2  -6    1.50    1.30
   3   2  -6   -0.10    0.80
   3   2  -6    2.00    1.00
  -3  -2   6    0.80    1.30
   2   2  -6  146.29    4.30
   2   2  -6  154.18    4.30
  -2  -2   6  147.09    4.50
   1   2  -6  230.28    5.40
  -1  -2   6  230.68    5.50
  -1  -2   6  219.78    5.10
  -1  -2   6  222.88    5.20
   0   2  -6    3.10    1.20
   0  -2   6    2.00    1.00
   0  -2   6    1.70    1.10
   0  -2   6    1.80    1.00
  -1   2  -6  130.39    3.80
   1  -2   6  136.09    3.60
   1  -2   6  136.59    3.70
   1  -2   6  129.79    3.30
  -2   2  -6    1.60    1.10
   2  -2   6    0.00    0.80
   2  -2   6    0.20    0.80
   2  -2   6    1.20    0.90
  -3   2  -6    5.20    1.30
   3  -2   6    2.20    0.90
   3  -2   6    4.00    0.90
   3  -2   6    4.00    1.10
  -4   2  -6  114.39    3.90
   4  -2   6  111.09    3.70
   4  -2   6  114.59    3.70
   4  -2   6  116.19    2.50
  -5   2  -6  176.98    5.20
  -5   2  -6  173.58    5.30
   5  -2   6  177.58    5.00
  -6   2  -6   11.10    2.00
   6  -2   6   11.30    1.60
  -7   2  -6   72.09    4.10
   7  -2   6   78.49    3.80
  -8   2  -6  116.49    5.40
   8  -2   6  113.49    4.80
  -9   2  -6    8.50    2.50
   9  -2   6    5.30    1.80
 -10   2  -6   -0.90    2.10
  10  -2   6    1.10    1.80
 -11  -1   6   69.69    6.40
 -10  -1   6    3.30    2.60
   9   1  -6   19.50    2.90
  -9  -1   6   18.30    3.30
   8   1  -6   26.90    3.10
  -8  -1   6   28.60    3.60
   7   1  -6  149.29    5.60
   7   1  -6  151.38    4.30
  -7  -1   6  148.69    6.10
   6   1  -6  157.28    5.30
   6   1  -6  153.18    4.50
  -6  -1   6  155.38    5.70
   5   1  -6  160.88    5.10
   5   1  -6  161.98    4.60
   5   1  -6  158.38    4.90
  -5  -1   6  168.28    5.40
   4   1  -6  118.29    4.00
   4   1  -6  116.39    3.80
   4   1  -6  112.19    3.90
  -4  -1   6  119.89    4.30
   3   1  -6  418.66    8.50
   3   1  -6  426.26    8.30
   3   1  -6  429.86    8.40
  -3  -1   6  425.36    8.80
   2   1  -6   43.60    2.30
   2   1  -6   41.70    2.40
   2   1  -6   38.20    2.30
  -2  -1   6   46.80    2.70
   1   1  -6  392.36    7.60
   1   1  -6  378.36    7.40
   1   1  -6  389.86    7.40
  -1  -1   6  374.16    7.60
   0   1  -6    0.60    1.10
   0  -1   6    1.90    0.90
   0  -1   6    1.80    1.20
  -1   1  -6   37.70    2.30
   1  -1   6   42.80    2.10
   1  -1   6   42.60    2.30
   1  -1   6   41.70    1.50
  -2   1  -6   -0.30    1.00
   2  -1   6    1.00    1.00
   2  -1   6    0.10    0.60
   2  -1   6    1.20    0.80
  -3   1  -6   75.99    3.10
   3  -1   6   72.59    2.30
   3  -1   6   75.39    2.80
   3  -1   6   74.79    2.80
  -4   1  -6    1.70    1.30
   4  -1   6    0.00    0.90
   4  -1   6    1.30    0.90
  -5   1  -6   11.60    1.80
  -5   1  -6   11.20    1.80
   5  -1   6   11.30    1.30
   5  -1   6   11.00    1.60
  -6   1  -6   59.69    3.30
  -6   1  -6   64.49    3.60
   6  -1   6   67.59    3.20
   6  -1   6   66.89    2.20
  -7   1  -6   36.50    3.30
   7  -1   6   46.20    3.20
  -8   1  -6    6.50    2.30
   8  -1   6    7.80    2.00
  -9   1  -6    2.90    2.10
   9  -1   6    4.60    1.80
 -10   1  -6    0.70    2.10
  10  -1   6   -0.90    1.80
 -11   1  -6   46.10    4.80
  11  -1   6   54.29    6.30
  10   0  -6   12.00    2.70
 -10   0   6    7.00    2.90
   9   0  -6    5.40    2.00
  -9   0   6    7.40    2.60
   8   0  -6   -0.50    1.50
  -8   0   6    0.20    2.00
   7   0  -6   15.70    2.30
  -7   0   6   16.30    2.60
   6   0  -6   14.50    2.10
   6   0  -6   18.00    1.30
  -6   0   6   16.30    2.40
   5   0  -6   32.90    1.90
   5   0  -6   26.20    2.10
   5   0  -6   24.30    2.10
  -5   0   6   33.50    2.90
   4   0  -6  115.99    3.90
   4   0  -6  110.89    3.30
   4   0  -6  109.09    3.70
  -4   0   6  113.99    4.00
   3   0  -6   25.70    1.90
   3   0  -6   21.50    1.90
   3   0  -6   27.40    2.00
  -3   0   6   21.40    2.00
   2   0  -6   53.79    2.40
   2   0  -6   51.79    2.50
   2   0  -6   55.49    2.40
  -2   0   6   50.99    2.70
   1   0  -6  443.56    8.20
   1   0  -6  458.85    8.30
   1   0  -6  435.76    8.10
  -1   0   6  451.25    8.50
   0   0  -6  516.45    9.20
   0   0  -6  522.55    9.00
   0   0   6  508.15    9.40
  -1   0  -6   20.90    1.80
   1   0   6   19.90    1.80
   1   0   6   17.30    1.40
  -2   0  -6   43.50    2.40
   2   0   6   43.20    2.50
   2   0   6   42.40    2.20
  -3   0  -6   13.00    1.70
   3   0   6   13.50    1.70
   3   0   6   11.50    1.30
  -4   0  -6  141.39    4.50
   4   0   6  141.59    4.10
   4   0   6  129.99    4.00
  -5   0  -6    2.00    1.40
  -5   0  -6    2.90    1.40
   5   0   6    3.20    1.20
   5   0   6    2.60    0.90
  -6   0  -6    1.10    1.40
  -6   0  -6    2.20    1.60
   6   0   6    0.50    1.10
   6   0   6    2.10    1.10
  -7   0  -6  151.78    5.70
   7   0   6  165.18    5.40
   7   0   6  159.98    4.40
  -8   0  -6    8.80    2.30
   8   0   6    6.20    1.70
  -9   0  -6   41.50    4.00
   9   0   6   35.30    3.40
 -10   0  -6   13.20    3.00
  10   0   6   15.20    2.80
 -11   0  -6    0.10    2.40
  10  -1  -6    6.90    2.30
 -10   1   6    8.40    2.80
   9  -1  -6    9.70    2.30
  -9   1   6    9.80    2.90
   8  -1  -6    3.00    1.70
  -8   1   6   -2.70    1.70
   7  -1  -6    8.60    2.00
  -7   1   6   10.00    2.20
   6  -1  -6    1.90    1.40
  -6   1   6    2.60    1.60
   5  -1  -6    5.50    1.30
   5  -1  -6    6.40    1.40
  -5   1   6    5.30    1.60
   4  -1  -6   25.30    2.10
   4  -1  -6   25.90    2.10
  -4   1   6   29.50    2.40
   3  -1  -6    3.50    1.10
   3  -1  -6    4.10    0.80
   3  -1  -6    3.70    1.00
  -3   1   6    2.80    1.20
   2  -1  -6   99.29    3.20
   2  -1  -6   96.69    3.00
   2  -1  -6  101.29    2.70
  -2   1   6  103.49    3.30
   1  -1  -6  135.69    3.50
   1  -1  -6  137.59    3.40
  -1   1   6  134.39    3.80
   0  -1  -6    0.80    0.70
   0  -1  -6    0.20    0.90
   0   1   6    0.20    1.10
  -1  -1  -6    1.70    1.00
  -1  -1  -6    0.60    0.80
   1   1   6    0.00    1.10
  -2  -1  -6  242.58    5.50
   2   1   6  241.58    5.60
  -3  -1  -6   -1.70    1.10
   3   1   6    0.20    1.00
   3   1   6   -1.50    1.10
   3   1   6   -0.70    0.90
  -4  -1  -6  107.49    3.90
   4   1   6  104.79    3.50
   4   1   6  107.49    3.80
  -5  -1  -6   14.10    2.00
  -5  -1  -6   16.00    2.00
   5   1   6   17.10    1.90
  -6  -1  -6   38.20    3.10
  -6  -1  -6   43.80    3.40
   6   1   6   37.40    2.70
   6   1   6   37.60    2.80
  -7  -1  -6   -0.10    1.60
  -7  -1  -6   -2.40    1.40
   7   1   6   -1.50    1.30
   7   1   6   -0.10    1.10
  -8  -1  -6   28.90    3.40
   8   1   6   28.70    2.80
   8   1   6   27.70    2.50
  -9  -1  -6   58.09    4.70
   9   1   6   51.09    3.80
 -10  -1  -6   22.40    3.80
 -11  -1  -6   20.70    3.70
   9  -2  -6   73.79    4.40
   9  -2  -6   64.69    4.40
  -9   2   6   71.59    5.00
   8  -2  -6   78.19    4.30
  -8   2   6   69.19    4.60
   7  -2  -6   21.50    2.40
  -7   2   6   26.30    2.90
   6  -2  -6   33.90    2.60
  -6   2   6   37.70    3.10
   5  -2  -6    0.10    1.00
   5  -2  -6    1.90    1.10
  -5   2   6   -0.30    1.30
   4  -2  -6   16.60    1.70
   4  -2  -6   16.30    1.60
  -4   2   6   18.50    1.90
   3  -2  -6  348.17    6.90
   3  -2  -6  350.66    7.00
  -3   2   6  347.17    7.00
   2  -2  -6    4.20    1.00
   2  -2  -6    5.30    1.00
   1  -2  -6   74.79    2.50
   1  -2  -6   73.09    1.90
  -1   2   6   68.79    2.60
   0  -2  -6    0.50    1.00
   0  -2  -6    0.50    0.70
   0  -2  -6    0.40    0.80
   0   2   6   -0.30    1.00
  -1  -2  -6  194.48    4.40
  -1  -2  -6  189.58    4.40
  -1  -2  -6  190.08    4.00
   1   2   6  183.88    4.60
  -2  -2  -6    1.60    0.60
  -2  -2  -6   -0.80    1.00
  -2  -2  -6   -0.50    0.80
   2   2   6    1.50    1.20
  -3  -2  -6  257.97    6.10
  -3  -2  -6  267.87    4.50
   3   2   6  260.17    6.20
  -4  -2  -6   17.50    2.00
   4   2   6   11.30    1.40
   4   2   6   13.40    1.80
  -5  -2  -6  236.68    6.70
  -5  -2  -6  253.07    6.50
   5   2   6  237.08    6.20
   5   2   6  231.28    6.00
  -6  -2  -6   95.19    4.40
  -6  -2  -6  101.69    4.40
   6   2   6   87.69    3.70
   6   2   6   87.59    4.00
  -7  -2  -6    7.10    2.00
  -7  -2  -6    8.80    2.20
   7   2   6    7.90    1.70
   7   2   6    7.90    1.80
  -8  -2  -6   10.70    2.60
  -8  -2  -6    8.00    2.30
   8   2   6    8.50    1.90
   8   2   6   18.50    2.60
  -9  -2  -6    8.60    2.60
   9   2   6    3.90    1.80
   9   2   6    3.00    1.70
 -10  -2  -6  103.49    6.20
 -11  -2  -6   15.90    3.50
 -12  -2  -6   -4.20    2.50
   9  -3  -6    4.60    1.80
   9  -3  -6    5.00    2.00
   8  -3  -6    0.20    1.50
   8  -3  -6   -2.60    1.20
  -8   3   6    0.20    1.90
   7  -3  -6   54.69    3.50
   7  -3  -6   49.90    3.30
  -7   3   6   59.39    3.80
   6  -3  -6   84.89    3.70
   6  -3  -6   79.79    3.60
  -6   3   6   83.69    3.90
   5  -3  -6  207.88    5.40
   5  -3  -6  196.18    5.20
  -5   3   6  196.78    5.40
   4  -3  -6   -1.00    0.80
   4  -3  -6   -1.20    0.70
  -4   3   6    0.10    1.00
   3  -3  -6  146.69    3.80
   3  -3  -6  150.18    3.90
  -3   3   6  149.69    3.90
   2  -3  -6   28.70    1.70
  -2   3   6   35.70    1.90
   1  -3  -6   60.69    2.20
   1  -3  -6   64.59    3.10
  -1   3   6   61.99    2.30
   0  -3  -6   17.00    1.40
   0  -3  -6   16.80    0.90
   0  -3  -6   14.20    1.70
   0   3   6   18.80    1.60
  -1  -3  -6    1.80    0.80
  -1  -3  -6    2.00    1.00
  -1  -3  -6    2.20    0.90
   1   3   6    0.80    1.00
  -2  -3  -6  243.88    5.50
  -2  -3  -6  247.08    5.50
  -2  -3  -6  248.28    5.00
   2   3   6  243.88    5.80
  -3  -3  -6  137.49    4.20
  -3  -3  -6  134.59    4.00
  -3  -3  -6  132.19    3.20
   3   3   6  138.99    4.40
  -4  -3  -6   14.90    1.90
   4   3   6   12.20    1.90
   4   3   6   11.70    1.90
  -5  -3  -6   11.10    1.90
  -5  -3  -6    3.80    1.60
   5   3   6    5.40    1.70
   5   3   6    6.40    1.20
   5   3   6    5.60    1.70
  -6  -3  -6  157.98    5.80
  -6  -3  -6  164.78    5.70
   6   3   6  169.28    5.20
   6   3   6  165.98    5.50
  -7  -3  -6    4.40    2.00
  -7  -3  -6    4.40    2.10
   7   3   6    5.80    1.90
   7   3   6    7.10    1.60
  -8  -3  -6   42.60    3.90
  -8  -3  -6   41.70    4.00
   8   3   6   41.30    3.40
   8   3   6   42.10    3.20
  -9  -3  -6    0.70    2.10
   9   3   6   -4.20    1.60
 -10  -3  -6  100.99    6.20
  10   3   6  104.49    5.10
 -11  -3  -6   32.60    4.60
 -12  -3  -6    4.40    3.10
   8  -4  -6    8.50    1.90
   8  -4  -6    5.30    1.80
   7  -4  -6    0.30    1.30
   7  -4  -6    0.30    1.40
   6  -4  -6    8.00    1.60
   6  -4  -6    6.30    1.50
  -6   4   6    8.10    1.80
   5  -4  -6  546.15   10.30
   5  -4  -6  551.94   10.40
  -5   4   6  547.75   10.40
   4  -4  -6   15.20    1.50
   4  -4  -6   18.50    1.70
  -4   4   6   19.30    1.70
   3  -4  -6   88.79    2.90
   3  -4  -6   94.39    2.90
  -3   4   6   96.79    2.90
   2  -4  -6   36.80    1.70
   2  -4  -6   29.70    2.90
  -2   4   6   34.00    1.80
   1  -4  -6    3.80    1.50
   1  -4  -6    3.00    0.80
  -1   4   6    3.40    0.90
   0  -4  -6   42.70    2.60
   0  -4  -6   42.90    1.90
   0   4   6   41.00    2.10
  -1  -4  -6   21.20    1.60
  -1  -4  -6   18.60    1.90
   1   4   6   20.50    1.70
  -2  -4  -6  306.77    6.20
  -2  -4  -6  317.67    6.60
  -2  -4  -6  317.87    6.60
   2   4   6  319.27    6.90
  -3  -4  -6 1138.09   18.50
  -3  -4  -6 1122.69   18.40
  -3  -4  -6 1151.08   18.00
   3   4   6 1123.79   18.90
  -4  -4  -6  329.57    7.50
  -4  -4  -6  327.67    6.60
  -4  -4  -6  330.37    7.30
   4   4   6  332.67    7.80
  -5  -4  -6    1.30    1.60
  -5  -4  -6    0.30    1.50
   5   4   6    1.70    1.70
   5   4   6    4.00    1.60
  -6  -4  -6    5.20    1.90
  -6  -4  -6   -1.50    1.60
   6   4   6   -0.50    1.50
  -7  -4  -6  241.08    7.50
  -7  -4  -6  240.38    7.70
   7   4   6  238.78    7.20
   7   4   6  229.78    6.70
  -8  -4  -6   -1.60    1.80
  -8  -4  -6    0.00    1.90
   8   4   6   -0.70    1.80
  -9  -4  -6   11.60    2.80
  -9  -4  -6   19.40    3.40
   9   4   6   18.90    3.00
 -10  -4  -6    0.90    2.40
  10   4   6    2.20    2.10
 -11  -4  -6   -3.00    2.40
  11   4   6    0.30    2.10
 -12  -4  -6   25.40    4.40
   8  -5  -6   49.30    3.50
   8  -5  -6   48.20    3.40
   7  -5  -6   27.90    2.60
   7  -5  -6   27.30    2.40
   6  -5  -6    0.10    1.10
   6  -5  -6   -0.70    1.00
   5  -5  -6    8.30    1.30
   5  -5  -6    8.40    1.40
   4  -5  -6   32.10    2.10
   4  -5  -6   32.30    2.00
  -4   5   6   29.00    2.40
   3  -5  -6   14.00    2.60
   3  -5  -6   19.30    1.50
   3  -5  -6   18.60    1.50
  -3   5   6   20.10    1.50
   2  -5  -6   -0.30    0.70
   2  -5  -6    2.90    2.00
  -2   5   6    0.70    0.80
   1  -5  -6    7.70    1.90
   1  -5  -6   10.70    1.10
  -1   5   6   12.30    1.20
   0  -5  -6  156.08    5.30
   0  -5  -6  162.28    3.90
   0   5   6  162.38    4.00
  -1  -5  -6  125.49    4.40
  -1  -5  -6  126.49    3.60
   1   5   6  131.29    3.80
  -2  -5  -6   35.60    2.50
  -2  -5  -6   36.40    1.70
  -2  -5  -6   40.00    2.20
   2   5   6   35.40    2.50
  -3  -5  -6 1477.85   23.00
  -3  -5  -6 1422.76   22.80
  -3  -5  -6 1411.36   22.40
   3   5   6 1404.26   23.20
  -4  -5  -6   80.79    4.00
  -4  -5  -6   76.79    3.10
  -4  -5  -6   75.29    3.30
  -4  -5  -6   72.29    3.30
   4   5   6   75.49    3.80
  -5  -5  -6  207.08    6.60
  -5  -5  -6  205.48    5.30
  -5  -5  -6  203.58    6.00
  -5  -5  -6  202.08    5.80
   5   5   6  205.28    6.20
   5   5   6  208.78    6.80
  -6  -5  -6  121.59    5.00
  -6  -5  -6  118.49    5.40
   6   5   6  117.49    5.00
   6   5   6  121.59    5.50
  -7  -5  -6   10.10    2.50
  -7  -5  -6   10.10    2.30
   7   5   6    9.40    2.30
  -8  -5  -6  163.48    6.70
  -8  -5  -6  168.88    7.10
   8   5   6  164.68    6.50
  -9  -5  -6   19.50    3.40
  -9  -5  -6   20.50    3.30
   9   5   6   24.60    3.40
 -10  -5  -6   11.90    3.10
 -10  -5  -6   18.40    3.50
  10   5   6   15.30    3.00
 -11  -5  -6   17.50    3.70
  11   5   6   15.30    3.20
 -12  -5  -6    7.20    3.40
  12   5   6   21.80    3.50
   7  -6  -6   18.40    2.10
   7  -6  -6   23.10    2.30
   6  -6  -6   16.10    1.90
   6  -6  -6   17.70    1.90
   5  -6  -6    1.30    1.00
   5  -6  -6   -1.00    0.90
   4  -6  -6   16.60    1.50
   4  -6  -6   19.30    1.60
   3  -6  -6   40.50    4.00
   3  -6  -6   50.49    2.10
   2  -6  -6   21.50    3.00
   2  -6  -6   25.70    1.60
  -2   6   6   25.10    1.50
   1  -6  -6    7.90    1.00
   1  -6  -6    7.10    2.20
  -1   6   6    8.00    1.10
   0  -6  -6   34.40    3.10
   0  -6  -6   36.50    1.90
   0   6   6   36.70    2.00
  -1  -6  -6   60.79    2.50
  -1  -6  -6   58.39    3.50
   1   6   6   64.89    2.80
  -2  -6  -6    4.00    1.10
  -2  -6  -6    4.80    1.60
   2   6   6    5.90    1.40
  -3  -6  -6   84.49    2.90
  -3  -6  -6   84.99    4.00
  -3  -6  -6   87.99    3.40
  -3  -6  -6   95.39    3.90
   3   6   6   91.69    3.90
  -4  -6  -6    1.30    1.30
  -4  -6  -6    5.30    1.80
  -4  -6  -6    1.30    1.20
  -4  -6  -6    3.90    1.30
   4   6   6    3.40    1.60
  -5  -6  -6  123.49    5.30
  -5  -6  -6  124.79    4.40
  -5  -6  -6  128.69    4.60
  -5  -6  -6  123.19    4.70
   5   6   6  124.89    5.10
  -6  -6  -6   93.09    4.10
  -6  -6  -6   99.59    4.00
  -6  -6  -6   91.99    5.00
  -6  -6  -6   83.39    4.40
   6   6   6   92.69    5.30
   6   6   6   92.49    4.80
  -7  -6  -6   15.80    2.90
  -7  -6  -6   20.80    3.00
   7   6   6   19.40    3.20
   7   6   6   20.00    3.00
  -8  -6  -6    1.30    2.40
  -8  -6  -6    1.90    2.30
   8   6   6    3.90    2.20
  -9  -6  -6    4.90    2.60
  -9  -6  -6    3.80    2.40
   9   6   6   10.00    2.80
 -10  -6  -6   21.50    3.90
 -10  -6  -6   22.40    4.10
  10   6   6   21.20    3.50
 -11  -6  -6  173.18    8.20
  11   6   6  148.09    7.20
 -12  -6  -6   10.00    3.50
  12   6   6    9.00    3.10
   6  -7  -6   21.40    1.90
   6  -7  -6   24.80    2.00
   5  -7  -6   15.60    1.60
   5  -7  -6   17.20    1.50
   4  -7  -6    2.00    0.90
   4  -7  -6    1.40    0.90
   3  -7  -6   51.89    5.20
   3  -7  -6   53.99    2.10
   2  -7  -6   59.69    5.10
   2  -7  -6   60.09    2.20
   1  -7  -6    8.30    2.40
   1  -7  -6    6.10    1.00
  -1   7   6    8.10    1.10
   0  -7  -6    6.80    2.30
   0  -7  -6    7.50    1.10
   0   7   6    9.00    1.30
  -1  -7  -6   45.30    3.80
  -1  -7  -6   42.40    2.30
   1   7   6   40.10    2.50
  -2  -7  -6   38.90    2.40
  -2  -7  -6   47.50    3.50
  -2  -7  -6   45.10    3.20
   2   7   6   45.20    2.90
  -3  -7  -6   24.30    2.10
  -3  -7  -6   24.90    2.70
  -3  -7  -6   28.00    2.90
  -3  -7  -6   22.80    1.40
   3   7   6   24.00    2.40
  -4  -7  -6   -1.20    1.10
  -4  -7  -6   -0.30    1.00
  -4  -7  -6    2.10    1.50
  -4  -7  -6    2.00    1.70
   4   7   6    2.60    1.60
  -5  -7  -6    5.80    1.50
  -5  -7  -6    8.30    1.90
  -5  -7  -6    7.40    2.30
  -5  -7  -6    6.90    1.80
   5   7   6    7.00    2.00
  -6  -7  -6    0.60    1.20
  -6  -7  -6    0.70    1.60
  -6  -7  -6    3.70    1.80
  -6  -7  -6    3.10    2.00
   6   7   6    4.20    2.70
   6   7   6   -0.80    1.80
  -7  -7  -6   99.89    4.40
  -7  -7  -6   93.09    5.50
  -7  -7  -6   82.99    4.70
   7   7   6   89.89    5.20
   7   7   6   98.99    5.70
  -8  -7  -6    2.40    2.10
  -8  -7  -6    6.40    2.80
   8   7   6    6.00    2.60
  -9  -7  -6    3.90    2.70
  -9  -7  -6    5.60    2.70
   9   7   6    2.80    2.50
 -10  -7  -6    1.20    2.60
 -10  -7  -6    4.40    2.80
  10   7   6    3.00    2.60
 -11  -7  -6    2.30    2.80
 -11  -7  -6    5.10    3.00
  11   7   6   -2.10    2.30
 -12  -7  -6    5.00    3.20
  12   7   6    6.90    3.20
   5  -8  -6    4.70    1.00
   5  -8  -6    4.00    1.00
   4  -8  -6   19.50    1.50
   4  -8  -6   22.10    1.60
   4  -8  -6   21.70    4.00
   3  -8  -6   84.89    2.60
   3  -8  -6   86.89    5.90
   2  -8  -6   15.70    1.30
   2  -8  -6   20.70    3.70
   1  -8  -6   76.29    5.30
   1  -8  -6   80.99    2.80
   0  -8  -6  180.08    4.60
   0  -8  -6  182.58    7.20
   0  -8  -6  188.58    5.00
   0   8   6  185.08    4.70
  -1  -8  -6    5.20    1.20
  -1  -8  -6    5.20    1.60
  -1  -8  -6    2.40    1.90
   1   8   6    3.20    1.40
  -2  -8  -6  128.19    4.80
  -2  -8  -6  136.79    5.80
  -2  -8  -6  136.09    4.30
   2   8   6  136.09    4.60
  -3  -8  -6    7.50    1.60
  -3  -8  -6    1.70    1.80
  -3  -8  -6    8.70    2.20
   3   8   6    7.80    1.90
  -4  -8  -6    4.90    1.90
  -4  -8  -6    6.80    2.20
  -4  -8  -6    4.20    1.50
  -4  -8  -6    3.40    1.10
   4   8   6    3.00    1.80
  -5  -8  -6    3.30    1.50
  -5  -8  -6   -0.10    1.50
  -5  -8  -6    1.20    1.40
  -5  -8  -6   -1.50    1.80
   5   8   6   -0.50    1.80
  -6  -8  -6    8.60    2.10
  -6  -8  -6   13.70    2.90
  -6  -8  -6   19.50    3.50
  -6  -8  -6   10.10    2.10
   6   8   6   11.90    3.00
   6   8   6    9.90    2.60
  -7  -8  -6   29.30    3.20
  -7  -8  -6   22.60    3.40
  -7  -8  -6   29.60    3.20
   7   8   6   23.40    3.80
   7   8   6   26.00    3.40
  -8  -8  -6    0.10    2.10
  -8  -8  -6    0.40    1.70
  -8  -8  -6   -1.10    2.30
   8   8   6   -2.10    2.10
  -9  -8  -6   10.70    2.90
  -9  -8  -6    9.50    3.20
   9   8   6   12.20    3.10
 -10  -8  -6    0.80    2.70
 -10  -8  -6   -0.30    2.60
  10   8   6    0.60    2.60
 -11  -8  -6   41.50    5.40
 -11  -8  -6   39.50    4.90
  11   8   6   43.90    5.10
 -12  -8  -6   12.40    3.80
  12   8   6   24.50    4.30
   4  -9  -6    6.00    3.70
   4  -9  -6    3.70    0.80
   4  -9  -6    3.30    0.80
   3  -9  -6    0.80    0.80
   3  -9  -6   -1.50    2.50
   3  -9  -6   -0.20    0.70
   2  -9  -6   -0.60    2.30
   2  -9  -6    3.50    0.90
   1  -9  -6   15.40    1.60
   1  -9  -6   18.70    1.60
   1  -9  -6   10.60    3.00
   0  -9  -6   55.09    4.80
   0  -9  -6   61.59    3.00
   0  -9  -6   61.39    2.70
  -1  -9  -6   30.60    2.30
  -1  -9  -6   23.90    2.50
  -1  -9  -6   27.40    3.80
   1   9   6   31.10    2.50
  -2  -9  -6   62.19    3.20
  -2  -9  -6   57.39    3.70
  -2  -9  -6   52.49    4.40
   2   9   6   57.89    3.50
  -3  -9  -6   20.00    3.10
  -3  -9  -6   15.80    2.60
  -3  -9  -6   14.90    2.00
   3   9   6   19.60    2.60
  -4  -9  -6  216.28    6.50
  -4  -9  -6  224.08    7.30
  -4  -9  -6  214.88    7.40
   4   9   6  217.58    7.00
  -5  -9  -6   52.39    2.80
  -5  -9  -6   57.19    3.70
  -5  -9  -6   48.60    4.30
  -5  -9  -6   57.49    4.10
   5   9   6   55.09    4.30
  -6  -9  -6    2.40    2.00
  -6  -9  -6    2.30    2.30
  -6  -9  -6    0.90    1.50
   6   9   6    0.20    2.00
   6   9   6    5.20    3.10
  -7  -9  -6   19.70    2.80
  -7  -9  -6   13.20    2.60
  -7  -9  -6   16.10    3.40
   7   9   6   12.50    3.70
   7   9   6   19.70    3.20
  -8  -9  -6    1.10    2.20
  -8  -9  -6   -2.40    2.30
  -8  -9  -6    0.90    2.00
   8   9   6    2.70    3.40
   8   9   6   -2.70    2.20
  -9  -9  -6    3.20    2.10
  -9  -9  -6    5.40    2.80
  -9  -9  -6    5.20    2.60
   9   9   6    6.10    2.70
 -10  -9  -6   14.30    3.50
 -10  -9  -6    8.60    2.70
 -10  -9  -6    6.90    3.30
  10   9   6   12.80    3.50
 -11  -9  -6    4.80    3.30
 -11  -9  -6    0.70    2.80
  11   9   6    3.10    3.10
 -12  -9  -6  109.09    7.50
  12   9   6   92.19    7.40
   3 -10  -6    4.40    3.50
   3 -10  -6    1.80    0.80
   2 -10  -6    2.00    3.10
   2 -10  -6    2.30    0.90
   1 -10  -6    0.20    1.00
   1 -10  -6    1.20    1.00
   1 -10  -6    2.50    2.90
   0 -10  -6    2.40    1.10
   0 -10  -6    2.60    1.30
   0 -10  -6    1.80    2.40
  -1 -10  -6    4.40    1.70
  -1 -10  -6    5.30    1.40
  -1 -10  -6    6.50    2.60
  -2 -10  -6    1.30    1.30
  -2 -10  -6   -0.10    1.60
  -2 -10  -6    1.30    2.20
   2  10   6   -2.00    1.50
  -3 -10  -6   11.30    3.00
  -3 -10  -6   10.10    2.40
  -3 -10  -6    8.40    1.80
   3  10   6   12.00    2.40
  -4 -10  -6   70.69    4.70
  -4 -10  -6   71.29    4.00
  -4 -10  -6   68.29    5.00
   4  10   6   72.89    4.50
  -5 -10  -6  155.08    6.70
  -5 -10  -6  153.88    5.90
  -5 -10  -6  152.88    6.90
   5  10   6  160.18    6.50
  -6 -10  -6  102.79    5.50
  -6 -10  -6  101.29    6.10
   6  10   6  105.19    5.90
   6  10   6  104.79    6.90
  -7 -10  -6    4.70    2.80
  -7 -10  -6    7.20    2.10
  -7 -10  -6    2.90    2.20
   7  10   6    4.40    3.40
   7  10   6    2.20    2.40
  -8 -10  -6    1.00    2.10
  -8 -10  -6    5.40    2.30
  -8 -10  -6    0.30    2.80
   8  10   6    1.20    3.30
   8  10   6    1.60    2.50
  -9 -10  -6   17.10    4.00
  -9 -10  -6   18.30    3.50
  -9 -10  -6   24.60    3.60
   9  10   6   19.30    3.60
 -10 -10  -6    6.20    3.00
 -10 -10  -6    4.00    2.40
 -10 -10  -6   -1.50    2.80
  10  10   6    7.20    3.20
 -11 -10  -6   10.70    2.90
 -11 -10  -6   10.10    3.60
  11  10   6    5.50    3.40
   2 -11  -6   15.10    1.40
   2 -11  -6   15.50    4.20
   1 -11  -6    1.30    1.00
   1 -11  -6   -1.30    3.00
   0 -11  -6    1.60    2.90
   0 -11  -6    2.30    1.20
  -1 -11  -6   48.60    5.30
  -1 -11  -6   43.70    2.90
  -1 -11  -6   41.50    3.20
  -2 -11  -6    3.60    1.90
  -2 -11  -6    6.00    3.00
  -2 -11  -6   -0.40    1.30
   2  11   6    4.70    2.30
  -3 -11  -6   63.59    3.80
  -3 -11  -6   54.89    4.40
  -3 -11  -6   62.09    5.50
   3  11   6   59.69    4.20
  -4 -11  -6   27.00    2.90
  -4 -11  -6   20.50    3.20
  -4 -11  -6   31.20    4.20
   4  11   6   23.10    3.20
  -5 -11  -6    5.80    2.70
  -5 -11  -6    1.20    2.30
  -5 -11  -6    5.00    2.00
   5  11   6    4.30    2.40
  -6 -11  -6   24.50    3.70
  -6 -11  -6   25.30    4.00
   6  11   6   27.60    3.60
   6  11   6   27.90    4.80
  -7 -11  -6    2.00    2.60
  -7 -11  -6   -1.20    2.10
   7  11   6    2.20    2.50
   7  11   6    1.60    3.50
  -8 -11  -6    2.40    2.40
  -8 -11  -6   -1.10    2.80
   8  11   6   -4.50    3.10
   8  11   6    2.60    2.70
  -9 -11  -6    1.90    2.30
  -9 -11  -6    1.90    2.40
  -9 -11  -6    3.40    3.10
   9  11   6    1.30    2.80
 -10 -11  -6    0.70    2.20
 -10 -11  -6    1.40    2.60
 -10 -11  -6    2.10    3.10
  10  11   6    2.60    3.10
 -11 -11  -6   -1.80    2.20
 -11 -11  -6    2.50    3.10
  11  11   6   -3.00    3.00
   0 -12  -6    1.10    1.20
   0 -12  -6    6.60    3.60
  -1 -12  -6   27.00    4.80
  -1 -12  -6   23.00    2.40
  -2 -12  -6    9.30    1.90
  -2 -12  -6   13.40    3.50
  -3 -12  -6    2.20    1.70
  -3 -12  -6    5.20    2.30
  -3 -12  -6    7.80    2.90
   3  12   6    3.70    2.20
  -4 -12  -6   10.90    2.90
  -4 -12  -6    8.60    3.20
  -4 -12  -6    7.60    2.10
   4  12   6    6.30    2.50
  -5 -12  -6   11.10    2.40
  -5 -12  -6   10.90    3.40
  -5 -12  -6    7.10    2.90
   5  12   6    7.10    2.80
  -6 -12  -6   48.60    5.10
  -6 -12  -6   49.70    5.20
   6  12   6   44.80    4.60
   6  12   6   39.70    5.70
  -7 -12  -6    8.50    3.30
  -7 -12  -6   11.60    3.20
   7  12   6   11.50    4.40
   7  12   6   10.80    3.10
  -8 -12  -6    5.60    3.30
  -8 -12  -6    6.00    2.80
   8  12   6    5.80    3.30
   8  12   6    3.10    3.80
  -9 -12  -6   45.60    5.80
  -9 -12  -6   48.10    5.00
   9  12   6   48.30    5.50
 -10 -12  -6    2.60    2.60
  10  12   6    4.80    3.50
  -2 -13  -6   76.79    4.10
  -2 -13  -6   69.09    6.80
  -3 -13  -6   -2.10    2.50
  -3 -13  -6   -1.70    1.40
  -4 -13  -6    4.10    3.20
  -4 -13  -6    2.40    1.80
   4  13   6    2.40    2.40
  -5 -13  -6    5.00    3.30
   5  13   6    3.30    2.70
  -6 -13  -6    1.40    2.50
   6  13   6   -1.20    2.50
   6  13   6    0.30    3.50
  -7 -13  -6   -0.30    2.70
   7  13   6   -1.30    3.10
   7  13   6    1.60    2.70
  -8 -13  -6   12.90    3.50
   8  13   6    8.00    3.40
   8  13   6   14.20    4.70
   5  13  -7   -2.70    2.50
  -5 -13   7   -0.20    3.00
   4  13  -7    3.80    2.70
  -4 -13   7   -5.10    2.60
   3  13  -7   92.29    6.00
  -3 -13   7   84.09    7.30
   8  12  -7   38.70    5.00
  -8 -12   7   42.80    5.70
   7  12  -7   -4.80    2.40
  -7 -12   7    0.60    2.90
   6  12  -7    2.00    2.80
  -6 -12   7    1.50    3.00
   5  12  -7    2.00    2.60
  -5 -12   7   -2.20    2.30
   4  12  -7    1.60    2.50
  -4 -12   7    1.30    2.70
   3  12  -7    2.40    2.50
  -3 -12   7    3.10    2.90
   2  12  -7   -1.80    2.10
  -2 -12   7    1.70    1.90
  -2 -12   7   -0.70    2.60
   1  12  -7   22.60    3.30
  -1 -12   7   22.30    3.90
  -1 -12   7   15.40    2.70
   0 -12   7    8.50    3.30
   0 -12   7   14.90    2.60
   9  11  -7   10.80    3.60
  -9 -11   7    8.50    3.30
   8  11  -7   51.19    5.60
  -8 -11   7   60.49    5.20
   7  11  -7   59.29    5.70
  -7 -11   7   62.79    4.90
   6  11  -7    8.40    3.00
  -6 -11   7    8.00    3.20
   5  11  -7    9.20    3.00
  -5 -11   7    6.40    3.10
   4  11  -7    3.60    2.60
  -4 -11   7   -0.40    2.40
   3  11  -7    4.90    2.50
  -3 -11   7    6.00    2.90
  -3 -11   7    2.70    3.00
   2  11  -7    0.40    2.00
  -2 -11   7   -3.90    2.30
  -2 -11   7   -1.50    1.50
   1  11  -7   10.80    2.60
  -1 -11   7    8.70    2.10
  -1 -11   7    3.70    2.60
   0  11  -7    8.90    2.30
   0 -11   7    5.60    1.90
   0 -11   7    4.40    2.90
   0 -11   7    7.40    2.20
   1 -11   7   12.70    3.40
   1 -11   7   12.30    2.40
   1 -11   7    9.60    2.20
   2 -11   7    5.80    2.70
   2 -11   7    3.60    1.70
  10  10  -7   10.20    3.60
 -10 -10   7    8.90    3.70
   9  10  -7   30.80    4.50
  -9 -10   7   22.30    4.20
   8  10  -7   38.90    4.80
  -8 -10   7   35.20    4.20
   7  10  -7    6.30    2.90
  -7 -10   7    7.30    2.70
   6  10  -7    1.10    2.50
  -6 -10   7   -2.50    2.40
  -6 -10   7    2.80    2.20
   5  10  -7    1.60    2.40
  -5 -10   7    3.10    1.90
  -5 -10   7    5.40    2.60
   4  10  -7   72.79    5.20
  -4 -10   7   74.89    6.00
   3  10  -7  109.89    5.70
  -3 -10   7  116.39    5.40
  -3 -10   7  114.79    6.40
   2  10  -7   24.50    3.30
  -2 -10   7   26.30    2.90
  -2 -10   7   20.00    3.30
   1  10  -7   29.20    3.20
  -1 -10   7   28.60    4.00
  -1 -10   7   28.50    3.00
  -1 -10   7   31.90    3.10
   0  10  -7   25.90    3.00
   0 -10   7   30.10    3.00
   0 -10   7   29.30    2.90
   0 -10   7   23.70    3.50
  -1  10  -7   -1.40    1.70
   1 -10   7    0.50    1.50
   1 -10   7   -0.20    1.40
   1 -10   7   -1.20    2.10
   2 -10   7   14.40    3.40
   2 -10   7   14.40    2.20
   3 -10   7   -1.40    1.30
   3 -10   7    1.30    2.40
   4 -10   7    0.00    1.40
   4 -10   7    2.00    2.70
  10   9  -7    3.40    3.00
 -10  -9   7    7.10    3.40
   9   9  -7    3.30    2.90
  -9  -9   7    2.80    2.80
   8   9  -7   10.70    3.20
  -8  -9   7   12.20    3.40
   7   9  -7   -1.00    2.20
  -7  -9   7   -2.00    2.10
   6   9  -7   27.70    3.80
  -6  -9   7   36.20    3.80
   5   9  -7   17.30    3.10
  -5  -9   7   17.30    2.70
  -5  -9   7   16.30    3.30
   4   9  -7    7.40    2.50
  -4  -9   7    3.90    2.50
  -4  -9   7    8.60    2.00
   3   9  -7  247.78    8.00
  -3  -9   7  260.87    8.60
  -3  -9   7  268.67    7.90
   2   9  -7    6.00    2.10
  -2  -9   7    2.60    1.60
  -2  -9   7    6.70    2.40
   1   9  -7   73.89    4.30
  -1  -9   7   80.39    4.20
  -1  -9   7   79.09    4.20
  -1  -9   7   82.49    5.20
   0   9  -7   -1.50    1.80
   0   9  -7   -1.40    1.60
   0  -9   7    0.10    1.30
   0  -9   7   -2.30    1.20
   0  -9   7    3.00    2.10
  -1   9  -7   31.00    3.00
   1  -9   7   25.50    2.50
   1  -9   7   27.00    3.70
   1  -9   7   34.10    2.90
  -2   9  -7    9.40    2.10
   2  -9   7    7.60    2.60
   2  -9   7   14.30    2.10
   3  -9   7    2.50    2.50
   3  -9   7    1.30    1.30
   4  -9   7    4.40    1.60
   4  -9   7    4.10    2.70
   5  -9   7    0.10    1.30
   5  -9   7   -0.90    2.50
  11   8  -7   -0.30    2.70
 -11  -8   7   -4.80    2.80
  10   8  -7    4.30    3.00
 -10  -8   7    2.00    3.20
   9   8  -7   14.40    3.60
  -9  -8   7   14.20    3.60
   8   8  -7    3.60    2.70
  -8  -8   7    0.60    2.60
   7   8  -7   74.29    5.40
  -7  -8   7   67.59    5.10
   6   8  -7   -2.20    2.00
  -6  -8   7    1.70    2.20
   5   8  -7    1.30    2.10
  -5  -8   7    1.20    1.80
   4   8  -7    3.00    2.10
  -4  -8   7    0.80    1.60
  -4  -8   7    2.40    2.50
   3   8  -7  171.78    6.30
  -3  -8   7  182.18    5.40
  -3  -8   7  179.48    6.10
  -3  -8   7  174.08    6.60
   2   8  -7  146.79    5.70
  -2  -8   7  150.08    3.90
  -2  -8   7  146.59    5.40
  -2  -8   7  160.28    5.50
  -2  -8   7  141.39    6.20
   1   8  -7   22.50    2.70
  -1  -8   7   20.60    2.40
  -1  -8   7   24.40    3.30
  -1  -8   7   27.40    2.60
   0   8  -7  149.29    5.30
   0   8  -7  152.08    5.30
   0  -8   7  138.69    5.00
   0  -8   7  144.09    5.00
   0  -8   7  134.49    5.80
  -1   8  -7   22.30    2.60
  -1   8  -7   17.90    2.30
   1  -8   7   17.70    2.20
   1  -8   7   16.30    2.10
   1  -8   7   19.80    3.10
  -2   8  -7   16.70    2.20
   2  -8   7   21.60    2.20
   2  -8   7   17.60    2.80
  -3   8  -7    9.20    2.00
   3  -8   7    6.80    1.60
   3  -8   7    5.80    2.50
   4  -8   7    1.30    1.30
   4  -8   7    4.40    2.40
   5  -8   7   14.00    3.30
   5  -8   7   16.60    2.20
   6  -8   7   55.89    3.40
   6  -8   7   45.10    5.10
  11   7  -7    6.60    3.10
 -11  -7   7    7.50    3.60
  10   7  -7  100.99    6.40
 -10  -7   7  103.09    7.20
   9   7  -7    0.10    2.40
  -9  -7   7    1.60    2.70
   8   7  -7   26.30    3.70
  -8  -7   7   25.70    3.90
   7   7  -7   51.39    4.70
  -7  -7   7   48.30    4.60
   6   7  -7    2.10    2.10
  -6  -7   7    0.10    2.10
   5   7  -7   21.80    3.00
  -5  -7   7   23.00    3.10
   4   7  -7   49.40    4.00
  -4  -7   7   41.80    3.30
  -4  -7   7   39.80    3.30
   3   7  -7   58.59    3.90
  -3  -7   7   57.49    3.50
  -3  -7   7   55.99    3.40
   2   7  -7   13.40    2.30
  -2  -7   7    9.80    1.80
  -2  -7   7   16.80    2.20
  -2  -7   7   12.10    1.70
  -2  -7   7   13.70    2.40
   1   7  -7   14.30    2.30
  -1  -7   7   16.70    2.10
  -1  -7   7   16.80    2.60
  -1  -7   7   15.50    1.30
  -1  -7   7   12.60    1.90
   0   7  -7   -0.40    1.50
   0   7  -7    1.70    1.50
   0  -7   7    3.30    1.30
   0  -7   7    2.60    1.60
   0  -7   7    2.10    1.20
  -1   7  -7   68.69    3.30
  -1   7  -7   66.19    3.50
   1  -7   7   69.29    3.50
   1  -7   7   69.59    3.30
   1  -7   7   77.29    4.30
  -2   7  -7    7.90    1.70
   2  -7   7    6.70    1.50
   2  -7   7    5.70    2.00
  -3   7  -7    7.40    1.70
   3  -7   7    5.70    2.20
   3  -7   7    4.80    1.40
  -4   7  -7    3.70    1.70
   4  -7   7    4.90    1.40
   4  -7   7    2.80    2.10
   5  -7   7   43.10    4.50
   5  -7   7   40.20    3.00
   6  -7   7   38.10    3.00
   6  -7   7   37.20    4.40
   7  -7   7   12.00    2.10
  11   6  -7    4.70    2.70
 -11  -6   7    5.00    3.30
  10   6  -7   23.70    3.70
 -10  -6   7   26.10    4.30
   9   6  -7   33.00    4.10
  -9  -6   7   31.30    4.20
   8   6  -7   26.40    3.60
  -8  -6   7   28.30    3.90
   7   6  -7   39.50    4.00
  -7  -6   7   30.70    3.80
   6   6  -7    0.70    1.90
  -6  -6   7   -2.50    2.00
   5   6  -7   12.00    2.50
  -5  -6   7   12.50    2.50
   4   6  -7    6.20    2.10
  -4  -6   7    8.60    2.10
  -4  -6   7    9.50    1.90
   3   6  -7   -1.70    1.40
  -3  -6   7    0.10    1.40
  -3  -6   7    0.00    1.30
   2   6  -7    3.50    1.60
  -2  -6   7    5.20    1.50
  -2  -6   7    6.20    1.40
  -2  -6   7    8.30    1.70
  -2  -6   7    6.20    1.90
   1   6  -7   30.90    2.70
  -1  -6   7   34.90    2.70
  -1  -6   7   32.60    2.60
  -1  -6   7   31.90    2.20
  -1  -6   7   33.90    2.90
   0   6  -7    4.80    1.60
   0  -6   7    6.60    0.70
   0  -6   7    6.00    1.40
   0  -6   7    6.00    1.70
   0  -6   7    5.60    1.40
  -1   6  -7   53.79    2.70
  -1   6  -7   55.59    3.10
   1  -6   7   56.19    2.90
   1  -6   7   50.29    3.40
   1  -6   7   48.10    2.90
  -2   6  -7   58.19    3.10
   2  -6   7   59.09    3.70
   2  -6   7   57.39    2.90
  -3   6  -7   40.60    2.90
   3  -6   7   38.10    3.50
   3  -6   7   40.90    2.60
  -4   6  -7   44.10    3.10
   4  -6   7   43.90    3.80
   4  -6   7   40.90    2.80
  -5   6  -7   -0.20    1.40
   5  -6   7   -2.60    1.80
   5  -6   7   -0.90    1.10
   6  -6   7    6.50    2.60
   6  -6   7    0.40    1.30
   7  -6   7    7.90    1.90
   8  -6   7   15.50    2.40
 -11  -5   7    5.60    3.40
  10   5  -7   12.70    2.90
 -10  -5   7   15.90    3.70
   9   5  -7    4.40    2.40
  -9  -5   7    3.50    2.80
   8   5  -7   65.19    4.80
  -8  -5   7   59.89    5.00
   7   5  -7   73.29    4.70
  -7  -5   7   85.19    5.30
   6   5  -7   27.70    3.20
  -6  -5   7   23.20    3.20
   5   5  -7  115.19    5.10
  -5  -5   7  122.49    5.40
   4   5  -7    1.00    1.60
  -4  -5   7   -1.80    1.50
  -4  -5   7   -0.60    1.10
   3   5  -7   12.10    2.00
  -3  -5   7   14.30    2.20
  -3  -5   7   10.40    1.80
   2   5  -7  155.28    5.10
  -2  -5   7  135.59    4.70
  -2  -5   7  148.79    4.70
  -2  -5   7  152.48    4.80
   1   5  -7  501.75   10.20
  -1  -5   7  512.45   10.10
  -1  -5   7  492.75    9.50
  -1  -5   7  483.95   10.30
  -1  -5   7  496.95    9.90
   0   5  -7   57.79    3.10
   0  -5   7   56.29    2.90
   0  -5   7   57.39    2.40
   0  -5   7   66.79    3.00
   0  -5   7   59.69    3.20
  -1   5  -7   59.49    3.10
   1  -5   7   63.49    2.90
   1  -5   7   65.29    3.40
   1  -5   7   64.89    3.00
  -2   5  -7    3.10    0.90
  -2   5  -7    3.40    1.40
   2  -5   7    2.30    1.10
   2  -5   7    2.00    1.40
  -3   5  -7   36.50    2.80
   3  -5   7   41.60    3.10
   3  -5   7   39.30    2.50
  -4   5  -7   34.30    2.70
   4  -5   7   32.50    3.20
   4  -5   7   28.30    2.30
  -5   5  -7   53.09    3.40
   5  -5   7   55.59    4.00
   5  -5   7   51.89    3.10
  -6   5  -7    5.70    2.00
   6  -5   7    7.40    1.70
   6  -5   7    7.60    2.30
  -7   5  -7  121.69    5.40
   7  -5   7  134.19    5.00
   8  -5   7    8.40    2.00
 -11  -4   7    3.60    3.00
  10   4  -7    1.90    2.20
 -10  -4   7    1.50    2.90
   9   4  -7    6.20    2.30
  -9  -4   7    3.80    2.80
   8   4  -7   65.39    4.40
  -8  -4   7   60.39    5.00
   7   4  -7   27.20    3.10
  -7  -4   7   27.10    3.40
   6   4  -7   53.99    3.80
   6   4  -7   56.59    3.90
  -6  -4   7   59.39    4.50
   5   4  -7  137.49    5.30
   5   4  -7  138.29    5.00
  -5  -4   7  139.59    5.60
   4   4  -7   68.29    3.80
  -4  -4   7   68.89    3.90
   3   4  -7  376.46    8.60
  -3  -4   7  363.76    8.40
  -3  -4   7  379.76    8.80
   2   4  -7   22.20    2.30
  -2  -4   7   20.80    1.90
  -2  -4   7   24.20    2.10
  -2  -4   7   25.80    2.40
   1   4  -7    4.80    1.50
  -1  -4   7    2.80    1.20
  -1  -4   7    3.20    1.20
  -1  -4   7    3.50    1.30
   0   4  -7   37.30    2.60
   0  -4   7   39.70    2.50
   0  -4   7   41.90    2.30
   0  -4   7   39.30    2.50
   0  -4   7   39.00    2.40
  -1   4  -7    2.10    1.30
   1  -4   7    3.80    1.00
   1  -4   7    3.90    1.20
   1  -4   7    2.40    1.00
   1  -4   7    1.60    1.20
  -2   4  -7    3.40    1.30
   2  -4   7    4.00    1.10
   2  -4   7    2.20    1.20
  -3   4  -7  105.79    3.80
   3  -4   7  104.09    3.60
   3  -4   7  105.89    4.00
  -4   4  -7   -0.30    1.20
   4  -4   7    0.40    0.90
   4  -4   7   -0.80    1.40
  -5   4  -7   60.29    3.50
   5  -4   7   70.29    3.80
   5  -4   7   65.29    3.20
  -6   4  -7   16.70    2.40
   6  -4   7   17.20    2.10
  -7   4  -7   14.10    2.50
   7  -4   7   15.50    2.20
  -8   4  -7   -1.60    1.70
   8  -4   7    1.30    1.50
  -9   4  -7    2.60    2.30
   9  -4   7    5.70    2.00
 -11  -3   7    2.60    3.10
 -10  -3   7    2.80    2.90
   9   3  -7   21.10    2.70
  -9  -3   7   21.30    3.90
   8   3  -7   13.10    2.40
  -8  -3   7    5.10    2.70
   7   3  -7   54.09    3.70
   7   3  -7   51.69    3.80
  -7  -3   7   64.49    4.90
   6   3  -7   53.59    3.60
   6   3  -7   53.29    3.50
   6   3  -7   47.90    3.50
  -6  -3   7   67.19    4.40
   5   3  -7    2.90    1.40
   5   3  -7    5.10    1.70
   5   3  -7    6.70    1.60
  -5  -3   7    7.20    2.20
   4   3  -7   13.00    2.00
   4   3  -7   24.20    2.30
   4   3  -7   16.60    2.00
  -4  -3   7   15.20    2.40
   3   3  -7   98.89    4.10
  -3  -3   7   98.29    4.20
   2   3  -7   68.69    3.40
  -2  -3   7   68.19    3.00
  -2  -3   7   65.99    3.30
  -2  -3   7   67.99    3.60
   1   3  -7   17.00    2.00
  -1  -3   7   19.70    2.00
  -1  -3   7   12.10    1.40
  -1  -3   7   18.20    1.70
   0   3  -7   11.20    1.70
   0  -3   7    7.70    1.50
   0  -3   7    6.80    1.40
   0  -3   7    7.90    1.20
   0  -3   7    9.10    1.40
  -1   3  -7   60.89    2.90
   1  -3   7   60.09    2.50
   1  -3   7   56.49    2.60
   1  -3   7   61.79    2.70
  -2   3  -7    1.90    1.20
   2  -3   7    2.60    0.90
   2  -3   7    1.70    1.00
   2  -3   7    1.30    1.00
  -3   3  -7   23.20    2.10
   3  -3   7   17.80    1.90
   3  -3   7   17.60    1.10
   3  -3   7   17.20    1.70
  -4   3  -7   62.69    3.20
   4  -3   7   61.39    3.00
   4  -3   7   61.89    2.90
  -5   3  -7   81.29    3.70
   5  -3   7   78.69    3.40
   5  -3   7   72.59    3.60
  -6   3  -7   80.39    4.00
   6  -3   7   82.19    3.80
  -7   3  -7   11.70    2.30
   7  -3   7   11.30    1.90
  -8   3  -7    6.10    2.40
   8  -3   7    7.00    1.90
  -9   3  -7    3.10    2.30
   9  -3   7    1.10    1.70
 -10   3  -7    0.10    2.30
  10  -3   7    0.70    1.80
 -11  -2   7    6.10    3.20
 -10  -2   7    4.10    3.00
  -9  -2   7   -3.10    2.20
   8   2  -7    0.90    1.80
   8   2  -7    0.90    1.60
  -8  -2   7    1.70    2.30
   7   2  -7    5.00    1.80
   7   2  -7    7.70    1.80
   7   2  -7   -0.10    1.60
  -7  -2   7    4.80    2.30
   6   2  -7   22.70    2.50
   6   2  -7   25.30    2.50
   6   2  -7   24.60    2.50
  -6  -2   7   27.40    3.20
   5   2  -7    0.70    1.20
   5   2  -7    0.50    1.40
   5   2  -7    1.90    1.30
  -5  -2   7   -0.80    1.60
   4   2  -7   10.90    1.50
   4   2  -7   11.40    1.80
   4   2  -7    8.60    1.30
  -4  -2   7   18.10    2.40
   3   2  -7   92.49    3.50
   3   2  -7   95.59    3.80
   3   2  -7   90.89    3.60
  -3  -2   7   91.19    4.00
   2   2  -7  219.88    5.60
   2   2  -7  230.28    5.80
  -2  -2   7  209.68    5.80
   1   2  -7    4.50    1.40
  -1  -2   7    8.40    1.40
  -1  -2   7   10.10    1.80
   0   2  -7    2.20    1.30
   0  -2   7   -0.60    0.80
   0  -2   7   -0.70    1.10
  -1   2  -7   34.30    2.30
   1  -2   7   32.00    1.70
   1  -2   7   32.00    2.10
   1  -2   7   34.20    2.20
  -2   2  -7   48.40    2.70
   2  -2   7   48.50    2.00
   2  -2   7   52.09    2.50
   2  -2   7   51.79    2.40
  -3   2  -7   46.20    2.70
   3  -2   7   50.19    2.20
   3  -2   7   49.40    2.20
   3  -2   7   51.29    2.50
  -4   2  -7  132.69    4.40
   4  -2   7  124.79    3.80
   4  -2   7  126.89    3.20
   4  -2   7  126.79    4.00
  -5   2  -7   12.30    2.00
  -5   2  -7   17.80    2.10
   5  -2   7   10.70    1.70
   5  -2   7   13.50    0.90
  -6   2  -7   -2.00    1.40
   6  -2   7   -1.00    1.00
  -7   2  -7   21.40    2.80
   7  -2   7   14.70    2.10
  -8   2  -7    8.10    2.30
   8  -2   7    4.80    1.70
  -9   2  -7    3.50    2.30
   9  -2   7    7.80    2.10
 -10   2  -7    8.20    2.90
  10  -2   7    3.80    2.00
 -10  -1   7    6.40    3.00
   9   1  -7   -2.00    1.60
  -9  -1   7   -0.40    2.40
   8   1  -7   57.69    4.00
   8   1  -7   60.69    4.20
  -8  -1   7   53.79    4.50
   7   1  -7   47.30    3.50
   7   1  -7   43.10    2.70
   7   1  -7   44.00    3.50
  -7  -1   7   37.50    3.70
   6   1  -7    7.70    1.70
   6   1  -7    5.70    1.50
   6   1  -7    4.40    1.50
  -6  -1   7    6.70    2.10
   5   1  -7    4.80    1.40
   5   1  -7    2.90    1.20
   5   1  -7    2.20    1.30
  -5  -1   7    3.20    1.80
   4   1  -7   44.10    2.70
   4   1  -7   41.00    2.60
  -4  -1   7   39.90    3.00
   3   1  -7   -1.00    1.00
   3   1  -7    0.70    0.80
   3   1  -7    0.00    1.10
  -3  -1   7   -2.00    1.20
   2   1  -7  199.68    5.10
   2   1  -7  203.48    5.20
   2   1  -7  204.08    5.20
  -2  -1   7  205.68    5.50
   1   1  -7   22.00    1.70
   1   1  -7   19.90    1.70
   1   1  -7   20.90    1.90
  -1  -1   7   19.20    1.90
   0   1  -7    0.60    1.10
   0  -1   7    1.80    1.20
   0  -1   7   -0.20    0.80
  -1   1  -7  173.58    4.70
   1  -1   7  169.08    4.60
   1  -1   7  169.48    4.30
  -2   1  -7   99.39    3.50
   2  -1   7   93.59    3.20
   2  -1   7   93.59    3.30
   2  -1   7   91.19    2.20
  -3   1  -7  648.84   11.90
   3  -1   7  646.94   11.50
   3  -1   7  658.13   11.60
   3  -1   7  648.04   10.40
  -4   1  -7    1.90    1.30
   4  -1   7    1.90    1.00
   4  -1   7    1.30    0.90
  -5   1  -7    8.30    1.70
  -5   1  -7    5.80    1.60
   5  -1   7    5.60    1.20
   5  -1   7    6.10    1.40
  -6   1  -7   40.20    3.30
  -6   1  -7   44.70    3.10
   6  -1   7   39.10    2.10
   6  -1   7   43.70    2.90
  -7   1  -7   35.90    3.30
   7  -1   7   29.80    2.50
  -8   1  -7    8.50    2.40
   8  -1   7    7.60    1.80
  -9   1  -7    2.60    2.20
   9  -1   7    1.40    1.70
 -10   1  -7    7.10    2.70
  10  -1   7    2.00    1.90
 -11   1  -7   15.90    3.50
  10   0  -7   21.90    3.70
 -10   0   7   21.80    3.80
   9   0  -7   -2.70    1.40
  -9   0   7    0.50    2.20
   8   0  -7   -2.30    1.40
   8   0  -7   -1.50    1.40
  -8   0   7   -1.90    1.90
   7   0  -7   64.29    3.90
   7   0  -7   63.79    3.80
  -7   0   7   53.89    4.20
   6   0  -7    0.60    1.20
   6   0  -7    0.40    1.20
   6   0  -7   -0.90    0.80
  -6   0   7    0.90    1.60
   5   0  -7  128.39    4.50
   5   0  -7  129.99    4.50
   5   0  -7  127.19    3.60
  -5   0   7  121.69    4.80
   4   0  -7   49.20    2.40
   4   0  -7   51.79    2.70
   4   0  -7   46.20    2.80
  -4   0   7   50.89    3.00
   3   0  -7   14.00    1.60
   3   0  -7   12.90    1.50
   3   0  -7   11.80    1.50
  -3   0   7    6.80    1.60
   2   0  -7    4.20    1.20
   2   0  -7    4.40    1.10
   2   0  -7    5.90    1.30
  -2   0   7    6.40    1.50
   1   0  -7   28.50    2.00
   1   0  -7   28.70    2.00
   1   0  -7   29.20    2.10
  -1   0   7   22.50    2.00
   0   0  -7    9.30    1.40
   0   0  -7   10.60    1.30
   0   0   7    9.80    1.60
  -1   0  -7  293.57    6.40
  -2   0  -7   10.90    1.60
   2   0   7   13.10    1.40
   2   0   7   13.50    1.70
  -3   0  -7  109.69    4.00
   3   0   7  111.59    3.60
   3   0   7  113.39    3.90
  -4   0  -7   20.90    2.10
   4   0   7   26.10    2.10
   4   0   7   21.90    1.80
  -5   0  -7  120.19    4.60
  -5   0  -7  123.19    4.60
   5   0   7  117.19    4.10
   5   0   7  115.19    3.90
  -6   0  -7   33.80    3.00
  -6   0  -7   31.90    2.90
   6   0   7   29.50    2.30
   6   0   7   27.50    2.50
  -7   0  -7   24.80    2.90
   7   0   7   30.90    2.30
   7   0   7   30.70    2.70
  -8   0  -7   -1.00    1.90
   8   0   7    1.30    1.40
  -9   0  -7   14.90    2.90
   9   0   7   11.40    2.30
 -10   0  -7   -2.10    2.20
  10   0   7   -3.40    1.50
 -11   0  -7   12.20    3.30
  10  -1  -7    2.40    2.10
 -10   1   7    6.50    2.80
   9  -1  -7   72.89    4.60
   9  -1  -7   69.49    4.60
  -9   1   7   71.99    5.30
   8  -1  -7    4.80    1.80
   8  -1  -7    4.30    1.80
  -8   1   7    5.20    2.30
   7  -1  -7   14.10    2.10
   7  -1  -7   11.30    2.00
  -7   1   7   15.40    2.60
   6  -1  -7  136.89    5.00
   6  -1  -7  143.59    5.00
  -6   1   7  138.79    5.30
   5  -1  -7   12.90    1.80
   5  -1  -7    7.60    1.60
  -5   1   7   10.20    1.90
   4  -1  -7   46.20    2.70
   4  -1  -7   46.00    2.60
   4  -1  -7   46.10    1.50
  -4   1   7   57.59    3.00
   3  -1  -7   78.19    3.20
   3  -1  -7   81.89    2.40
   3  -1  -7   80.69    3.10
  -3   1   7   88.19    3.50
   2  -1  -7   28.30    1.80
   2  -1  -7   30.20    2.00
   2  -1  -7   30.20    2.10
  -2   1   7   31.70    2.30
   1  -1  -7  373.06    7.10
   1  -1  -7  380.46    7.30
  -1   1   7  377.06    7.60
   0  -1  -7  203.08    4.90
   0  -1  -7  212.78    4.80
   0   1   7  210.18    5.20
  -1  -1  -7  263.67    5.70
  -1  -1  -7  269.37    5.90
   1   1   7  265.17    6.10
  -2  -1  -7   53.39    2.70
   2   1   7   57.59    3.00
  -3  -1  -7   23.10    2.20
   3   1   7   22.90    2.20
   3   1   7   14.50    1.50
  -4  -1  -7    1.50    1.40
   4   1   7   -0.40    0.80
   4   1   7   -1.20    1.20
  -5  -1  -7   44.20    3.10
   5   1   7   40.20    2.80
  -6  -1  -7   14.80    2.20
  -6  -1  -7   12.10    2.20
   6   1   7    9.50    1.40
   6   1   7   13.10    1.90
  -7  -1  -7   -0.30    1.50
  -7  -1  -7    0.60    1.90
   7   1   7    0.00    1.40
   7   1   7    0.90    1.10
  -8  -1  -7   11.30    2.60
   8   1   7   17.50    2.20
   8   1   7   18.60    2.40
  -9  -1  -7  248.78    8.50
   9   1   7  264.07    8.00
   9   1   7  241.58    7.90
 -10  -1  -7    5.10    2.70
 -11  -1  -7   16.10    3.50
   9  -2  -7    3.70    1.80
   9  -2  -7   -1.60    1.50
  -9   2   7   -0.40    2.30
   8  -2  -7   10.40    2.20
   8  -2  -7    4.30    1.80
  -8   2   7    5.60    2.30
   7  -2  -7    1.40    1.40
   7  -2  -7    2.40    1.60
  -7   2   7   -0.10    1.70
   6  -2  -7  136.29    4.80
   6  -2  -7  133.79    4.80
  -6   2   7  130.39    5.10
   5  -2  -7    2.10    1.10
   5  -2  -7   -0.70    1.00
  -5   2   7    0.90    1.40
   4  -2  -7   38.40    2.50
   4  -2  -7   40.30    2.30
  -4   2   7   39.60    2.70
   3  -2  -7   68.19    2.80
   3  -2  -7   71.59    2.90
  -3   2   7   65.09    3.00
   2  -2  -7   55.49    2.40
   2  -2  -7   56.09    2.50
  -2   2   7   54.19    2.60
   1  -2  -7  814.72   12.60
   1  -2  -7  809.42   13.40
  -1   2   7  812.12   13.70
   0  -2  -7   70.79    2.50
   0  -2  -7   73.39    2.70
   0   2   7   75.89    3.00
  -1  -2  -7  295.47    6.20
  -1  -2  -7  301.17    6.20
  -1  -2  -7  299.17    5.70
   1   2   7  300.07    6.50
  -2  -2  -7   -0.20    0.90
  -2  -2  -7   -0.10    1.10
  -2  -2  -7   -0.60    0.60
   2   2   7    0.70    1.30
  -3  -2  -7   11.50    1.80
  -3  -2  -7   13.90    0.90
   3   2   7   17.20    2.10
  -4  -2  -7   40.50    2.90
   4   2   7   40.10    2.50
   4   2   7   34.00    2.60
   4   2   7   31.40    2.60
  -5  -2  -7    0.50    1.50
   5   2   7    0.70    1.40
   5   2   7    2.00    0.90
  -6  -2  -7    2.30    1.70
  -6  -2  -7    3.10    1.70
   6   2   7    3.50    1.20
   6   2   7    1.60    1.60
  -7  -2  -7   13.10    2.40
  -7  -2  -7   12.60    2.50
   7   2   7   15.40    2.30
   7   2   7   13.20    2.00
  -8  -2  -7   19.80    3.00
  -8  -2  -7   19.20    3.10
   8   2   7   21.40    2.70
   8   2   7   32.00    3.20
  -9  -2  -7   65.09    5.00
   9   2   7   56.39    3.70
 -10  -2  -7   32.60    4.00
 -11  -2  -7   32.00    4.30
 -12  -2  -7    2.90    2.90
   9  -3  -7   16.50    2.70
   9  -3  -7   15.90    2.50
   8  -3  -7    3.20    1.80
   8  -3  -7    5.80    1.80
  -8   3   7    3.10    2.10
   7  -3  -7   -2.30    1.20
   7  -3  -7    1.40    1.30
  -7   3   7    2.00    1.70
   6  -3  -7  113.39    4.30
   6  -3  -7   99.59    4.10
  -6   3   7  102.89    4.50
   5  -3  -7  417.26    8.90
   5  -3  -7  433.66    9.10
  -5   3   7  447.36    9.30
   4  -3  -7   -1.80    0.90
   4  -3  -7    2.30    1.00
  -4   3   7    2.80    1.30
   3  -3  -7    0.10    0.80
   3  -3  -7    1.20    0.90
  -3   3   7   -0.70    1.00
   2  -3  -7   17.90    1.50
  -2   3   7   18.40    1.70
   1  -3  -7  124.19    3.40
   1  -3  -7  129.99    4.30
  -1   3   7  121.19    3.60
   0  -3  -7   79.69    3.20
   0  -3  -7   81.69    2.80
   0  -3  -7   81.59    2.20
   0   3   7   80.29    3.00
  -1  -3  -7  373.46    7.30
  -1  -3  -7  368.46    7.30
  -1  -3  -7  371.96    7.00
   1   3   7  376.26    7.60
  -2  -3  -7    3.00    1.00
  -2  -3  -7    4.70    1.30
  -2  -3  -7    3.90    1.00
   2   3   7    3.80    1.40
  -3  -3  -7   60.29    2.00
  -3  -3  -7   60.69    2.70
  -3  -3  -7   58.59    3.00
   3   3   7   59.89    3.30
  -4  -3  -7   44.80    3.00
  -4  -3  -7   43.20    1.80
   4   3   7   43.50    3.10
  -5  -3  -7   -0.50    1.50
  -5  -3  -7    1.80    1.60
   5   3   7    1.80    1.60
   5   3   7    2.80    1.60
  -6  -3  -7   13.70    2.30
  -6  -3  -7   19.30    2.60
   6   3   7   19.40    2.60
  -7  -3  -7   72.19    4.50
  -7  -3  -7   72.29    4.50
   7   3   7   70.49    3.70
   7   3   7   75.99    4.20
  -8  -3  -7   60.29    4.60
  -8  -3  -7   49.10    4.20
   8   3   7   60.89    4.10
  -9  -3  -7   10.00    2.70
   9   3   7   10.90    2.40
 -10  -3  -7    0.80    2.40
  10   3   7   -0.50    1.80
 -11  -3  -7   -0.50    2.50
 -12  -3  -7    2.00    2.80
   8  -4  -7   11.50    2.10
   8  -4  -7   10.20    2.20
   7  -4  -7    8.50    1.90
   7  -4  -7    8.30    1.80
   6  -4  -7   18.10    2.10
   6  -4  -7   18.90    2.10
  -6   4   7   21.90    2.50
   5  -4  -7    8.10    1.50
   5  -4  -7    7.00    1.40
  -5   4   7    8.90    1.70
   4  -4  -7   11.70    1.50
   4  -4  -7   13.20    1.50
  -4   4   7   13.20    1.70
   3  -4  -7   33.50    2.00
   3  -4  -7   32.20    2.10
  -3   4   7   32.70    2.20
   2  -4  -7  182.08    6.20
   2  -4  -7  180.38    4.30
  -2   4   7  176.98    4.40
   1  -4  -7  141.79    3.70
   1  -4  -7  156.58    5.20
  -1   4   7  139.89    3.80
   0  -4  -7   85.99    2.90
   0  -4  -7   83.99    3.60
   0   4   7   84.19    3.00
  -1  -4  -7    1.80    1.20
  -1  -4  -7    1.10    0.70
  -1  -4  -7    0.70    0.70
   1   4   7   -0.40    1.00
  -2  -4  -7   69.59    2.90
  -2  -4  -7   73.39    2.80
  -2  -4  -7   67.49    2.70
   2   4   7   83.29    3.40
  -3  -4  -7  191.18    5.10
  -3  -4  -7  188.18    4.60
  -3  -4  -7  198.98    5.20
   3   4   7  190.48    5.50
  -4  -4  -7    2.70    1.50
  -4  -4  -7    1.80    1.00
  -4  -4  -7    2.70    1.00
   4   4   7    2.20    1.60
  -5  -4  -7   31.10    1.90
  -5  -4  -7   37.40    3.40
  -5  -4  -7   33.00    2.90
   5   4   7   33.80    2.90
   5   4   7   32.60    3.00
  -6  -4  -7    1.50    1.70
  -6  -4  -7    1.00    1.70
   6   4   7    0.00    1.80
   6   4   7   -1.70    1.50
  -7  -4  -7   -0.70    1.80
  -7  -4  -7   -1.30    1.80
   7   4   7    0.80    1.80
  -8  -4  -7    0.00    2.10
  -8  -4  -7    3.90    2.30
   8   4   7    1.20    2.00
  -9  -4  -7   -1.40    2.00
  -9  -4  -7    3.20    2.40
   9   4   7    3.20    2.20
 -10  -4  -7    2.20    2.50
  10   4   7    3.00    2.20
 -11  -4  -7    7.30    3.00
  11   4   7   11.40    2.70
 -12  -4  -7   -2.90    2.60
   7  -5  -7   16.60    2.10
   7  -5  -7   13.90    2.10
   6  -5  -7   20.20    2.10
   6  -5  -7   19.00    2.10
   5  -5  -7    5.10    1.30
   5  -5  -7    5.10    1.30
   4  -5  -7   11.10    1.40
   4  -5  -7    9.70    1.50
  -4   5   7   10.30    1.50
   3  -5  -7    3.10    1.00
   3  -5  -7    1.10    0.90
  -3   5   7   -0.50    1.00
   2  -5  -7   45.20    2.10
   2  -5  -7   43.20    3.70
  -2   5   7   42.70    2.10
   1  -5  -7   64.79    3.90
   1  -5  -7   64.19    2.40
  -1   5   7   60.69    2.50
   0  -5  -7  306.27    7.80
   0  -5  -7  306.37    6.30
   0   5   7  308.97    6.50
  -1  -5  -7    1.20    1.20
  -1  -5  -7    0.10    0.70
   1   5   7    1.40    1.10
  -2  -5  -7    1.20    0.90
  -2  -5  -7    0.20    0.80
  -2  -5  -7   -0.20    1.10
   2   5   7    1.40    1.30
  -3  -5  -7   48.40    2.60
  -3  -5  -7   41.90    2.50
  -3  -5  -7   48.30    2.70
   3   5   7   44.70    3.10
  -4  -5  -7  204.68    5.80
  -4  -5  -7  211.98    5.30
  -4  -5  -7  219.08    5.80
   4   5   7  208.98    6.30
  -5  -5  -7    8.80    2.30
  -5  -5  -7    8.70    1.50
  -5  -5  -7    6.60    1.80
  -5  -5  -7   10.70    1.80
   5   5   7   10.40    2.20
  -6  -5  -7   16.70    2.70
  -6  -5  -7   21.80    2.70
  -6  -5  -7   22.50    2.10
   6   5   7   20.20    2.70
   6   5   7   19.20    2.90
  -7  -5  -7   34.90    3.80
  -7  -5  -7   33.60    3.40
   7   5   7   38.40    3.60
  -8  -5  -7  284.27    9.20
  -8  -5  -7  262.27    8.70
   8   5   7  280.67    8.50
  -9  -5  -7   19.50    3.30
  -9  -5  -7   27.60    4.00
   9   5   7   21.40    3.40
 -10  -5  -7   30.70    4.10
 -10  -5  -7   40.00    4.50
  10   5   7   40.60    4.30
 -11  -5  -7   11.50    3.40
  11   5   7    7.90    2.80
 -12  -5  -7   16.50    3.90
  12   5   7   17.80    3.40
   7  -6  -7   11.30    1.90
   7  -6  -7    8.10    1.70
   6  -6  -7   10.10    1.70
   6  -6  -7    7.40    1.50
   5  -6  -7    6.00    1.40
   5  -6  -7    8.50    1.40
   4  -6  -7   11.10    1.50
   4  -6  -7    9.80    1.40
   3  -6  -7  111.89    3.40
   3  -6  -7  103.29    5.90
   3  -6  -7   99.79    3.20
   2  -6  -7    5.20    1.00
   2  -6  -7    5.30    2.20
  -2   6   7    6.50    1.20
   1  -6  -7  110.09    5.20
   1  -6  -7  108.39    3.20
  -1   6   7  103.09    3.20
   0  -6  -7   37.50    2.10
   0  -6  -7   32.10    3.00
   0   6   7   37.30    2.20
  -1  -6  -7   52.09    2.50
  -1  -6  -7   42.50    3.40
   1   6   7   49.80    2.70
  -2  -6  -7   11.40    2.00
  -2  -6  -7   14.00    1.60
   2   6   7   10.80    1.80
  -3  -6  -7   18.90    1.90
  -3  -6  -7   21.10    2.30
  -3  -6  -7   22.20    1.80
   3   6   7   20.20    2.30
  -4  -6  -7   59.69    3.20
  -4  -6  -7   58.49    3.90
  -4  -6  -7   57.59    3.10
  -4  -6  -7   65.29    3.20
   4   6   7   73.59    3.90
  -5  -6  -7   -0.60    1.20
  -5  -6  -7    1.10    1.20
  -5  -6  -7    1.40    1.50
  -5  -6  -7    3.20    1.90
   5   6   7   -0.60    1.60
  -6  -6  -7   15.30    2.50
  -6  -6  -7   15.50    2.10
  -6  -6  -7   16.20    2.90
   6   6   7   19.30    2.90
   6   6   7   21.40    3.30
  -7  -6  -7   -0.50    1.90
  -7  -6  -7    0.60    1.30
  -7  -6  -7    2.40    1.90
   7   6   7   -2.90    2.30
   7   6   7   -0.40    1.90
  -8  -6  -7    3.50    2.40
  -8  -6  -7    4.30    2.40
   8   6   7    3.40    2.20
  -9  -6  -7    2.50    2.50
  -9  -6  -7   -1.50    2.10
   9   6   7   -2.90    1.90
 -10  -6  -7   13.10    3.30
 -10  -6  -7   17.50    3.60
  10   6   7   20.20    3.50
 -11  -6  -7    2.60    3.00
  11   6   7    2.20    2.60
 -12  -6  -7   30.60    4.80
  12   6   7   35.90    4.40
   6  -7  -7    5.10    1.40
   6  -7  -7    4.70    1.40
   5  -7  -7   22.30    1.90
   5  -7  -7   24.10    2.00
   4  -7  -7   49.10    2.40
   4  -7  -7   50.49    2.50
   3  -7  -7   -3.40    2.30
   3  -7  -7   -0.50    0.80
   2  -7  -7   92.49    5.70
   2  -7  -7   83.89    2.90
   1  -7  -7    2.90    0.90
   1  -7  -7    1.40    2.10
  -1   7   7    1.50    1.10
   0  -7  -7   92.29    4.90
   0  -7  -7   93.99    3.20
   0   7   7   90.59    3.30
  -1  -7  -7    2.00    1.10
  -1  -7  -7    4.20    2.00
   1   7   7    3.60    1.40
  -2  -7  -7   62.09    3.00
  -2  -7  -7   63.99    3.80
   2   7   7   65.29    3.40
  -3  -7  -7   63.59    2.00
  -3  -7  -7   70.99    3.30
  -3  -7  -7   74.29    3.90
  -3  -7  -7   67.49    3.90
   3   7   7   69.19    3.70
  -4  -7  -7  132.19    4.10
  -4  -7  -7  129.79    4.70
  -4  -7  -7  131.19    4.90
  -4  -7  -7  126.29    5.40
   4   7   7  120.59    5.00
  -5  -7  -7    0.60    1.50
  -5  -7  -7    1.10    1.40
  -5  -7  -7   -1.50    1.70
  -5  -7  -7    2.10    1.40
   5   7   7    0.10    1.70
  -6  -7  -7   21.90    2.50
  -6  -7  -7   26.00    3.30
  -6  -7  -7   22.70    2.70
   6   7   7   21.20    3.60
   6   7   7   27.90    3.30
  -7  -7  -7   29.90    3.30
  -7  -7  -7   35.70    4.00
  -7  -7  -7   37.60    3.10
   7   7   7   31.10    3.50
   7   7   7   30.50    3.90
  -8  -7  -7   21.50    3.70
  -8  -7  -7   19.80    3.20
  -8  -7  -7   17.90    2.50
   8   7   7   17.70    3.00
  -9  -7  -7    1.80    2.60
  -9  -7  -7    0.80    2.40
   9   7   7    1.10    2.40
 -10  -7  -7   35.60    5.00
 -10  -7  -7   22.80    3.90
  10   7   7   35.20    4.50
 -11  -7  -7   13.40    3.50
 -11  -7  -7   16.80    4.10
  11   7   7    9.20    3.30
 -12  -7  -7    4.00    3.10
  12   7   7    6.40    3.10
   5  -8  -7    6.10    1.20
   5  -8  -7    5.30    1.20
   4  -8  -7    2.60    1.00
   4  -8  -7    0.80    0.90
   3  -8  -7   -2.10    2.30
   3  -8  -7    0.60    0.90
   3  -8  -7    0.70    0.90
   2  -8  -7    0.10    2.20
   2  -8  -7    2.50    0.90
   1  -8  -7   17.00    3.40
   1  -8  -7   16.20    1.60
   0  -8  -7  114.29    3.70
   0  -8  -7  109.29    5.50
   0   8   7  114.49    3.80
  -1  -8  -7    0.10    1.80
  -1  -8  -7    1.20    1.00
   1   8   7    0.00    1.30
  -2  -8  -7   68.19    4.40
  -2  -8  -7   78.19    3.40
  -2  -8  -7   76.39    4.00
   2   8   7   67.19    3.60
  -3  -8  -7   52.49    3.80
  -3  -8  -7   53.99    3.80
  -3  -8  -7   50.09    3.10
   3   8   7   51.49    3.50
  -4  -8  -7   11.00    2.40
  -4  -8  -7   12.50    2.00
  -4  -8  -7   13.20    1.40
  -4  -8  -7   15.20    2.60
   4   8   7   15.10    2.40
  -5  -8  -7   60.79    3.30
  -5  -8  -7   57.49    3.80
  -5  -8  -7   60.39    4.70
  -5  -8  -7   54.19    3.50
   5   8   7   57.29    4.10
  -6  -8  -7    2.50    1.70
  -6  -8  -7   -3.20    1.50
  -6  -8  -7    2.80    2.30
   6   8   7   -0.60    1.90
   6   8   7   -0.90    2.30
  -7  -8  -7   13.20    3.20
  -7  -8  -7   12.20    2.30
  -7  -8  -7   10.90    2.50
   7   8   7   11.00    3.30
   7   8   7   12.90    3.00
  -8  -8  -7   15.00    3.00
  -8  -8  -7   12.90    2.40
  -8  -8  -7    6.50    3.00
   8   8   7   17.30    3.90
   8   8   7   10.80    2.90
  -9  -8  -7   -0.70    2.30
  -9  -8  -7    1.50    2.30
  -9  -8  -7    2.00    1.80
   9   8   7    3.60    2.60
 -10  -8  -7   12.60    3.50
 -10  -8  -7   12.30    3.20
  10   8   7   15.30    3.50
 -11  -8  -7   26.40    4.70
 -11  -8  -7   18.00    3.80
  11   8   7   21.90    4.10
 -12  -8  -7    4.60    3.40
  12   8   7    2.30    3.00
   4  -9  -7   35.00    1.90
   4  -9  -7   33.10    2.00
   3  -9  -7    6.40    1.10
   3  -9  -7    5.80    1.20
   3  -9  -7    5.90    3.50
   2  -9  -7   33.50    4.40
   2  -9  -7   41.40    2.20
   2  -9  -7   39.30    2.00
   1  -9  -7   16.10    3.60
   1  -9  -7   13.60    1.70
   1  -9  -7   16.50    1.60
   0  -9  -7    5.90    1.60
   0  -9  -7    6.70    2.50
   0  -9  -7    6.70    1.40
  -1  -9  -7    2.60    1.20
  -1  -9  -7    2.30    1.50
  -1  -9  -7    1.30    2.40
   1   9   7    0.40    1.40
  -2  -9  -7   66.99    3.40
  -2  -9  -7   67.49    4.00
  -2  -9  -7   79.89    4.90
   2   9   7   69.49    3.80
  -3  -9  -7   16.60    2.60
  -3  -9  -7   18.40    2.20
  -3  -9  -7   18.20    3.10
   3   9   7   14.30    2.40
  -4  -9  -7  603.34   13.60
  -4  -9  -7  607.64   13.70
  -4  -9  -7  609.14   12.60
   4   9   7  597.74   13.00
  -5  -9  -7  443.56   11.60
  -5  -9  -7  437.76   10.50
  -5  -9  -7  439.36    9.10
  -5  -9  -7  460.35   11.30
   5   9   7  438.56   11.00
  -6  -9  -7   50.69    3.50
  -6  -9  -7   51.49    4.20
  -6  -9  -7   72.09    5.60
   6   9   7   53.39    5.30
   6   9   7   66.49    4.80
  -7  -9  -7    6.50    2.70
  -7  -9  -7    1.00    1.80
  -7  -9  -7   -0.20    1.90
   7   9   7    0.50    2.70
   7   9   7    0.90    2.40
  -8  -9  -7   90.19    6.30
  -8  -9  -7   82.79    5.10
  -8  -9  -7   91.19    4.90
   8   9   7   79.89    5.60
   8   9   7   85.99    6.30
  -9  -9  -7   12.70    2.60
  -9  -9  -7    8.50    3.40
  -9  -9  -7   10.60    2.90
   9   9   7   17.10    3.70
 -10  -9  -7   63.39    5.00
 -10  -9  -7   52.09    5.70
 -10  -9  -7   63.99    5.50
  10   9   7   65.19    5.80
 -11  -9  -7   46.60    5.80
 -11  -9  -7   40.80    4.90
 -11  -9  -7   39.20    4.20
  11   9   7   42.10    5.10
 -12  -9  -7   12.70    3.80
  12   9   7   11.40    3.90
   3 -10  -7    1.90    0.90
   3 -10  -7    1.90    3.10
   3 -10  -7    1.30    0.90
   2 -10  -7   24.80    4.60
   2 -10  -7   24.70    1.80
   1 -10  -7   62.09    6.00
   1 -10  -7   59.59    2.80
   1 -10  -7   60.19    2.80
   0 -10  -7   11.10    1.80
   0 -10  -7   14.70    3.50
   0 -10  -7    9.80    1.60
  -1 -10  -7    1.20    1.50
  -1 -10  -7    0.40    1.20
  -1 -10  -7    0.50    2.30
  -2 -10  -7   13.70    2.00
  -2 -10  -7   13.50    2.50
  -2 -10  -7   21.10    3.30
   2  10   7   15.00    2.40
  -3 -10  -7   12.50    2.00
  -3 -10  -7   10.20    2.70
  -3 -10  -7    7.10    2.30
   3  10   7   14.50    2.50
  -4 -10  -7    1.10    2.30
  -4 -10  -7    6.10    2.40
  -4 -10  -7    7.70    1.90
   4  10   7    3.40    2.10
  -5 -10  -7    0.90    2.20
  -5 -10  -7    5.70    2.50
  -5 -10  -7    4.50    1.90
   5  10   7    5.20    2.40
  -6 -10  -7    3.80    2.30
  -6 -10  -7    3.00    2.50
   6  10   7    2.00    2.30
  -7 -10  -7    3.20    2.80
  -7 -10  -7    3.70    2.00
  -7 -10  -7    7.00    2.40
   7  10   7    2.90    3.00
   7  10   7    5.60    2.60
  -8 -10  -7    1.20    2.60
  -8 -10  -7    6.40    2.40
  -8 -10  -7    1.00    2.10
   8  10   7    1.50    3.00
   8  10   7    0.10    2.40
  -9 -10  -7   15.40    3.00
  -9 -10  -7   16.10    4.20
  -9 -10  -7   15.00    3.20
   9  10   7   17.60    3.70
 -10 -10  -7    4.00    2.90
 -10 -10  -7   -2.10    2.00
 -10 -10  -7    0.70    2.50
  10  10   7    0.10    2.90
 -11 -10  -7   -0.90    2.10
 -11 -10  -7   -1.80    2.70
 -11 -10  -7   -0.30    2.80
  11  10   7   -2.30    2.80
   1 -11  -7   36.10    2.40
   1 -11  -7   31.60    5.10
   0 -11  -7   59.29    6.00
   0 -11  -7   51.79    3.00
   0 -11  -7   52.39    3.10
  -1 -11  -7    2.70    3.00
  -1 -11  -7    3.00    1.40
  -1 -11  -7    0.90    1.60
  -2 -11  -7   24.70    3.00
  -2 -11  -7   26.40    4.20
  -2 -11  -7   31.10    2.80
  -3 -11  -7   -0.90    1.90
  -3 -11  -7    0.10    1.40
  -3 -11  -7   -1.70    2.40
   3  11   7   -1.60    1.80
  -4 -11  -7    1.10    2.20
  -4 -11  -7   -0.20    2.10
  -4 -11  -7    2.80    1.70
   4  11   7    3.60    2.20
  -5 -11  -7    0.80    2.40
  -5 -11  -7    1.10    1.80
  -5 -11  -7    1.60    2.30
   5  11   7    3.40    2.40
  -6 -11  -7   17.10    3.40
  -6 -11  -7   19.30    3.60
   6  11   7   16.20    3.20
  -7 -11  -7   14.40    3.50
  -7 -11  -7   15.10    3.20
   7  11   7   17.50    4.30
   7  11   7   13.50    3.20
  -8 -11  -7   12.50    3.60
  -8 -11  -7    8.40    2.80
   8  11   7   16.00    4.40
   8  11   7   16.10    3.50
  -9 -11  -7    1.60    2.20
  -9 -11  -7    0.10    2.20
  -9 -11  -7    2.30    3.00
   9  11   7   -1.90    2.60
 -10 -11  -7    2.50    2.60
 -10 -11  -7    3.50    3.30
 -10 -11  -7    1.70    2.40
  10  11   7   -0.20    2.80
   0 -12  -7    6.70    1.60
   0 -12  -7    9.60    3.80
  -1 -12  -7    6.40    1.80
  -1 -12  -7    5.40    3.10
  -1 -12  -7    3.00    1.70
  -2 -12  -7   12.50    3.90
  -2 -12  -7    9.20    2.30
  -2 -12  -7   10.60    2.10
  -3 -12  -7    4.60    2.30
  -3 -12  -7    6.00    3.20
  -3 -12  -7   11.30    2.20
   3  12   7    6.80    2.50
  -4 -12  -7   61.09    4.20
  -4 -12  -7   49.50    5.10
  -4 -12  -7   55.69    4.90
   4  12   7   62.09    4.90
  -5 -12  -7    9.90    2.90
  -5 -12  -7   13.20    3.40
  -5 -12  -7    6.80    2.90
   5  12   7    8.60    2.70
  -6 -12  -7  108.99    6.70
  -6 -12  -7  115.69    6.50
   6  12   7  109.09    6.30
   6  12   7  113.29    7.90
  -7 -12  -7    3.20    2.90
  -7 -12  -7   -4.00    2.10
   7  12   7    0.70    3.40
   7  12   7    0.80    2.40
  -8 -12  -7   -1.60    2.60
  -8 -12  -7    1.60    2.30
   8  12   7   -2.40    3.60
   8  12   7   -3.10    2.40
  -9 -12  -7    2.60    3.30
  -9 -12  -7    7.90    3.00
   9  12   7   -1.20    2.70
   9  12   7    9.00    4.50
  -3 -13  -7   -0.70    1.50
  -3 -13  -7    1.20    3.10
  -4 -13  -7    0.70    1.70
  -4 -13  -7    5.40    3.20
  -4 -13  -7    0.30    2.20
   4  13   7    2.40    2.40
  -5 -13  -7    0.80    2.90
  -5 -13  -7    2.70    2.70
   5  13   7    1.10    2.50
  -6 -13  -7    3.60    3.10
  -6 -13  -7    2.10    2.90
   6  13   7   -1.00    2.40
   6  13   7   -1.40    3.00
  -7 -13  -7    0.30    2.70
  -7 -13  -7    1.70    3.00
   7  13   7   -5.00    2.30
   7  13   7    3.20    3.50
  -8 -13  -7   17.50    3.80
  -8 -13  -7   13.10    4.00
   8  13   7   12.50    3.70
   8  13   7   17.60    4.90
   7  12  -8   30.90    4.70
  -7 -12   8   20.40    4.40
   6  12  -8    6.30    3.30
  -6 -12   8    3.30    2.90
   5  12  -8   16.20    3.40
  -5 -12   8   12.20    3.70
   4  12  -8    3.00    2.50
  -4 -12   8    2.50    3.00
   3  12  -8   -1.90    2.30
  -3 -12   8    1.10    2.50
   2  12  -8    5.80    2.60
  -2 -12   8    2.10    2.50
   1  12  -8   10.90    2.90
  -1 -12   8   12.20    2.70
  -1 -12   8    8.40    3.40
   0 -12   8    1.90    2.10
   0 -12   8    4.50    3.00
   9  11  -8   38.60    5.30
  -9 -11   8   42.00    5.00
   8  11  -8    0.40    2.80
  -8 -11   8    1.30    2.50
   7  11  -8    3.60    3.00
  -7 -11   8    3.40    2.40
  -7 -11   8    2.50    2.60
   6  11  -8   91.69    6.20
  -6 -11   8   79.99    6.00
   5  11  -8   61.69    5.30
  -5 -11   8   83.99    5.90
   4  11  -8   13.60    3.10
  -4 -11   8    7.40    3.00
   3  11  -8    6.10    2.50
  -3 -11   8    5.50    2.70
   2  11  -8   12.90    2.90
  -2 -11   8   17.30    2.90
  -2 -11   8   12.30    3.10
   1  11  -8   16.10    3.00
  -1 -11   8   10.50    2.40
  -1 -11   8    5.30    2.80
   0  11  -8    4.20    2.20
   0 -11   8    9.20    2.90
   0 -11   8    5.20    2.10
   0 -11   8    2.60    1.80
   1 -11   8   10.40    3.20
   1 -11   8   15.10    2.60
   1 -11   8   16.00    2.60
   2 -11   8    5.00    2.90
   2 -11   8    3.40    1.80
   9  10  -8   39.00    5.00
  -9 -10   8   45.80    5.20
   8  10  -8    4.00    3.10
  -8 -10   8    7.70    3.10
   7  10  -8    4.70    2.90
  -7 -10   8    1.60    2.20
   6  10  -8  137.89    7.00
  -6 -10   8  119.99    6.90
  -6 -10   8  114.79    5.80
   5  10  -8   76.99    5.60
  -5 -10   8   72.29    4.30
  -5 -10   8   62.09    5.60
   4  10  -8   38.40    4.20
  -4 -10   8   39.70    4.40
   3  10  -8   13.40    2.80
  -3 -10   8   11.80    3.10
   2  10  -8   29.90    3.60
  -2 -10   8   28.90    4.00
  -2 -10   8   31.80    3.40
   1  10  -8    0.30    1.90
  -1 -10   8    0.70    2.30
  -1 -10   8    2.40    1.80
  -1 -10   8   -0.90    1.40
   0  10  -8    2.60    2.00
   0 -10   8    0.50    1.50
   0 -10   8    0.70    2.40
   0 -10   8    1.90    1.70
  -1  10  -8    4.90    2.00
   1 -10   8    6.90    2.60
   1 -10   8    2.60    1.80
   1 -10   8    3.10    1.70
   2 -10   8   30.30    3.00
   2 -10   8   27.50    4.00
   3 -10   8   -1.10    1.40
   3 -10   8   -2.50    2.30
  10   9  -8   -1.00    2.70
 -10  -9   8    2.80    3.20
   9   9  -8    5.30    3.00
  -9  -9   8    6.60    3.20
   8   9  -8    9.50    3.10
  -8  -9   8   10.90    3.10
   7   9  -8   64.39    5.60
  -7  -9   8   71.39    5.50
   6   9  -8   20.10    3.50
  -6  -9   8   12.40    2.80
   5   9  -8  177.08    7.30
  -5  -9   8  177.88    6.60
   4   9  -8   47.40    4.40
  -4  -9   8   50.39    3.70
  -4  -9   8   55.09    4.80
   3   9  -8    9.00    2.60
  -3  -9   8    7.30    2.70
  -3  -9   8    8.60    2.20
   2   9  -8   15.50    2.80
  -2  -9   8   15.70    2.90
  -2  -9   8   16.10    2.40
  -2  -9   8   17.20    2.50
   1   9  -8   29.80    3.30
  -1  -9   8   29.40    3.80
  -1  -9   8   27.80    3.00
  -1  -9   8   28.80    3.00
   0   9  -8   24.00    3.00
   0  -9   8   14.20    2.90
   0  -9   8   24.60    2.80
   0  -9   8   25.60    2.70
  -1   9  -8   -1.10    1.60
   1  -9   8    0.10    1.30
   1  -9   8    1.30    2.20
   1  -9   8    1.50    1.50
  -2   9  -8    3.00    1.80
   2  -9   8   -3.20    2.00
   2  -9   8    1.40    1.40
   3  -9   8   29.80    4.00
   3  -9   8   31.00    2.80
   4  -9   8    2.00    2.50
   4  -9   8    2.60    1.60
   5  -9   8    5.70    3.00
   5  -9   8    2.50    1.60
  10   8  -8    1.90    2.80
 -10  -8   8    7.70    3.50
   9   8  -8    7.70    3.20
  -9  -8   8    3.70    3.10
   8   8  -8   16.40    3.40
  -8  -8   8   11.60    3.20
   7   8  -8   40.90    4.40
  -7  -8   8   39.00    4.20
   6   8  -8    4.60    2.50
  -6  -8   8    3.40    2.30
   5   8  -8   29.20    3.50
  -5  -8   8   26.00    3.20
   4   8  -8   -0.10    2.00
  -4  -8   8   -1.70    1.60
   3   8  -8    1.10    1.90
  -3  -8   8    2.20    1.60
  -3  -8   8    0.20    1.80
  -3  -8   8    1.30    1.50
   2   8  -8   28.80    3.10
  -2  -8   8   25.90    3.40
  -2  -8   8   26.30    2.10
  -2  -8   8   25.50    2.80
  -2  -8   8   23.50    2.70
   1   8  -8   19.40    2.70
  -1  -8   8   24.80    2.70
  -1  -8   8   21.60    3.10
  -1  -8   8   20.20    2.50
   0   8  -8   58.29    3.80
   0  -8   8   62.79    4.40
   0  -8   8   63.89    3.70
   0  -8   8   62.69    3.60
  -1   8  -8    4.50    1.80
   1  -8   8   -0.40    1.40
   1  -8   8    0.00    1.40
   1  -8   8    1.60    2.00
  -2   8  -8    9.10    2.10
   2  -8   8   12.60    1.90
   2  -8   8    3.40    2.10
  -3   8  -8    7.10    2.00
   3  -8   8    6.50    1.70
   3  -8   8    8.60    2.60
   4  -8   8    1.20    1.40
   4  -8   8    2.90    2.30
   5  -8   8   10.00    1.90
   5  -8   8    6.00    2.80
   6  -8   8   22.60    4.00
   6  -8   8   15.70    2.30
  11   7  -8   -2.20    2.40
 -11  -7   8   -5.50    2.90
  10   7  -8    1.50    2.70
 -10  -7   8   -0.80    2.90
   9   7  -8   40.60    4.50
  -9  -7   8   35.50    4.60
   8   7  -8    2.20    2.60
  -8  -7   8    0.30    2.50
   7   7  -8   28.90    3.60
  -7  -7   8   33.40    4.10
   6   7  -8    6.20    2.40
  -6  -7   8    3.40    2.30
   5   7  -8    1.50    2.00
  -5  -7   8    3.70    2.10
   4   7  -8    9.00    2.40
  -4  -7   8    9.30    2.20
   3   7  -8  122.49    5.40
  -3  -7   8  123.39    4.80
  -3  -7   8  130.39    5.20
   2   7  -8  115.69    5.00
  -2  -7   8  111.89    4.80
  -2  -7   8  110.49    4.10
  -2  -7   8  113.59    4.70
  -2  -7   8  119.49    5.20
   1   7  -8    2.90    1.80
  -1  -7   8    6.70    1.30
  -1  -7   8    5.30    1.90
  -1  -7   8    5.10    1.50
  -1  -7   8    4.70    1.50
   0   7  -8  245.28    6.90
   0  -7   8  229.18    6.50
   0  -7   8  237.68    7.40
   0  -7   8  234.88    6.70
  -1   7  -8   11.00    2.00
   1  -7   8    7.20    1.60
   1  -7   8    9.00    2.20
   1  -7   8    9.20    1.80
  -2   7  -8   79.09    4.00
   2  -7   8   84.39    3.80
   2  -7   8   82.89    4.50
  -3   7  -8  156.08    5.40
   3  -7   8  155.28    6.30
   3  -7   8  168.58    5.30
  -4   7  -8    2.50    1.80
   4  -7   8   -0.20    1.90
   4  -7   8    2.30    1.40
   5  -7   8    1.80    1.40
   5  -7   8    1.40    2.20
   6  -7   8   13.30    3.30
   6  -7   8   12.00    2.10
   7  -7   8    7.90    1.90
  11   6  -8   59.79    5.30
 -11  -6   8   50.19    5.90
  10   6  -8   11.30    3.00
 -10  -6   8   10.70    3.50
   9   6  -8    3.20    2.60
  -9  -6   8   -2.10    2.50
   8   6  -8   12.70    3.00
  -8  -6   8   18.00    3.50
   7   6  -8    0.50    2.30
  -7  -6   8   -1.10    2.30
   6   6  -8   21.80    3.20
  -6  -6   8   25.70    3.40
   5   6  -8   20.70    2.90
  -5  -6   8   24.20    3.10
   4   6  -8   -1.70    1.60
  -4  -6   8    2.40    1.90
   3   6  -8    8.70    2.10
  -3  -6   8    8.90    2.00
  -3  -6   8   14.30    2.20
   2   6  -8    6.90    1.90
  -2  -6   8    6.20    1.50
  -2  -6   8    7.10    1.90
  -2  -6   8   10.30    1.90
   1   6  -8   17.80    2.40
  -1  -6   8   18.10    1.90
  -1  -6   8   15.20    2.10
  -1  -6   8   17.20    2.40
  -1  -6   8   18.00    2.10
   0   6  -8   33.00    2.90
   0  -6   8   36.70    1.90
   0  -6   8   40.20    2.80
   0  -6   8   35.00    3.10
   0  -6   8   43.20    2.90
  -1   6  -8   10.80    1.90
   1  -6   8   11.30    2.20
   1  -6   8   12.60    1.80
   1  -6   8    7.20    1.60
  -2   6  -8    4.30    1.70
   2  -6   8    1.70    1.20
   2  -6   8    2.20    1.70
  -3   6  -8    2.40    1.60
   3  -6   8    1.50    1.20
   3  -6   8    2.10    1.70
  -4   6  -8    5.10    1.70
   4  -6   8    1.60    1.30
   4  -6   8    5.00    1.90
  -5   6  -8    8.40    2.10
   5  -6   8    9.10    1.70
   5  -6   8    8.60    2.50
  -6   6  -8    8.20    2.30
   6  -6   8   12.80    2.10
   6  -6   8   13.50    2.90
   7  -6   8    3.40    1.60
   8  -6   8   -1.00    1.50
 -11  -5   8   -2.00    3.00
  10   5  -8   11.60    2.90
 -10  -5   8   13.10    3.70
   9   5  -8  161.48    6.80
  -9  -5   8  155.88    7.80
   8   5  -8    2.50    2.30
  -8  -5   8    0.90    2.40
   7   5  -8   -3.20    1.90
  -7  -5   8   -0.60    2.10
   6   5  -8   12.50    2.50
  -6  -5   8    9.50    2.70
   5   5  -8    4.60    2.00
  -5  -5   8    0.60    1.90
   4   5  -8    8.40    2.10
  -4  -5   8    9.40    2.20
   3   5  -8   31.90    3.00
  -3  -5   8   44.30    3.00
  -3  -5   8   33.70    2.90
  -3  -5   8   41.40    3.00
   2   5  -8   97.79    4.40
  -2  -5   8   98.69    4.00
  -2  -5   8  108.39    4.20
  -2  -5   8   92.19    4.10
   1   5  -8    1.90    1.50
  -1  -5   8    0.70    1.20
  -1  -5   8    2.30    1.10
  -1  -5   8    1.60    1.20
  -1  -5   8    1.00    1.20
   0   5  -8  122.39    4.50
   0  -5   8  116.49    4.40
   0  -5   8  124.79    4.40
   0  -5   8  130.09    3.80
   0  -5   8  121.29    4.20
  -1   5  -8  216.88    6.00
   1  -5   8  220.58    5.90
   1  -5   8  211.18    6.00
   1  -5   8  212.18    5.70
   1  -5   8  217.98    4.40
  -2   5  -8    8.70    1.80
   2  -5   8    5.20    1.60
   2  -5   8    8.50    1.50
  -3   5  -8  156.18    5.00
   3  -5   8  152.38    4.80
   3  -5   8  158.18    5.30
  -4   5  -8   29.20    2.70
   4  -5   8   33.50    3.00
   4  -5   8   30.80    2.50
  -5   5  -8  460.95   10.20
   5  -5   8  448.46    9.80
   5  -5   8  450.45   10.80
  -6   5  -8   17.50    2.60
   6  -5   8   11.50    2.60
   6  -5   8   17.00    2.30
  -7   5  -8    1.30    1.90
   7  -5   8   -0.60    1.30
   8  -5   8    0.70    1.60
 -11  -4   8    3.00    3.50
 -10  -4   8    3.50    2.90
   9   4  -8   -0.70    2.00
  -9  -4   8    4.20    2.80
   8   4  -8   23.40    3.20
  -8  -4   8   20.00    3.50
   7   4  -8   23.10    3.00
  -7  -4   8   22.60    3.50
   6   4  -8  114.29    5.30
  -6  -4   8  115.19    5.60
   5   4  -8    5.00    2.00
   5   4  -8    4.50    1.50
  -5  -4   8    5.40    2.20
   4   4  -8   24.80    2.70
  -4  -4   8   26.20    2.90
   3   4  -8   16.50    2.30
  -3  -4   8   23.20    2.30
  -3  -4   8   21.40    2.40
   2   4  -8   27.40    2.70
  -2  -4   8   34.50    2.80
  -2  -4   8   30.90    2.80
  -2  -4   8   33.40    2.50
   1   4  -8    4.80    1.50
  -1  -4   8    5.30    1.40
  -1  -4   8    3.90    1.30
  -1  -4   8    6.20    1.50
   0   4  -8   26.50    2.50
   0  -4   8   25.80    2.10
   0  -4   8   26.20    2.20
   0  -4   8   19.90    1.80
   0  -4   8   23.30    2.10
  -1   4  -8   13.20    1.90
   1  -4   8   12.00    1.40
   1  -4   8   15.30    1.80
   1  -4   8   15.10    1.80
  -2   4  -8   10.90    1.80
   2  -4   8   14.30    1.80
   2  -4   8   14.90    1.70
   2  -4   8   13.00    1.20
  -3   4  -8   32.80    2.70
   3  -4   8   37.00    2.50
   3  -4   8   38.40    2.70
  -4   4  -8   77.39    3.80
   4  -4   8   79.69    3.80
   4  -4   8   78.79    3.50
  -5   4  -8   35.40    3.00
   5  -4   8   38.90    3.20
   5  -4   8   33.70    2.60
  -6   4  -8   30.10    3.10
   6  -4   8   31.40    2.70
  -7   4  -8   12.70    2.50
   7  -4   8    7.30    1.90
  -8   4  -8   84.89    5.10
   8  -4   8   80.49    4.50
  -9   4  -8    0.70    2.20
   9  -4   8    1.60    1.70
 -11  -3   8   20.10    4.30
 -10  -3   8   20.20    4.10
   9   3  -8    9.20    2.30
  -9  -3   8    5.30    2.90
   8   3  -8    2.20    1.80
  -8  -3   8    3.50    2.50
   7   3  -8  110.69    5.00
  -7  -3   8  108.99    5.80
   6   3  -8   30.80    3.10
   6   3  -8   28.20    2.90
  -6  -3   8   26.90    3.50
   5   3  -8  136.09    4.90
   5   3  -8  127.69    5.10
   5   3  -8  143.79    5.10
  -5  -3   8  136.39    5.70
   4   3  -8   30.30    2.60
   4   3  -8   32.20    2.80
   4   3  -8   29.50    2.70
  -4  -3   8   27.80    2.90
   3   3  -8   13.20    2.10
  -3  -3   8   14.30    2.20
   2   3  -8  388.76    8.70
  -2  -3   8  396.96    8.80
  -2  -3   8  386.16    8.30
   1   3  -8   -1.50    1.20
  -1  -3   8   -2.30    1.20
  -1  -3   8    0.40    1.00
  -1  -3   8    1.90    1.20
   0   3  -8  318.17    7.40
   0  -3   8  319.17    7.10
   0  -3   8  330.27    7.30
   0  -3   8  337.17    7.30
  -1   3  -8   -0.30    1.30
   1  -3   8    3.80    1.10
   1  -3   8    3.70    1.20
   1  -3   8    3.60    1.20
  -2   3  -8   97.69    3.80
   2  -3   8  103.49    3.30
   2  -3   8   94.39    3.50
   2  -3   8   96.09    3.20
  -3   3  -8   21.40    2.30
   3  -3   8   24.70    1.70
   3  -3   8   23.70    2.00
   3  -3   8   23.50    2.10
  -4   3  -8   25.80    2.40
   4  -3   8   27.10    2.20
   4  -3   8   31.90    2.50
  -5   3  -8   16.20    2.30
   5  -3   8   17.20    2.00
   5  -3   8   19.00    2.20
  -6   3  -8  135.19    5.20
   6  -3   8  126.49    4.80
  -7   3  -8   65.29    4.20
   7  -3   8   64.59    3.80
  -8   3  -8    2.50    2.10
   8  -3   8    5.60    1.80
  -9   3  -8    1.40    2.20
   9  -3   8    4.10    2.00
 -10   3  -8    9.30    2.80
  10  -3   8    6.60    2.40
 -10  -2   8   -0.20    2.70
  -9  -2   8   41.50    4.60
   8   2  -8    1.50    1.50
  -8  -2   8    4.70    2.60
   7   2  -8    1.70    1.70
   7   2  -8   -2.60    1.40
  -7  -2   8   -3.20    1.90
   6   2  -8    6.80    1.90
   6   2  -8    8.00    1.70
   6   2  -8    9.20    1.90
  -6  -2   8    6.80    2.30
   5   2  -8  129.99    4.70
   5   2  -8  127.29    4.80
   5   2  -8  128.89    4.70
  -5  -2   8  124.59    5.30
   4   2  -8   11.30    2.00
   4   2  -8   11.00    1.80
   4   2  -8   12.40    1.70
  -4  -2   8   12.70    2.30
   3   2  -8   98.89    3.90
   3   2  -8   98.29    3.80
   3   2  -8  102.09    4.10
  -3  -2   8  100.19    4.30
   2   2  -8  129.69    4.30
   2   2  -8  131.49    4.40
  -2  -2   8  121.19    4.60
   1   2  -8   12.70    1.90
  -1  -2   8    7.00    1.70
  -1  -2   8   14.90    1.70
   0   2  -8  662.63   12.20
   0  -2   8  667.63   11.90
   0  -2   8  653.63   12.10
  -1   2  -8    1.10    1.30
   1  -2   8    2.10    0.90
   1  -2   8    5.00    1.30
   1  -2   8    3.00    1.30
  -2   2  -8    3.60    1.40
   2  -2   8    4.80    0.90
   2  -2   8    4.40    1.10
   2  -2   8    3.30    1.30
  -3   2  -8   30.70    2.50
   3  -2   8   33.90    2.30
   3  -2   8   32.50    1.80
   3  -2   8   30.30    2.20
  -4   2  -8   14.30    2.10
   4  -2   8   13.70    1.50
   4  -2   8   14.80    1.70
   4  -2   8   12.60    1.50
  -5   2  -8  101.29    4.40
   5  -2   8  102.39    4.00
   5  -2   8  102.89    2.90
  -6   2  -8    1.20    1.60
   6  -2   8    0.80    1.10
  -7   2  -8   -3.50    1.60
   7  -2   8   -0.40    1.30
  -8   2  -8   65.99    4.60
   8  -2   8   69.99    4.20
  -9   2  -8    0.50    2.10
   9  -2   8    2.10    1.90
 -10   2  -8    0.50    2.40
  10  -2   8   -1.40    1.70
 -10  -1   8   -1.80    2.60
  -9  -1   8    4.50    2.60
   8   1  -8   34.50    3.60
  -8  -1   8   28.50    3.70
   7   1  -8   10.60    1.70
   7   1  -8   10.00    2.20
   7   1  -8    9.50    2.10
  -7  -1   8    9.50    2.40
   6   1  -8   -0.50    1.30
   6   1  -8    1.80    1.30
   6   1  -8    2.70    1.50
  -6  -1   8    0.40    1.80
   5   1  -8   73.59    3.40
   5   1  -8   71.79    3.50
   5   1  -8   74.59    3.80
  -5  -1   8   76.39    4.30
   4   1  -8  174.18    5.20
   4   1  -8  168.18    5.30
   4   1  -8  167.98    4.90
  -4  -1   8  173.88    5.70
   3   1  -8  137.89    4.50
   3   1  -8  139.39    4.40
   3   1  -8  142.49    4.60
  -3  -1   8  143.59    4.90
   2   1  -8  204.28    5.40
   2   1  -8  200.88    5.20
   2   1  -8  193.88    5.30
  -2  -1   8  195.38    5.70
   1   1  -8  649.74   11.60
   1   1  -8  646.44   11.70
   1   1  -8  637.64   11.80
  -1  -1   8  650.03   12.10
   0   1  -8  401.46    8.30
   0  -1   8  408.16    8.50
  -1   1  -8  197.88    5.30
   1  -1   8  200.78    5.10
   1  -1   8  205.78    5.30
  -2   1  -8 1049.49   17.80
   2  -1   8 1067.69   15.80
   2  -1   8 1062.29   17.70
   2  -1   8 1072.89   17.50
  -3   1  -8    3.90    1.50
   3  -1   8    3.00    0.70
   3  -1   8    3.80    1.10
   3  -1   8    1.90    1.30
  -4   1  -8  359.16    8.20
   4  -1   8  346.67    7.70
   4  -1   8  354.96    7.40
  -5   1  -8   49.90    3.40
   5  -1   8   55.19    2.70
   5  -1   8   61.39    3.10
  -6   1  -8   41.30    3.30
  -6   1  -8   42.90    4.60
   6  -1   8   47.10    3.10
   6  -1   8   42.90    2.40
  -7   1  -8   72.19    4.40
   7  -1   8   75.19    4.00
  -8   1  -8    7.20    2.20
   8  -1   8    2.40    1.60
  -9   1  -8    0.50    2.20
   9  -1   8    2.90    1.90
 -10   1  -8    3.40    2.50
  10  -1   8    5.50    2.30
 -11   1  -8   42.50    4.90
 -10   0   8    9.70    3.30
   9   0  -8    9.90    2.50
  -9   0   8   16.40    3.50
   8   0  -8    0.80    1.80
   8   0  -8   -2.30    1.40
  -8   0   8   -1.50    2.00
   7   0  -8    0.20    1.60
   7   0  -8    0.70    1.40
  -7   0   8   -0.50    1.90
   6   0  -8    1.70    1.10
   6   0  -8    2.00    1.50
   6   0  -8    2.20    1.30
  -6   0   8    5.10    2.00
   5   0  -8    0.50    1.20
   5   0  -8   -0.20    0.90
   5   0  -8   -0.40    1.00
  -5   0   8   -0.30    1.50
   4   0  -8   77.59    3.50
   4   0  -8   83.39    3.10
   4   0  -8   82.49    3.70
  -4   0   8   88.89    4.10
   3   0  -8  200.38    5.00
   3   0  -8  196.78    5.40
   3   0  -8  203.18    5.40
  -3   0   8  199.18    5.70
   2   0  -8   58.49    2.80
   2   0  -8   53.79    2.70
   2   0  -8   53.29    2.60
  -2   0   8   52.49    3.00
   1   0  -8    4.10    1.10
   1   0  -8    6.50    1.40
   1   0  -8    6.00    1.30
  -1   0   8    4.60    1.50
   0   0  -8   10.40    1.30
   0   0  -8   10.90    1.60
   0   0   8   15.20    2.00
  -1   0  -8   52.29    2.90
   1   0   8   56.59    3.00
  -2   0  -8   18.30    2.00
   2   0   8   14.90    1.50
   2   0   8   16.80    1.90
  -3   0  -8    2.30    1.40
   3   0   8   -0.50    1.00
   3   0   8    0.70    1.00
   3   0   8    2.40    1.30
  -4   0  -8   19.80    2.30
   4   0   8   17.90    1.80
   4   0   8   17.80    2.00
  -5   0  -8   49.80    3.30
   5   0   8   49.40    2.90
   5   0   8   48.40    2.90
  -6   0  -8    2.30    1.60
  -6   0  -8    4.00    1.80
   6   0   8    0.80    1.30
   6   0   8    3.50    1.30
  -7   0  -8   65.29    4.30
   7   0   8   60.59    3.60
   7   0   8   60.19    3.20
  -8   0  -8  251.07    8.20
   8   0   8  258.97    6.40
   8   0   8  257.97    7.70
  -9   0  -8   -4.10    2.00
   9   0   8    0.50    1.50
 -10   0  -8    7.10    2.80
 -11   0  -8   -1.10    2.40
   9  -1  -8    0.40    1.80
   9  -1  -8    2.70    2.00
  -9   1   8   -2.20    2.10
   8  -1  -8   53.39    4.10
   8  -1  -8   46.90    3.70
  -8   1   8   48.60    4.30
   7  -1  -8    2.70    1.40
   7  -1  -8    0.40    1.40
  -7   1   8   -2.60    1.70
   6  -1  -8   56.49    3.40
   6  -1  -8   54.79    3.50
  -6   1   8   48.40    3.80
   5  -1  -8  114.09    4.40
   5  -1  -8  113.29    4.20
  -5   1   8  119.59    4.80
   4  -1  -8  101.79    2.60
   4  -1  -8  103.19    4.00
   4  -1  -8  101.79    3.90
  -4   1   8  106.69    4.30
   3  -1  -8   77.89    3.20
   3  -1  -8   73.29    3.30
   3  -1  -8   71.29    2.50
  -3   1   8   73.29    3.40
   2  -1  -8   14.80    1.50
   2  -1  -8   12.00    1.50
   2  -1  -8   13.60    1.60
  -2   1   8   13.70    1.80
   1  -1  -8  252.37    5.70
   1  -1  -8  256.77    5.80
  -1   1   8  258.07    6.20
   0  -1  -8    8.90    1.20
   0  -1  -8   11.50    1.60
   0   1   8    9.20    1.70
  -1  -1  -8  278.97    6.10
  -1  -1  -8  285.97    6.40
   1   1   8  287.57    6.70
  -2  -1  -8   63.29    3.10
   2   1   8   70.99    3.30
  -3  -1  -8    7.40    1.60
   3   1   8    3.80    1.00
   3   1   8    6.30    1.60
  -4  -1  -8    5.00    1.60
   4   1   8    1.80    1.50
   4   1   8    2.90    1.00
   4   1   8    4.20    1.30
  -5  -1  -8   73.69    3.80
   5   1   8   70.99    3.60
   5   1   8   78.49    3.50
  -6  -1  -8  147.59    5.60
  -6  -1  -8  147.79    5.60
   6   1   8  151.08    5.00
  -7  -1  -8    0.00    1.70
  -7  -1  -8    1.00    1.90
   7   1   8   -1.10    1.10
   7   1   8    1.70    1.50
  -8  -1  -8   10.80    2.60
   8   1   8    7.10    1.70
   8   1   8    8.00    1.90
  -9  -1  -8  195.38    7.70
   9   1   8  189.68    7.30
   9   1   8  180.78    5.70
 -10  -1  -8    8.20    2.90
 -11  -1  -8   23.40    3.80
   9  -2  -8   10.40    2.40
   9  -2  -8    7.60    2.10
  -9   2   8   15.50    3.20
   8  -2  -8    3.80    1.90
   8  -2  -8    2.60    1.70
  -8   2   8    4.90    2.30
   7  -2  -8   68.09    3.90
   7  -2  -8   61.59    3.90
  -7   2   8   63.69    4.20
   6  -2  -8    4.70    1.50
   6  -2  -8    4.80    1.50
  -6   2   8    5.40    1.90
   5  -2  -8   25.60    2.40
   5  -2  -8   20.90    2.00
  -5   2   8   26.10    2.70
   4  -2  -8   63.99    3.20
   4  -2  -8   63.69    3.00
  -4   2   8   60.89    3.30
   3  -2  -8   38.20    2.40
   3  -2  -8   37.30    2.50
  -3   2   8   33.10    2.50
   2  -2  -8   13.30    1.00
   2  -2  -8   12.70    1.60
   2  -2  -8   16.30    1.60
  -2   2   8   11.30    1.70
   1  -2  -8    2.40    1.00
   1  -2  -8    3.20    0.90
  -1   2   8    2.80    1.30
   0  -2  -8   -0.80    0.90
   0  -2  -8   -1.70    0.80
   0   2   8   -3.70    1.00
  -1  -2  -8   78.39    3.00
  -1  -2  -8   85.29    3.20
   1   2   8   86.39    3.50
  -2  -2  -8   83.29    3.40
  -2  -2  -8   83.39    2.20
  -2  -2  -8   78.69    3.00
   2   2   8   76.09    3.50
  -3  -2  -8   95.29    3.80
  -3  -2  -8   88.39    1.80
   3   2   8   95.69    3.90
  -4  -2  -8  170.58    3.00
  -4  -2  -8  176.48    5.40
   4   2   8  177.88    5.50
   4   2   8  173.88    5.00
  -5  -2  -8   41.90    3.20
   5   2   8   34.60    2.90
   5   2   8   29.40    2.30
  -6  -2  -8   66.29    4.10
  -6  -2  -8   83.59    4.40
   6   2   8   75.39    4.00
  -7  -2  -8    5.50    2.20
  -7  -2  -8    5.80    2.10
   7   2   8    2.70    1.20
   7   2   8    8.70    2.00
  -8  -2  -8    0.20    1.80
  -8  -2  -8    3.40    2.30
   8   2   8    2.00    1.30
   8   2   8   -1.30    1.60
  -9  -2  -8    1.40    2.20
   9   2   8    1.50    1.80
 -10  -2  -8   15.80    3.40
  10   2   8   20.50    4.00
 -11  -2  -8   16.40    3.70
 -12  -2  -8   23.70    4.20
   8  -3  -8   14.80    2.50
   8  -3  -8   15.30    2.30
  -8   3   8   13.20    2.70
   7  -3  -8  169.48    5.70
   7  -3  -8  159.88    5.70
  -7   3   8  155.68    6.10
   6  -3  -8   64.39    3.50
   6  -3  -8   67.89    3.70
  -6   3   8   52.79    3.70
   5  -3  -8   30.70    2.50
   5  -3  -8   33.80    2.60
  -5   3   8   37.20    2.90
   4  -3  -8   39.90    2.70
   4  -3  -8   37.10    2.50
  -4   3   8   39.50    2.80
   3  -3  -8  382.96    8.00
   3  -3  -8  384.56    7.90
  -3   3   8  377.86    8.00
   2  -3  -8  122.49    3.70
  -2   3   8  117.09    3.80
   1  -3  -8    8.00    1.20
  -1   3   8    6.70    1.30
   0  -3  -8  325.07    7.20
   0  -3  -8  326.97    6.00
   0  -3  -8  318.37    6.70
   0   3   8  318.77    7.00
  -1  -3  -8   43.60    2.40
  -1  -3  -8   50.89    2.40
  -1  -3  -8   47.70    2.40
   1   3   8   51.09    2.80
  -2  -3  -8   62.79    2.90
  -2  -3  -8   65.89    2.30
  -2  -3  -8   61.29    2.80
   2   3   8   57.19    3.10
  -3  -3  -8    4.20    1.10
  -3  -3  -8    7.10    0.90
  -3  -3  -8    7.50    1.60
   3   3   8    6.60    1.70
  -4  -3  -8   11.00    2.00
  -4  -3  -8   10.10    1.00
   4   3   8   11.70    2.10
  -5  -3  -8   74.69    3.90
  -5  -3  -8   67.79    2.20
   5   3   8   72.19    3.60
   5   3   8   77.99    4.00
  -6  -3  -8   30.10    3.20
  -6  -3  -8   32.50    3.40
   6   3   8   33.10    3.20
  -7  -3  -8   68.09    4.50
  -7  -3  -8   70.59    4.50
   7   3   8   66.59    3.70
   7   3   8   65.79    4.10
  -8  -3  -8   41.70    4.10
  -8  -3  -8   38.90    3.80
   8   3   8   44.60    3.70
  -9  -3  -8   13.30    3.00
   9   3   8   16.40    2.80
 -10  -3  -8   12.60    3.20
  10   3   8   13.10    2.60
 -11  -3  -8    0.70    2.60
 -12  -3  -8    1.30    2.90
   8  -4  -8    0.10    1.40
   8  -4  -8   -1.40    1.40
   7  -4  -8    9.40    2.00
   7  -4  -8    8.40    1.80
   6  -4  -8   20.30    2.30
   6  -4  -8   18.20    2.20
  -6   4   8   21.10    2.60
   5  -4  -8    1.20    1.20
   5  -4  -8    2.30    1.30
  -5   4   8    1.40    1.50
   4  -4  -8  103.39    3.80
   4  -4  -8  111.49    4.00
  -4   4   8  108.79    4.00
   3  -4  -8   38.90    2.30
   3  -4  -8   36.20    2.40
  -3   4   8   39.70    2.50
   2  -4  -8   -0.60    0.80
  -2   4   8   -0.30    1.00
   1  -4  -8    2.40    1.70
   1  -4  -8    1.40    0.80
  -1   4   8    4.20    1.20
   0  -4  -8    7.70    1.70
   0  -4  -8    5.30    1.10
   0   4   8    5.80    1.40
  -1  -4  -8    9.70    1.60
  -1  -4  -8    9.50    1.10
  -1  -4  -8    9.60    1.40
   1   4   8    7.70    1.50
  -2  -4  -8  237.98    5.80
  -2  -4  -8  241.98    5.60
  -2  -4  -8  239.38    5.50
   2   4   8  243.38    6.20
  -3  -4  -8  395.96    8.30
  -3  -4  -8  382.76    7.40
  -3  -4  -8  388.26    8.20
   3   4   8  388.76    8.80
  -4  -4  -8  459.85    8.30
  -4  -4  -8  434.56    9.60
  -4  -4  -8  454.35    9.40
   4   4   8  451.05   10.00
  -5  -4  -8   45.60    3.30
  -5  -4  -8   45.30    2.20
   5   4   8   42.20    3.40
   5   4   8   47.90    3.60
  -6  -4  -8    5.50    2.10
  -6  -4  -8    4.10    1.90
   6   4   8    6.00    2.10
   6   4   8    3.40    1.90
  -7  -4  -8   88.89    5.10
  -7  -4  -8   94.79    5.10
   7   4   8   80.99    4.60
  -8  -4  -8    9.90    2.70
  -8  -4  -8   10.60    2.70
   8   4   8    9.30    2.50
  -9  -4  -8    7.90    2.70
  -9  -4  -8   11.80    3.00
   9   4   8    9.40    2.50
 -10  -4  -8   19.80    3.40
  10   4   8   14.40    2.90
 -11  -4  -8    9.70    3.30
  11   4   8   10.10    2.70
 -12  -4  -8   -0.70    2.90
   7  -5  -8   50.79    3.40
   7  -5  -8   46.70    3.50
   6  -5  -8   14.10    2.10
   6  -5  -8   15.70    2.10
   5  -5  -8    1.80    1.20
   5  -5  -8    1.20    1.20
   4  -5  -8   70.79    3.20
   4  -5  -8   70.59    3.10
  -4   5   8   75.89    3.40
   3  -5  -8   49.99    2.60
   3  -5  -8   46.00    2.40
  -3   5   8   50.29    2.70
   2  -5  -8   33.70    3.50
   2  -5  -8   34.80    2.10
  -2   5   8   34.80    2.30
   1  -5  -8   79.89    3.00
   1  -5  -8   87.19    4.30
  -1   5   8   85.79    3.20
   0  -5  -8   66.29    3.70
   0  -5  -8   65.69    2.70
   0   5   8   66.19    3.00
  -1  -5  -8    2.00    0.90
  -1  -5  -8    3.20    1.40
   1   5   8    1.90    1.30
  -2  -5  -8    2.70    1.00
  -2  -5  -8    0.20    1.20
  -2  -5  -8    2.80    1.00
   2   5   8    0.70    1.30
  -3  -5  -8  199.58    5.30
  -3  -5  -8  205.98    5.60
  -3  -5  -8  215.08    5.40
   3   5   8  209.18    6.10
  -4  -5  -8    6.50    1.50
  -4  -5  -8    7.20    1.40
  -4  -5  -8    4.30    1.50
   4   5   8    3.90    1.80
  -5  -5  -8   58.39    3.70
  -5  -5  -8   64.29    3.40
  -5  -5  -8   54.89    2.70
  -5  -5  -8   64.19    4.10
   5   5   8   61.19    3.90
  -6  -5  -8    4.20    1.30
  -6  -5  -8    3.70    2.00
  -6  -5  -8    5.70    2.20
   6   5   8    7.10    2.20
   6   5   8    8.10    2.40
  -7  -5  -8   96.79    5.30
  -7  -5  -8   93.79    5.00
   7   5   8  100.99    5.10
  -8  -5  -8    3.50    2.20
  -8  -5  -8    3.90    2.40
   8   5   8    2.30    2.20
  -9  -5  -8   53.89    5.00
  -9  -5  -8   50.49    4.90
   9   5   8   40.50    4.10
 -10  -5  -8   51.99    5.30
 -10  -5  -8   49.90    5.10
  10   5   8   43.50    4.40
 -11  -5  -8   -1.10    2.70
  11   5   8   -0.40    2.30
 -12  -5  -8  109.79    7.40
  12   5   8  101.59    6.00
   7  -6  -8    3.50    1.50
   7  -6  -8    4.50    1.70
   6  -6  -8    0.10    1.20
   6  -6  -8    2.40    1.40
   5  -6  -8   23.30    2.20
   5  -6  -8   23.70    2.10
   4  -6  -8   82.19    3.40
   4  -6  -8   80.69    3.20
   3  -6  -8   91.69    3.40
   3  -6  -8   87.19    3.20
   2  -6  -8    2.20    1.00
   2  -6  -8   -1.30    1.90
  -2   6   8    0.60    1.10
   1  -6  -8    0.70    0.90
   1  -6  -8    0.40    2.00
  -1   6   8   -0.10    1.00
   0  -6  -8   18.70    1.70
   0  -6  -8   18.70    2.70
   0   6   8   16.40    1.80
  -1  -6  -8    2.30    1.60
  -1  -6  -8    2.90    1.10
   1   6   8    1.10    1.20
  -2  -6  -8    1.00    1.00
  -2  -6  -8    1.50    1.40
   2   6   8    1.60    1.40
  -3  -6  -8   89.39    3.20
  -3  -6  -8   89.59    3.70
  -3  -6  -8   91.79    3.80
   3   6   8   89.79    4.20
  -4  -6  -8   86.09    3.70
  -4  -6  -8   84.79    3.80
  -4  -6  -8   77.29    3.40
   4   6   8   77.69    4.10
  -5  -6  -8   13.50    2.00
  -5  -6  -8    9.90    2.00
  -5  -6  -8    7.40    2.20
  -5  -6  -8   10.50    1.70
   5   6   8    6.30    2.20
  -6  -6  -8  116.69    4.20
  -6  -6  -8  124.09    5.20
  -6  -6  -8  132.69    5.90
   6   6   8  123.19    5.50
   6   6   8  115.09    5.60
  -7  -6  -8   67.69    4.40
  -7  -6  -8   66.79    4.80
  -7  -6  -8   71.29    3.50
   7   6   8   64.29    5.20
   7   6   8   72.09    4.70
  -8  -6  -8    3.30    2.20
  -8  -6  -8    1.50    2.20
   8   6   8    3.00    2.40
  -9  -6  -8   21.50    3.80
  -9  -6  -8   18.10    3.30
   9   6   8   18.00    3.30
 -10  -6  -8    5.00    2.70
 -10  -6  -8    1.50    2.60
  10   6   8    2.20    2.50
 -11  -6  -8   -0.40    2.70
  11   6   8    1.60    2.60
 -12  -6  -8    6.10    3.30
  12   6   8    6.20    3.00
   6  -7  -8   49.00    3.00
   6  -7  -8   55.09    3.20
   5  -7  -8    0.40    1.10
   5  -7  -8    0.20    1.00
   4  -7  -8   -0.10    1.00
   4  -7  -8    0.90    1.10
   3  -7  -8    9.40    1.40
   3  -7  -8    6.80    2.80
   3  -7  -8   10.00    1.40
   2  -7  -8   -0.10    0.90
   2  -7  -8    1.30    2.20
   1  -7  -8   36.90    4.00
   1  -7  -8   41.40    2.30
  -1   7   8   43.00    2.60
   0  -7  -8    4.70    1.10
   0  -7  -8    3.80    2.20
   0   7   8    5.50    1.40
  -1  -7  -8   47.10    3.90
  -1  -7  -8   49.20    2.70
   1   7   8   48.60    3.00
  -2  -7  -8    0.00    1.40
  -2  -7  -8    1.40    1.20
   2   7   8    0.70    1.40
  -3  -7  -8    2.20    0.80
  -3  -7  -8    0.80    1.20
  -3  -7  -8    3.60    1.70
   3   7   8    2.40    1.70
  -4  -7  -8   82.29    4.60
  -4  -7  -8   82.99    4.00
  -4  -7  -8   72.29    3.70
  -4  -7  -8   72.89    3.20
   4   7   8   77.19    4.30
  -5  -7  -8  196.48    6.00
  -5  -7  -8  189.28    5.80
  -5  -7  -8  176.48    6.80
  -5  -7  -8  189.48    6.10
   5   7   8  182.28    6.60
  -6  -7  -8   47.80    4.30
  -6  -7  -8   50.29    3.20
  -6  -7  -8   53.29    3.80
   6   7   8   62.59    4.50
   6   7   8   53.99    4.90
  -7  -7  -8   30.90    2.90
  -7  -7  -8   37.50    4.20
  -7  -7  -8   34.70    3.60
   7   7   8   24.90    3.30
   7   7   8   27.80    3.80
  -8  -7  -8    1.50    2.30
  -8  -7  -8    4.50    1.70
  -8  -7  -8    0.20    2.10
   8   7   8   -0.70    2.10
  -9  -7  -8   54.69    5.10
  -9  -7  -8   66.29    3.90
  -9  -7  -8   63.19    5.40
   9   7   8   64.59    5.40
 -10  -7  -8    1.10    2.80
 -10  -7  -8    3.90    2.80
  10   7   8    0.10    2.50
 -11  -7  -8   19.40    4.20
 -11  -7  -8   16.90    3.80
  11   7   8   12.60    3.40
 -12  -7  -8    5.20    3.40
  12   7   8    5.30    3.20
   5  -8  -8   10.00    1.50
   5  -8  -8   11.10    1.60
   4  -8  -8   14.10    1.60
   4  -8  -8   14.00    1.60
   3  -8  -8    3.30    1.10
   3  -8  -8    5.70    1.30
   3  -8  -8    0.20    2.60
   2  -8  -8   10.70    1.40
   2  -8  -8    9.30    3.30
   1  -8  -8   18.70    3.50
   1  -8  -8   22.20    1.90
   0  -8  -8  111.49    5.90
   0  -8  -8  109.89    3.80
   0   8   8  111.29    4.10
  -1  -8  -8    3.00    2.20
  -1  -8  -8    3.40    1.20
   1   8   8    2.30    1.40
  -2  -8  -8  182.78    6.70
  -2  -8  -8  184.08    5.40
   2   8   8  179.78    5.80
  -3  -8  -8   59.19    3.30
  -3  -8  -8   54.49    4.10
  -3  -8  -8   46.60    3.80
   3   8   8   53.79    3.70
  -4  -8  -8   26.70    3.00
  -4  -8  -8   27.70    2.80
  -4  -8  -8   20.00    2.90
  -4  -8  -8   26.60    1.90
   4   8   8   24.50    2.90
  -5  -8  -8  116.89    5.10
  -5  -8  -8  117.79    5.00
  -5  -8  -8  129.69    5.90
  -5  -8  -8  128.39    4.50
   5   8   8  109.39    5.50
  -6  -8  -8    6.20    1.90
  -6  -8  -8    6.00    2.40
  -6  -8  -8    5.70    1.90
   6   8   8    4.50    2.40
  -7  -8  -8   20.70    2.90
  -7  -8  -8   23.00    3.60
  -7  -8  -8   24.20    2.80
   7   8   8   28.10    4.30
   7   8   8   25.30    3.60
  -8  -8  -8   -0.30    1.90
  -8  -8  -8    1.80    1.70
  -8  -8  -8    1.70    2.40
   8   8   8    2.40    3.00
   8   8   8    3.30    2.60
  -9  -8  -8    2.50    1.90
  -9  -8  -8    1.90    2.40
  -9  -8  -8    2.90    2.80
   9   8   8    2.20    2.50
 -10  -8  -8    1.80    2.80
 -10  -8  -8    7.40    2.20
 -10  -8  -8    5.50    2.90
  10   8   8   11.10    3.30
 -11  -8  -8    5.60    3.30
 -11  -8  -8    8.00    3.20
  11   8   8    7.20    3.30
 -12  -8  -8    3.30    3.10
  12   8   8   -3.10    2.80
   4  -9  -8    5.00    1.10
   4  -9  -8    2.50    1.10
   3  -9  -8   -1.10    0.90
   3  -9  -8   -0.80    1.00
   3  -9  -8   -2.30    3.10
   2  -9  -8    4.10    2.70
   2  -9  -8   -0.70    0.90
   1  -9  -8    8.50    1.40
   1  -9  -8   11.00    3.40
   0  -9  -8    4.70    1.30
   0  -9  -8    3.80    1.60
   0  -9  -8    1.10    2.20
  -1  -9  -8   10.40    2.10
  -1  -9  -8   10.40    1.70
  -1  -9  -8   13.10    3.00
   1   9   8   10.50    2.00
  -2  -9  -8   -0.60    1.70
  -2  -9  -8    0.30    1.20
  -2  -9  -8    1.40    1.90
   2   9   8    1.30    1.60
  -3  -9  -8  101.09    5.00
  -3  -9  -8  108.59    4.40
  -3  -9  -8  107.69    5.50
   3   9   8   99.69    4.90
  -4  -9  -8    0.00    1.90
  -4  -9  -8    0.30    2.00
  -4  -9  -8   -1.50    1.20
   4   9   8   -0.80    1.90
  -5  -9  -8   20.60    3.30
  -5  -9  -8   20.20    2.50
  -5  -9  -8   15.20    2.70
   5   9   8   17.90    3.00
  -6  -9  -8    1.90    1.70
  -6  -9  -8   -3.30    1.60
  -6  -9  -8    0.80    2.20
   6   9   8   -0.40    2.10
  -7  -9  -8   51.49    3.90
  -7  -9  -8   48.40    3.90
  -7  -9  -8   53.99    5.10
   7   9   8   51.89    5.60
   7   9   8   49.30    4.60
  -8  -9  -8   12.30    2.80
  -8  -9  -8   11.00    3.10
  -8  -9  -8   12.80    2.60
   8   9   8   16.10    3.30
   8   9   8    8.10    3.50
  -9  -9  -8   29.10    3.90
  -9  -9  -8   34.90    3.60
  -9  -9  -8   41.50    5.10
   9   9   8   33.70    4.20
 -10  -9  -8    2.00    3.10
 -10  -9  -8    1.20    1.90
 -10  -9  -8    2.10    2.80
  10   9   8    6.30    3.00
 -11  -9  -8    1.40    2.90
 -11  -9  -8   -1.50    1.90
 -11  -9  -8    1.20    3.00
  11   9   8   -2.50    2.80
   3 -10  -8    3.10    1.10
   3 -10  -8    2.20    1.00
   3 -10  -8    4.30    3.80
   2 -10  -8    9.30    1.20
   2 -10  -8   10.20    3.70
   2 -10  -8   11.50    1.50
   1 -10  -8   20.80    2.10
   1 -10  -8   21.60    2.00
   1 -10  -8   22.50    4.10
   0 -10  -8   10.40    3.40
   0 -10  -8   14.20    2.10
   0 -10  -8   15.30    1.90
  -1 -10  -8    7.30    2.70
  -1 -10  -8    5.90    1.50
  -1 -10  -8    8.30    2.00
  -2 -10  -8   52.59    3.90
  -2 -10  -8   47.10    3.20
  -2 -10  -8   42.20    4.70
   2  10   8   50.79    3.70
  -3 -10  -8   -1.00    1.30
  -3 -10  -8    2.00    2.00
  -3 -10  -8    1.10    2.40
   3  10   8   -0.10    1.80
  -4 -10  -8  116.19    5.90
  -4 -10  -8  114.89    6.00
  -4 -10  -8  111.99    5.00
   4  10   8  124.09    5.70
  -5 -10  -8    5.80    2.50
  -5 -10  -8    2.20    1.60
  -5 -10  -8    2.30    2.20
   5  10   8    0.40    2.30
  -6 -10  -8    2.60    2.20
  -6 -10  -8   -1.80    2.10
   6  10   8    3.70    2.40
  -7 -10  -8    9.40    2.20
  -7 -10  -8    7.10    3.00
  -7 -10  -8    5.90    2.30
   7  10   8   12.40    3.20
   7  10   8    6.60    3.30
  -8 -10  -8    0.30    2.10
  -8 -10  -8    0.00    2.80
  -8 -10  -8   -0.10    2.00
   8  10   8   -0.30    2.50
   8  10   8    2.90    3.20
  -9 -10  -8    4.50    2.30
  -9 -10  -8    4.00    2.60
  -9 -10  -8   13.20    3.80
   9  10   8    9.30    3.30
   9  10   8    5.70    3.50
 -10 -10  -8    6.80    2.90
 -10 -10  -8    7.50    3.40
 -10 -10  -8    5.10    2.30
  10  10   8    9.90    3.50
 -11 -10  -8    6.20    3.40
 -11 -10  -8   -0.30    2.80
 -11 -10  -8   -1.40    2.10
  11  10   8    0.40    2.90
   1 -11  -8    5.20    1.40
   1 -11  -8   10.00    3.80
   1 -11  -8    2.50    1.20
   0 -11  -8    1.20    1.30
   0 -11  -8   -1.40    1.30
   0 -11  -8    6.30    3.20
  -1 -11  -8   55.29    3.70
  -1 -11  -8   45.80    3.20
  -1 -11  -8   55.99    5.60
  -2 -11  -8   33.70    3.40
  -2 -11  -8   46.30    5.20
  -2 -11  -8   37.90    3.10
  -3 -11  -8    4.60    1.70
  -3 -11  -8    4.60    2.30
  -3 -11  -8    4.20    2.90
   3  11   8    1.80    2.10
  -4 -11  -8   18.10    2.60
  -4 -11  -8   15.20    3.00
  -4 -11  -8   20.40    3.80
   4  11   8   21.80    3.20
  -5 -11  -8  125.79    6.50
  -5 -11  -8  129.49    6.70
  -5 -11  -8  140.79    6.00
   5  11   8  130.89    6.60
  -6 -11  -8   97.09    5.70
  -6 -11  -8   98.69    6.30
   6  11   8   97.69    6.10
  -7 -11  -8   49.99    4.80
  -7 -11  -8   52.79    5.40
   7  11   8   56.69    6.30
   7  11   8   50.79    5.10
  -8 -11  -8   25.90    4.30
  -8 -11  -8   24.70    3.60
   8  11   8   26.50    5.30
   8  11   8   23.50    3.90
  -9 -11  -8   10.60    2.90
  -9 -11  -8    6.60    2.60
  -9 -11  -8   13.30    3.80
   9  11   8    7.10    3.10
   9  11   8   12.60    4.60
 -10 -11  -8    3.80    2.90
 -10 -11  -8    2.60    2.40
 -10 -11  -8    4.20    3.20
  10  11   8   -1.00    2.70
  -1 -12  -8    6.80    1.80
  -1 -12  -8    8.80    2.10
  -1 -12  -8   11.20    3.50
  -2 -12  -8    2.60    1.90
  -2 -12  -8   -1.50    1.40
  -2 -12  -8    0.90    2.70
  -3 -12  -8    3.30    3.20
  -3 -12  -8    0.90    1.60
  -3 -12  -8    3.00    2.20
   3  12   8    2.30    2.20
  -4 -12  -8   -1.90    2.40
  -4 -12  -8   -0.20    1.60
  -4 -12  -8    2.40    2.40
   4  12   8   -0.30    2.20
  -5 -12  -8  145.69    7.40
  -5 -12  -8  131.79    6.90
   5  12   8  128.59    6.70
  -6 -12  -8  103.29    6.40
  -6 -12  -8  100.09    6.60
   6  12   8   92.79    6.20
  -7 -12  -8   72.19    6.40
  -7 -12  -8   68.99    5.70
   7  12   8   66.19    5.70
   7  12   8   80.89    7.60
  -8 -12  -8    9.70    3.50
  -8 -12  -8    5.30    2.80
   8  12   8    4.40    3.10
   8  12   8    8.40    4.40
  -9 -12  -8    2.10    3.10
  -9 -12  -8    7.60    2.80
   9  12   8    0.80    3.40
   9  12   8    1.90    3.10
  -4 -13  -8    2.40    2.40
  -4 -13  -8   12.10    3.60
  -4 -13  -8    5.80    2.20
   4  13   8    7.10    2.80
  -5 -13  -8    0.50    2.60
  -5 -13  -8    2.60    2.90
   5  13   8    3.80    2.70
  -6 -13  -8   22.00    4.10
  -6 -13  -8   32.30    4.70
   6  13   8   35.40    4.50
  -7 -13  -8    6.70    3.30
  -7 -13  -8    8.10    3.30
   7  13   8    5.20    4.10
   7  13   8    4.50    3.00
   7  12  -9    8.70    3.40
  -7 -12   9    5.40    3.20
   6  12  -9   17.40    3.70
  -6 -12   9   15.40    3.70
   5  12  -9   20.10    3.80
  -5 -12   9   29.60    4.80
   4  12  -9    0.30    2.50
  -4 -12   9    6.70    3.20
   3  12  -9   19.50    3.50
  -3 -12   9   20.00    4.00
   2  12  -9   47.60    4.70
  -2 -12   9   63.59    6.10
   1  12  -9   -0.50    2.20
  -1 -12   9    5.10    3.10
  -1 -12   9    5.20    2.30
   8  11  -9   10.80    3.70
  -8 -11   9   13.70    3.40
   7  11  -9    4.90    3.00
  -7 -11   9    5.10    3.30
  -7 -11   9    3.40    2.60
   6  11  -9    6.00    3.00
  -6 -11   9   -0.90    2.60
   5  11  -9   11.20    3.30
  -5 -11   9    4.60    2.80
   4  11  -9    4.70    2.60
  -4 -11   9    4.50    3.00
   3  11  -9   19.20    3.40
  -3 -11   9   24.70    4.10
   2  11  -9   11.30    3.00
  -2 -11   9   11.30    3.30
   1  11  -9   90.09    5.60
  -1 -11   9  103.59    5.50
  -1 -11   9  102.79    6.40
   0  11  -9   28.50    3.60
   0 -11   9   43.60    5.00
   0 -11   9   40.00    3.60
   0 -11   9   34.80    3.70
   1 -11   9   40.80    3.60
   1 -11   9   31.00    4.50
   9  10  -9    8.00    3.60
  -9 -10   9    3.20    3.10
   8  10  -9   20.00    3.80
  -8 -10   9   14.10    3.50
   7  10  -9    2.70    2.70
  -7 -10   9   -0.20    2.40
   6  10  -9    8.00    3.10
  -6 -10   9    4.00    2.40
  -6 -10   9    7.80    3.00
   5  10  -9    2.20    2.50
  -5 -10   9    6.10    2.20
  -5 -10   9    2.80    2.80
   4  10  -9    0.70    2.30
  -4 -10   9    1.90    2.60
   3  10  -9    0.30    2.20
  -3 -10   9    4.20    2.60
   2  10  -9   43.80    4.10
  -2 -10   9   43.50    4.00
  -2 -10   9   39.60    4.60
   1  10  -9   63.59    4.90
  -1 -10   9   43.90    4.60
  -1 -10   9   57.29    4.10
  -1 -10   9   61.99    4.30
   0  10  -9    8.00    2.60
   0 -10   9   15.50    3.30
   0 -10   9   13.10    2.40
   0 -10   9    3.90    2.10
  -1  10  -9    1.20    1.90
   1 -10   9    0.70    2.20
   1 -10   9   -1.40    1.60
   1 -10   9    1.00    1.60
   2 -10   9   24.70    3.70
   2 -10   9   25.90    2.80
   3 -10   9    2.80    2.80
   3 -10   9    4.20    1.90
  10   9  -9    0.30    3.00
 -10  -9   9   -0.30    3.10
   9   9  -9   10.90    3.40
  -9  -9   9    9.10    3.50
   8   9  -9   17.20    3.70
  -8  -9   9   15.70    3.50
   7   9  -9   37.50    4.70
  -7  -9   9   36.30    4.30
   6   9  -9   32.80    4.20
  -6  -9   9   32.20    3.90
   5   9  -9   67.69    5.30
  -5  -9   9   68.19    4.70
   4   9  -9    5.50    2.50
  -4  -9   9    5.10    2.00
  -4  -9   9    2.70    2.50
   3   9  -9  114.19    5.90
  -3  -9   9  121.49    6.20
   2   9  -9    5.50    2.30
  -2  -9   9    7.30    2.00
  -2  -9   9   10.30    2.80
  -2  -9   9    7.00    2.10
   1   9  -9   55.29    4.30
  -1  -9   9   55.59    4.90
  -1  -9   9   58.79    4.10
  -1  -9   9   50.69    3.90
   0   9  -9   31.10    3.40
   0  -9   9   31.70    3.20
   0  -9   9   29.50    3.80
   0  -9   9   22.80    2.70
  -1   9  -9   23.50    3.00
   1  -9   9   20.50    2.60
   1  -9   9   16.90    3.10
   1  -9   9   24.90    2.90
  -2   9  -9    3.40    2.10
   2  -9   9   -0.80    1.40
   2  -9   9    1.50    2.10
   3  -9   9    1.50    1.60
   3  -9   9    8.20    2.80
   4  -9   9   26.00    2.80
   4  -9   9   36.20    4.40
  10   8  -9   -1.00    2.80
 -10  -8   9   -0.80    3.20
   9   8  -9   36.70    4.70
  -9  -8   9   41.80    5.20
   8   8  -9    7.10    2.90
  -8  -8   9    4.30    3.00
   7   8  -9   18.60    3.50
  -7  -8   9   18.70    3.50
   6   8  -9    6.20    2.70
  -6  -8   9    5.70    2.50
   5   8  -9   71.79    5.20
  -5  -8   9   72.39    4.80
   4   8  -9   18.70    3.10
  -4  -8   9   15.30    2.60
   3   8  -9    0.90    2.00
  -3  -8   9   -0.40    1.50
  -3  -8   9    0.90    2.20
   2   8  -9  102.89    5.20
  -2  -8   9  100.69    4.80
  -2  -8   9   98.79    5.30
  -2  -8   9  101.79    3.80
  -2  -8   9   98.49    4.90
   1   8  -9   12.10    2.50
  -1  -8   9   13.70    2.20
  -1  -8   9   10.90    2.20
  -1  -8   9   12.30    2.60
   0   8  -9   16.20    2.60
   0  -8   9   20.10    2.50
   0  -8   9   13.00    2.80
   0  -8   9   19.90    2.70
  -1   8  -9    0.10    1.70
   1  -8   9   -0.90    1.90
   1  -8   9   -1.40    1.30
   1  -8   9    1.50    1.50
  -2   8  -9   12.10    2.40
   2  -8   9   10.90    2.00
   2  -8   9    5.90    2.30
  -3   8  -9   -3.40    1.60
   3  -8   9    0.30    1.50
   3  -8   9    3.30    2.10
   4  -8   9    3.90    2.30
   4  -8   9    5.10    1.70
   5  -8   9   48.90    4.80
   5  -8   9   45.40    3.50
   6  -8   9    1.10    1.60
   6  -8   9    0.00    2.70
  10   7  -9    7.10    3.00
 -10  -7   9   14.20    4.00
   9   7  -9   -0.60    2.50
  -9  -7   9   -1.70    2.80
   8   7  -9   29.90    4.00
  -8  -7   9   33.00    4.40
   7   7  -9   32.20    4.00
  -7  -7   9   38.00    4.40
   6   7  -9   50.19    4.50
  -6  -7   9   57.79    4.80
   5   7  -9   11.70    2.70
  -5  -7   9    9.20    2.50
   4   7  -9   15.50    2.80
  -4  -7   9   14.90    2.70
   3   7  -9    8.40    2.30
  -3  -7   9    5.40    1.60
  -3  -7   9    5.80    2.00
   2   7  -9    5.00    2.10
  -2  -7   9    3.70    1.70
  -2  -7   9    4.10    1.70
  -2  -7   9    3.50    1.60
  -2  -7   9    3.50    1.90
   1   7  -9  464.55   10.80
  -1  -7   9  445.36   10.50
  -1  -7   9  459.55    9.00
  -1  -7   9  466.15   11.10
  -1  -7   9  476.85   10.50
   0   7  -9   57.79    3.90
   0  -7   9   59.79    3.60
   0  -7   9   59.99    3.70
   0  -7   9   55.99    3.80
  -1   7  -9   67.39    3.90
   1  -7   9   61.89    3.60
   1  -7   9   71.69    3.90
   1  -7   9   69.99    4.30
  -2   7  -9   34.50    3.20
   2  -7   9   28.70    3.20
   2  -7   9   29.60    2.60
  -3   7  -9   18.40    2.60
   3  -7   9   10.50    1.90
   3  -7   9    9.60    2.40
  -4   7  -9   14.60    2.50
   4  -7   9   13.40    2.10
   4  -7   9   11.20    2.50
  -5   7  -9    1.80    1.80
   5  -7   9    0.30    1.40
   5  -7   9    0.20    2.10
   6  -7   9    2.80    1.70
   6  -7   9    4.50    2.60
   7  -7   9    0.50    1.60
  10   6  -9    1.50    2.50
 -10  -6   9   -1.50    2.80
   9   6  -9   11.90    3.00
  -9  -6   9    6.60    3.20
   8   6  -9    7.10    2.80
  -8  -6   9    3.10    2.80
   7   6  -9  101.29    5.90
  -7  -6   9   96.79    6.10
   6   6  -9   29.40    3.60
  -6  -6   9   24.70    3.50
   5   6  -9    3.90    2.30
  -5  -6   9   -0.60    2.00
   4   6  -9   21.30    3.10
  -4  -6   9   18.00    2.70
   3   6  -9   34.10    3.40
  -3  -6   9   31.70    2.80
  -3  -6   9   33.60    3.10
  -3  -6   9   40.20    3.30
   2   6  -9  157.28    5.80
  -2  -6   9  165.28    5.70
  -2  -6   9  152.08    5.30
  -2  -6   9  170.08    5.60
   1   6  -9   15.80    2.50
  -1  -6   9   17.30    2.30
  -1  -6   9   11.20    1.80
  -1  -6   9   12.90    2.20
  -1  -6   9   13.40    1.90
   0   6  -9  286.37    7.60
   0  -6   9  289.17    7.70
   0  -6   9  276.77    7.50
   0  -6   9  280.37    6.10
   0  -6   9  289.17    7.40
  -1   6  -9    0.20    1.50
   1  -6   9   -0.10    1.20
   1  -6   9   -0.50    1.30
   1  -6   9    4.00    1.70
  -2   6  -9    4.30    1.70
   2  -6   9    1.00    1.50
   2  -6   9   -1.60    1.10
  -3   6  -9   12.20    2.20
   3  -6   9   15.40    2.40
   3  -6   9   11.60    1.80
  -4   6  -9   58.59    3.80
   4  -6   9   59.39    3.90
   4  -6   9   64.09    3.60
  -5   6  -9   15.70    2.50
   5  -6   9   13.80    2.10
   5  -6   9   12.90    2.60
  -6   6  -9   10.90    2.60
   6  -6   9   17.70    3.10
   6  -6   9   11.00    2.10
   7  -6   9   -1.20    1.50
  10   5  -9  183.38    7.50
 -10  -5   9  192.28    9.10
   9   5  -9   21.80    3.50
  -9  -5   9   16.40    3.60
   8   5  -9  116.09    5.90
  -8  -5   9  112.49    6.50
   7   5  -9    4.20    2.30
  -7  -5   9   -0.50    2.30
   6   5  -9   78.39    4.90
  -6  -5   9   76.39    5.10
   5   5  -9  102.49    5.20
  -5  -5   9   91.09    5.10
   4   5  -9  112.19    5.20
  -4  -5   9  102.49    5.10
   3   5  -9    0.40    1.60
  -3  -5   9    1.60    1.30
  -3  -5   9    0.60    1.30
  -3  -5   9    0.60    1.70
   2   5  -9   31.40    3.00
  -2  -5   9   23.80    2.40
  -2  -5   9   29.30    2.50
  -2  -5   9   28.90    2.80
   1   5  -9   22.50    2.60
  -1  -5   9   30.40    2.60
  -1  -5   9   30.20    2.70
  -1  -5   9   30.40    2.80
  -1  -5   9   23.80    2.40
   0   5  -9   49.10    3.30
   0  -5   9   38.10    2.80
   0  -5   9   45.70    2.90
   0  -5   9   52.39    3.20
   0  -5   9   43.60    2.70
  -1   5  -9   -0.20    1.50
   1  -5   9   -0.30    1.00
   1  -5   9    0.30    1.10
   1  -5   9   -0.10    1.30
  -2   5  -9  111.99    4.60
   2  -5   9  119.89    4.50
   2  -5   9  114.69    4.30
  -3   5  -9   42.10    3.20
   3  -5   9   45.70    3.00
   3  -5   9   47.00    3.20
  -4   5  -9   22.50    2.70
   4  -5   9   23.90    2.40
   4  -5   9   21.50    2.50
  -5   5  -9   18.90    2.60
   5  -5   9   22.70    2.90
   5  -5   9   22.50    2.50
  -6   5  -9   38.70    3.60
   6  -5   9   42.20    3.30
   6  -5   9   33.00    3.50
  -7   5  -9   14.00    2.70
   7  -5   9   17.70    2.50
  -8   5  -9   58.49    4.70
   8  -5   9   59.89    4.20
 -10  -4   9   -3.50    2.70
   9   4  -9   63.09    4.60
  -9  -4   9   48.70    5.20
   8   4  -9  130.19    5.90
  -8  -4   9  125.89    6.90
   7   4  -9    4.30    2.20
  -7  -4   9    4.90    2.50
   6   4  -9  140.79    5.80
  -6  -4   9  132.19    6.20
   5   4  -9    4.20    2.00
  -5  -4   9   -3.40    1.70
   4   4  -9   24.30    2.80
  -4  -4   9   25.80    2.90
   3   4  -9    6.00    2.00
  -3  -4   9    5.50    1.80
  -3  -4   9    6.20    1.50
   2   4  -9   13.50    2.20
  -2  -4   9   11.40    2.10
  -2  -4   9   14.90    2.00
  -2  -4   9   12.60    1.80
   1   4  -9    0.80    1.50
  -1  -4   9   -0.80    1.00
  -1  -4   9   -0.90    1.00
  -1  -4   9    0.50    1.40
   0   4  -9   44.00    3.10
   0  -4   9   45.30    2.90
   0  -4   9   43.10    2.70
   0  -4   9   44.80    2.60
   0  -4   9   44.80    2.70
  -1   4  -9    3.20    1.50
   1  -4   9    1.80    1.20
   1  -4   9    0.90    1.00
   1  -4   9    1.00    1.10
  -2   4  -9    8.80    1.80
   2  -4   9   10.20    1.70
   2  -4   9   11.50    1.40
   2  -4   9   12.10    1.70
  -3   4  -9   12.90    2.00
   3  -4   9   10.70    1.60
   3  -4   9   13.00    1.80
   3  -4   9   11.20    0.90
  -4   4  -9  227.28    6.50
   4  -4   9  223.78    6.20
   4  -4   9  225.28    6.20
  -5   4  -9  202.08    6.50
   5  -4   9  205.38    6.20
   5  -4   9  211.78    6.20
  -6   4  -9    7.10    2.20
   6  -4   9    8.10    1.80
  -7   4  -9   19.00    2.90
   7  -4   9   21.70    2.70
  -8   4  -9   15.90    2.90
   8  -4   9   14.30    2.50
  -9   4  -9   53.99    5.00
   9  -4   9   55.39    4.30
 -10  -3   9   17.70    4.00
  -9  -3   9   -1.10    2.60
   8   3  -9    0.70    1.80
  -8  -3   9    1.20    2.50
   7   3  -9   14.00    2.40
  -7  -3   9   19.40    3.40
   6   3  -9    9.30    2.20
   6   3  -9    9.60    2.20
  -6  -3   9    7.80    2.60
   5   3  -9    0.70    1.20
   5   3  -9    4.00    2.30
   5   3  -9    4.30    1.90
  -5  -3   9    1.40    2.00
   4   3  -9    5.10    1.60
   4   3  -9    6.40    1.90
   4   3  -9    5.30    1.60
  -4  -3   9    6.50    2.00
   3   3  -9   25.40    2.60
   3   3  -9   31.70    3.70
  -3  -3   9   24.60    2.70
   2   3  -9    9.80    1.90
  -2  -3   9    9.30    1.60
  -2  -3   9   11.50    2.10
   1   3  -9   14.20    2.10
  -1  -3   9   15.40    1.80
  -1  -3   9   18.60    2.30
  -1  -3   9   17.30    1.80
   0   3  -9   62.39    3.50
   0  -3   9   67.69    3.40
   0  -3   9   59.99    3.00
  -1   3  -9   38.80    2.80
   1  -3   9   40.30    2.60
   1  -3   9   38.10    2.20
   1  -3   9   36.40    2.50
  -2   3  -9   15.30    2.10
   2  -3   9   17.90    1.70
   2  -3   9   18.70    2.00
   2  -3   9   17.20    1.80
  -3   3  -9   98.79    4.20
   3  -3   9  101.59    3.40
   3  -3   9  105.29    3.90
   3  -3   9   96.59    3.30
  -4   3  -9   -2.30    1.40
   4  -3   9   -1.00    0.90
   4  -3   9    1.70    1.20
   4  -3   9    1.20    0.80
  -5   3  -9    2.90    1.60
   5  -3   9    3.20    1.40
   5  -3   9    1.60    1.50
  -6   3  -9   23.30    2.90
   6  -3   9   26.90    2.60
  -7   3  -9   -0.20    1.80
   7  -3   9   -1.20    1.40
  -8   3  -9   77.49    5.00
   8  -3   9   84.39    4.60
  -9   3  -9   88.19    5.50
   9  -3   9   79.29    4.90
 -10  -2   9    5.90    3.20
  -9  -2   9    2.20    2.70
  -8  -2   9   39.80    4.50
   7   2  -9    9.30    2.20
   7   2  -9   10.00    2.00
  -7  -2   9    3.80    2.50
   6   2  -9    9.20    2.00
   6   2  -9    6.90    1.70
   6   2  -9    8.40    2.10
  -6  -2   9    8.10    2.50
   5   2  -9    9.50    1.90
   5   2  -9    9.60    1.90
   5   2  -9    7.10    1.60
  -5  -2   9   12.20    2.50
   4   2  -9   61.09    3.50
   4   2  -9   63.79    3.40
   4   2  -9   63.49    3.60
  -4  -2   9   63.49    3.90
   3   2  -9    0.50    1.10
   3   2  -9    1.60    1.50
   3   2  -9    0.90    1.20
  -3  -2   9    2.00    1.60
   2   2  -9  238.98    6.40
   2   2  -9  230.18    6.10
  -2  -2   9  233.18    6.60
   1   2  -9    7.60    1.80
  -1  -2   9   10.50    2.00
   0   2  -9   93.49    3.90
   0  -2   9   93.29    3.50
   0  -2   9   90.99    3.80
  -1   2  -9   87.09    3.80
   1  -2   9   95.89    2.90
   1  -2   9   96.99    3.60
   1  -2   9   97.69    3.80
  -2   2  -9  149.79    4.90
   2  -2   9  152.08    4.60
   2  -2   9  150.28    4.60
   2  -2   9  154.78    3.70
  -3   2  -9   32.90    2.80
   3  -2   9   23.40    2.00
   3  -2   9   24.80    2.10
   3  -2   9   27.80    1.70
  -4   2  -9   20.70    2.40
   4  -2   9   19.50    2.00
   4  -2   9   21.20    1.90
   4  -2   9   21.40    1.70
  -5   2  -9  211.78    6.50
   5  -2   9  216.38    5.00
   5  -2   9  206.38    6.00
  -6   2  -9    3.30    1.90
   6  -2   9    2.30    1.40
  -7   2  -9   -3.30    1.70
   7  -2   9    1.60    1.50
  -8   2  -9   -0.20    1.90
   8  -2   9    5.40    1.80
  -9   2  -9    9.30    2.70
   9  -2   9    5.30    1.90
 -10   2  -9    2.80    2.50
  10  -2   9    1.30    2.10
 -10  -1   9    9.70    3.60
  -9  -1   9    1.50    2.50
   8   1  -9    5.70    2.10
  -8  -1   9    5.60    2.60
   7   1  -9    8.30    1.80
   7   1  -9   11.80    2.30
   7   1  -9   14.20    2.50
  -7  -1   9   15.00    3.00
   6   1  -9    7.20    1.60
   6   1  -9    7.00    1.90
   6   1  -9    7.10    1.70
  -6  -1   9    8.30    2.40
   5   1  -9    7.60    1.70
   5   1  -9    9.50    1.90
   5   1  -9    4.40    1.60
  -5  -1   9    5.60    2.00
   4   1  -9   35.20    2.90
   4   1  -9   24.90    2.40
   4   1  -9   27.00    2.40
  -4  -1   9   24.10    2.80
   3   1  -9   14.90    1.80
   3   1  -9   16.70    2.00
   3   1  -9   15.40    2.00
  -3  -1   9   12.30    2.10
   2   1  -9  124.59    4.30
   2   1  -9  121.09    4.30
   2   1  -9  118.09    4.10
  -2  -1   9  117.99    4.60
   1   1  -9  101.79    3.60
   1   1  -9  102.19    3.90
   1   1  -9  101.09    3.70
  -1  -1   9   90.69    4.00
   0   1  -9   72.09    3.40
   0  -1   9   70.49    3.50
  -1   1  -9   35.60    2.80
   1  -1   9   38.60    2.80
   1  -1   9   43.20    2.60
  -2   1  -9  115.99    4.30
   2  -1   9  113.59    3.90
   2  -1   9  117.09    2.60
   2  -1   9  122.39    4.30
  -3   1  -9  196.68    5.80
   3  -1   9  206.48    5.50
   3  -1   9  202.38    5.50
   3  -1   9  206.28    3.80
  -4   1  -9    1.60    1.40
   4  -1   9   -0.40    1.00
   4  -1   9    2.20    1.30
  -5   1  -9    1.80    1.60
   5  -1   9    1.10    1.20
   5  -1   9    3.40    1.30
  -6   1  -9   11.20    2.40
   6  -1   9    6.70    1.50
   6  -1   9   10.90    1.90
  -7   1  -9  243.68    7.60
   7  -1   9  234.08    7.10
   7  -1   9  223.18    6.50
  -8   1  -9    5.50    2.30
   8  -1   9    2.80    1.60
  -9   1  -9    3.70    2.50
   9  -1   9    7.00    2.20
 -10   1  -9    0.10    2.30
 -10   0   9   14.70    3.70
   9   0  -9   -0.50    1.80
  -9   0   9    1.60    2.60
   8   0  -9    2.70    2.00
  -8   0   9    4.80    2.60
   7   0  -9   11.20    2.20
  -7   0   9   10.00    2.70
   6   0  -9   11.20    2.10
   6   0  -9    8.90    1.70
  -6   0   9    5.70    2.20
   5   0  -9  118.29    4.60
   5   0  -9  116.99    3.80
   5   0  -9  127.49    4.80
  -5   0   9  119.09    5.10
   4   0  -9   -1.60    1.00
   4   0  -9    0.30    1.00
   4   0  -9   -0.30    1.20
  -4   0   9    3.90    1.70
   3   0  -9   13.90    1.70
   3   0  -9   13.40    1.80
   3   0  -9   11.70    1.60
  -3   0   9   10.60    2.00
   2   0  -9  217.68    5.80
   2   0  -9  223.58    5.60
   2   0  -9  229.38    5.80
  -2   0   9  222.28    6.20
   1   0  -9  674.03   12.30
   1   0  -9  681.03   12.40
   1   0  -9  683.53   12.20
  -1   0   9  658.73   12.70
   0   0  -9  620.34   11.60
   0   0  -9  628.74   11.40
   0   0  -9  608.14   11.50
  -1   0  -9   45.60    2.90
   1   0   9   43.80    3.00
  -2   0  -9   39.60    2.80
   2   0   9   42.60    2.50
   2   0   9   40.20    2.90
  -3   0  -9    5.90    1.80
   3   0   9    5.80    1.20
   3   0   9    6.80    1.70
  -4   0  -9   32.90    2.90
   4   0   9   22.00    2.00
   4   0   9   32.30    2.70
  -5   0  -9   -0.60    1.50
   5   0   9    0.80    1.10
   5   0   9    0.30    1.40
  -6   0  -9   90.79    4.50
  -6   0  -9   95.19    4.70
   6   0   9   99.39    4.00
   6   0   9   97.09    4.30
  -7   0  -9    7.30    2.30
   7   0   9    5.50    1.80
   7   0   9    9.00    1.80
  -8   0  -9   17.10    3.10
   8   0   9   18.00    2.10
   8   0   9   21.20    2.80
  -9   0  -9   -0.10    2.10
   9   0   9    1.10    1.70
 -10   0  -9    2.80    2.50
 -11   0  -9    1.80    2.60
   9  -1  -9   24.80    3.30
  -9   1   9   33.10    4.30
   8  -1  -9   10.70    2.30
   8  -1  -9   16.50    2.80
  -8   1   9    9.10    2.80
   7  -1  -9   30.50    2.90
   7  -1  -9   27.30    3.00
  -7   1   9   36.60    3.80
   6  -1  -9    1.90    1.50
   6  -1  -9    2.80    1.40
  -6   1   9    3.00    1.90
   5  -1  -9  323.77    8.10
   5  -1  -9  309.37    7.80
  -5   1   9  323.27    8.40
   4  -1  -9  142.99    3.40
   4  -1  -9  141.99    4.90
   4  -1  -9  141.19    4.80
  -4   1   9  145.69    5.20
   3  -1  -9   -0.30    0.90
   3  -1  -9   -0.30    1.10
   3  -1  -9    0.70    1.10
  -3   1   9    0.30    1.30
   2  -1  -9   65.99    3.00
   2  -1  -9   60.09    2.70
   2  -1  -9   60.39    3.00
  -2   1   9   58.39    3.30
   1  -1  -9    2.50    1.00
   1  -1  -9    2.80    1.30
   1  -1  -9    1.70    1.20
  -1   1   9    2.10    1.50
   0  -1  -9   35.70    2.40
   0  -1  -9   34.70    2.30
   0   1   9   37.20    2.80
  -1  -1  -9   69.49    2.90
  -1  -1  -9   68.89    3.20
   1   1   9   68.39    3.40
  -2  -1  -9    2.30    1.50
   2   1   9    2.40    1.40
  -3  -1  -9   85.59    3.80
   3   1   9   92.39    3.50
   3   1   9   86.89    3.90
  -4  -1  -9   23.30    2.50
   4   1   9   26.70    2.00
   4   1   9   24.60    2.20
   4   1   9   29.00    2.70
  -5  -1  -9   42.60    3.40
   5   1   9   35.10    2.70
   5   1   9   37.00    2.90
  -6  -1  -9  118.79    5.20
  -6  -1  -9  129.39    5.30
   6   1   9  121.79    4.80
   6   1   9  119.19    4.70
  -7  -1  -9  137.69    6.00
  -7  -1  -9  146.69    5.90
   7   1   9  146.09    5.50
   7   1   9  149.69    5.30
  -8  -1  -9   21.00    3.30
   8   1   9   21.40    2.90
   8   1   9   21.10    2.60
  -9  -1  -9   38.50    4.10
   9   1   9   50.89    3.40
 -10  -1  -9    0.50    2.30
 -11  -1  -9   13.60    3.40
   9  -2  -9   29.50    3.40
   9  -2  -9   31.40    3.70
  -9   2   9   32.40    4.20
   8  -2  -9    0.70    1.50
   8  -2  -9    0.40    1.80
  -8   2   9    1.30    2.20
   7  -2  -9   17.10    2.50
   7  -2  -9   14.90    2.40
  -7   2   9   17.90    3.00
   6  -2  -9    6.90    1.70
   6  -2  -9    5.40    1.70
  -6   2   9   11.00    2.40
   5  -2  -9    4.40    1.60
   5  -2  -9    1.30    1.30
  -5   2   9    3.00    1.70
   4  -2  -9   29.10    2.30
   4  -2  -9   32.70    2.70
  -4   2   9   32.00    2.90
   3  -2  -9   10.40    1.60
   3  -2  -9    9.10    1.60
  -3   2   9    6.50    1.70
   2  -2  -9   11.90    1.60
   2  -2  -9   11.20    1.60
   2  -2  -9   10.30    1.10
  -2   2   9    8.80    1.70
   1  -2  -9   58.29    2.70
   1  -2  -9   48.50    2.30
  -1   2   9   49.20    3.00
   0  -2  -9   36.70    2.30
   0  -2  -9   40.10    2.30
   0   2   9   32.90    2.50
  -1  -2  -9   11.70    1.60
  -1  -2  -9    9.20    1.50
   1   2   9    9.80    1.70
  -2  -2  -9    4.60    1.20
  -2  -2  -9    3.80    1.50
   2   2   9    4.80    1.50
  -3  -2  -9   58.89    3.20
   3   2   9   48.80    3.20
  -4  -2  -9   19.60    2.50
   4   2   9   15.80    2.30
  -5  -2  -9   14.10    0.90
  -5  -2  -9   13.60    2.20
   5   2   9   13.80    2.00
   5   2   9   10.60    2.10
   5   2   9   13.10    1.80
  -6  -2  -9   36.90    3.50
  -6  -2  -9   33.50    3.20
   6   2   9   40.50    3.20
   6   2   9   28.40    2.80
  -7  -2  -9   20.70    3.00
  -7  -2  -9   25.30    3.30
   7   2   9   19.80    2.30
   7   2   9   27.30    3.00
  -8  -2  -9    3.80    2.20
  -8  -2  -9    2.60    2.20
   8   2   9    3.90    2.10
  -9  -2  -9    0.30    2.30
   9   2   9   -0.10    1.80
 -10  -2  -9   61.29    5.30
  10   2   9   62.79    4.50
 -11  -2  -9   20.50    3.90
   8  -3  -9    4.60    2.00
   8  -3  -9    2.40    1.70
  -8   3   9    0.20    2.10
   7  -3  -9   37.10    3.30
   7  -3  -9   34.40    3.20
  -7   3   9   39.80    3.80
   6  -3  -9    5.30    1.70
   6  -3  -9   10.80    1.90
  -6   3   9    9.50    2.20
   5  -3  -9  258.57    6.80
   5  -3  -9  245.38    6.80
  -5   3   9  243.88    7.00
   4  -3  -9  134.19    4.50
   4  -3  -9  143.59    4.80
  -4   3   9  128.19    4.70
   3  -3  -9   30.50    2.40
   3  -3  -9   29.90    2.30
  -3   3   9   28.80    2.50
   2  -3  -9    8.70    1.30
  -2   3   9    9.60    1.80
   1  -3  -9   11.70    1.40
   1  -3  -9   13.80    0.90
  -1   3   9   11.70    1.80
   0  -3  -9   45.80    2.10
   0  -3  -9   45.20    2.50
   0   3   9   42.20    2.80
  -1  -3  -9   64.49    2.70
  -1  -3  -9   64.29    2.80
  -1  -3  -9   63.49    2.90
   1   3   9   61.19    3.30
  -2  -3  -9    7.50    1.20
  -2  -3  -9    9.40    1.60
  -2  -3  -9   11.80    1.30
   2   3   9   10.20    1.90
  -3  -3  -9   62.99    2.00
  -3  -3  -9   58.49    3.00
  -3  -3  -9   62.09    3.40
   3   3   9   60.49    3.40
  -4  -3  -9   86.09    4.00
  -4  -3  -9   88.89    2.20
   4   3   9   85.99    4.20
  -5  -3  -9   73.79    4.00
  -5  -3  -9   75.69    2.10
   5   3   9   74.69    3.70
   5   3   9   74.49    4.10
  -6  -3  -9    6.30    2.10
  -6  -3  -9    6.90    2.10
   6   3   9    8.30    2.10
   6   3   9    6.70    1.70
  -7  -3  -9    5.30    2.30
  -7  -3  -9    5.90    2.30
   7   3   9    5.90    2.10
  -8  -3  -9   19.20    3.00
  -8  -3  -9   20.40    3.20
   8   3   9   20.60    2.90
  -9  -3  -9   42.40    4.30
   9   3   9   42.40    3.80
 -10  -3  -9    6.80    2.80
  10   3   9    0.40    2.10
 -11  -3  -9   15.10    3.60
 -12  -3  -9   17.90    3.90
   8  -4  -9    4.20    1.90
   8  -4  -9    2.60    1.70
   7  -4  -9   57.79    3.80
   7  -4  -9   52.99    3.80
   6  -4  -9    0.70    1.40
   6  -4  -9    0.90    1.40
  -6   4   9   -0.90    1.70
   5  -4  -9  100.69    4.10
   5  -4  -9  102.29    4.30
  -5   4   9   90.09    4.30
   4  -4  -9   67.19    3.40
   4  -4  -9   68.49    3.30
  -4   4   9   73.19    3.60
   3  -4  -9   99.09    3.80
   3  -4  -9   98.79    3.60
  -3   4   9   90.59    3.80
   2  -4  -9    4.30    1.20
  -2   4   9    3.00    1.40
   1  -4  -9  112.99    3.70
  -1   4   9  105.29    3.90
   0  -4  -9  228.58    5.60
   0  -4  -9  229.98    6.30
   0   4   9  225.38    5.90
  -1  -4  -9    1.50    1.20
  -1  -4  -9   -0.80    0.90
  -1  -4  -9    0.40    1.00
   1   4   9    0.10    1.30
  -2  -4  -9    3.60    1.30
  -2  -4  -9    3.70    1.10
  -2  -4  -9    1.80    1.00
   2   4   9    4.10    1.60
  -3  -4  -9   19.20    2.10
  -3  -4  -9   24.00    1.80
  -3  -4  -9   18.90    1.90
   3   4   9   22.60    2.50
  -4  -4  -9   -0.20    0.80
  -4  -4  -9   -1.90    1.30
  -4  -4  -9    0.20    1.10
   4   4   9    1.10    1.60
  -5  -4  -9    0.90    1.70
  -5  -4  -9    2.50    0.90
   5   4   9    2.30    1.80
  -6  -4  -9    2.60    2.00
  -6  -4  -9    5.20    1.10
  -6  -4  -9   10.20    2.30
   6   4   9    7.50    2.30
   6   4   9    3.40    2.00
  -7  -4  -9    2.40    2.10
  -7  -4  -9    3.10    2.00
   7   4   9    3.70    2.10
  -8  -4  -9    1.80    2.20
  -8  -4  -9    3.20    2.20
   8   4   9    1.50    2.10
  -9  -4  -9    2.00    2.30
  -9  -4  -9    2.70    2.40
   9   4   9    2.70    2.30
 -10  -4  -9   17.90    3.50
  10   4   9   19.80    3.30
 -11  -4  -9  108.29    6.90
  11   4   9  117.19    6.10
 -12  -4  -9   12.00    3.60
   7  -5  -9   23.70    2.70
   7  -5  -9   21.30    2.60
   6  -5  -9   -0.40    1.30
   6  -5  -9    0.80    1.30
   5  -5  -9   28.30    2.60
   5  -5  -9   31.90    2.60
   4  -5  -9    1.60    1.30
   4  -5  -9    0.40    1.10
  -4   5   9    0.10    1.40
   3  -5  -9  228.98    5.80
   3  -5  -9  229.18    5.90
  -3   5   9  231.98    6.00
   2  -5  -9   81.09    3.20
  -2   5   9   83.29    3.50
   1  -5  -9    6.40    1.30
   1  -5  -9    5.90    2.10
  -1   5   9    6.90    1.60
   0  -5  -9   10.50    2.10
   0  -5  -9    7.40    1.30
   0   5   9   12.70    1.80
  -1  -5  -9   73.99    3.60
  -1  -5  -9   75.29    3.20
   1   5   9   80.09    3.60
  -2  -5  -9    2.30    1.40
  -2  -5  -9    1.50    1.00
  -2  -5  -9    3.20    1.20
   2   5   9    0.70    1.50
  -3  -5  -9   -0.20    1.10
  -3  -5  -9   -1.30    0.90
  -3  -5  -9   -0.30    1.10
   3   5   9    1.60    1.50
  -4  -5  -9   53.59    3.10
  -4  -5  -9   54.19    3.20
  -4  -5  -9   48.40    2.60
   4   5   9   48.70    3.60
  -5  -5  -9    5.90    1.50
  -5  -5  -9    6.90    1.90
[truncated: 241,852 more chars]
