# Supplementary material for: Visible Light‐Mediated Preparation of a Key Intermediate Employed in the Synthesis of Zolpidem and Several Analogs
Source: Chem Asian J. 2025 May 13;20(16):e00455. doi: 10.1002/asia.202500455 (PMC12392708; doi:10.1002/asia.202500455)
Supplement: Supplementary file 2 — Supporting Information [file ASIA-20-e00455-s002.zip › 7a.cif]

data_RMS-325_a


_publ_section_references
;
Bruker (2010). <i>APEX2, SAINT and SADABS</i>. Bruker AXS Inc., Madison,
Wisconsin, USA.

Sheldrick, G. M. (2008). <i>Acta Cryst.</i> A<b>64</b>, 112--122.

Sheldrick, G. M. (2015). <i>Acta Cryst.</i> C<b>71</b>, 3-8.
;
#Added by publCIF


_audit_update_record
;
2024-04-15 # Formatted by publCIF

;

# publcif _publ_body_element loop start
loop_
_publ_body_element
_publ_body_title
_publ_body_contents

 section 
;
Introduction
; 
;

;
 section 
;
Experimental
; 
;

;
 subsection 
;
Synthesis and crystallization
; 
;

;
 subsection 
;
Refinement
;
;
Crystal data, data collection and structure refinement details are summarized
in Table 1.
;

 section 
;
Results and discussion
; 
;

;
# publcif _publ_body_element loop end
 
_audit_creation_method            SHELXL-2014/6
_chemical_name_systematic         ?
_chemical_name_common             ?
_chemical_melting_point           ?
_chemical_formula_moiety          'C12 H9 N3'
_chemical_formula_sum
 'C12 H9 N3' 
_chemical_formula_weight          195.22

loop_
 _atom_type_symbol
 _atom_type_description
 _atom_type_scat_dispersion_real
 _atom_type_scat_dispersion_imag
 _atom_type_scat_source
 'C'  'C'   0.0033   0.0016
 'International Tables Vol C Tables 4.2.6.8 and 6.1.1.4'
 'H'  'H'   0.0000   0.0000
 'International Tables Vol C Tables 4.2.6.8 and 6.1.1.4'
 'N'  'N'   0.0061   0.0033
 'International Tables Vol C Tables 4.2.6.8 and 6.1.1.4'
 
_space_group_crystal_system       monoclinic
_space_group_IT_number            14
_space_group_name_H-M_alt         'P 21/n'
_space_group_name_Hall            '-P 2yn'
 
_shelx_space_group_comment
;
The symmetry employed for this shelxl refinement is uniquely defined
by the following loop, which should always be used as a source of
symmetry information in preference to the above space-group names.
They are only intended as comments.
;
 
loop_
 _space_group_symop_operation_xyz
 'x, y, z'
 '-x+1/2, y+1/2, -z+1/2'
 '-x, -y, -z'
 'x-1/2, -y-1/2, z-1/2'
 
_cell_length_a                    5.9586(6)
_cell_length_b                    8.8232(9)
_cell_length_c                    17.5380(15)
_cell_angle_alpha                 90
_cell_angle_beta                  91.648(5)
_cell_angle_gamma                 90
_cell_volume                      921.66(15)
_cell_formula_units_Z             4
_cell_measurement_temperature     120(2)
_cell_measurement_reflns_used     3696
_cell_measurement_theta_min       2.32
_cell_measurement_theta_max       27.35
 
_exptl_crystal_description        plate
_exptl_crystal_colour             orange
_exptl_crystal_density_meas       ?
_exptl_crystal_density_method     ?
_exptl_crystal_density_diffrn     1.407          
_exptl_crystal_F_000              408
_exptl_transmission_factor_min    ?
_exptl_transmission_factor_max    ?
_exptl_crystal_size_max           0.170
_exptl_crystal_size_mid           0.130
_exptl_crystal_size_min           0.020
_exptl_absorpt_coefficient_mu     0.088
_shelx_estimated_absorpt_T_min    0.985
_shelx_estimated_absorpt_T_max    0.998
_exptl_absorpt_correction_type    multi-scan
_exptl_absorpt_correction_T_min   0.7032
_exptl_absorpt_correction_T_max   0.7456
_exptl_absorpt_process_details    'SADABS (Bruker, 2010)'
_exptl_absorpt_special_details    ?
_diffrn_ambient_temperature       120(2)
_diffrn_radiation_wavelength      0.71073
_diffrn_radiation_type            MoK\a
_diffrn_radiation_source          'fine-focus sealed tube'                     
_diffrn_measurement_device_type   'Bruker APEX CCD detector' 
_diffrn_measurement_method        'phi and omega scans'  
_diffrn_detector_area_resol_mean  8.3333
_diffrn_reflns_number             10837
_diffrn_reflns_av_unetI/netI      0.0220
_diffrn_reflns_av_R_equivalents   0.0288
_diffrn_reflns_limit_h_min        -7
_diffrn_reflns_limit_h_max        7
_diffrn_reflns_limit_k_min        -11
_diffrn_reflns_limit_k_max        11
_diffrn_reflns_limit_l_min        -22
_diffrn_reflns_limit_l_max        17
_diffrn_reflns_theta_min          2.324
_diffrn_reflns_theta_max          27.103
_diffrn_reflns_theta_full         25.242
_diffrn_measured_fraction_theta_max   0.999
_diffrn_measured_fraction_theta_full  0.999
_diffrn_reflns_Laue_measured_fraction_max    0.999
_diffrn_reflns_Laue_measured_fraction_full   0.999
_diffrn_reflns_point_group_measured_fraction_max   0.999
_diffrn_reflns_point_group_measured_fraction_full  0.999
_reflns_number_total              2038
_reflns_number_gt                 1720
_reflns_threshold_expression      'I > 2\s(I)'
_reflns_Friedel_coverage          0.000
_reflns_Friedel_fraction_max      .
_reflns_Friedel_fraction_full     .
 
_reflns_special_details
;
 Reflections were merged by SHELXL according to the crystal
 class for the calculation of statistics and refinement.
 
 _reflns_Friedel_fraction is defined as the number of unique
 Friedel pairs measured divided by the number that would be
 possible theoretically, ignoring centric projections and
 systematic absences.
;
 
_computing_data_collection        '<i>APEX2</i> (Bruker, 2010)' 
_computing_cell_refinement        '<i>SAINT</i> (Bruker, 2010)' 
_computing_data_reduction         '<i>SAINT</i> (Bruker, 2010)' 
_computing_structure_solution     'SHELXS-97 (Sheldrick, 2008)'
_computing_structure_refinement 'SHELXL-2014/7 (Sheldrick, 2015)'
_computing_molecular_graphics     ?
_computing_publication_material   ?
_refine_special_details           ?
_refine_ls_structure_factor_coef  Fsqd
_refine_ls_matrix_type            full
_refine_ls_weighting_scheme       calc
_refine_ls_weighting_details
'w=1/[\s^2^(Fo^2^)+(0.0356P)^2^+0.3647P] where P=(Fo^2^+2Fc^2^)/3'
_atom_sites_solution_primary      direct
_atom_sites_solution_secondary    ?
_atom_sites_solution_hydrogens    geom
_refine_ls_hydrogen_treatment     constr
_refine_ls_extinction_method      none
_refine_ls_extinction_coef        .
_refine_ls_number_reflns          2038
_refine_ls_number_parameters      136
_refine_ls_number_restraints      0
_refine_ls_R_factor_all           0.0453
_refine_ls_R_factor_gt            0.0360
_refine_ls_wR_factor_ref          0.0882
_refine_ls_wR_factor_gt           0.0835
_refine_ls_goodness_of_fit_ref    1.074
_refine_ls_restrained_S_all       1.074
_refine_ls_shift/su_max           0.000
_refine_ls_shift/su_mean          0.000
 
loop_
 _atom_site_label
 _atom_site_type_symbol
 _atom_site_fract_x
 _atom_site_fract_y
 _atom_site_fract_z
 _atom_site_U_iso_or_equiv
 _atom_site_adp_type
 _atom_site_occupancy
 _atom_site_site_symmetry_order  
 _atom_site_calc_flag
 _atom_site_refinement_flags_posn
 _atom_site_refinement_flags_adp
 _atom_site_refinement_flags_occupancy
 _atom_site_disorder_assembly
 _atom_site_disorder_group
N1 N 0.71886(17) 0.65923(11) 0.57547(5) 0.0169(2) Uani 1 1 d . . . . .
N2 N 0.46383(17) 0.75632(11) 0.49224(5) 0.0155(2) Uani 1 1 d . . . . .
N3 N 0.84768(18) 0.83512(12) 0.48227(6) 0.0192(2) Uani 1 1 d . . . . .
C1 C 0.6443(2) 0.46740(14) 0.70614(7) 0.0185(3) Uani 1 1 d . . . . .
H1 H 0.7869 0.5138 0.7009 0.022 Uiso 1 1 calc R U . . .
C2 C 0.6095(2) 0.36820(15) 0.76619(7) 0.0209(3) Uani 1 1 d . . . . .
H2 H 0.7289 0.3468 0.8016 0.025 Uiso 1 1 calc R U . . .
C3 C 0.4029(2) 0.30037(14) 0.77479(7) 0.0211(3) Uani 1 1 d . . . . .
H3 H 0.3797 0.2333 0.8162 0.025 Uiso 1 1 calc R U . . .
C4 C 0.2291(2) 0.33092(14) 0.72252(7) 0.0210(3) Uani 1 1 d . . . . .
H4 H 0.0870 0.2839 0.7280 0.025 Uiso 1 1 calc R U . . .
C5 C 0.2625(2) 0.42997(14) 0.66233(7) 0.0185(3) Uani 1 1 d . . . . .
H5 H 0.1427 0.4507 0.6270 0.022 Uiso 1 1 calc R U . . .
C6 C 0.4702(2) 0.49923(13) 0.65335(6) 0.0156(3) Uani 1 1 d . . . . .
C7 C 0.5075(2) 0.60481(13) 0.59005(6) 0.0153(3) Uani 1 1 d . . . . .
C8 C 0.3482(2) 0.66285(14) 0.53986(6) 0.0173(3) Uani 1 1 d . . . . .
H8 H 0.1916 0.6426 0.5384 0.021 Uiso 1 1 calc R U . . .
C9 C 0.3956(2) 0.84562(14) 0.43213(7) 0.0200(3) Uani 1 1 d . . . . .
H9 H 0.2429 0.8479 0.4150 0.024 Uiso 1 1 calc R U . . .
C10 C 0.5525(2) 0.93053(15) 0.39788(7) 0.0208(3) Uani 1 1 d . . . . .
H10 H 0.5123 0.9944 0.3561 0.025 Uiso 1 1 calc R U . . .
C11 C 0.7778(2) 0.92235(14) 0.42558(7) 0.0207(3) Uani 1 1 d . . . . .
H11 H 0.8858 0.9840 0.4016 0.025 Uiso 1 1 calc R U . . .
C12 C 0.6899(2) 0.75132(14) 0.51649(6) 0.0156(3) Uani 1 1 d . . . . .
 
loop_
 _atom_site_aniso_label
 _atom_site_aniso_U_11
 _atom_site_aniso_U_22
 _atom_site_aniso_U_33
 _atom_site_aniso_U_23
 _atom_site_aniso_U_13
 _atom_site_aniso_U_12
N1 0.0168(5) 0.0175(5) 0.0164(5) -0.0002(4) -0.0001(4) -0.0009(4)
N2 0.0144(5) 0.0169(5) 0.0152(5) -0.0011(4) 0.0010(4) 0.0022(4)
N3 0.0180(6) 0.0195(5) 0.0200(5) 0.0014(4) 0.0008(4) -0.0009(4)
C1 0.0169(6) 0.0194(6) 0.0194(6) 0.0005(5) 0.0011(4) -0.0023(5)
C2 0.0223(7) 0.0212(6) 0.0191(6) 0.0016(5) -0.0018(5) 0.0010(5)
C3 0.0288(7) 0.0160(6) 0.0187(6) 0.0012(5) 0.0063(5) -0.0001(5)
C4 0.0182(6) 0.0189(6) 0.0262(6) -0.0016(5) 0.0065(5) -0.0024(5)
C5 0.0164(6) 0.0185(6) 0.0206(6) -0.0030(5) 0.0006(4) 0.0020(5)
C6 0.0181(6) 0.0131(6) 0.0157(5) -0.0025(4) 0.0022(4) 0.0013(5)
C7 0.0157(6) 0.0143(6) 0.0158(5) -0.0036(4) 0.0011(4) 0.0008(5)
C8 0.0154(6) 0.0186(6) 0.0179(6) -0.0009(4) 0.0025(4) -0.0006(5)
C9 0.0180(6) 0.0236(7) 0.0184(6) 0.0010(5) -0.0019(4) 0.0064(5)
C10 0.0230(7) 0.0213(6) 0.0182(6) 0.0035(5) 0.0018(5) 0.0058(5)
C11 0.0212(7) 0.0197(6) 0.0214(6) 0.0016(5) 0.0038(5) 0.0008(5)
C12 0.0141(6) 0.0164(6) 0.0161(5) -0.0023(4) -0.0006(4) 0.0015(5)
 
_geom_special_details
;
 All esds (except the esd in the dihedral angle between two l.s. planes)
 are estimated using the full covariance matrix.  The cell esds are taken
 into account individually in the estimation of esds in distances, angles
 and torsion angles; correlations between esds in cell parameters are only
 used when they are defined by crystal symmetry.  An approximate (isotropic)
 treatment of cell esds is used for estimating esds involving l.s. planes.
;
 
loop_
 _geom_bond_atom_site_label_1
 _geom_bond_atom_site_label_2
 _geom_bond_distance
 _geom_bond_site_symmetry_2
 _geom_bond_publ_flag
N1 C12 1.3228(15) . ?
N1 C7 1.3786(16) . ?
N2 C9 1.3685(15) . ?
N2 C8 1.3730(15) . ?
N2 C12 1.4014(15) . ?
N3 C11 1.3154(16) . ?
N3 C12 1.3503(16) . ?
C1 C2 1.3895(17) . ?
C1 C6 1.3990(16) . ?
C1 H1 0.9500 . ?
C2 C3 1.3813(19) . ?
C2 H2 0.9500 . ?
C3 C4 1.3893(19) . ?
C3 H3 0.9500 . ?
C4 C5 1.3892(17) . ?
C4 H4 0.9500 . ?
C5 C6 1.3928(18) . ?
C5 H5 0.9500 . ?
C6 C7 1.4710(16) . ?
C7 C8 1.3747(16) . ?
C8 H8 0.9500 . ?
C9 C10 1.3519(19) . ?
C9 H9 0.9500 . ?
C10 C11 1.4166(18) . ?
C10 H10 0.9500 . ?
C11 H11 0.9500 . ?
 
loop_
 _geom_angle_atom_site_label_1
 _geom_angle_atom_site_label_2
 _geom_angle_atom_site_label_3
 _geom_angle
 _geom_angle_site_symmetry_1
 _geom_angle_site_symmetry_3
 _geom_angle_publ_flag
C12 N1 C7 105.04(10) . . ?
C9 N2 C8 132.16(11) . . ?
C9 N2 C12 120.90(11) . . ?
C8 N2 C12 106.93(10) . . ?
C11 N3 C12 116.55(11) . . ?
C2 C1 C6 120.28(12) . . ?
C2 C1 H1 119.9 . . ?
C6 C1 H1 119.9 . . ?
C3 C2 C1 120.56(12) . . ?
C3 C2 H2 119.7 . . ?
C1 C2 H2 119.7 . . ?
C2 C3 C4 119.57(11) . . ?
C2 C3 H3 120.2 . . ?
C4 C3 H3 120.2 . . ?
C5 C4 C3 120.21(12) . . ?
C5 C4 H4 119.9 . . ?
C3 C4 H4 119.9 . . ?
C4 C5 C6 120.60(12) . . ?
C4 C5 H5 119.7 . . ?
C6 C5 H5 119.7 . . ?
C5 C6 C1 118.77(11) . . ?
C5 C6 C7 121.15(11) . . ?
C1 C6 C7 120.08(11) . . ?
C8 C7 N1 111.66(11) . . ?
C8 C7 C6 127.05(11) . . ?
N1 C7 C6 121.29(10) . . ?
N2 C8 C7 105.31(11) . . ?
N2 C8 H8 127.3 . . ?
C7 C8 H8 127.3 . . ?
C10 C9 N2 117.87(12) . . ?
C10 C9 H9 121.1 . . ?
N2 C9 H9 121.1 . . ?
C9 C10 C11 118.68(11) . . ?
C9 C10 H10 120.7 . . ?
C11 C10 H10 120.7 . . ?
N3 C11 C10 124.42(12) . . ?
N3 C11 H11 117.8 . . ?
C10 C11 H11 117.8 . . ?
N1 C12 N3 127.37(11) . . ?
N1 C12 N2 111.06(10) . . ?
N3 C12 N2 121.56(11) . . ?
 
loop_
 _geom_torsion_atom_site_label_1
 _geom_torsion_atom_site_label_2
 _geom_torsion_atom_site_label_3
 _geom_torsion_atom_site_label_4
 _geom_torsion
 _geom_torsion_site_symmetry_1
 _geom_torsion_site_symmetry_2
 _geom_torsion_site_symmetry_3
 _geom_torsion_site_symmetry_4
 _geom_torsion_publ_flag
C6 C1 C2 C3 -0.31(19) . . . . ?
C1 C2 C3 C4 0.51(19) . . . . ?
C2 C3 C4 C5 -0.51(19) . . . . ?
C3 C4 C5 C6 0.31(18) . . . . ?
C4 C5 C6 C1 -0.11(18) . . . . ?
C4 C5 C6 C7 -179.75(11) . . . . ?
C2 C1 C6 C5 0.11(18) . . . . ?
C2 C1 C6 C7 179.75(11) . . . . ?
C12 N1 C7 C8 0.25(13) . . . . ?
C12 N1 C7 C6 -179.03(10) . . . . ?
C5 C6 C7 C8 8.82(18) . . . . ?
C1 C6 C7 C8 -170.81(12) . . . . ?
C5 C6 C7 N1 -172.02(11) . . . . ?
C1 C6 C7 N1 8.35(17) . . . . ?
C9 N2 C8 C7 -179.18(12) . . . . ?
C12 N2 C8 C7 -0.46(12) . . . . ?
N1 C7 C8 N2 0.14(13) . . . . ?
C6 C7 C8 N2 179.37(11) . . . . ?
C8 N2 C9 C10 177.47(12) . . . . ?
C12 N2 C9 C10 -1.10(17) . . . . ?
N2 C9 C10 C11 0.23(18) . . . . ?
C12 N3 C11 C10 -1.50(18) . . . . ?
C9 C10 C11 N3 1.1(2) . . . . ?
C7 N1 C12 N3 178.17(12) . . . . ?
C7 N1 C12 N2 -0.54(13) . . . . ?
C11 N3 C12 N1 -178.04(12) . . . . ?
C11 N3 C12 N2 0.56(17) . . . . ?
C9 N2 C12 N1 179.55(10) . . . . ?
C8 N2 C12 N1 0.65(13) . . . . ?
C9 N2 C12 N3 0.74(17) . . . . ?
C8 N2 C12 N3 -178.16(11) . . . . ?
 
_refine_diff_density_max    0.217
_refine_diff_density_min   -0.220
_refine_diff_density_rms    0.042

_shelxl_version_number 2014/6

_shelx_res_file
;
TITL RMS-325_a.res in P2(1)/n
REM Old TITL RMS-325 in P2(1)/n

REM SHELXT solution in P2(1)/n
REM R1 0.095,  Rweak 0.002,  Alpha 0.016,  Orientation as input
REM Formula found by SHELXT:  C12 N3

CELL  0.71073   5.9586   8.8232  17.5380   90.000   91.648   90.000
ZERR    4.000   0.0006   0.0009   0.0015    0.000    0.005    0.000
LATT  1
SYMM 1/2-X, 1/2+Y, 1/2-Z
SFAC C H N
UNIT 48 36 12
TEMP -153.130
SIZE 0.020 0.130 0.170
CONF
L.S. 20
BOND $H
LIST 4
ACTA
FMAP 2
PLAN 5
WGHT    0.035600    0.364700
FVAR       0.71279
N1    3    0.718860    0.659232    0.575472    11.00000    0.01680    0.01751 =
         0.01637   -0.00017   -0.00009   -0.00086
N2    3    0.463833    0.756324    0.492240    11.00000    0.01438    0.01688 =
         0.01523   -0.00115    0.00097    0.00222
N3    3    0.847677    0.835116    0.482269    11.00000    0.01804    0.01947 =
         0.01996    0.00143    0.00078   -0.00092
C1    1    0.644287    0.467399    0.706142    11.00000    0.01688    0.01936 =
         0.01944    0.00052    0.00110   -0.00226
AFIX  43
H1    2    0.786886    0.513802    0.700912    11.00000   -1.20000
AFIX   0
C2    1    0.609524    0.368203    0.766192    11.00000    0.02235    0.02117 =
         0.01914    0.00163   -0.00184    0.00100
AFIX  43
H2    2    0.728909    0.346847    0.801635    11.00000   -1.20000
AFIX   0
C3    1    0.402856    0.300374    0.774795    11.00000    0.02884    0.01602 =
         0.01865    0.00118    0.00629   -0.00012
AFIX  43
H3    2    0.379664    0.233272    0.816191    11.00000   -1.20000
AFIX   0
C4    1    0.229130    0.330917    0.722519    11.00000    0.01824    0.01887 =
         0.02617   -0.00156    0.00654   -0.00245
AFIX  43
H4    2    0.087041    0.283918    0.727951    11.00000   -1.20000
AFIX   0
C5    1    0.262543    0.429973    0.662326    11.00000    0.01643    0.01851 =
         0.02064   -0.00299    0.00060    0.00196
AFIX  43
H5    2    0.142684    0.450661    0.626966    11.00000   -1.20000
AFIX   0
C6    1    0.470169    0.499228    0.653348    11.00000    0.01812    0.01312 =
         0.01573   -0.00248    0.00220    0.00130
C7    1    0.507503    0.604810    0.590049    11.00000    0.01567    0.01435 =
         0.01581   -0.00358    0.00109    0.00081
C8    1    0.348218    0.662853    0.539857    11.00000    0.01537    0.01859 =
         0.01792   -0.00091    0.00248   -0.00059
AFIX  43
H8    2    0.191563    0.642610    0.538424    11.00000   -1.20000
AFIX   0
C9    1    0.395612    0.845624    0.432128    11.00000    0.01796    0.02356 =
         0.01842    0.00095   -0.00187    0.00638
AFIX  43
H9    2    0.242927    0.847879    0.415013    11.00000   -1.20000
AFIX   0
C10   1    0.552458    0.930533    0.397880    11.00000    0.02299    0.02128 =
         0.01817    0.00350    0.00180    0.00584
AFIX  43
H10   2    0.512343    0.994419    0.356068    11.00000   -1.20000
AFIX   0
C11   1    0.777809    0.922346    0.425579    11.00000    0.02120    0.01968 =
         0.02140    0.00157    0.00382    0.00078
AFIX  43
H11   2    0.885772    0.984021    0.401592    11.00000   -1.20000
AFIX   0
C12   1    0.689875    0.751322    0.516488    11.00000    0.01412    0.01643 =
         0.01605   -0.00229   -0.00059    0.00150
HKLF 4

REM  RMS-325_a.res in P2(1)/n
REM R1 =  0.0360 for    1720 Fo > 4sig(Fo)  and  0.0453 for all    2038 data
REM    136 parameters refined using      0 restraints

END

WGHT      0.0356      0.3647

REM Highest difference peak  0.217,  deepest hole -0.220,  1-sigma level  0.042
Q1    1   0.4933  0.5449  0.6177  11.00000  0.05    0.22
Q2    1   0.5639  0.4589  0.6732  11.00000  0.05    0.20
Q3    1   0.4104  0.6623  0.5802  11.00000  0.05    0.20
Q4    1   0.4340  0.6033  0.5552  11.00000  0.05    0.19
Q5    1   0.6456  0.3834  0.7246  11.00000  0.05    0.19
;
_shelx_res_checksum   80186

_shelx_hkl_file
;
  -1   0   0   -0.20    0.40
   1   0   0   -0.20    0.70
   2   0   0  240.38    5.70
  -2   0   0  240.78    4.50
  -2   0   0  244.18    5.70
  -3   0   0   -0.30    0.40
   3   0   0   -1.30    1.00
  -4   0   0   44.20    1.30
   4   0   0   48.70    3.20
   5   0   0    1.60    1.70
   6   0   0    1.20    1.90
  -7   0   0    0.20    2.20
   7   0   0   -1.90    2.00
   0  -1   0   -0.20    0.40
   0  -1   0   -0.30    0.30
   0  -1   0   -0.40    0.30
   0   1   0   -0.20    0.30
   0   1   0    0.20    0.40
   0   1   0   -0.50    0.30
  -1  -1   0 1246.98   21.30
   1  -1   0 1233.78   22.10
   1  -1   0 1242.98   22.10
  -1   1   0 1250.67   22.10
   1   1   0 1251.17   22.10
  -1   1   0 1222.08   22.10
   2  -1   0  503.35    8.90
  -2  -1   0  502.25   10.20
   2  -1   0  498.45   10.30
  -2   1   0  502.15   10.20
   2   1   0  510.05   10.30
   3   1   0  195.48    5.60
   4  -1   0   15.20    2.10
  -4  -1   0   19.00    1.20
   4   1   0   16.30    2.10
   5  -1   0   72.79    4.30
  -5  -1   0   72.09    2.20
   5   1   0   60.39    4.10
   6  -1   0   50.59    4.40
  -6  -1   0   52.59    2.70
   6   1   0   48.50    4.30
   7  -1   0   45.90    4.80
   7   1   0   37.90    4.30
   0  -2   0  354.36    7.00
   0  -2   0  347.27    7.10
   0   2   0  348.07    7.00
   0   2   0  354.16    7.00
   0   2   0  338.67    7.10
   1  -2   0    0.20    0.90
   1  -2   0   -1.00    0.60
  -1  -2   0   -0.40    0.10
   1   2   0    0.20    0.90
  -1   2   0    0.10    0.70
  -1   2   0    0.80    0.90
  -2  -2   0   91.89    1.90
   2  -2   0   97.29    3.30
   2  -2   0   88.49    3.30
   2   2   0   94.19    3.30
   3  -2   0  270.67    7.10
   3  -2   0  269.87    7.00
  -3  -2   0  273.67    5.30
   3   2   0  267.77    7.10
   4  -2   0   63.09    3.40
  -4  -2   0   62.49    2.00
   4   2   0   57.29    3.50
  -5  -2   0  220.88    5.20
   5  -2   0  215.48    7.40
  -5  -2   0  221.58    5.20
   5   2   0  225.38    7.50
   6  -2   0   -1.20    1.90
   6   2   0    1.30    2.00
   7  -2   0   43.10    4.50
   7   2   0   58.29    5.20
   0  -3   0   -0.20    1.00
   0   3   0   -0.10    0.80
   1  -3   0   73.19    2.90
   1  -3   0   73.99    2.80
   1   3   0   71.99    2.80
  -1   3   0   76.19    2.80
  -1   3   0   92.59    3.50
   2  -3   0  216.98    5.70
   2  -3   0  216.98    5.80
  -2   3   0  213.58    5.70
   2   3   0  217.08    5.80
   3  -3   0  256.27    7.20
   3  -3   0  200.38    6.20
   3   3   0  211.88    6.40
   4  -3   0  188.48    6.30
  -4  -3   0  208.28    4.00
   4   3   0  213.18    6.70
   5  -3   0    1.10    1.70
   5   3   0    1.00    1.70
   6  -3   0   64.89    4.80
   6   3   0   66.79    4.90
   7  -3   0    5.40    2.60
   7   3   0   12.50    3.20
   0  -4   0  137.49    4.10
   0  -4   0  119.29    4.00
   0   4   0  159.68    5.30
   0   4   0  108.29    3.80
   1  -4   0  208.18    5.60
   1  -4   0  206.48    5.50
   1   4   0  198.18    5.50
  -1   4   0  208.08    5.50
   1   4   0  199.08    5.60
   2  -4   0  281.47    7.20
   2  -4   0  282.07    7.20
  -2   4   0  277.07    7.20
   2   4   0  275.97    7.20
   2   4   0  274.97    7.30
   3  -4   0   12.00    2.00
   3  -4   0   14.90    1.90
   3   4   0   11.00    1.90
  -3   4   0   12.70    1.80
   4  -4   0    6.10    1.90
   4   4   0    3.10    1.80
   5   4   0  102.79    5.40
   6  -4   0   19.60    3.20
   6   4   0   19.50    3.20
   7  -4   0   11.40    3.20
   7   4   0    9.90    3.00
   0  -5   0   -1.30    1.00
   0   5   0   -0.50    0.90
   0   5   0    0.60    0.80
   1  -5   0   54.09    2.80
   1  -5   0   51.79    2.90
  -1  -5   0   52.19    2.90
   1   5   0   50.79    2.50
   1   5   0   67.59    3.70
   1   5   0   50.59    2.80
  -1   5   0   50.99    2.90
   2  -5   0  264.37    7.40
   2  -5   0  275.97    7.50
  -2   5   0  287.37    7.50
   2   5   0  271.87    7.70
   2   5   0  269.97    7.50
  -2   5   0  273.07    6.40
   3  -5   0   21.10    2.50
   3  -5   0   19.70    1.80
   3  -5   0   20.90    2.30
  -3   5   0   13.90    2.00
   3   5   0   16.20    2.30
   3   5   0   15.90    2.40
   4  -5   0   13.60    2.40
   4   5   0    9.40    2.20
   5  -5   0   25.10    3.20
   5   5   0   34.50    3.70
   6  -5   0   43.00    4.60
   6   5   0   43.80    4.70
   0  -6   0  115.79    4.60
   0   6   0  116.79    4.60
   0   6   0  115.09    4.50
   0   6   0  122.49    3.80
  -1  -6   0    6.50    1.30
   1  -6   0    3.20    1.50
   1  -6   0    4.70    1.30
  -1  -6   0    2.80    1.40
   1   6   0    1.30    1.20
  -1   6   0    3.20    1.20
   1   6   0    3.30    1.20
  -1   6   0    3.40    1.10
   1   6   0    2.90    1.40
  -2  -6   0   63.19    3.10
   2  -6   0   61.99    3.70
   2  -6   0   63.49    3.50
  -2   6   0   64.19    2.70
  -2   6   0   60.09    3.50
   2   6   0   70.39    3.90
   2   6   0   68.69    3.80
   2   6   0   62.79    3.30
   3  -6   0    3.20    1.70
   3  -6   0    4.20    1.20
   3   6   0    3.60    1.80
   4  -6   0  187.88    7.00
   4   6   0  180.28    7.00
   5  -6   0   -1.80    1.70
   5   6   0   -3.70    2.00
   6  -6   0    3.30    2.50
   6   6   0   -0.70    2.40
   0  -7   0   -1.00    0.80
   0  -7   0    0.50    1.30
   0   7   0   -0.40    1.10
   0   7   0   -0.40    1.00
   0   7   0   -1.10    1.10
   1  -7   0  101.29    3.50
  -1  -7   0  105.19    3.90
  -1  -7   0  108.99    4.90
   1  -7   0   96.99    4.60
  -1   7   0  106.59    3.60
   1   7   0  108.69    4.10
   1   7   0  107.59    5.60
  -2  -7   0   76.49    3.70
   2  -7   0   86.29    4.50
  -2  -7   0   75.39    4.30
   2  -7   0   75.69    3.00
   2   7   0   85.59    3.90
  -2   7   0   75.79    3.20
   2   7   0   75.09    4.40
  -3  -7   0    2.10    1.50
   3  -7   0    6.80    2.10
   3   7   0    4.90    2.00
   3   7   0    2.40    1.80
   4  -7   0  121.09    6.00
   4   7   0  123.99    6.10
   4   7   0  131.19    5.90
   5  -7   0    4.70    2.50
   5   7   0    5.10    2.60
   0  -8   0   -0.60    0.90
   0  -8   0   -0.20    1.50
   0   8   0    1.70    1.20
   1  -8   0   -1.90    1.40
  -1  -8   0    0.00    1.10
  -1  -8   0    1.50    1.60
  -1   8   0    1.80    1.20
   1   8   0   -0.70    1.40
   2  -8   0  167.78    6.70
  -2  -8   0  163.78    6.60
  -2  -8   0  170.58    5.80
   2   8   0  169.88    5.90
   3  -8   0   91.09    5.30
  -3  -8   0   89.59    5.10
  -3  -8   0   88.49    4.50
   3   8   0   90.69    4.90
   3   8   0   94.49    5.50
   4  -8   0    3.40    2.20
  -4  -8   0    2.00    1.70
   4   8   0   -0.10    2.20
   4   8   0    1.40    2.10
   5  -8   0   96.19    6.00
   5   8   0   95.79    6.10
   5   8   0   85.99    5.90
   0  -9   0   -3.20    1.40
  -1  -9   0   34.50    3.80
  -1  -9   0   38.90    2.90
   1  -9   0   25.20    3.20
   1   9   0   40.70    3.30
  -2  -9   0  104.99    5.60
   2  -9   0   98.99    5.50
  -2  -9   0  103.19    4.60
   2   9   0   95.99    4.70
  -3  -9   0  138.89    6.60
   3  -9   0  132.59    6.50
  -3  -9   0  138.69    5.80
   3   9   0  128.19    5.90
  -4  -9   0   90.89    5.30
   4  -9   0   95.89    6.10
  -4  -9   0   96.09    5.90
   4   9   0  100.49    5.80
   4   9   0   98.89    6.40
   0 -10   0  108.99    5.90
   1 -10   0   18.60    3.30
  -1 -10   0   16.00    3.10
  -2 -10   0  114.29    5.10
   2 -10   0  100.29    5.90
  -2 -10   0  100.79    6.00
   2  10   0  101.89    5.00
   3 -10   0   16.30    3.30
  -3 -10   0   17.30    2.80
  -3 -10   0   22.80    3.70
   3  10   0   15.40    3.00
   0 -11   0   -0.70    2.00
  -1 -11   0   27.60    4.00
   1 -11   0   36.10    4.40
   7   0  -1   -1.10    2.30
   6   0  -1    0.30    2.00
   5   0  -1   26.70    2.90
   4   0  -1   -1.10    1.20
   2   0  -1    1.00    1.00
  -2   0   1   -0.20    0.20
   1   0  -1 1767.22   31.00
  -1   0   1 1780.92   31.00
   0   0  -1   -0.90    0.20
   0   0  -1   -1.30    0.20
   0   0   1   -1.50    0.10
   1   0   1 5582.64   98.89
  -1   0  -1 5718.33   97.79
   2   0   1   -0.60    1.00
  -2   0  -1   -0.10    0.50
  -2   0  -1    0.30    1.00
  -3   0  -1   76.79    2.00
   3   0   1   76.49    3.40
  -4   0  -1   -0.10    0.50
   4   0   1    1.30    1.40
   5   0   1  509.65   12.70
   6   0   1   -0.70    1.90
  -7   0  -1   -0.10    1.30
   7   0   1   -3.10    2.00
   7  -1  -1    9.70    2.80
   7   1  -1    8.70    2.80
   6  -1  -1   -0.60    1.90
   6   1  -1    4.70    2.20
   5  -1  -1  168.58    6.30
  -5  -1   1  159.58    3.60
   5   1  -1  165.88    6.30
   4  -1  -1   40.40    3.10
   4   1  -1   46.30    3.20
   3   1  -1  595.54   12.60
  -1  -1   1 1841.62   32.60
   1  -1  -1 1880.41   32.60
  -1   1   1 1851.41   32.60
   1   1  -1 1855.41   32.60
   0  -1  -1   20.20    0.90
   0  -1  -1   18.90    1.00
   0  -1   1   20.00    0.90
   0  -1  -1   17.60    0.90
   0  -1  -1   18.50    1.00
   0   1  -1   21.00    0.90
   0   1   1   17.80    0.90
   0   1   1   16.60    0.90
   0   1  -1   19.10    0.90
   0   1   1   17.90    1.00
   1  -1   1   84.69    2.40
  -1  -1  -1   81.89    1.80
   1  -1   1   84.09    2.30
  -1  -1  -1   85.49    2.40
  -1   1  -1   82.39    2.40
   1   1   1   84.29    2.50
   2  -1   1  144.49    4.10
  -2  -1  -1  139.09    3.10
  -2  -1  -1  139.19    3.90
  -2   1  -1  137.49    2.90
   2   1   1  136.09    4.00
  -2   1  -1  136.09    3.90
   3  -1   1  512.75   11.20
  -3   1  -1  517.75    9.30
   3   1   1  510.25   11.30
  -4  -1  -1   90.39    2.60
   4   1   1   90.69    4.20
  -5  -1  -1  162.78    4.50
  -5  -1  -1  163.58    3.90
   5  -1   1  155.28    6.20
   5   1   1  158.68    6.20
   6  -1   1   63.99    4.70
  -6  -1  -1   64.99    3.00
   6   1   1   62.09    4.70
   7  -1   1    6.30    2.60
   7   1   1    0.70    2.30
   7  -2  -1    1.80    2.30
   7   2  -1    2.70    2.40
   6  -2  -1   11.00    2.50
   6   2  -1   15.90    3.00
   5  -2  -1  200.38    7.10
  -5  -2   1  203.48    4.70
   5   2  -1  200.48    7.10
   4  -2  -1  151.58    5.30
   4  -2  -1  146.39    5.30
   4   2  -1  128.39    5.10
   3  -2  -1  186.08    5.50
   3  -2  -1  183.78    5.60
   3   2  -1  189.48    5.50
   2  -2  -1    1.10    0.90
   2  -2  -1    1.60    1.10
   2   2  -1    1.10    1.00
   1  -2  -1   -0.20    0.90
  -1  -2   1    0.00    0.80
   1  -2  -1    1.30    0.70
  -1   2   1    0.20    0.60
  -1   2   1    0.30    1.00
   1   2  -1   -0.20    0.90
   0  -2  -1  188.18    4.30
   0  -2   1  157.08    3.70
   0  -2  -1  155.88    3.80
   0  -2  -1  155.98    3.80
   0  -2   1  157.18    3.70
   0   2   1  153.78    3.80
   0   2   1  150.58    3.80
   0   2  -1  151.58    3.80
   0   2  -1  157.08    3.70
   1  -2   1   64.59    2.40
  -1  -2  -1   71.29    2.40
   1  -2   1   66.49    2.30
  -1   2  -1   64.19    2.30
  -1   2  -1   64.59    2.30
   1   2   1   68.19    2.50
  -2  -2  -1  593.74   10.70
   2  -2   1  591.64   12.20
   2  -2   1  609.14   12.20
   2   2   1  619.44   12.30
   3  -2   1   10.00    1.50
   3  -2   1   10.40    1.70
  -3  -2  -1    8.50    0.80
   3   2   1    7.90    1.60
   4  -2   1    3.40    1.70
   4  -2   1    4.30    1.40
  -4  -2  -1    3.00    0.80
   4   2   1    4.10    1.60
   5  -2   1   20.30    2.80
  -5  -2  -1   19.00    1.60
  -5  -2  -1   21.30    1.70
   5   2   1   16.10    2.50
   6  -2   1   71.19    4.90
   6   2   1   73.79    5.10
   7  -2   1   56.39    5.00
   7   2   1   50.59    4.90
   7  -3  -1    0.40    2.30
   7   3  -1    2.90    2.50
   6  -3  -1   77.19    5.20
   6   3  -1   73.79    5.20
   5  -3  -1  104.49    5.20
   5   3  -1  113.99    5.50
   4  -3  -1   40.60    3.00
   4   3  -1   39.70    3.20
   3  -3  -1    3.80    1.50
   3  -3  -1    3.40    1.00
   3   3  -1    4.00    1.50
   2  -3  -1  214.98    5.70
   2  -3  -1  210.48    5.70
  -2   3   1  205.98    5.70
   2   3  -1  221.48    5.70
   1  -3  -1  215.28    5.40
   1  -3  -1  217.18    5.40
   1  -3  -1  211.78    5.40
   1   3  -1  221.48    5.50
  -1   3   1  222.98    5.40
   1   3  -1  212.08    5.30
   0  -3  -1   24.00    1.80
   0  -3  -1   20.60    1.50
   0  -3  -1   25.50    1.80
   0  -3   1   24.10    1.70
   0  -3  -1   31.20    1.90
   0  -3   1   21.40    1.70
   0   3   1   24.50    1.60
   0   3   1   26.60    1.80
   1  -3   1   48.90    2.30
   1   3   1   45.90    2.40
  -1   3  -1   46.10    2.20
  -1   3  -1   45.30    2.20
   1   3   1   47.20    2.30
   2  -3   1   34.70    2.60
   2  -3   1   37.40    2.50
  -2   3  -1   34.90    2.10
   2   3   1   35.00    2.40
   3  -3   1   72.79    3.70
   3  -3   1   75.39    3.50
  -3  -3  -1   74.79    1.80
   3   3   1   71.19    3.60
  -4  -3  -1  106.59    2.60
   4  -3   1  107.89    4.60
   4  -3   1  107.59    4.80
   4   3   1  110.19    4.80
   5  -3   1  258.37    8.40
   5   3   1  256.37    8.40
   6  -3   1   73.49    5.10
   6   3   1   81.39    5.20
   7  -3   1    3.50    2.50
   7   3   1    4.10    2.70
   7  -4  -1    1.80    2.30
   7   4  -1   -1.40    2.50
   6  -4  -1   12.10    2.70
   6   4  -1   18.60    3.20
   5  -4  -1   10.50    2.40
   5   4  -1    7.10    2.30
   4  -4  -1   43.80    3.50
   4   4  -1   48.10    3.50
   3  -4  -1  143.19    5.20
   3  -4  -1  147.49    4.50
   3  -4  -1  154.68    5.20
  -3   4   1  147.89    5.20
   3   4  -1  151.58    5.20
   2  -4  -1  340.17    8.30
   2  -4  -1  349.67    8.40
   2   4  -1  344.67    8.30
  -2   4   1  346.27    8.40
   2   4  -1  343.17    8.60
   1  -4  -1   35.90    2.40
   1  -4  -1   43.70    2.50
   1   4  -1   37.10    2.10
   1   4  -1   34.00    2.30
   1   4  -1   34.40    2.30
  -1   4   1   47.20    2.80
   0  -4  -1   34.90    2.50
   0  -4   1   35.70    2.30
   0  -4  -1   39.30    2.40
   0   4   1   35.50    2.30
   0   4  -1   35.50    2.20
   0   4  -1   43.10    2.20
   0   4   1   34.20    2.20
   1  -4   1   70.89    3.00
   1   4   1   62.99    2.90
  -1   4  -1   64.29    2.80
   1   4   1   67.49    2.90
   1   4   1   67.59    3.00
   2  -4   1    2.40    1.20
   2   4   1    2.50    1.30
  -2   4  -1    2.20    1.00
   2   4   1   -0.10    1.40
  -2   4  -1    2.90    1.00
   3  -4   1  119.49    4.60
   3   4   1  113.59    4.60
   4  -4   1   -0.10    1.50
   4   4   1   -0.10    1.60
   5  -4   1   58.19    4.40
   5   4   1   78.79    5.00
   6  -4   1   10.40    2.80
  -6  -4  -1   11.60    2.10
   6   4   1   10.10    2.90
   7  -4   1    5.00    2.60
   7   4   1    5.90    3.00
   6  -5  -1    6.30    2.40
   6   5  -1    2.80    2.40
   5  -5  -1   14.80    2.80
   5   5  -1   18.40    3.00
   4  -5  -1   76.19    4.50
   4   5  -1   78.89    4.50
   3  -5  -1   10.20    1.80
   3  -5  -1   13.30    2.00
   3  -5  -1   13.40    1.60
  -3   5   1    9.50    1.70
   3   5  -1   12.50    1.90
   3   5  -1    8.60    1.90
   2  -5  -1  171.28    5.50
   2  -5  -1  159.28    5.40
   2   5  -1  165.38    5.60
   2   5  -1  169.28    5.40
   2   5  -1  159.28    5.10
  -2   5   1  155.68    5.30
  -1  -5   1   89.69    3.70
   1  -5  -1   84.79    3.70
   1  -5  -1   89.79    3.60
  -1   5   1   86.69    3.60
   1   5  -1   85.49    3.60
   1   5  -1   82.39    3.20
   1   5  -1   84.19    3.70
   0  -5  -1    1.90    1.20
   0  -5   1    4.00    1.30
   0   5  -1    2.60    1.00
   0   5   1    3.40    1.20
   0   5  -1    3.30    1.10
   0   5  -1    2.60    1.10
   0   5   1    6.20    1.50
  -1  -5  -1   13.40    1.50
   1  -5   1   13.90    1.80
  -1  -5  -1    8.50    1.50
   1   5   1   13.20    1.80
   1   5   1   13.30    1.80
  -1   5  -1   15.10    1.50
  -1   5  -1   10.70    1.50
   1   5   1   13.00    1.50
   1   5   1    8.80    1.60
   2  -5   1    7.70    1.60
  -2   5  -1    5.30    1.10
   2   5   1    5.60    1.90
  -2   5  -1    2.60    0.90
   2   5   1    3.10    1.50
   3  -5   1    9.20    2.00
  -3   5  -1   11.30    1.80
   3   5   1   10.50    1.70
   3   5   1   14.70    2.30
   4  -5   1  104.89    5.00
   4   5   1   95.79    5.10
   5  -5   1   54.49    4.30
   5   5   1   63.29    4.70
   6  -5   1   15.30    3.20
   6   5   1   13.70    2.90
   6  -6  -1   -1.60    2.10
   6   6  -1   -0.40    2.50
   5  -6  -1   14.70    2.90
   5   6  -1   13.80    3.00
   4  -6  -1    6.20    2.10
   4   6  -1    4.30    2.00
   3  -6  -1   70.39    3.10
   3  -6  -1   65.29    4.00
   3   6  -1   62.59    4.00
   3   6  -1   64.79    3.90
   2  -6  -1   46.30    3.00
   2  -6  -1   45.00    2.30
   2  -6  -1   43.10    3.20
  -2   6   1   40.70    2.90
   2   6  -1   44.40    3.30
   2   6  -1   40.30    3.10
   2   6  -1   44.20    2.90
   1  -6  -1    7.40    1.60
   1  -6  -1    5.30    1.20
  -1  -6   1   11.10    1.40
  -1  -6   1    6.70    1.70
   1   6  -1    8.40    1.50
   1   6  -1    6.70    1.50
  -1   6   1    4.90    1.30
   1   6  -1    4.00    1.20
   0  -6  -1   93.49    3.30
   0  -6   1  100.09    4.20
   0  -6  -1   96.09    4.20
   0   6   1   97.59    3.30
   0   6  -1   94.09    4.20
   0   6  -1   95.39    4.10
   0   6   1   93.69    4.10
   0   6   1   88.09    4.00
   0   6  -1   96.49    3.50
  -1  -6  -1  173.78    5.70
   1  -6   1  164.18    5.70
  -1  -6  -1  169.68    5.00
  -1   6  -1  169.98    4.80
  -1   6  -1  168.88    5.70
   1   6   1  170.58    5.70
   1   6   1  168.38    5.80
   1   6   1  175.78    5.00
  -2  -6  -1   12.00    1.80
   2  -6   1   12.40    2.10
  -2   6  -1   14.90    1.70
   2   6   1   12.00    1.90
  -2   6  -1   14.00    2.00
   2   6   1   11.80    1.80
   2   6   1   12.80    2.10
   3  -6   1    6.70    2.10
   3   6   1   10.70    2.20
   4  -6   1    3.70    2.10
   4   6   1    4.50    2.20
   5  -6   1   22.10    3.40
   5   6   1   20.10    3.30
   6  -6   1    2.50    2.50
   6   6   1    2.90    2.70
   5  -7  -1   11.00    2.80
   5   7  -1   15.50    3.10
   5   7  -1   19.70    3.30
   4  -7  -1    5.20    2.30
   4   7  -1    6.90    2.30
   4   7  -1    3.20    2.20
   3  -7  -1    3.70    1.90
   3  -7  -1    4.50    1.30
   3   7  -1    4.30    2.00
   3   7  -1    2.50    1.80
   2  -7  -1   12.70    2.20
   2  -7  -1   16.90    1.70
  -2  -7   1   14.70    1.90
  -2  -7   1   16.20    2.50
   2   7  -1   17.20    2.30
   1  -7  -1   11.70    2.10
   1  -7  -1   13.60    1.60
  -1  -7   1    8.00    1.90
  -1  -7   1   13.30    1.60
  -1   7   1   10.70    1.40
   1   7  -1   13.60    2.00
   1   7  -1   10.30    2.00
   1   7  -1    8.90    1.90
   0  -7  -1   81.89    4.20
   0  -7   1   77.99    4.10
   0  -7  -1   77.69    3.20
   0  -7   1   85.49    3.10
   0   7   1   82.09    3.20
   0   7  -1   77.19    4.10
   0   7  -1   92.49    3.50
   0   7  -1   83.39    4.30
   1  -7   1   42.30    3.50
  -1  -7  -1   39.50    2.60
  -1  -7  -1   41.00    3.50
  -1   7  -1   39.80    3.10
  -1   7  -1   37.10    2.50
   1   7   1   45.50    2.70
  -2  -7  -1   11.40    2.20
   2  -7   1   13.90    2.40
  -2  -7  -1   10.70    1.80
  -2   7  -1   14.20    1.80
   2   7   1   12.10    2.00
   2   7   1   11.20    2.30
   3  -7   1   -1.50    1.60
  -3  -7  -1    0.10    1.40
   3   7   1    0.50    1.80
   3   7   1   -0.70    1.60
   4  -7   1  126.89    6.10
   4   7   1  122.59    6.10
   5   7   1   54.49    4.90
   5  -8  -1   74.69    5.40
   5   8  -1   79.69    5.50
   5   8  -1   80.39    5.80
  -4  -8   1    5.40    2.10
   4  -8  -1    6.80    2.40
   4   8  -1    4.40    2.40
   4   8  -1    5.10    2.40
  -3  -8   1    1.30    1.50
   3  -8  -1    2.60    2.00
   3   8  -1    1.50    2.10
   3   8  -1    3.60    2.00
  -2  -8   1   17.00    2.20
   2  -8  -1   22.80    3.00
  -2  -8   1   12.00    2.40
   2   8  -1   10.00    2.20
   1  -8  -1  363.06   10.30
  -1  -8   1  360.86    8.80
   1  -8  -1  359.76    8.50
  -1  -8   1  366.96   10.30
   1   8  -1  358.16    9.20
   0  -8   1   10.30    1.50
   0  -8  -1   10.10    1.60
   0  -8  -1    8.30    2.00
   0  -8   1   11.70    2.30
   0   8  -1   10.70    1.80
   0   8   1   12.40    1.70
   1  -8   1    4.70    1.90
  -1  -8  -1    9.20    1.70
  -1  -8  -1    6.30    1.90
  -1   8  -1   10.20    1.70
   1   8   1    9.40    1.80
  -2  -8  -1    9.40    2.30
  -2  -8  -1    6.40    1.80
   2  -8   1   10.60    2.30
  -2   8  -1    6.50    1.70
   2   8   1    8.80    1.90
  -3  -8  -1    1.40    1.50
  -3  -8  -1   -1.30    1.60
   3  -8   1    2.10    1.90
   3   8   1    1.70    1.80
   3   8   1    2.60    2.20
   4  -8   1    4.50    2.20
  -4  -8  -1    4.00    1.90
   4   8   1    1.60    2.10
   4   8   1    0.40    2.20
   5  -8   1   13.00    3.10
  -5  -8  -1   16.30    3.10
   5   8   1   17.20    3.30
   5   8   1   17.60    3.50
   4  -9  -1    6.50    2.60
  -4  -9   1    5.80    2.50
  -4  -9   1    2.40    2.00
   4   9  -1    6.80    2.70
   4   9  -1    3.20    2.30
   3  -9  -1   31.90    3.90
  -3  -9   1   36.90    3.40
  -3  -9   1   34.70    3.90
   3   9  -1   32.90    3.60
  -2  -9   1   47.40    4.40
  -2  -9   1   56.79    3.50
   2  -9  -1   44.50    4.20
   2   9  -1   51.49    3.90
   1  -9  -1    1.00    1.80
  -1  -9   1   -1.70    1.10
  -1  -9   1   -0.10    1.70
   1   9  -1    1.10    1.60
   0  -9  -1    7.90    2.10
   0  -9  -1   10.90    1.80
   0  -9   1    7.30    2.20
   0   9  -1   14.40    2.10
  -1  -9  -1   11.30    2.50
   1  -9   1   10.40    2.40
  -1  -9  -1   20.00    2.40
   1   9   1   15.20    2.20
   2  -9   1   94.59    5.40
  -2  -9  -1   85.29    5.30
  -2  -9  -1   85.29    4.40
   2   9   1   88.49    4.50
  -3  -9  -1   -0.20    1.60
   3  -9   1    0.90    1.90
  -3  -9  -1    1.30    2.10
   3   9   1    0.40    2.00
  -4  -9  -1    2.10    2.20
   4  -9   1    0.90    2.20
  -4  -9  -1    3.10    1.90
   4   9   1    1.60    2.10
   4   9   1    2.00    2.70
  -3 -10   1    1.40    2.20
   3 -10  -1   -0.60    2.00
  -3 -10   1    2.20    1.90
   3  10  -1    1.40    2.10
   2 -10  -1    2.80    2.20
  -2 -10   1    6.10    2.30
  -2 -10   1    4.50    2.40
   2  10  -1    5.10    2.20
   1 -10  -1   44.70    4.40
  -1 -10   1   54.99    4.90
   1  10  -1   50.69    3.70
   0 -10  -1   13.70    2.80
   0 -10   1   17.00    2.90
   1 -10   1    0.60    1.90
  -1 -10  -1   -0.40    1.30
  -1 -10  -1    0.60    1.90
  -2 -10  -1   22.10    3.40
   2 -10   1   17.70    3.00
  -2 -10  -1   25.00    3.00
   2  10   1   24.60    4.40
  -3 -10  -1  105.39    6.50
  -3 -10  -1  126.09    5.90
   3 -10   1  126.09    6.80
   3  10   1  123.19    5.80
  -1 -11   1   39.10    4.50
   1 -11  -1   29.20    3.90
   0 -11   1    8.80    2.80
   0 -11  -1   13.00    2.90
  -1 -11  -1   85.99    5.70
   1 -11   1   88.79    5.90
   7   0  -2    0.40    2.10
   6   0  -2   93.59    5.40
   5   0  -2   -0.60    1.70
   4   0  -2   49.80    3.20
   3   0  -2   -2.10    1.00
   2   0  -2  239.28    5.70
  -2   0   2  241.48    5.70
   1   0  -2   -0.30    0.40
   1   0  -2   -0.30    0.70
  -1   0   2   -0.70    0.60
   0   0  -2  989.90   17.40
   0   0  -2  999.00   17.40
   1   0   2   -0.90    0.70
  -1   0  -2   -1.10    0.60
  -1   0  -2   -0.30    0.60
  -1   0  -2   -0.80    0.60
  -2   0  -2  227.48    4.60
  -2   0  -2  227.18    5.40
   2   0   2  221.38    5.50
  -3   0  -2    0.00    0.50
   3   0   2   -0.40    1.20
  -4   0  -2  272.57    5.60
   4   0   2  268.57    7.70
  -5   0  -2    0.40    0.60
   5   0   2    0.80    1.80
  -6   0  -2  173.78    5.40
   6   0   2  172.58    7.20
  -7   0  -2   -1.20    1.20
   7   0   2   -6.60    1.90
   7  -1  -2    4.90    2.70
   7   1  -2    0.10    2.30
   6  -1  -2   -0.80    1.80
   6   1  -2   -0.10    1.90
  -5  -1   2   75.89    2.80
   5  -1  -2   71.59    4.30
   5   1  -2   73.89    4.30
   4  -1  -2  143.19    5.20
   4   1  -2  145.99    5.20
   3  -1  -2   11.60    1.70
   3   1  -2    7.20    1.50
  -2  -1   2  283.27    6.70
   2  -1  -2  267.77    6.30
   2   1  -2  272.17    6.20
   1  -1  -2   73.19    1.70
   1  -1  -2   73.09    2.30
  -1  -1   2   73.49    2.20
   1  -1  -2   76.69    2.30
   1   1  -2   74.79    2.20
  -1   1   2   72.79    2.30
   0  -1  -2   -3.30    0.60
   0  -1  -2   -3.90    0.60
   0  -1  -2   -4.10    0.60
   0  -1  -2   -4.70    0.50
   0   1   2   -4.50    0.60
   0   1   2   -4.00    0.50
   0   1  -2   -2.60    0.60
   0   1  -2   -4.60    0.50
   0   1  -2   -4.10    0.40
  -1  -1  -2  270.87    5.20
  -1  -1  -2  281.27    5.70
   1  -1   2  266.17    5.60
   1   1   2  269.87    5.70
  -1   1  -2  266.27    5.50
  -1   1  -2  275.87    5.30
  -2  -1  -2  214.78    5.30
  -2  -1  -2  212.78    4.50
  -2  -1  -2  219.78    4.70
  -2   1  -2  219.38    5.20
   2   1   2  220.88    5.40
  -2   1  -2  215.88    4.40
  -3  -1  -2   14.40    1.20
   3  -1   2   13.70    1.80
  -3  -1  -2   16.40    1.30
  -3   1  -2   15.20    1.00
   3   1   2   15.40    1.90
   4  -1   2   93.79    4.30
  -4  -1  -2   99.79    3.10
  -4  -1  -2  100.59    2.90
  -4   1  -2  100.19    2.40
   4   1   2  100.29    4.50
  -5  -1  -2  109.39    3.70
  -5  -1  -2  107.99    3.10
   5  -1   2  107.59    5.20
   5   1   2  106.89    5.20
   6  -1   2  105.19    5.80
  -6  -1  -2  108.79    3.90
   6   1   2  105.69    5.80
   7  -1   2   12.00    3.20
   7   1   2   12.70    3.20
  -7   1  -2   13.60    2.30
   7  -2  -2    7.10    2.70
   7   2  -2   10.70    3.10
   6  -2  -2  264.47    9.00
   6   2  -2  263.27    9.00
   5  -2  -2    0.30    1.60
   5   2  -2    0.00    1.60
   4  -2  -2   30.60    2.70
   4  -2  -2   37.50    2.80
   4   2  -2   37.40    2.90
   3  -2  -2   14.80    2.30
   3  -2  -2    8.50    1.60
   3   2  -2   13.00    1.80
   2  -2  -2   54.29    2.60
   2  -2  -2   58.39    2.60
   2   2  -2   57.69    2.60
   1  -2  -2 2280.77   40.10
   1  -2  -2 2318.87   40.30
  -1  -2   2 2247.78   40.00
   1   2  -2 2226.38   39.90
  -1   2   2 2277.07   40.20
   1   2  -2 2308.47   39.10
   0  -2  -2 1553.04   27.50
   0  -2  -2 1552.94   27.30
   0  -2  -2 1529.15   27.30
   0  -2   2 1539.25   27.10
   0   2  -2 1510.85   27.20
   0   2   2 1539.55   27.40
   0   2   2 1529.05   27.30
   0   2   2 1506.35   27.40
   0   2  -2 1567.34   27.20
  -1  -2  -2  116.59    3.30
   1  -2   2  112.69    3.20
  -1   2  -2  115.19    3.10
  -1   2  -2  108.49    3.10
   1   2   2  113.19    3.30
  -2  -2  -2   99.19    2.40
   2  -2   2  102.19    3.40
  -2   2  -2   97.89    3.20
   2   2   2  100.69    3.50
   3  -2   2  208.68    5.90
  -3  -2  -2  203.88    4.40
   3   2   2  202.38    5.90
  -4  -2  -2   48.00    2.20
  -4  -2  -2   45.80    1.90
   4  -2   2   47.50    3.40
   4   2   2   45.80    3.20
  -5  -2  -2    1.20    0.90
   5  -2   2   -1.60    1.70
  -5  -2  -2    0.90    0.90
   5   2   2    1.30    1.70
   6  -2   2    6.00    2.40
   6   2   2    6.10    2.50
   7  -2   2    2.50    2.40
   7   2   2    4.50    2.50
   7  -3  -2   52.09    5.00
   7   3  -2   51.99    4.90
   6  -3  -2   95.19    5.60
   6   3  -2   92.59    5.40
   5  -3  -2  318.77    9.40
   5   3  -2  318.77    9.30
   4  -3  -2  202.78    6.50
   4  -3  -2  204.58    6.70
   4   3  -2  196.18    6.50
   3  -3  -2  378.76    8.60
   3  -3  -2  382.76    9.20
   3  -3  -2  364.16    9.00
   3   3  -2  378.26    9.10
   2  -3  -2   21.80    1.90
   2  -3  -2   25.20    2.10
   2   3  -2   24.60    2.10
   1  -3  -2    4.40    1.20
   1  -3  -2    3.20    0.90
   1  -3  -2    3.80    1.00
   1   3  -2    3.50    1.00
   1   3  -2    5.30    1.20
  -1   3   2    5.60    1.10
   0  -3  -2  607.54   12.00
   0  -3  -2  587.84   12.10
   0  -3  -2  599.84   11.90
   0  -3   2  611.34   11.80
   0  -3  -2  625.44   12.00
   0   3   2  594.84   12.10
   0   3  -2  602.24   11.80
   0   3   2  586.94   12.00
   0   3  -2  614.64   12.00
   1  -3   2   88.29    3.00
   1   3   2   86.89    3.20
  -1   3  -2   90.09    3.00
   1   3   2   89.29    3.20
  -1   3  -2   89.69    2.90
   2  -3   2  564.44   11.80
   2   3   2  562.34   12.00
   2   3   2  560.54   12.10
  -2   3  -2  565.74   11.50
  -2   3  -2  572.14   11.80
  -3  -3  -2   39.20    1.40
   3  -3   2   36.60    2.70
   3   3   2   35.80    2.80
  -4  -3  -2  177.48    4.00
   4   3   2  171.08    6.10
   5  -3   2   32.20    3.40
  -5  -3  -2   29.30    2.20
   5   3   2   23.80    3.00
   6  -3   2   15.90    3.00
   6   3   2   13.80    3.00
   7  -3   2   -0.60    2.30
   7   3   2    3.50    2.70
   7  -4  -2   11.90    3.30
   7   4  -2    3.60    2.80
   6  -4  -2   62.29    5.00
   6   4  -2   61.89    4.90
   5  -4  -2   83.39    4.90
   5   4  -2   81.19    4.90
   4  -4  -2   13.60    2.30
   4  -4  -2   11.50    2.10
   4   4  -2   17.00    2.40
   3  -4  -2   52.99    2.60
   3  -4  -2   47.30    2.90
   3  -4  -2   49.50    3.20
   3   4  -2   54.49    3.20
  -3   4   2   48.60    3.00
   2  -4  -2    1.00    0.80
   2  -4  -2    4.30    1.40
   2   4  -2    3.90    1.30
   2   4  -2    4.20    1.80
   2   4  -2    5.00    1.30
  -2   4   2    4.40    1.20
   1  -4  -2   88.19    3.40
   1  -4  -2   84.89    3.30
   1  -4  -2   76.99    3.30
   1   4  -2   98.79    4.10
   1   4  -2   87.19    3.30
   1   4  -2   89.99    3.20
   1   4  -2   84.69    3.30
  -1   4   2   81.19    3.30
   0  -4  -2   36.30    2.30
   0  -4  -2   28.30    2.00
   0  -4  -2   29.70    2.10
   0  -4   2   30.70    2.10
   0   4   2   32.90    2.20
   0   4   2   31.00    2.10
   0   4  -2   28.00    1.90
   1  -4   2   97.79    3.50
  -1  -4  -2   89.99    3.40
  -1  -4  -2   94.19    3.60
   1   4   2   85.19    3.40
   1   4   2   87.09    3.40
   1   4   2   92.29    3.50
  -1   4  -2   87.69    3.30
   2  -4   2    8.10    1.40
   2   4   2    9.60    1.70
  -2   4  -2   10.90    1.40
   2   4   2    9.30    1.50
  -2   4  -2    7.00    1.30
   3  -4   2  500.35   11.70
   3   4   2  503.55   11.80
   3   4   2  515.15   13.20
   4  -4   2   58.09    3.80
   4   4   2   53.39    3.80
   5  -4   2  145.29    6.20
   5   4   2  135.99    6.30
  -6  -4  -2    9.20    1.70
   6  -4   2    3.20    2.40
   6   4   2    7.70    2.70
   7  -4   2   20.30    3.70
   7   4   2   31.00    4.40
   6  -5  -2   88.89    5.80
   6   5  -2   91.79    5.70
   5  -5  -2   26.80    3.40
   5   5  -2   25.70    3.20
   4  -5  -2    3.10    1.80
   4   5  -2    0.70    1.70
   3  -5  -2  107.19    4.60
   3  -5  -2   97.79    3.80
   3  -5  -2   98.49    4.40
   3   5  -2  104.39    4.50
   3   5  -2  102.49    4.70
   2  -5  -2   15.60    2.00
   2  -5  -2   18.20    1.70
   2  -5  -2   22.30    3.10
   2   5  -2   13.60    1.80
   2   5  -2   16.60    2.00
   2   5  -2   12.90    1.80
   1  -5  -2   36.60    3.30
   1  -5  -2   23.40    2.20
   1  -5  -2   33.60    2.60
   1   5  -2   25.90    2.30
  -1   5   2   28.60    2.30
   1   5  -2   28.30    2.30
   1   5  -2   28.60    2.10
   0  -5   2  389.86    9.40
   0  -5  -2  403.36    9.50
   0  -5  -2  401.36    9.70
   0   5  -2  386.06    9.50
   0   5   2  479.85   10.70
   0   5  -2  411.16    8.90
   0   5  -2  391.16    9.40
  -1  -5  -2   28.40    2.40
  -1  -5  -2   30.70    2.40
   1  -5   2   33.60    2.50
  -1  -5  -2   29.30    2.10
   1   5   2   32.50    2.40
   1   5   2   29.60    2.60
   1   5   2   35.20    2.50
  -1   5  -2   28.90    2.00
   1   5   2   29.30    1.90
  -1   5  -2   30.00    2.20
  -2  -5  -2  272.47    7.10
   2  -5   2  288.37    7.60
   2   5   2  277.87    7.60
  -2   5  -2  278.37    6.80
  -2   5  -2  268.27    7.40
   2   5   2  278.57    7.70
   3  -5   2   13.90    2.00
  -3   5  -2   15.10    2.00
   3   5   2    9.40    2.00
   4  -5   2  193.78    6.90
   4   5   2  189.58    7.00
   5  -5   2   17.40    2.90
   5   5   2   17.50    3.00
   6  -5   2   61.59    5.40
  -6  -5  -2   55.59    3.40
   6   5   2   58.59    5.30
   6  -6  -2    0.10    2.20
   6   6  -2   -3.30    2.10
   5  -6  -2    1.60    2.00
   5   6  -2    4.30    2.30
   4  -6  -2  136.99    5.00
   4  -6  -2  142.39    6.10
   4   6  -2  132.59    5.90
   4   6  -2  142.09    6.00
   3  -6  -2   39.70    3.40
   3  -6  -2   38.00    2.60
   3   6  -2   43.10    4.80
   3   6  -2   35.80    3.20
   3   6  -2   37.70    3.30
   2  -6  -2   13.30    2.20
   2  -6  -2    9.50    1.40
   2  -6  -2    9.20    1.70
   2   6  -2    9.30    1.80
   2   6  -2    6.90    1.70
   2   6  -2   10.00    0.80
   2   6  -2    7.90    1.90
  -1  -6   2    3.90    1.40
  -1  -6   2    4.20    1.20
   1  -6  -2    7.30    1.30
   1  -6  -2    4.70    1.60
   1  -6  -2    4.20    1.10
   1   6  -2    4.40    1.30
   1   6  -2    3.90    1.40
   1   6  -2    6.30    1.60
  -1   6   2    4.00    1.40
   0  -6  -2   75.59    3.10
   0  -6  -2   82.29    3.90
   0  -6   2   84.19    3.80
   0   6  -2   80.09    3.30
   0   6   2   80.59    3.80
   0   6   2   74.69    3.70
   0   6  -2   77.49    3.70
   0   6  -2   78.49    3.80
  -1  -6  -2  109.79    4.00
  -1  -6  -2  116.59    4.70
   1  -6   2  119.49    4.70
  -1   6  -2  117.89    4.00
   1   6   2  121.29    3.90
  -1   6  -2  122.79    4.60
   1   6   2  115.29    4.60
   1   6   2  123.19    4.80
   2  -6   2  109.19    4.60
  -2  -6  -2  104.89    4.60
  -2  -6  -2  108.99    4.30
   2   6   2  107.49    4.70
  -2   6  -2  105.79    4.50
   2   6   2  111.29    4.20
  -2   6  -2  112.59    4.00
   3  -6   2    4.50    1.80
  -3  -6  -2    5.20    1.60
   3   6   2    4.90    1.90
   4  -6   2  127.39    5.90
   4   6   2  138.49    6.30
   5  -6   2   43.00    4.30
   5   6   2   34.40    3.90
   6  -6   2    3.60    2.50
   6   6   2    6.90    3.00
   5  -7  -2    1.40    2.20
   5   7  -2   -1.40    2.30
   5   7  -2    1.40    2.20
   4  -7  -2    9.40    2.50
   4  -7  -2    6.80    1.80
   4   7  -2    7.60    2.50
   4   7  -2    7.10    2.30
   3  -7  -2  170.68    6.70
   3  -7  -2  167.48    5.30
   3   7  -2  164.18    6.40
   3   7  -2  163.98    6.30
  -2  -7   2    5.30    1.40
   2  -7  -2    4.80    1.80
   2  -7  -2    4.40    1.20
   2   7  -2    6.50    1.80
  -1  -7   2    1.00    1.40
  -1  -7   2   -1.80    0.90
   1  -7  -2   -0.30    0.90
   1  -7  -2    0.10    1.30
   1   7  -2    0.80    1.30
   1   7  -2    1.60    1.40
   1   7  -2   -1.90    1.10
   0  -7   2   39.20    3.20
   0  -7  -2   41.60    2.50
   0  -7  -2   40.80    3.20
   0   7  -2   40.40    2.70
   0   7  -2   36.00    3.00
   0   7  -2   37.80    3.00
   0   7   2   43.30    2.20
  -1  -7  -2   14.00    1.90
   1  -7   2    8.20    1.90
  -1  -7  -2    7.50    1.90
  -1   7  -2   16.30    2.30
   1   7   2   13.70    1.70
  -1   7  -2   15.00    1.90
  -2  -7  -2  126.09    4.90
  -2  -7  -2  141.89    5.70
   2  -7   2  128.09    5.50
   2   7   2  131.19    5.80
   2   7   2  137.39    4.90
  -2   7  -2  137.29    4.70
   3  -7   2   49.50    3.90
  -3  -7  -2   52.19    3.60
   3   7   2   46.00    3.60
   3   7   2   49.80    4.20
  -3   7  -2   50.29    3.20
  -4  -7  -2   17.30    2.70
   4  -7   2   19.80    3.10
   4   7   2   21.10    3.30
   5  -7   2   26.50    3.70
   5   7   2   24.20    3.60
   5  -8  -2    2.00    2.40
   5   8  -2    8.00    2.80
   5   8  -2    3.40    2.50
   4  -8  -2   51.89    4.70
   4   8  -2   37.30    4.00
   4   8  -2   39.00    4.10
   3  -8  -2   68.89    4.80
  -3  -8   2   67.19    3.90
   3  -8  -2   69.99    3.80
   3   8  -2   70.19    4.40
  -2  -8   2    1.80    1.80
  -2  -8   2    0.10    1.20
   2  -8  -2    1.90    1.20
   2  -8  -2    0.60    1.70
   2   8  -2    0.60    1.70
  -1  -8   2   15.10    2.50
  -1  -8   2   20.90    2.00
   1  -8  -2   21.00    2.10
   1  -8  -2   17.70    2.80
   1   8  -2   15.10    2.30
   0  -8  -2   21.60    2.70
   0  -8   2   30.20    3.30
   0  -8  -2   33.70    2.60
   0   8  -2   34.10    2.70
  -1  -8  -2   -1.10    1.50
  -1  -8  -2    0.90    1.30
   1  -8   2   -1.50    1.50
  -1   8  -2    1.00    1.30
   1   8   2   -0.70    1.30
  -2  -8  -2   -2.20    1.40
   2  -8   2   -0.40    1.60
  -2  -8  -2    0.20    1.30
  -2   8  -2   -2.10    1.30
   2   8   2   -0.90    1.40
   3  -8   2   19.10    3.10
  -3  -8  -2   21.70    3.20
  -3  -8  -2   24.70    2.90
   3   8   2   24.50    3.00
  -3   8  -2   30.00    2.90
   3   8   2   22.90    3.40
  -4  -8  -2   17.50    2.90
   4  -8   2   20.40    3.20
   4   8   2   19.40    3.00
   4   8   2   17.50    3.20
   5  -8   2    5.30    2.60
  -5  -8  -2    4.40    2.40
   5   8   2    2.80    2.60
  -4  -9   2  140.29    6.30
   4  -9  -2  138.79    7.10
   4   9  -2  135.09    6.80
   3  -9  -2   17.80    3.20
  -3  -9   2   33.10    3.20
  -3  -9   2   30.90    4.00
   3   9  -2   26.10    3.40
  -2  -9   2  162.08    5.70
  -2  -9   2  170.78    7.10
   2  -9  -2  154.88    6.90
   2   9  -2  171.58    6.50
   1  -9  -2   32.20    3.70
   1  -9  -2   27.90    2.50
  -1  -9   2   22.20    3.10
   1   9  -2   27.20    3.00
   0  -9  -2   16.10    2.90
   0  -9   2   18.90    2.90
   0  -9  -2   17.50    2.20
   0   9  -2   16.80    2.40
  -1  -9  -2   22.30    2.60
   1  -9   2   22.70    3.10
  -1  -9  -2   19.10    2.90
  -1   9  -2   24.00    2.60
  -2  -9  -2    1.90    1.60
  -2  -9  -2   -0.40    1.80
   2  -9   2    3.90    2.10
   2   9   2    3.90    1.70
  -3  -9  -2   63.79    5.00
   3  -9   2   55.89    4.80
  -3  -9  -2   66.39    4.50
   3   9   2   64.79    4.30
   4  -9   2    3.30    2.20
  -4  -9  -2    1.90    1.90
  -4  -9  -2   -0.70    2.00
   4   9   2    2.20    2.50
   4   9   2   -0.20    2.00
  -3 -10   2   -2.20    1.50
  -3 -10   2    1.80    2.20
   3 -10  -2   -1.20    2.20
   3  10  -2   -2.60    1.90
  -2 -10   2   11.00    2.80
   2 -10  -2   11.50    2.80
   2  10  -2   12.40    2.70
   1 -10  -2  163.28    7.30
  -1 -10   2  158.38    7.10
   1  10  -2  166.08    6.30
   0 -10   2  156.98    7.00
   0 -10  -2  148.79    7.00
   1 -10   2   68.29    5.10
  -1 -10  -2   68.89    4.10
  -1 -10  -2   63.59    4.90
   2 -10   2    3.80    2.30
  -2 -10  -2    2.30    1.70
  -2 -10  -2    1.60    2.20
   3 -10   2    3.30    2.30
  -3 -10  -2    3.90    2.30
  -3 -10  -2    6.20    2.20
   3  10   2    6.90    2.40
  -1 -11   2   15.60    3.10
   1 -11  -2   17.80    3.40
   0 -11  -2   50.39    4.90
   0 -11   2   37.10    4.20
  -1 -11  -2   12.20    2.90
   1 -11   2   11.40    3.00
   7   0  -3  102.19    6.10
   6   0  -3   -0.50    1.80
   5   0  -3   52.39    3.80
   4   0  -3   -0.20    1.30
   3   0  -3  226.08    6.10
  -2   0   3    0.50    0.90
   2   0  -3    0.40    0.90
  -1   0   3   12.20    1.00
   1   0  -3   11.50    0.90
   1   0  -3    8.70    0.90
   0   0  -3    0.30    0.60
   0   0  -3    0.00    0.50
   1   0   3   32.50    1.50
  -1   0  -3   30.10    1.30
  -1   0  -3   29.80    1.40
  -1   0  -3   29.60    1.40
  -2   0  -3    1.30    0.90
  -2   0  -3    0.30    0.60
   2   0   3    0.20    1.00
  -2   0  -3    0.10    0.80
  -3   0  -3   47.20    1.80
  -3   0  -3   46.20    2.20
   3   0   3   49.10    2.80
   4   0   3   -0.60    1.30
  -4   0  -3    0.80    1.00
  -4   0  -3    0.40    0.70
  -5   0  -3   91.59    2.70
  -5   0  -3   94.09    3.60
   5   0   3   92.19    4.80
  -6   0  -3   -1.00    1.10
   6   0   3    3.00    2.00
   7   0   3   -1.40    2.20
  -7   0  -3   -1.00    1.20
   7  -1  -3    5.30    2.60
   7   1  -3    0.30    2.30
   6  -1  -3   27.30    3.50
   6   1  -3   21.80    3.10
   5  -1  -3  212.28    7.30
   5  -1  -3  218.88    7.30
   5   1  -3  211.48    7.10
   4  -1  -3   -1.00    1.30
   4   1  -3   -0.80    1.20
   3  -1  -3  119.69    4.10
   3  -1  -3  116.09    4.10
   3   1  -3  109.29    4.00
   2  -1  -3   86.79    3.10
   2  -1  -3   82.39    2.90
   2  -1  -3   84.49    1.90
   2   1  -3   89.79    2.90
  -1  -1   3  323.37    6.40
   1  -1  -3  335.27    6.60
   1  -1  -3  327.47    6.10
   1  -1  -3  322.47    6.60
   1   1  -3  321.17    6.30
   1   1  -3  320.27    6.10
  -1   1   3  326.27    6.60
   0  -1  -3 1419.76   24.60
   0  -1  -3 1432.16   24.70
   0  -1  -3 1382.46   24.80
   0  -1  -3 1387.56   24.80
   0  -1  -3 1416.16   24.70
   0  -1  -3 1436.56   24.60
   0   1  -3 1417.96   24.70
   0   1   3 1400.16   24.60
   0   1  -3 1429.76   24.40
   0   1   3 1403.76   24.70
   0   1  -3 1381.66   24.80
  -1  -1  -3  422.16    8.10
   1  -1   3  420.76    8.00
  -1  -1  -3  422.56    8.10
  -1  -1  -3  409.96    7.90
  -1   1  -3  419.36    7.90
  -1   1  -3  427.66    8.20
  -1   1  -3  416.36    8.00
   1   1   3  418.26    8.20
  -2  -1  -3  593.54   11.40
   2  -1   3  600.24   11.90
  -2  -1  -3  595.24   11.30
  -2  -1  -3  607.64   11.90
  -2   1  -3  610.44   11.80
   2   1   3  607.84   12.10
  -2   1  -3  601.24   11.20
  -3  -1  -3  279.57    6.10
  -3  -1  -3  277.47    6.10
   3  -1   3  281.37    7.10
  -3   1  -3  281.27    5.80
   3   1   3  282.67    7.20
   4  -1   3  134.09    5.00
  -4  -1  -3  122.59    3.70
  -4  -1  -3  125.99    3.50
   4   1   3  118.59    4.90
  -4   1  -3  124.19    3.10
  -5  -1  -3   36.10    1.90
   5  -1   3   34.30    3.20
  -5  -1  -3   36.10    2.30
   5   1   3   30.50    3.10
  -5   1  -3   36.00    1.70
  -6  -1  -3   42.70    2.70
   6  -1   3   40.00    4.00
  -6   1  -3   47.80    3.20
   6   1   3   51.39    4.50
   7  -1   3   11.00    3.00
   7   1   3   13.60    3.10
  -7   1  -3   11.20    2.10
   7  -2  -3   12.80    2.90
   7   2  -3    6.70    2.80
   6  -2  -3   16.50    2.90
   6   2  -3   19.20    3.00
   5  -2  -3  188.68    6.90
   5   2  -3  197.68    6.90
   4  -2  -3    8.50    1.80
   4  -2  -3    9.50    1.60
   4   2  -3    7.80    1.70
   3  -2  -3   46.20    2.60
   3  -2  -3   46.30    2.80
   3  -2  -3   41.10    2.50
   3   2  -3   41.60    2.70
   2  -2  -3  386.16    7.30
   2  -2  -3  386.46    8.50
   2  -2  -3  394.36    8.60
   2   2  -3  396.46    8.40
   1  -2  -3 5813.32  102.29
  -1  -2   3 5841.92  102.39
   1  -2  -3 5704.03  103.99
   1   2  -3 5742.33  102.59
   1   2  -3 5955.20  100.39
  -1   2   3 5951.00  100.79
   0  -2  -3 9999.00  169.98
   0  -2  -3 9937.61  170.48
   0  -2  -3 8618.84  168.88
   0  -2  -3 9986.20  170.98
   0   2  -3 9834.82  169.88
   0   2  -3 9803.92  168.08
   0   2   3 9748.92  170.08
   0   2   3 9694.33  169.88
   0   2  -3 9564.74  169.28
  -1  -2  -3   43.20    1.60
  -1  -2  -3   44.20    2.00
   1  -2   3   46.40    2.00
  -1   2  -3   46.90    1.90
   1   2   3   46.50    2.20
  -1   2  -3   46.50    1.80
  -2  -2  -3    9.60    0.90
   2  -2   3    9.90    1.40
   2   2   3   10.10    1.50
  -2   2  -3    9.30    1.40
  -2   2  -3    8.60    1.20
   3  -2   3   -0.70    1.10
  -3  -2  -3    0.60    0.60
  -3  -2  -3    1.10    0.80
   3   2   3    0.30    1.20
   4  -2   3   -0.60    1.30
  -4  -2  -3    0.20    0.70
  -4  -2  -3    0.40    0.90
   4   2   3   -2.40    1.20
   5  -2   3    2.40    1.80
  -5  -2  -3    2.60    1.00
  -5  -2  -3    0.90    0.90
   5   2   3   -0.40    1.60
   6  -2   3    9.60    2.50
   6   2   3   10.90    2.80
   7  -2   3    1.30    2.40
   7   2   3    1.90    2.60
  -7   2  -3   -2.30    1.40
   7  -3  -3   -2.30    2.00
   7   3  -3   -0.20    2.30
   6  -3  -3   39.30    4.10
   6   3  -3   48.90    4.40
   5  -3  -3   40.10    3.60
   5   3  -3   42.10    3.70
   4  -3  -3    2.40    1.30
   4  -3  -3    4.40    1.80
   4   3  -3    0.80    1.50
   3  -3  -3   93.59    3.80
   3  -3  -3   89.49    2.20
   3  -3  -3   86.49    3.50
   3  -3  -3   86.69    3.80
   3   3  -3   89.19    3.70
   2  -3  -3   27.60    2.20
   2  -3  -3   34.80    2.20
   2   3  -3   30.90    2.20
   2   3  -3   32.20    2.50
   1  -3  -3  444.36    9.60
   1  -3  -3  531.75   10.60
   1  -3  -3  432.96    9.40
   1   3  -3  434.06    9.50
   1   3  -3  440.86    9.20
   1   3  -3  447.16    9.50
   1   3  -3  447.56    8.40
   0  -3  -3  161.08    4.30
   0  -3  -3  156.58    4.30
   0  -3  -3  152.88    4.30
   0  -3   3  165.48    4.10
   0  -3  -3  158.08    4.20
   0   3  -3  160.88    4.20
   0   3  -3  153.68    4.00
  -1  -3  -3  105.69    3.40
  -1  -3  -3  103.39    3.50
   1  -3   3  100.79    3.30
   1   3   3   98.99    3.50
  -1   3  -3  102.79    3.20
  -1   3  -3  103.39    3.10
  -2  -3  -3  148.79    3.40
   2  -3   3  144.29    4.40
   2   3   3  145.59    4.70
  -2   3  -3  149.09    4.40
  -2   3  -3  154.38    4.50
  -3  -3  -3   49.30    1.80
   3  -3   3   50.59    3.00
   3   3   3   44.80    3.00
  -4  -3  -3    8.30    1.00
   4  -3   3    8.50    1.90
   4   3   3    5.80    1.80
   5  -3   3   31.00    3.20
  -5  -3  -3   33.40    2.20
  -5  -3  -3   34.20    2.30
   5   3   3   32.70    3.40
   6  -3   3   19.20    3.20
   6   3   3   19.20    3.30
   7  -3   3   48.70    4.80
   7   3   3   54.89    5.30
   7  -4  -3    3.80    2.60
   7   4  -3    2.00    2.60
   6  -4  -3   33.20    3.80
   6   4  -3   40.40    4.20
   5  -4  -3    0.30    1.80
   5   4  -3   -0.90    1.70
   4  -4  -3   28.00    1.30
   4  -4  -3   32.90    3.10
   4  -4  -3   23.00    2.70
   4   4  -3   27.30    2.80
   3  -4  -3   10.10    1.90
   3  -4  -3   11.40    1.60
   3  -4  -3   10.20    1.70
   3   4  -3    9.00    1.70
   2  -4  -3  249.97    6.20
   2  -4  -3  250.07    6.80
   2  -4  -3  250.57    6.80
   2   4  -3  257.47    6.80
   2   4  -3  262.07    6.60
   1  -4  -3    0.70    1.10
   1  -4  -3    3.20    1.10
   1  -4  -3    1.60    0.80
   1   4  -3    2.20    1.20
   1   4  -3    3.40    0.70
   1   4  -3    1.60    1.00
   1   4  -3    2.30    1.10
   0  -4   3  253.67    6.20
   0  -4  -3  247.18    6.30
   0   4  -3  247.78    6.30
   0   4  -3  253.37    6.20
   0   4  -3  255.17    6.10
  -1  -4  -3   18.70    1.90
  -1  -4  -3   23.10    1.90
  -1  -4  -3   20.20    1.90
   1  -4   3   19.60    1.90
  -1   4  -3   17.00    1.70
  -1   4  -3   20.90    1.80
   1   4   3   19.50    2.00
   2  -4   3   94.19    3.70
  -2  -4  -3   90.69    3.60
  -2   4  -3   93.19    3.60
  -2   4  -3   96.69    3.50
   2   4   3   92.19    3.90
   3  -4   3   49.50    3.20
   3   4   3   49.90    3.40
  -4  -4  -3   52.89    1.80
   4  -4   3   49.10    3.60
   4   4   3   53.29    3.90
   5  -4   3   63.99    4.50
  -5  -4  -3   63.69    3.30
   5   4   3   71.99    4.80
   6  -4   3    9.50    2.70
  -6  -4  -3    7.30    1.60
   6   4   3    2.30    2.30
   7  -4   3   15.30    3.40
   7   4   3   14.70    3.40
   6  -5  -3   24.20    3.70
   6   5  -3   31.50    3.80
   5  -5  -3   63.29    4.50
   5   5  -3   54.69    4.50
   4  -5  -3    0.90    1.70
   4  -5  -3    2.00    1.40
   4   5  -3    0.60    1.70
   3  -5  -3    0.70    0.90
   3  -5  -3   -0.50    1.30
   3  -5  -3    0.90    1.10
   3   5  -3   -2.80    1.30
   3   5  -3   -0.20    1.30
   2  -5  -3   61.69    4.00
   2  -5  -3   43.50    3.00
   2  -5  -3   46.10    2.40
   2  -5  -3   42.30    2.80
   2   5  -3   39.70    2.80
   2   5  -3   40.50    2.80
   2   5  -3   42.70    2.90
   2   5  -3   43.40    1.30
   1  -5  -3   97.69    4.00
   1  -5  -3   97.39    4.00
   1  -5  -3  102.09    3.50
   1  -5  -3   97.49    3.90
   1   5  -3  102.29    4.00
   1   5  -3   99.79    3.80
   1   5  -3   96.39    3.70
   0  -5  -3   74.29    3.00
   0  -5  -3   76.79    3.50
   0  -5   3   78.49    3.40
   0  -5  -3   79.09    3.50
   0   5  -3   83.29    3.20
   0   5  -3   77.79    3.30
   0   5  -3   70.69    3.30
  -1  -5  -3    3.30    1.20
  -1  -5  -3    4.50    1.30
   1  -5   3    2.90    1.20
  -1  -5  -3    3.80    1.20
  -1   5  -3    3.50    1.10
  -1   5  -3    4.50    1.30
   1   5   3    2.70    1.50
   2  -5   3   52.79    3.10
  -2  -5  -3   56.19    3.00
   2   5   3   53.29    3.30
  -2   5  -3   57.99    3.10
  -2   5  -3   58.49    3.00
   3  -5   3   18.50    2.40
  -3   5  -3   22.40    2.40
   3   5   3   23.80    2.80
  -3   5  -3   17.80    2.20
   4  -5   3    2.30    1.80
   4   5   3    1.90    1.80
   5   5   3   81.59    5.20
  -6  -5  -3    8.00    1.90
   6  -5   3    7.40    2.70
   6   5   3   13.20    3.10
   6  -6  -3    2.80    2.40
   6   6  -3    0.60    2.20
   5  -6  -3   42.70    4.20
   5   6  -3   35.50    3.90
   5   6  -3   34.10    3.70
   4  -6  -3   20.90    2.40
   4  -6  -3   21.90    3.00
   4   6  -3   20.30    3.10
   4   6  -3   19.00    2.70
   3  -6  -3  124.29    4.50
   3  -6  -3  119.69    5.20
   3   6  -3  118.89    5.00
   3   6  -3  115.69    5.10
   3   6  -3  112.09    5.20
   2  -6  -3   54.69    2.80
   2  -6  -3   49.50    3.40
   2  -6  -3   54.99    3.40
   2   6  -3   53.29    3.30
   2   6  -3   51.09    3.40
   2   6  -3   50.39    1.60
   2   6  -3   48.30    3.10
   1  -6  -3   -0.40    1.20
  -1  -6   3   -0.10    1.20
   1  -6  -3    0.50    1.00
   1  -6  -3    0.20    0.80
   1  -6  -3    0.20    1.10
   1   6  -3   -0.10    1.30
   1   6  -3   -0.80    1.00
   1   6  -3   -0.10    1.00
   0  -6  -3    3.20    1.10
   0  -6  -3    4.40    1.40
   0  -6  -3    2.20    1.30
   0  -6   3    3.90    1.40
   0   6  -3    3.70    1.20
   0   6  -3    1.60    1.30
   0   6  -3    2.90    1.20
   0   6   3    3.90    1.70
  -1  -6  -3  509.35   11.80
  -1  -6  -3  467.45   11.90
  -1  -6  -3  493.75   11.10
   1  -6   3  512.05   11.60
  -1   6  -3  506.85   11.00
   1   6   3  501.75   10.40
  -1   6  -3  488.95   11.50
  -2  -6  -3   29.90    2.70
  -2  -6  -3   24.10    2.60
   2  -6   3   23.10    2.50
  -2   6  -3   28.70    2.90
   2   6   3   28.00    2.90
  -2   6  -3   28.90    2.50
  -3  -6  -3   22.80    2.60
   3  -6   3   21.80    2.80
  -3   6  -3   23.50    2.50
  -3   6  -3   12.90    2.10
   3   6   3   18.70    2.70
   4  -6   3    0.60    1.80
   4   6   3    0.60    2.00
   5   6   3  219.58    8.60
  -6  -6  -3    8.00    2.00
   6  -6   3    3.40    2.50
   6   6   3   10.90    3.20
   5  -7  -3   12.00    3.00
   5   7  -3    5.10    2.60
   5   7  -3    5.80    2.50
   4  -7  -3   33.50    3.10
   4  -7  -3   27.70    3.60
   4   7  -3   29.20    3.50
   4   7  -3   31.30    3.40
   3  -7  -3  184.98    5.80
   3  -7  -3  197.58    7.10
   3   7  -3  184.98    6.80
   3   7  -3  185.68    6.80
   2  -7  -3  374.66    9.10
   2  -7  -3  373.56   10.30
  -2  -7   3  391.56    9.10
   2   7  -3  395.16   10.00
   2   7  -3  368.56   10.40
   2   7  -3  373.06   10.50
  -1  -7   3   -2.00    0.80
   1  -7  -3   -1.80    1.30
   1  -7  -3    1.70    1.10
  -1  -7   3    0.60    1.40
   1   7  -3    1.80    1.40
   1   7  -3    0.80    1.20
   1   7  -3   -0.20    1.10
   0  -7  -3   -0.70    1.40
   0  -7  -3   -0.70    0.90
   0  -7   3    0.20    1.40
   0   7  -3    2.70    1.40
   0   7  -3   -0.20    1.20
   0   7  -3    2.60    1.30
  -1  -7  -3    3.70    1.60
   1  -7   3    6.80    2.00
  -1  -7  -3    4.10    1.40
   1   7   3    4.20    1.20
  -1   7  -3    5.30    1.50
  -1   7  -3    5.90    1.70
  -2  -7  -3   12.40    2.30
  -2  -7  -3   11.40    2.00
   2  -7   3   15.00    2.40
  -2   7  -3   13.40    2.20
   2   7   3   10.80    2.30
  -2   7  -3   14.40    2.10
   2   7   3   17.50    2.10
  -3  -7  -3    3.30    1.90
   3  -7   3    1.90    1.80
  -3  -7  -3    0.10    1.50
   3   7   3   -2.00    1.60
  -3   7  -3    3.70    1.60
   4  -7   3  124.89    6.10
  -4  -7  -3  122.19    5.80
   4   7   3  125.59    6.40
   5  -7   3    4.30    2.30
  -5  -7  -3    5.50    2.20
   5   7   3    2.50    2.40
   5  -8  -3   17.50    3.40
   5   8  -3   16.50    3.50
   5   8  -3   21.00    3.40
   4  -8  -3    4.70    1.80
   4  -8  -3    9.80    2.70
   4   8  -3    6.20    2.50
   4   8  -3    5.00    2.30
  -3  -8   3   40.90    3.10
   3  -8  -3   34.90    3.80
   3  -8  -3   37.90    2.80
   3   8  -3   33.30    3.60
  -2  -8   3  166.18    6.60
   2  -8  -3  166.48    6.60
   2  -8  -3  158.98    5.40
  -2  -8   3  170.98    5.40
   2   8  -3  163.48    6.10
   1  -8  -3   11.20    2.30
   1  -8  -3   11.00    1.70
  -1  -8   3    8.60    2.10
   1   8  -3    8.30    2.00
   0  -8   3   77.09    4.40
   0  -8  -3   70.79    4.30
   0  -8  -3   73.69    3.60
   0   8  -3   83.19    3.90
  -1  -8  -3    8.10    1.80
  -1  -8  -3    7.30    2.10
   1  -8   3    6.20    2.10
   1   8   3    7.40    1.60
  -1   8  -3    5.70    1.70
  -2  -8  -3   38.90    3.80
  -2  -8  -3   44.00    3.30
   2  -8   3   44.80    4.00
  -2   8  -3   42.60    3.20
   2   8   3   43.20    3.20
   3  -8   3    4.70    2.10
  -3  -8  -3    4.20    2.00
  -3  -8  -3    4.50    1.80
  -3   8  -3    9.50    2.10
   3   8   3    5.70    2.40
   3   8   3    7.00    2.10
  -4  -8  -3   97.99    5.70
   4  -8   3   96.69    5.80
  -4  -8  -3  107.69    5.70
   4   8   3  103.69    5.50
   4   8   3   99.19    5.90
  -5  -8  -3   -1.30    1.90
   5  -8   3   -0.90    2.10
   5   8   3    2.50    2.60
   4  -9  -3   23.40    3.70
  -4  -9   3   34.40    3.60
   4   9  -3   32.10    4.10
   3  -9  -3   13.30    3.00
  -3  -9   3    8.80    2.10
  -3  -9   3   11.70    2.80
   3   9  -3   11.60    2.60
   2  -9  -3   24.20    3.40
   2  -9  -3   18.30    2.30
  -2  -9   3   21.60    3.30
  -2  -9   3   23.10    3.10
   2   9  -3   17.80    2.80
   1  -9  -3   16.90    2.20
   1  -9  -3   20.20    3.10
  -1  -9   3   13.50    2.70
   1   9  -3   17.70    2.60
   0  -9  -3   -0.10    1.30
   0  -9  -3    1.50    1.80
   0  -9   3   -0.50    1.70
   0   9  -3    2.30    1.60
   1  -9   3   24.90    3.10
  -1  -9  -3   16.00    2.70
  -1  -9  -3   24.60    2.70
  -1   9  -3   24.70    2.80
  -2  -9  -3  123.79    6.20
   2  -9   3  132.89    6.30
  -2  -9  -3  120.29    5.50
   2   9   3  118.59    5.20
  -2   9  -3  131.49    5.30
  -3  -9  -3   87.79    5.60
   3  -9   3   87.79    5.40
  -3  -9  -3   83.69    4.90
   3   9   3   84.79    5.80
   3   9   3   84.29    4.70
   4  -9   3    1.00    2.10
  -4  -9  -3    1.10    2.10
  -4  -9  -3   -1.00    1.80
   4   9   3   -0.40    2.00
   4   9   3    1.50    2.50
   3 -10  -3    6.90    2.70
  -3 -10   3    3.80    2.40
   3  10  -3    2.10    2.40
  -2 -10   3   43.80    4.60
   2 -10  -3   42.20    4.40
   2  10  -3   35.40    3.80
  -1 -10   3   64.59    5.00
   1 -10  -3   51.69    4.70
   1  10  -3   61.59    4.20
   0 -10   3   43.00    4.20
   0 -10  -3   47.10    3.40
   0 -10  -3   43.60    4.40
   0  10  -3   43.80    3.70
  -1 -10  -3   25.10    3.60
  -1 -10  -3   25.00    2.90
   1 -10   3   26.20    3.50
   2 -10   3   28.70    3.90
  -2 -10  -3   31.00    3.40
  -2 -10  -3   34.50    4.20
  -3 -10  -3   80.59    5.10
   3 -10   3   64.69    5.30
  -3 -10  -3   68.09    5.30
   1 -11  -3   27.40    4.00
  -1 -11   3   19.50    3.60
   1  11  -3   17.60    2.90
   0 -11   3    4.70    2.40
   0 -11  -3    3.70    2.30
  -1 -11  -3   78.89    5.60
   1 -11   3   81.19    5.80
  -1 -11  -3   84.79    4.80
   7   0  -4   -0.70    2.20
   6   0  -4  172.68    7.00
   5   0  -4    1.30    1.60
   4   0  -4  643.04   14.10
   3   0  -4    0.40    1.10
   2   0  -4   46.60    2.20
   1   0  -4    0.30    0.60
  -1   0   4   -0.40    0.60
   1   0  -4    0.50    0.60
   0   0  -4 1454.45   25.60
   1   0   4   -1.20    0.70
  -1   0  -4   -1.30    0.80
  -1   0  -4   -0.60    0.50
  -1   0  -4   -1.40    0.80
  -2   0  -4  423.76    8.60
  -2   0  -4  420.66    8.30
  -2   0  -4  419.46    8.50
   2   0   4  420.56    8.80
   3   0   4    0.20    1.20
  -3   0  -4    1.10    0.90
  -3   0  -4    0.40    0.70
   4   0   4  219.58    6.70
  -4   0  -4  219.78    5.70
  -4   0  -4  211.18    5.00
  -5   0  -4   -0.90    1.00
   5   0   4   -1.60    1.60
  -5   0  -4   -1.10    0.80
  -6   0  -4   37.90    2.80
   6   0   4   38.70    4.10
   7   0   4    3.20    2.30
  -7   0  -4   -0.30    1.40
   7  -1  -4    7.50    2.80
   7   1  -4   12.10    3.10
   6  -1  -4   47.20    4.10
   6   1  -4   56.89    4.50
   5  -1  -4   13.90    2.40
   5  -1  -4   19.40    2.50
   5   1  -4   18.80    2.50
   4  -1  -4  243.78    7.10
   4  -1  -4  248.28    7.10
   4   1  -4  241.98    7.00
   3  -1  -4  762.12   15.30
   3  -1  -4  755.12   15.40
   3   1  -4  754.82   15.20
   2  -1  -4    6.50    1.00
   2  -1  -4    7.60    1.20
   2  -1  -4    5.80    0.60
   2   1  -4    4.20    1.00
   1  -1  -4  807.82   14.70
   1  -1  -4  806.92   14.50
  -1  -1   4  786.32   14.50
   1  -1  -4  807.52   14.80
   1   1  -4  798.42   14.30
   1   1  -4  814.12   14.50
  -1   1   4  807.32   14.80
   0  -1  -4   27.40    1.50
   0  -1  -4   28.30    1.10
   0  -1  -4   28.10    1.10
   0  -1  -4   28.80    1.50
   0  -1  -4   28.30    1.30
   0   1  -4   29.20    0.90
   0   1   4   26.80    1.20
   0   1  -4   27.60    1.40
   0   1  -4   30.00    1.60
   0   1   4   28.10    1.30
  -1  -1  -4   70.19    2.20
  -1  -1  -4   71.29    2.20
  -1  -1  -4   69.79    2.30
   1  -1   4   70.49    2.10
  -1   1  -4   71.09    2.30
  -1   1  -4   72.39    1.90
   1   1   4   72.99    2.30
  -1   1  -4   73.49    2.40
  -2  -1  -4 1216.78   22.20
  -2  -1  -4 1200.98   21.90
   2  -1   4 1192.18   22.30
  -2  -1  -4 1199.18   21.80
  -2   1  -4 1226.68   22.20
  -2   1  -4 1196.48   21.70
  -2   1  -4 1211.28   22.00
   2   1   4 1221.98   22.40
  -3  -1  -4    6.00    1.00
   3  -1   4    6.10    1.50
  -3  -1  -4    7.10    1.10
   3   1   4    6.10    1.50
  -3   1  -4    5.90    0.90
   4  -1   4   60.39    3.50
  -4  -1  -4   58.19    2.50
  -4  -1  -4   57.89    2.40
  -4   1  -4   60.49    2.20
   4   1   4   58.39    3.50
  -5  -1  -4  631.44   12.30
   5  -1   4  618.14   14.70
  -5  -1  -4  613.34   12.80
   5   1   4  633.84   14.90
  -5   1  -4  604.64   11.80
  -5   1  -4  611.14   13.40
  -6  -1  -4   11.30    1.80
   6  -1   4    7.50    2.50
  -6   1  -4   11.00    1.90
   6   1   4    7.40    2.50
   7  -1   4    5.90    2.60
   7   1   4    4.30    2.70
  -7   1  -4    3.10    1.70
   7  -2  -4    6.20    2.50
   7   2  -4    2.20    2.40
   6  -2  -4    1.60    2.10
   6   2  -4   -0.30    1.90
   5  -2  -4   66.19    4.50
   5  -2  -4   64.29    4.10
   5   2  -4   62.29    4.00
   4  -2  -4   23.10    2.50
   4  -2  -4   28.20    2.80
   4   2  -4   29.10    2.70
   3  -2  -4   22.80    2.20
   3  -2  -4   17.50    1.90
   3  -2  -4   18.60    0.80
   3  -2  -4   17.00    1.90
   3   2  -4   18.90    1.90
   2  -2  -4  242.88    6.00
   2  -2  -4  246.48    4.90
   2  -2  -4  235.58    5.90
   2   2  -4  239.38    6.10
   2   2  -4  235.38    5.70
   1  -2  -4 1211.58   21.90
   1  -2  -4 1224.68   22.40
  -1  -2   4 1228.48   22.00
   1  -2  -4 1228.98   22.20
  -1   2   4 1247.48   22.30
   1   2  -4 1225.58   21.90
   1   2  -4 1212.28   21.60
   0  -2  -4 4407.56   77.39
   0  -2  -4 4618.64   77.99
   0  -2  -4 4302.97   76.99
   0  -2  -4 4434.66   76.69
   0   2   4 4433.86   78.39
   0   2   4 4470.15   76.79
   0   2  -4 4384.46   77.79
   0   2  -4 4411.86   78.19
   0   2  -4 4482.45   76.59
  -1  -2  -4    0.90    0.80
  -1  -2  -4    0.10    0.70
  -1  -2  -4   -0.30    0.70
  -1  -2  -4    0.40    0.80
   1  -2   4   -0.30    0.70
   1   2   4   -0.20    0.90
  -1   2  -4    0.10    0.60
  -1   2  -4    0.00    0.60
  -2  -2  -4   45.50    1.80
   2  -2   4   48.80    2.40
  -2  -2  -4   46.90    2.20
  -2   2  -4   49.70    2.00
   2   2   4   48.10    2.60
  -2   2  -4   50.89    2.20
  -2   2  -4   47.40    2.50
  -3  -2  -4   -0.90    0.80
  -3  -2  -4    0.90    0.70
   3  -2   4    2.20    1.30
   3   2   4    1.70    1.20
  -3   2  -4    0.70    0.70
   4  -2   4   98.99    4.40
  -4  -2  -4   96.19    3.10
  -4  -2  -4   96.99    3.30
   4   2   4   97.09    4.50
  -5  -2  -4  120.99    3.90
  -5  -2  -4  123.79    3.80
   5  -2   4  116.99    5.40
   5   2   4  120.69    5.60
   6  -2   4   14.70    2.90
   6   2   4   12.40    2.90
  -6   2  -4   13.20    2.20
   7  -2   4    9.10    2.90
  -7   2  -4    8.80    2.20
   7   2   4   14.10    3.40
   7  -3  -4   21.70    3.60
   7   3  -4   25.80    3.80
   6  -3  -4   -0.10    1.90
   6   3  -4    0.90    2.10
   5  -3  -4   32.90    3.30
   5   3  -4   39.30    3.70
   4  -3  -4    6.20    1.60
   4  -3  -4    6.30    1.80
   4   3  -4    5.40    1.70
   3  -3  -4  500.25   11.10
   3  -3  -4  499.15   11.40
   3  -3  -4  514.45   11.50
   3  -3  -4  504.35    9.40
   3   3  -4  518.05   11.20
   2  -3  -4  321.97    7.40
   2  -3  -4  313.67    7.60
   2  -3  -4  323.37    7.60
   2   3  -4  317.77    7.70
   2   3  -4  313.77    7.20
   1  -3  -4  652.23   12.80
   1  -3  -4  610.94   12.70
   1  -3  -4  630.84   12.60
   1   3  -4  628.84   12.70
   1   3  -4  641.34   11.60
   0  -3   4   18.90    1.50
   0  -3  -4   21.30    1.70
   0  -3  -4   23.20    1.60
   0  -3  -4   20.60    1.70
   0   3  -4   23.10    1.90
   0   3  -4   22.60    1.60
   0   3  -4   22.40    1.50
   0   3   4   21.70    1.80
   0   3  -4   20.90    1.50
   1  -3   4   43.10    2.10
  -1  -3  -4   41.80    2.30
  -1  -3  -4   43.20    2.30
  -1  -3  -4   47.20    2.40
   1   3   4   44.10    2.50
  -1   3  -4   40.50    2.00
  -1   3  -4   42.00    2.30
  -1   3  -4   42.10    1.90
   2  -3   4   51.99    2.60
  -2  -3  -4   55.99    2.70
  -2  -3  -4   53.19    1.90
   2   3   4   53.59    2.90
  -2   3  -4   53.09    2.40
  -2   3  -4   53.69    2.60
  -2   3  -4   55.09    2.70
   3  -3   4   65.99    3.30
  -3  -3  -4   70.89    2.30
   3   3   4   71.39    3.60
  -4  -3  -4   37.70    1.80
  -4  -3  -4   34.10    2.30
   4  -3   4   36.40    3.20
   4   3   4   42.40    3.40
   5  -3   4   40.90    3.90
  -5  -3  -4   37.40    2.50
  -5  -3  -4   36.90    1.90
   5   3   4   31.90    3.40
  -6  -3  -4   12.80    2.00
   6  -3   4   11.90    3.00
   6   3   4    8.70    2.60
   7  -3   4   28.80    4.10
   7   3   4   23.60    3.90
  -7   3  -4   24.60    3.10
   7  -4  -4    3.30    2.70
   7   4  -4    4.30    2.80
   6  -4  -4   30.50    3.70
   6   4  -4   36.70    4.10
   5  -4  -4    8.80    2.30
   5   4  -4    9.60    2.30
   4  -4  -4   83.59    4.30
   4  -4  -4   76.19    4.10
   4  -4  -4   81.69    4.00
   4   4  -4   75.19    4.10
   3  -4  -4    0.00    1.00
   3  -4  -4    0.10    1.10
   3  -4  -4    1.50    1.40
   3   4  -4    1.20    1.30
   3   4  -4    2.60    1.40
   2  -4  -4   38.60    2.30
   2  -4  -4   34.20    2.60
   2   4  -4   35.50    2.30
   2   4  -4   39.60    2.70
   2   4  -4   38.20    1.10
   1  -4  -4   36.40    2.30
   1  -4  -4   37.70    2.10
   1  -4  -4   34.40    2.30
   1  -4  -4   31.20    2.30
   1   4  -4   34.20    2.30
   1   4  -4   36.00    2.40
   1   4  -4   34.40    1.50
   1   4  -4   35.20    2.20
   0  -4   4   49.00    2.40
   0  -4  -4   48.00    2.60
   0  -4  -4   48.00    2.70
   0  -4  -4   49.60    2.60
   0   4  -4   43.80    2.40
   0   4  -4   49.10    2.40
   0   4  -4   51.49    2.60
  -1  -4  -4   71.19    3.20
  -1  -4  -4   71.99    3.00
   1  -4   4   63.39    2.90
  -1  -4  -4   64.19    3.00
  -1   4  -4   67.29    2.60
  -1   4  -4   68.79    2.80
  -1   4  -4   68.49    2.90
   1   4   4   67.29    3.20
  -2  -4  -4  129.09    4.40
   2  -4   4  130.29    4.30
  -2   4  -4  129.19    4.30
   2   4   4  128.29    4.70
  -2   4  -4  131.69    4.40
   3  -4   4   63.29    3.40
   3   4   4   56.69    3.50
   4  -4   4   53.19    3.70
  -4  -4  -4   49.20    1.90
   4   4   4   50.29    4.00
  -5  -4  -4   32.20    2.60
   5  -4   4   31.90    3.60
   5   4   4   27.90    3.50
   6  -4   4    5.30    2.50
  -6  -4  -4    7.10    1.70
   6   4   4    6.50    2.60
   6  -5  -4   17.70    3.20
   6   5  -4   16.90    3.20
   5  -5  -4   -1.30    1.80
   5   5  -4    2.00    2.00
   4  -5  -4   11.20    2.30
   4  -5  -4    8.00    1.80
   4   5  -4   11.80    2.20
   4   5  -4    7.90    2.30
   3  -5  -4   51.19    2.90
   3  -5  -4   47.50    3.40
   3   5  -4   54.99    3.30
   3   5  -4   44.90    3.40
   2  -5  -4   25.10    2.50
   2  -5  -4   24.60    2.10
   2  -5  -4   24.80    2.50
   2  -5  -4   21.90    2.20
   2   5  -4   20.90    2.10
   2   5  -4   31.70    2.80
   2   5  -4   24.60    2.20
   2   5  -4   23.20    1.00
   1  -5  -4  105.29    4.70
   1  -5  -4   73.29    3.50
   1  -5  -4   78.39    3.20
   1  -5  -4   86.29    3.70
   1   5  -4   76.29    3.40
   1   5  -4   76.59    2.40
   1   5  -4   81.39    3.50
   1   5  -4   78.99    3.50
   0  -5  -4    3.60    1.20
   0  -5   4    2.40    1.20
   0  -5  -4    4.40    1.20
   0  -5  -4    4.20    1.20
   0   5  -4    2.90    1.10
   0   5  -4    4.90    1.30
   0   5  -4    3.90    1.30
  -1  -5  -4   76.09    3.30
   1  -5   4   75.69    3.40
  -1  -5  -4   71.09    3.50
  -1  -5  -4   75.99    3.60
  -1   5  -4   77.49    3.30
  -1   5  -4   77.69    3.30
   1   5   4   75.59    3.60
  -2  -5  -4  145.99    5.20
  -2  -5  -4  145.69    5.00
   2  -5   4  154.18    5.10
  -2   5  -4  147.69    5.00
   2   5   4  161.18    5.50
  -2   5  -4  146.59    4.90
  -3  -5  -4   13.10    1.90
   3  -5   4   12.00    2.00
  -3   5  -4   15.70    2.10
   3   5   4   14.40    2.30
   4  -5   4  554.84   13.60
   4   5   4  554.74   13.90
  -5  -5  -4    2.90    1.50
   5  -5   4    3.50    2.00
   5   5   4    3.80    2.40
   6  -5   4   10.30    2.90
  -6  -5  -4    5.80    1.80
   6   5   4    7.30    2.80
   6  -6  -4    6.60    2.70
   6   6  -4    8.30    3.00
   6   6  -4    7.20    2.80
   5  -6  -4   11.70    2.70
   5   6  -4   10.00    2.60
   5   6  -4    4.60    2.60
   4  -6  -4    5.60    2.10
   4  -6  -4    6.50    1.70
   4   6  -4    9.00    2.50
   4   6  -4    3.10    2.00
   3  -6  -4  139.69    5.70
   3  -6  -4  137.39    5.00
   3   6  -4  144.19    5.50
   3   6  -4  142.29    5.80
   3   6  -4  145.19    5.90
   2  -6  -4   49.70    2.80
   2  -6  -4   45.50    3.20
   2  -6  -4   49.00    3.40
   2   6  -4   43.10    3.00
   2   6  -4   49.20    3.30
   2   6  -4   48.40    3.20
   2   6  -4   50.39    1.60
  -1  -6   4   45.10    3.00
   1  -6  -4   40.20    2.90
   1  -6  -4   49.00    3.00
   1  -6  -4   49.30    3.20
   1  -6  -4   45.00    2.60
   1   6  -4   45.10    2.90
   1   6  -4   47.90    2.90
   1   6  -4   42.90    2.00
   1   6  -4   46.80    3.10
   0  -6   4   59.99    3.30
   0  -6  -4   59.19    2.90
   0  -6  -4   58.29    3.30
   0  -6  -4   56.09    3.40
   0   6  -4   53.89    3.10
   0   6  -4   54.39    3.00
   0   6  -4   62.79    3.40
   1  -6   4    8.70    1.80
  -1  -6  -4   10.40    1.90
  -1  -6  -4    7.50    1.60
  -1  -6  -4   10.90    2.00
   1   6   4    9.90    2.00
  -1   6  -4    9.70    1.70
  -1   6  -4    8.60    1.60
   1   6   4   11.80    1.40
  -2  -6  -4   94.69    4.10
   2  -6   4   95.29    4.30
  -2  -6  -4   94.79    4.30
   2   6   4   92.49    4.60
  -2   6  -4   90.69    4.20
  -2   6  -4   90.89    4.00
  -3  -6  -4   16.10    2.20
   3  -6   4   21.30    2.70
  -3   6  -4   23.10    2.60
   3   6   4   19.70    2.70
  -3   6  -4   22.60    2.60
  -4  -6  -4  110.59    5.40
   4  -6   4  114.79    5.60
   4   6   4  125.19    6.00
   5  -6   4    2.10    2.10
   5   6   4   -3.20    2.10
  -6  -6  -4    0.10    1.60
   6  -6   4   -0.70    2.20
   6   6   4    4.60    2.80
   5  -7  -4    3.90    2.40
   5   7  -4    1.30    2.30
   5   7  -4    1.10    2.20
   4  -7  -4  131.59    5.40
   4  -7  -4  139.09    6.40
   4   7  -4  134.39    6.00
   4   7  -4  135.99    6.40
   3  -7  -4   24.60    2.60
   3  -7  -4   23.40    3.00
   3   7  -4   23.00    2.90
   3   7  -4   24.20    3.20
   2  -7  -4   24.60    2.40
   2  -7  -4   15.40    2.40
   2   7  -4   18.30    2.50
   2   7  -4   16.70    2.20
   2   7  -4   21.30    2.80
  -1  -7   4   37.20    3.30
   1  -7  -4   35.80    3.00
   1  -7  -4   36.10    2.60
   1  -7  -4   28.40    2.90
  -1  -7   4   35.40    2.10
   1   7  -4   33.60    3.00
   1   7  -4   36.60    3.30
   1   7  -4   31.60    3.00
   0  -7  -4   18.30    2.60
   0  -7   4   19.40    2.50
   0  -7  -4   19.10    2.10
   0   7  -4   16.60    2.20
   0   7  -4   19.90    2.40
   0   7  -4   15.00    2.10
   1  -7   4    7.60    1.90
  -1  -7  -4   13.80    2.30
  -1  -7  -4    9.00    1.70
   1   7   4    9.40    1.50
  -1   7  -4    8.60    1.70
  -1   7  -4    8.00    1.70
  -2  -7  -4  168.78    6.20
  -2  -7  -4  163.58    5.80
   2  -7   4  157.48    6.00
  -2   7  -4  158.18    5.50
   2   7   4  162.58    5.20
  -2   7  -4  146.99    5.80
   2   7   4  160.08    6.40
  -3  -7  -4   70.29    4.40
  -3  -7  -4   62.69    3.90
   3  -7   4   59.29    4.10
  -3   7  -4   62.19    3.70
   3   7   4   61.19    4.50
   4  -7   4  146.89    6.50
  -4  -7  -4  154.18    6.50
   4   7   4  148.49    6.80
   5  -7   4   -0.40    2.10
  -5  -7  -4    1.00    2.10
   5   7   4    1.60    2.40
   5  -8  -4   58.49    5.30
   5   8  -4   57.39    5.30
   5   8  -4   60.49    5.00
   4  -8  -4   44.30    3.60
   4  -8  -4   40.60    4.30
   4   8  -4   37.10    4.20
   4   8  -4   40.30    4.10
   3  -8  -4    9.40    1.90
   3  -8  -4    9.20    2.50
   3   8  -4   10.00    2.50
  -2  -8   4   17.90    2.10
   2  -8  -4   15.90    2.80
  -2  -8   4   15.80    2.70
   2  -8  -4   21.60    2.40
   2   8  -4   18.40    2.80
   1  -8  -4  111.59    5.40
   1  -8  -4  112.99    4.60
  -1  -8   4  107.59    5.30
   1   8  -4  120.09    5.00
   0  -8   4   28.20    3.00
   0  -8  -4   28.50    3.10
   0  -8  -4   29.70    2.70
   0   8  -4   36.60    3.10
   0   8  -4   29.90    3.10
   0   8  -4   22.60    3.90
   1  -8   4    9.80    2.30
  -1  -8  -4   15.10    2.50
  -1  -8  -4   13.50    2.20
  -1   8  -4   17.20    2.30
  -2  -8  -4   55.89    4.10
   2  -8   4   48.90    3.90
  -2  -8  -4   54.39    3.70
  -2   8  -4   52.59    3.60
   2   8   4   51.99    3.30
  -3  -8  -4  245.78    8.20
  -3  -8  -4  244.88    8.70
   3  -8   4  244.48    8.50
  -3   8  -4  244.88    7.70
   3   8   4  254.77    9.00
   3   8   4  248.48    7.70
  -4  -8  -4   15.70    3.10
   4  -8   4   16.00    3.00
  -4  -8  -4   16.40    2.80
   4   8   4   17.30    3.20
   5  -8   4    6.70    2.70
  -5  -8  -4    3.50    2.30
   5   8   4    3.60    2.60
  -4  -9   4    5.30    2.20
   4  -9  -4    5.70    2.70
   4   9  -4    4.60    2.60
  -3  -9   4   35.60    3.20
   3  -9  -4   30.00    3.70
  -3  -9   4   29.20    3.70
   3  -9  -4   34.10    3.20
   3   9  -4   29.00    3.50
   2  -9  -4    0.50    1.40
  -2  -9   4    1.80    1.90
   2  -9  -4    0.10    1.90
   2   9  -4    3.40    2.10
   1  -9  -4  170.68    6.00
   1  -9  -4  167.78    7.10
  -1  -9   4  179.28    7.20
   1   9  -4  171.28    6.40
   0  -9   4   17.90    2.90
   0  -9  -4   27.80    2.80
   0  -9  -4   20.90    3.00
   0   9  -4   26.00    2.90
   1  -9   4   15.20    2.60
  -1  -9  -4   14.70    2.30
  -1  -9  -4   14.30    2.90
  -1   9  -4   18.30    2.60
  -2  -9  -4   77.69    5.00
  -2  -9  -4   68.09    4.40
   2  -9   4   73.09    4.80
  -2   9  -4   70.29    4.20
  -3  -9  -4  135.49    6.60
  -3  -9  -4  134.39    6.10
   3  -9   4  135.59    6.60
   3   9   4  133.79    5.70
  -3   9  -4  131.09    5.70
   3   9   4  126.09    6.90
  -4  -9  -4   27.00    3.70
   4  -9   4   30.90    3.90
  -4  -9  -4   24.80    3.70
   4   9   4   29.80    4.20
   4   9   4   20.80    3.30
  -3 -10   4   -1.30    2.00
   3 -10  -4    0.10    2.20
   3  10  -4    2.60    2.30
  -2 -10   4   24.30    3.50
   2 -10  -4   23.70    3.70
   2  10  -4   31.20    3.70
  -1 -10   4   -2.30    1.70
   1 -10  -4   -2.50    1.30
   1 -10  -4   -1.30    1.80
   1  10  -4   -0.60    1.70
   0 -10  -4   98.59    5.80
   0 -10   4  100.39    5.70
   0 -10  -4  110.29    5.00
   0  10  -4  102.79    5.10
  -1 -10  -4    0.80    2.00
  -1 -10  -4    2.20    1.60
   1 -10   4    0.30    1.90
  -1  10  -4    3.70    1.90
   2 -10   4   -0.40    1.80
  -2 -10  -4   -2.90    1.50
  -2 -10  -4    0.00    2.00
  -3 -10  -4    5.10    2.50
  -3 -10  -4    1.80    2.00
   3 -10   4    5.10    2.50
  -1 -11   4    1.90    2.20
   1 -11  -4    2.10    2.20
   1  11  -4    1.60    2.10
   0 -11   4    2.00    2.00
   0 -11  -4    0.80    2.10
   1 -11   4   38.50    4.60
  -1 -11  -4   37.30    4.50
  -1 -11  -4   37.70    3.70
   7   0  -5   -1.60    2.00
   6   0  -5   -1.30    1.70
   5   0  -5  207.88    7.00
   4   0  -5    1.90    1.40
   3   0  -5    6.90    1.40
   2   0  -5   -0.10    0.80
   2   0  -5    0.20    0.60
   1   0  -5  126.79    3.20
   1   0  -5  127.49    3.00
  -1   0   5  127.99    3.00
   1   0  -5  126.89    2.70
   0   0  -5   -1.10    0.70
   0   0  -5    0.40    0.80
  -1   0  -5  732.13   12.90
   1   0   5  735.23   13.30
  -1   0  -5  739.63   13.80
  -2   0  -5    1.20    0.90
  -2   0  -5   -0.70    0.70
  -2   0  -5    0.20    0.80
   2   0   5    1.00    0.90
   3   0   5   56.79    2.90
  -3   0  -5   49.50    2.20
  -3   0  -5   51.39    2.40
   4   0   5    0.10    1.40
  -4   0  -5    1.20    1.00
  -4   0  -5    0.90    0.80
   5   0   5   25.10    3.00
  -5   0  -5   24.70    1.80
  -5   0  -5   22.40    2.20
  -6   0  -5    1.10    1.30
   6   0   5    0.10    2.00
  -7   0  -5    7.10    1.80
   7   0   5    7.00    2.80
   7  -1  -5    7.80    2.80
   7   1  -5    7.80    2.80
   6  -1  -5    3.10    2.10
   6   1  -5    0.90    1.90
   5  -1  -5  541.15   13.10
   5  -1  -5  543.65   13.30
   5   1  -5  540.05   13.10
   4  -1  -5    2.40    1.50
   4  -1  -5    6.30    1.50
   4   1  -5    4.60    1.50
   3  -1  -5    7.40    1.40
   3  -1  -5    7.60    1.50
   3  -1  -5    6.80    1.20
   3   1  -5    8.50    1.40
   2  -1  -5  118.39    3.60
   2  -1  -5  119.09    2.80
   2  -1  -5  120.09    3.60
   2   1  -5  119.59    3.40
   2   1  -5  118.39    3.80
   1  -1  -5  111.19    2.90
   1  -1  -5  114.79    2.90
  -1  -1   5  110.49    2.70
   1  -1  -5  113.39    3.00
   1   1  -5  115.49    3.10
  -1   1   5  114.89    3.10
   1   1  -5  115.19    2.40
   1   1  -5  115.59    2.90
   0  -1  -5  360.56    7.00
   0  -1  -5  361.96    6.50
   0  -1  -5  360.56    6.50
   0  -1  -5  362.36    7.30
   0  -1  -5  364.86    7.30
   0   1  -5  355.66    7.20
   0   1  -5  353.56    7.30
   0   1   5  362.56    6.80
   0   1   5  365.36    6.90
  -1  -1  -5   21.20    1.20
  -1  -1  -5   20.40    1.40
   1  -1   5   21.20    1.20
  -1  -1  -5   19.10    1.40
  -1  -1  -5   18.40    1.20
   1   1   5   21.80    1.50
  -1   1  -5   22.80    1.60
  -1   1  -5   18.20    1.40
  -1   1  -5   21.00    0.70
   2  -1   5   51.39    2.40
  -2  -1  -5   49.80    2.10
  -2  -1  -5   49.90    2.10
  -2  -1  -5   51.29    2.20
  -2   1  -5   50.79    2.10
  -2   1  -5   45.50    2.50
   2   1   5   48.90    2.50
  -2   1  -5   49.80    2.00
  -3  -1  -5  473.15    9.70
  -3  -1  -5  466.65    9.70
   3  -1   5  461.75   10.40
  -3   1  -5  460.65    9.40
   3   1   5  472.45   10.60
  -3   1  -5  475.55   10.10
  -4  -1  -5    9.10    1.40
   4  -1   5    8.30    1.80
  -4  -1  -5   10.00    1.30
  -4   1  -5   11.90    1.70
  -4   1  -5   10.10    1.20
   4   1   5    6.90    1.90
  -5  -1  -5   32.50    2.30
   5  -1   5   32.50    3.40
  -5  -1  -5   30.60    2.10
  -5   1  -5   30.20    2.70
  -5   1  -5   33.20    1.90
   5   1   5   28.50    3.30
   6  -1   5   81.19    5.20
  -6  -1  -5   79.49    3.60
  -6   1  -5   80.99    4.10
   6   1   5   84.89    5.30
   7  -1   5   14.60    3.20
  -7   1  -5   16.00    2.50
   7   1   5   22.50    3.60
   7  -2  -5    3.00    2.40
   7   2  -5    2.60    2.40
   6  -2  -5   25.00    3.40
   6   2  -5   26.50    3.40
   5  -2  -5   30.40    3.30
   5  -2  -5   25.40    3.00
   5   2  -5   22.10    2.70
   4  -2  -5    0.50    1.10
   4  -2  -5    1.00    1.50
   4   2  -5    0.20    1.20
   3  -2  -5  132.09    4.50
   3  -2  -5  133.69    2.90
   3  -2  -5  129.89    4.50
   3  -2  -5  133.79    4.50
   3   2  -5  125.09    4.30
   2  -2  -5  196.48    5.20
   2  -2  -5  192.18    5.10
   2  -2  -5  192.18    4.20
   2  -2  -5  193.18    5.10
   2   2  -5  194.18    4.80
   2   2  -5  191.98    5.40
   1  -2  -5   20.80    1.40
   1  -2  -5   21.20    1.60
   1  -2  -5   18.40    1.50
  -1  -2   5   20.40    1.40
  -1   2   5   18.70    1.50
   1   2  -5   20.00    1.20
   1   2  -5   23.40    1.90
   0  -2  -5  917.31   16.90
   0  -2  -5  907.81   16.80
   0  -2  -5  921.71   16.60
   0  -2  -5  915.61   16.60
   0   2  -5  902.41   16.60
   0   2   5  901.21   16.70
   0   2   5  905.11   16.70
   0   2  -5  893.41   16.40
   0   2  -5  902.31   16.30
  -1  -2  -5  122.09    3.60
  -1  -2  -5  120.89    3.50
  -1  -2  -5  120.09    3.30
  -1  -2  -5  124.59    3.40
  -1  -2  -5  117.59    3.30
   1  -2   5  120.39    3.20
  -1   2  -5  124.99    3.50
  -1   2  -5  120.09    3.20
   1   2   5  121.19    3.60
  -1   2  -5  122.59    3.50
  -1   2  -5  127.79    3.90
  -1   2  -5  121.49    2.80
  -2  -2  -5  297.07    7.10
  -2  -2  -5  296.37    6.40
  -2  -2  -5  299.07    6.90
   2  -2   5  300.67    6.90
  -2  -2  -5  300.47    6.80
   2   2   5  305.77    7.20
  -2   2  -5  301.47    6.50
  -2   2  -5  293.77    7.30
  -2   2  -5  305.37    7.00
  -2   2  -5  310.27    6.60
  -3  -2  -5  493.45   10.00
  -3  -2  -5  499.15   10.40
   3  -2   5  489.25   11.00
   3   2   5  505.85   11.30
  -3   2  -5  505.05   10.00
  -4  -2  -5   83.19    2.90
  -4  -2  -5   77.99    3.20
   4  -2   5   83.69    4.10
  -4   2  -5   80.59    2.80
   4   2   5   74.29    4.20
  -5  -2  -5   51.29    2.70
  -5  -2  -5   51.49    2.60
   5  -2   5   49.60    3.90
   5   2   5   51.89    4.10
  -5   2  -5   50.29    3.20
   6  -2   5   -1.20    1.80
  -6  -2  -5   -1.00    1.30
   6   2   5   -2.30    1.90
  -6   2  -5   -0.40    1.40
   7  -2   5    3.30    2.50
  -7   2  -5    3.20    1.80
   7   2   5   -1.40    2.40
   7  -3  -5    1.80    2.40
   7   3  -5    4.70    2.50
   6  -3  -5    0.70    2.00
   6   3  -5    0.30    2.00
   5  -3  -5    3.70    1.90
   5   3  -5    2.70    1.80
   4  -3  -5    0.40    1.50
   4  -3  -5   -1.80    1.10
   4  -3  -5    3.00    1.40
   4   3  -5    0.40    1.40
   3  -3  -5    2.60    1.10
   3  -3  -5    2.70    0.70
   3  -3  -5    3.00    1.20
   3  -3  -5    2.70    1.30
   3   3  -5    1.30    1.30
   3   3  -5    1.10    1.10
   2  -3  -5  236.58    6.20
   2  -3  -5  238.78    6.20
   2  -3  -5  245.08    6.40
   2  -3  -5  239.38    5.30
   2   3  -5  247.18    6.50
   2   3  -5  240.98    5.80
   2   3  -5  239.48    4.80
   1  -3  -5  161.48    4.30
   1  -3  -5  147.39    4.30
   1  -3  -5  152.68    4.30
   1   3  -5  154.08    4.60
   1   3  -5  153.68    3.60
   0  -3  -5  884.71   16.70
   0  -3  -5  864.31   16.60
   0  -3  -5  891.71   17.10
   0   3  -5  886.01   16.40
   0   3  -5  852.61   16.90
   0   3   5  898.91   16.90
   0   3  -5  880.11   16.60
   0   3  -5  883.31   16.40
  -1  -3  -5   66.09    2.90
  -1  -3  -5   67.79    2.80
  -1  -3  -5   70.39    2.80
   1  -3   5   71.89    2.60
  -1  -3  -5   66.89    2.60
  -1   3  -5   66.09    2.50
   1   3   5   66.19    2.90
  -1   3  -5   69.39    3.00
   2  -3   5  170.18    4.70
  -2  -3  -5  157.48    4.80
  -2  -3  -5  163.18    4.10
   2   3   5  158.58    5.00
  -2   3  -5  162.08    4.30
  -2   3  -5  162.88    5.00
  -3  -3  -5   91.99    2.90
  -3  -3  -5   97.89    3.50
   3  -3   5   96.99    4.00
   3   3   5   94.89    4.10
  -4  -3  -5   59.69    2.90
  -4  -3  -5   58.69    2.40
   4  -3   5   55.79    3.60
   4   3   5   56.19    3.90
  -5  -3  -5   45.30    2.90
  -5  -3  -5   52.29    2.40
   5  -3   5   51.89    4.30
   5   3   5   40.50    3.80
   6  -3   5   71.49    5.00
  -6  -3  -5   67.19    3.30
  -6   3  -5   57.99    3.90
   6   3   5   64.69    5.20
   7  -3   5   41.50    4.80
  -7   3  -5   39.90    3.80
   7   3   5   35.40    4.50
   6  -4  -5  148.89    6.90
   6   4  -5  143.09    6.70
   5  -4  -5   48.50    4.00
   5   4  -5   48.40    3.80
   4  -4  -5   15.20    2.20
   4  -4  -5   18.20    2.60
   4  -4  -5   17.00    2.30
   4   4  -5   18.60    2.40
   4   4  -5   15.70    2.70
   3  -4  -5   23.80    1.50
   3  -4  -5   22.20    2.40
   3  -4  -5   23.20    2.30
   3  -4  -5   20.70    2.20
   3   4  -5   23.50    2.20
   3   4  -5   23.00    2.70
   2  -4  -5   36.60    2.40
   2  -4  -5   39.00    2.50
   2  -4  -5   35.40    2.50
   2   4  -5   35.60    2.50
   2   4  -5   38.20    2.30
   2   4  -5   38.00    1.30
   1  -4  -5  894.01   17.50
   1  -4  -5  903.71   17.60
   1  -4  -5  890.81   18.00
   1  -4  -5  901.01   17.80
   1   4  -5  893.51   17.80
   1   4  -5  892.81   17.60
   1   4  -5  905.51   16.40
   1   4  -5  888.01   17.40
   0  -4   5    9.40    1.30
   0  -4  -5    8.00    1.40
   0  -4  -5    9.00    1.40
   0  -4  -5   10.50    1.50
   0   4  -5    9.10    1.30
   0   4  -5   11.60    1.50
   0   4  -5    7.50    1.20
   0   4  -5    9.10    1.30
  -1  -4  -5  596.54   12.40
   1  -4   5  592.84   12.10
  -1  -4  -5  596.34   12.40
  -1  -4  -5  572.94   12.70
  -1   4  -5  591.84   12.40
  -1   4  -5  594.74   12.20
   1   4   5  603.14   12.60
  -2  -4  -5    6.40    1.50
   2  -4   5    4.10    1.30
   2   4   5    4.90    1.50
  -2   4  -5    3.50    1.40
  -2   4  -5    5.70    1.30
  -3  -4  -5    0.80    1.20
   3  -4   5    2.10    1.30
  -3  -4  -5    0.50    0.70
  -3   4  -5    2.30    1.40
   3   4   5   -0.20    1.40
  -4  -4  -5  244.28    6.70
  -4  -4  -5  238.78    5.50
   4  -4   5  229.08    7.50
   4   4   5  238.88    7.80
  -5  -4  -5   48.80    3.00
   5  -4   5   50.09    4.00
   5   4   5   49.70    4.40
   6  -4   5    7.40    2.60
  -6  -4  -5    8.40    1.80
   6   4   5   13.30    3.10
   6  -5  -5  150.88    7.00
   6   5  -5  150.98    7.00
   6   5  -5  152.98    7.50
   5  -5  -5   12.30    2.60
   5   5  -5    9.70    2.50
   5   5  -5   10.50    2.50
   4  -5  -5    0.20    1.60
   4  -5  -5   -2.70    1.30
   4   5  -5    0.10    1.50
   4   5  -5   -0.90    1.80
   3  -5  -5  228.88    6.70
   3  -5  -5  225.68    7.10
   3  -5  -5  230.58    7.20
   3   5  -5  222.08    7.20
   3   5  -5  235.08    6.80
   2  -5  -5    3.90    1.60
   2  -5  -5    3.10    1.30
   2  -5  -5    3.90    1.30
   2  -5  -5    3.30    1.20
   2   5  -5    4.60    1.60
   2   5  -5    4.50    1.30
   2   5  -5    5.10    0.70
   1  -5  -5   98.79    4.00
   1  -5  -5   88.09    4.00
   1  -5  -5   96.89    3.90
   1  -5  -5   93.49    3.60
   1   5  -5   97.09    3.70
   1   5  -5  102.09    4.00
   1   5  -5   96.99    2.90
   1   5  -5   98.79    3.90
   0  -5  -5    3.40    1.30
   0  -5   5    0.80    1.00
   0  -5  -5    2.30    1.10
   0  -5  -5    2.80    1.10
   0   5  -5    3.80    1.20
   0   5  -5    4.00    1.30
   0   5  -5    2.30    1.00
  -1  -5  -5   72.09    3.30
  -1  -5  -5   69.09    3.40
  -1  -5  -5   69.09    3.50
   1  -5   5   77.99    3.30
  -1   5  -5   69.69    3.20
  -1   5  -5   72.79    3.30
   1   5   5   72.69    3.60
   2  -5   5   96.39    4.00
  -2  -5  -5   93.49    4.00
  -2  -5  -5   91.09    4.00
  -2   5  -5   94.59    3.90
   2   5   5   91.39    4.20
  -2   5  -5   87.69    3.90
  -3  -5  -5  147.59    5.50
   3  -5   5  135.99    5.30
   3   5   5  150.08    5.80
  -3   5  -5  139.39    5.30
  -4  -5  -5    2.00    1.70
   4  -5   5   -1.60    1.50
   4   5   5    2.60    2.00
   5  -5   5   41.10    4.10
  -5  -5  -5   43.60    3.20
   5   5   5   34.10    3.90
  -6  -5  -5    7.40    1.90
   6  -5   5    3.30    2.40
   6   5   5    6.70    2.80
   6  -6  -5   35.50    4.20
   6   6  -5   44.90    4.40
   6   6  -5   43.40    5.00
   5  -6  -5    3.00    2.10
   5   6  -5    2.80    2.40
   5   6  -5    1.80    2.00
   4  -6  -5    1.80    1.50
   4  -6  -5    0.90    1.70
   4   6  -5    1.40    1.90
   4   6  -5    3.60    1.90
   3  -6  -5  220.08    6.70
   3  -6  -5  221.18    9.00
   3  -6  -5  217.58    7.30
   3   6  -5  220.38    6.90
   3   6  -5  224.28    7.50
   3   6  -5  214.68    7.30
   2  -6  -5   10.90    2.00
   2  -6  -5   10.80    2.00
   2  -6  -5    8.20    1.60
   2   6  -5    9.10    2.00
   2   6  -5    8.60    1.90
   2   6  -5   11.30    1.00
   2   6  -5    8.60    1.60
   1  -6  -5  120.19    4.30
   1  -6  -5  141.19    5.90
   1  -6  -5  116.89    4.70
   1  -6  -5  112.69    4.70
  -1  -6   5  118.49    4.60
   1   6  -5  117.59    4.60
   1   6  -5  121.69    4.80
   1   6  -5  114.29    3.50
   1   6  -5  114.39    4.50
   0  -6  -5    6.30    1.60
   0  -6  -5    6.60    1.40
   0  -6   5    9.90    1.70
   0  -6  -5    4.90    1.50
   0   6  -5    8.50    1.70
   0   6  -5   10.40    1.80
   0   6  -5    8.60    1.60
   1  -6   5   -0.30    1.10
  -1  -6  -5    0.10    1.10
  -1  -6  -5   -0.90    1.20
  -1  -6  -5    0.10    1.10
  -1   6  -5    0.10    1.30
   1   6   5   -1.20    1.50
  -1   6  -5    0.60    1.00
   1   6   5    1.30    1.00
  -2  -6  -5   62.49    3.60
  -2  -6  -5   67.69    3.80
   2  -6   5   65.79    3.80
  -2   6  -5   60.19    3.50
  -2   6  -5   66.39    3.60
   2   6   5   64.99    4.00
  -3  -6  -5   70.59    4.10
   3  -6   5   63.49    4.00
  -3  -6  -5   67.29    4.00
   3   6   5   66.59    4.30
  -3   6  -5   73.79    4.00
  -3   6  -5   63.39    3.80
  -4  -6  -5   16.90    2.60
   4  -6   5   15.10    2.70
   4   6   5   13.90    2.70
  -5  -6  -5  102.39    5.70
   5  -6   5  102.49    5.70
  -5  -6  -5   95.89    4.60
   5   6   5   99.59    6.10
  -6  -6  -5   21.40    3.70
   6  -6   5   25.10    3.80
  -6  -6  -5   23.40    2.90
   6   6   5   23.50    4.00
   5  -7  -5   27.20    3.80
   5   7  -5   18.90    3.10
   5   7  -5   26.90    3.90
   4  -7  -5    0.00    1.90
   4  -7  -5    2.60    1.70
   4   7  -5   -2.40    1.70
   4   7  -5    2.10    2.10
   3  -7  -5    9.90    2.00
   3  -7  -5   12.30    2.40
   3   7  -5   10.00    2.50
   2  -7  -5   57.09    3.30
   2  -7  -5   51.19    3.70
   2   7  -5   52.79    3.60
   2   7  -5   56.49    3.80
   2   7  -5   54.69    3.80
  -1  -7   5   11.40    2.10
   1  -7  -5   12.80    2.00
   1  -7  -5   13.30    1.90
   1  -7  -5   10.80    2.10
   1   7  -5   12.60    2.10
   1   7  -5   13.00    2.20
   1   7  -5   11.80    1.50
   1   7  -5   13.00    2.20
   0  -7  -5   27.30    2.80
   0  -7  -5   34.30    2.90
   0  -7   5   20.70    2.50
   0   7  -5   32.70    2.80
   0   7  -5   35.50    3.30
   0   7  -5   32.90    3.00
  -1  -7  -5    4.10    1.60
  -1  -7  -5    4.00    1.70
   1  -7   5    5.50    1.70
  -1   7  -5    6.00    1.70
   1   7   5    4.80    1.50
  -1   7  -5    8.30    1.80
  -2  -7  -5    4.30    1.90
  -2  -7  -5    5.90    1.70
   2  -7   5    7.10    2.00
  -2   7  -5    6.90    1.90
  -2   7  -5    5.60    1.60
   2   7   5    9.00    2.20
  -3  -7  -5    7.60    2.10
  -3  -7  -5    9.30    2.20
   3  -7   5    8.00    2.10
   3   7   5    9.60    2.60
  -3   7  -5    9.60    2.20
   4  -7   5   40.70    4.10
  -4  -7  -5   31.80    3.50
   4   7   5   31.40    3.70
  -5  -7  -5   48.70    4.60
   5  -7   5   50.49    4.60
   5   7   5   46.50    4.80
   5  -8  -5   -3.40    2.10
   5   8  -5    1.00    2.30
   5   8  -5    1.40    2.50
   4  -8  -5   67.59    4.20
   4  -8  -5   67.19    5.20
   4   8  -5   62.49    5.10
   3  -8  -5   55.69    4.30
   3  -8  -5   43.10    3.50
   3   8  -5   35.80    3.70
  -2  -8   5    7.20    2.10
   2  -8  -5    8.00    1.80
   2  -8  -5    4.80    2.00
  -2  -8   5    9.80    2.20
   2   8  -5    9.70    2.40
   1  -8  -5  202.68    6.40
  -1  -8   5  197.18    7.00
   1  -8  -5  194.18    7.10
   1   8  -5  197.38    7.30
   1   8  -5  196.08    6.70
   1   8  -5  189.78    5.20
   1   8  -5  189.08    7.30
   0  -8  -5   29.60    3.20
   0  -8  -5   35.20    3.10
   0  -8   5   34.70    3.30
   0   8  -5   31.10    3.40
   0   8  -5   41.00    3.20
   0   8  -5   35.00    3.30
  -1  -8  -5    0.70    1.60
  -1  -8  -5   -0.10    1.40
   1  -8   5   -2.10    1.40
  -1   8  -5    0.20    1.40
  -1   8  -5   -0.10    1.50
  -2  -8  -5   12.80    2.50
   2  -8   5    8.20    2.20
  -2  -8  -5    7.70    2.00
  -2   8  -5    7.60    2.10
   2   8   5   11.10    2.00
  -3  -8  -5   43.10    3.90
  -3  -8  -5   37.60    3.80
   3  -8   5   50.09    4.40
  -3   8  -5   44.10    3.80
   3   8   5   44.80    4.40
   3   8   5   44.10    3.60
  -4  -8  -5   38.10    4.20
  -4  -8  -5   31.10    3.70
   4  -8   5   39.40    4.20
   4   8   5   34.40    4.10
   5  -8   5    2.60    2.30
  -5  -8  -5    1.50    2.20
  -5  -8  -5    4.30    2.50
   5   8   5   -1.20    2.40
   4  -9  -5    2.70    2.40
   4  -9  -5    2.40    1.80
   4   9  -5    0.10    2.30
   3  -9  -5    2.00    2.30
   3  -9  -5    0.50    1.60
  -3  -9   5    2.50    1.80
  -3  -9   5    3.30    2.20
   3   9  -5    7.00    2.50
   2  -9  -5    4.10    2.20
   2  -9  -5   -0.60    1.40
  -2  -9   5   -0.90    1.60
   2   9  -5    3.10    2.10
   1  -9  -5   16.80    2.90
  -1  -9   5   28.40    3.50
   1  -9  -5   23.70    2.70
   1   9  -5   23.70    3.00
   0  -9  -5   65.99    3.90
   0  -9   5   79.59    4.80
   0  -9  -5   67.19    4.60
   0   9  -5   68.19    4.30
  -1  -9  -5    0.60    1.50
  -1  -9  -5   -0.90    1.70
   1  -9   5    1.30    1.70
  -1   9  -5   -0.60    1.60
  -2  -9  -5  100.39    5.80
   2  -9   5  118.69    6.00
  -2  -9  -5  115.69    5.50
  -2   9  -5  113.39    5.30
   3  -9   5   -0.90    1.80
  -3  -9  -5    0.10    1.80
  -3  -9  -5    2.00    2.10
  -3   9  -5   -1.30    1.90
   3   9   5   -0.20    2.00
   3   9   5    4.60    2.70
  -4  -9  -5   30.00    4.10
   4  -9   5   35.80    4.30
  -4  -9  -5   27.80    3.80
   4   9   5   27.70    4.20
   4   9   5   27.10    3.60
   3 -10  -5    8.90    2.70
  -3 -10   5   11.50    2.90
   3  10  -5   12.00    2.90
  -2 -10   5   41.00    4.40
   2 -10  -5   43.20    3.70
   2 -10  -5   37.50    4.20
   2  10  -5   40.50    4.10
  -1 -10   5   78.19    5.30
   1 -10  -5   83.69    5.50
   1 -10  -5   77.49    4.30
   1  10  -5   83.29    4.90
   0 -10  -5   85.79    4.60
   0 -10   5   77.99    5.20
   0 -10  -5   80.89    5.30
   0  10  -5   96.39    5.10
  -1 -10  -5    3.20    2.10
  -1 -10  -5    4.00    1.80
  -1  10  -5    0.00    1.80
   2 -10   5   12.10    2.90
  -2 -10  -5   11.20    2.70
  -2 -10  -5   14.60    2.80
  -2  10  -5   16.70    2.90
   3 -10   5   11.50    2.90
  -3 -10  -5    7.60    2.60
  -3 -10  -5    9.50    2.80
   0 -11  -5   -1.30    1.60
   0 -11   5   -1.80    1.90
   0 -11  -5    0.80    2.00
   0  11  -5   -1.10    1.80
   7   0  -6    0.00    2.00
   6   0  -6  306.67    9.50
   5   0  -6    0.70    1.60
   4   0  -6    2.60    1.40
   3   0  -6   -0.30    1.00
   2   0  -6  845.12   15.60
   2   0  -6  853.81   15.80
   2   0  -6  856.01   17.50
   1   0  -6    0.00    0.80
   1   0  -6    0.00    0.80
  -1   0   6    0.60    0.60
   1   0  -6   -0.10    0.50
   0   0  -6  311.07    6.60
  -1   0  -6    0.70    0.90
   1   0   6   -0.10    0.60
  -1   0  -6    0.00    0.90
   2   0   6  462.25    9.60
  -2   0  -6  470.45    9.70
  -2   0  -6  466.95    9.20
  -2   0  -6  464.25    9.50
  -3   0  -6   -1.30    0.80
   3   0   6   -1.90    1.00
  -3   0  -6   -0.30    0.90
   4   0   6    4.30    1.70
  -4   0  -6    4.70    1.10
  -4   0  -6    5.20    1.30
   5   0   6   -1.00    1.60
  -5   0  -6    0.80    1.00
  -5   0  -6   -0.50    1.10
  -6   0  -6    2.40    1.50
   6   0   6    3.40    2.40
   7   0   6   -0.30    2.30
  -7   0  -6   -0.60    1.30
   7  -1  -6    0.00    2.30
   7   1  -6    1.90    2.30
   6  -1  -6   22.70    3.20
   6   1  -6   19.60    3.00
   5  -1  -6   45.10    3.70
   5  -1  -6   39.20    3.50
   5   1  -6   43.40    3.50
   4  -1  -6   -0.30    1.10
   4  -1  -6    1.30    1.40
   4   1  -6    0.10    1.30
   3  -1  -6    0.00    0.80
   3  -1  -6    0.10    0.50
   3  -1  -6   -0.20    1.10
   3  -1  -6    1.60    1.20
   3   1  -6   -0.20    0.90
   2  -1  -6    0.50    0.60
   2  -1  -6    0.10    0.70
   2  -1  -6    1.00    1.00
   2  -1  -6    0.50    0.90
   2   1  -6    0.70    1.10
   2   1  -6    0.50    0.70
  -1  -1   6   93.29    2.40
   1  -1  -6   98.29    2.40
   1  -1  -6   93.99    2.40
   1  -1  -6   93.79    2.70
   1  -1  -6   93.69    2.70
   1   1  -6   93.39    2.70
  -1   1   6   94.79    2.70
   1   1  -6   96.29    2.90
   0  -1  -6   68.59    2.40
   0  -1  -6   75.39    2.10
   0  -1  -6   69.39    2.50
   0   1   6   73.09    2.00
   0   1  -6   69.99    2.40
   0   1   6   69.59    1.90
   0   1  -6   68.79    2.50
   1  -1   6    0.50    0.60
  -1  -1  -6   -1.00    0.80
  -1  -1  -6    0.20    0.50
  -1  -1  -6   -0.50    0.80
  -1  -1  -6    0.10    0.50
  -1   1  -6   -0.10    0.90
  -1   1  -6   -1.20    0.90
   1   1   6   -0.60    0.60
  -1   1  -6    0.00    0.80
  -2  -1  -6   15.60    1.80
  -2  -1  -6   15.20    1.50
  -2  -1  -6   17.30    1.40
  -2  -1  -6   14.30    1.50
   2  -1   6   15.20    1.50
  -2   1  -6   17.50    1.30
  -2   1  -6   14.60    1.80
   2   1   6   13.80    1.50
  -2   1  -6   14.80    1.40
  -2   1  -6   14.00    1.50
   3  -1   6   24.60    2.20
  -3  -1  -6   25.60    1.90
  -3  -1  -6   24.70    1.80
  -3   1  -6   27.60    1.80
   3   1   6   25.50    2.30
  -3   1  -6   25.80    2.10
   4  -1   6  115.29    4.70
  -4  -1  -6  113.29    3.70
  -4  -1  -6  111.49    3.80
  -4   1  -6  115.89    4.30
   4   1   6  109.79    4.80
  -4   1  -6  118.09    3.60
   5  -1   6    1.10    1.70
  -5  -1  -6    0.40    1.00
  -5  -1  -6    0.50    1.10
   5   1   6    1.40    1.90
  -5   1  -6    0.30    0.90
  -5   1  -6   -1.40    1.10
  -6  -1  -6   14.40    2.00
   6  -1   6   13.60    2.90
   6   1   6   17.00    3.10
  -6   1  -6    9.50    2.10
   7  -1   6    1.00    2.30
  -7   1  -6    2.30    1.60
   7   1   6    0.40    2.40
   7  -2  -6    0.50    2.30
   7   2  -6    3.90    2.30
   6  -2  -6   67.99    4.70
   6   2  -6   70.59    4.70
   5  -2  -6   79.49    4.50
   5  -2  -6   74.29    4.50
   5   2  -6   86.39    4.40
   4  -2  -6    3.10    1.50
   4  -2  -6    5.70    1.70
   4  -2  -6    2.80    1.30
   4   2  -6    6.10    1.60
   3  -2  -6   33.10    2.40
   3  -2  -6   31.90    1.40
   3  -2  -6   32.30    2.50
   3  -2  -6   32.80    2.60
   3   2  -6   31.30    2.20
   3   2  -6   30.90    2.40
   2  -2  -6   82.19    2.50
   2  -2  -6   80.49    3.10
   2  -2  -6   80.49    3.20
   2  -2  -6   80.39    3.10
   2   2  -6   80.09    3.40
   2   2  -6   83.69    2.70
   1  -2  -6  189.58    4.60
   1  -2  -6  188.58    4.50
   1  -2  -6  190.78    4.50
  -1  -2   6  189.78    4.30
   1  -2  -6  194.28    4.80
   1   2  -6  189.58    5.10
   1   2  -6  190.78    4.30
   0  -2  -6   24.80    1.60
   0  -2  -6   24.30    1.70
   0  -2  -6   23.10    1.30
   0  -2  -6   24.80    1.40
   0   2  -6   22.80    1.50
   0   2  -6   24.30    1.20
   0   2   6   24.00    1.60
   0   2   6   27.10    1.60
   0   2  -6   25.30    1.20
   0   2  -6   24.30    2.00
   0   2  -6   23.70    1.80
  -1  -2  -6   23.30    1.60
   1  -2   6   26.50    1.40
  -1  -2  -6   27.00    1.80
  -1  -2  -6   28.50    1.60
  -1  -2  -6   26.70    1.90
  -1  -2  -6   27.50    1.80
   1   2   6   26.10    1.90
  -1   2  -6   31.10    2.30
  -1   2  -6   29.60    1.90
  -1   2  -6   29.50    1.90
  -2  -2  -6    7.40    1.30
  -2  -2  -6    7.70    1.40
   2  -2   6    5.30    1.10
  -2  -2  -6    7.30    1.20
  -2  -2  -6    8.00    1.20
  -2   2  -6    6.20    1.10
  -2   2  -6    7.60    1.40
  -2   2  -6    7.20    1.00
  -2   2  -6    8.70    1.40
   2   2   6    6.10    1.30
   3  -2   6   50.49    2.90
  -3  -2  -6   50.19    2.50
  -3  -2  -6   51.39    2.20
  -3   2  -6   46.80    2.20
   3   2   6   38.80    2.80
  -3   2  -6   43.70    2.60
  -4  -2  -6    1.40    1.00
   4  -2   6    4.00    1.60
  -4  -2  -6    1.80    1.10
  -4   2  -6    2.60    1.30
   4   2   6    1.00    1.50
  -4   2  -6    2.40    1.00
  -5  -2  -6   -1.50    0.90
   5  -2   6    0.40    1.80
  -5  -2  -6    0.50    1.10
  -5   2  -6   -0.70    1.40
   5   2   6    2.30    1.90
  -5   2  -6   -1.30    0.90
  -6  -2  -6   16.40    2.00
   6  -2   6   17.30    3.10
  -6   2  -6   14.60    2.40
   6   2   6   11.80    2.80
   7  -2   6    9.70    3.00
  -7   2  -6   12.10    2.40
   7   2   6   14.50    3.40
   7  -3  -6   10.30    2.90
   7   3  -6   11.90    3.00
   6  -3  -6    7.20    2.40
   6   3  -6    9.80    2.60
   5  -3  -6   13.10    2.40
   5   3  -6    8.70    2.20
   4  -3  -6    1.10    1.20
   4  -3  -6   -0.70    1.40
   4  -3  -6   -1.80    1.30
   4   3  -6    1.50    1.60
   4   3  -6    0.20    1.30
   3  -3  -6   86.29    3.70
   3  -3  -6   81.59    3.70
   3  -3  -6   81.19    2.40
   3  -3  -6   86.09    3.70
   3   3  -6   78.59    3.30
   3   3  -6   78.49    3.90
   2  -3  -6    9.30    1.60
   2  -3  -6    7.80    1.10
   2  -3  -6    5.70    1.30
   2  -3  -6    9.20    1.40
   2   3  -6    5.90    1.50
   2   3  -6    8.00    1.20
   2   3  -6    8.80    0.90
   1  -3  -6  691.83   13.40
   1  -3  -6  676.53   13.20
   1  -3  -6  681.83   13.70
   1  -3  -6  667.83   13.30
   1  -3  -6  688.83   13.70
   1   3  -6  684.83   12.80
   1   3  -6  668.43   13.90
   0  -3  -6    9.50    1.40
   0  -3  -6    6.30    1.20
   0  -3  -6    6.70    1.10
   0  -3  -6    7.70    1.10
   0  -3  -6    8.00    1.20
   0   3  -6    6.30    1.50
   0   3   6    8.00    1.40
   0   3  -6    7.00    1.10
   0   3  -6    7.20    1.00
   0   3  -6    8.10    1.20
  -1  -3  -6   33.90    2.00
  -1  -3  -6   38.20    2.20
  -1  -3  -6   34.10    2.10
   1  -3   6   33.90    1.90
  -1  -3  -6   31.90    2.20
  -1  -3  -6   29.40    2.10
  -1   3  -6   35.50    2.10
   1   3   6   34.50    2.30
  -1   3  -6   31.50    1.80
  -1   3  -6   35.30    2.40
  -2  -3  -6  112.29    4.00
  -2  -3  -6  109.69    3.40
  -2  -3  -6  118.19    3.90
   2  -3   6  109.79    3.70
   2   3   6  107.99    4.10
  -2   3  -6  115.59    3.40
  -2   3  -6  117.49    4.00
  -2   3  -6  116.29    4.20
  -3  -3  -6   52.19    3.20
  -3  -3  -6   55.79    2.40
   3  -3   6   54.69    3.10
  -3  -3  -6   58.09    2.80
  -3   3  -6   58.19    3.30
   3   3   6   51.69    3.30
   4  -3   6   31.70    3.10
  -4  -3  -6   30.40    1.90
  -4  -3  -6   30.10    2.50
   4   3   6   31.70    3.20
  -5  -3  -6   42.20    2.80
  -5  -3  -6   46.70    2.40
   5  -3   6   40.60    3.80
  -5   3  -6   45.90    3.40
   5   3   6   46.00    4.00
  -6  -3  -6   10.70    1.80
   6  -3   6    6.30    2.40
   6   3   6    7.40    2.70
  -6   3  -6    6.40    1.90
   7  -3   6    3.30    2.50
   7   3   6    0.60    2.50
  -7   3  -6    3.10    2.00
   6  -4  -6    4.10    2.30
   6   4  -6    1.10    2.00
   5  -4  -6   30.30    3.30
   5   4  -6   37.00    3.40
   5   4  -6   44.30    4.30
   4  -4  -6  129.39    5.40
   4  -4  -6  140.09    5.50
   4  -4  -6  131.49    5.30
   4   4  -6  137.99    5.20
   4   4  -6  133.79    5.80
   3  -4  -6  139.69    5.30
   3  -4  -6  148.09    5.10
   3  -4  -6  154.58    3.90
   3  -4  -6  147.49    5.20
   3   4  -6  151.08    5.60
   3   4  -6  150.88    4.90
   2  -4  -6  349.77    8.70
   2  -4  -6  359.26    8.60
   2  -4  -6  340.97    8.50
   2  -4  -6  347.97    7.70
   2   4  -6  358.56    6.90
   2   4  -6  354.66    8.90
   2   4  -6  359.56    8.00
   1  -4  -6 2329.87   41.40
   1  -4  -6 2214.98   41.60
   1  -4  -6 2340.07   41.20
   1  -4  -6 2221.38   41.40
   1   4  -6 2252.57   40.10
   1   4  -6 2312.17   41.00
   1   4  -6 2276.07   41.20
   1   4  -6 2271.07   41.50
   0  -4  -6 1553.04   30.20
   0  -4   6 1616.04   29.50
   0  -4  -6 1629.74   30.00
   0  -4  -6 1629.64   29.80
   0   4  -6 1631.74   29.80
   0   4  -6 1610.54   30.20
   0   4  -6 1639.84   29.60
   0   4  -6 1640.34   29.30
  -1  -4  -6  237.28    6.50
  -1  -4  -6  235.28    6.10
  -1  -4  -6  228.68    6.30
   1  -4   6  225.48    5.80
   1   4   6  234.68    6.40
  -1   4  -6  236.78    6.40
  -1   4  -6  239.08    5.90
  -1   4  -6  224.08    5.90
   2  -4   6   -0.10    1.00
  -2  -4  -6    1.00    1.20
  -2  -4  -6    1.10    1.10
  -2   4  -6   -0.10    1.30
  -2   4  -6   -0.80    0.80
  -2   4  -6    0.30    0.80
   2   4   6   -0.10    1.20
  -3  -4  -6    0.90    1.20
  -3  -4  -6    1.30    1.30
   3  -4   6    0.80    1.30
  -3  -4  -6    0.20    0.80
   3   4   6   -0.10    1.40
  -3   4  -6    1.00    1.40
  -4  -4  -6   71.99    3.50
   4  -4   6   74.59    4.20
  -4  -4  -6   78.89    2.90
   4   4   6   70.99    4.40
   5  -4   6   46.80    4.10
  -5  -4  -6   45.60    3.10
   5   4   6   39.70    4.00
  -6  -4  -6    7.50    1.90
   6  -4   6    4.40    2.30
  -6   4  -6    4.80    2.00
   6   4   6    5.10    2.60
   6  -5  -6   53.79    4.70
   6   5  -6   52.59    4.60
   6   5  -6   54.09    5.30
   5  -5  -6   16.10    2.90
   5   5  -6   17.40    2.80
   5   5  -6   20.00    3.40
   4  -5  -6  404.86   10.60
   4  -5  -6  399.36   10.90
   4   5  -6  426.16   10.60
   4   5  -6  415.16   11.40
   3  -5  -6  134.69    5.40
   3  -5  -6  137.49    5.30
   3  -5  -6  137.99    4.00
   3  -5  -6  139.39    5.20
   3   5  -6  144.19    4.90
   3   5  -6  139.49    5.50
   2  -5  -6    1.20    1.20
   2  -5  -6    0.00    1.30
   2  -5  -6    0.30    0.90
   2  -5  -6    1.70    1.20
   2   5  -6    1.40    0.60
   2   5  -6    1.10    1.20
   2   5  -6    0.40    1.30
   1  -5  -6   96.79    4.00
   1  -5  -6   96.69    4.10
   1  -5  -6   86.99    3.70
   1  -5  -6   99.19    4.00
   1   5  -6   95.39    3.70
   1   5  -6  100.99    4.00
   1   5  -6   94.09    3.00
   1   5  -6   96.49    4.10
   0  -5  -6   -0.50    0.90
   0  -5  -6   -0.10    0.90
   0  -5   6   -1.30    0.90
   0  -5  -6    0.10    1.10
   0   5  -6    0.90    0.90
   0   5  -6    1.30    1.00
   0   5  -6   -0.40    0.80
   0   5  -6    0.70    1.20
  -1  -5  -6   18.50    2.10
   1  -5   6   27.20    2.30
  -1  -5  -6   21.80    2.10
  -1  -5  -6   21.20    2.30
  -1   5  -6   22.30    2.00
   1   5   6   24.10    2.50
  -1   5  -6   23.80    2.30
  -2  -5  -6    4.90    1.40
  -2  -5  -6    4.80    1.60
   2  -5   6    4.70    1.40
  -2   5  -6    6.70    1.70
  -2   5  -6    4.00    1.30
   2   5   6    4.70    1.70
  -3  -5  -6   42.70    3.30
   3  -5   6   43.90    3.20
  -3   5  -6   44.90    3.30
   3   5   6   33.80    3.20
   4  -5   6  180.48    6.60
  -4  -5  -6  171.58    6.60
  -4  -5  -6  175.18    6.00
   4   5   6  176.58    7.00
  -5  -5  -6   25.60    2.70
  -5  -5  -6   23.10    3.20
   5  -5   6   25.20    3.40
   5   5   6   24.70    3.50
  -6  -5  -6    3.00    1.70
   6  -5   6   -2.50    1.90
   6   5   6   -0.20    2.40
   6  -6  -6   29.60    3.90
   6   6  -6   37.40    4.90
   6   6  -6   34.10    4.00
   5  -6  -6   16.30    3.00
   5  -6  -6   15.40    2.70
   5   6  -6   16.70    2.80
   5   6  -6   15.60    3.20
   4  -6  -6   -2.40    1.20
   4  -6  -6    0.40    1.80
   4   6  -6    3.30    2.10
   4   6  -6    0.40    1.60
   3  -6  -6   76.29    4.40
   3  -6  -6   79.39    4.00
   3  -6  -6   81.59    4.60
   3   6  -6   82.49    4.50
   3   6  -6   84.09    4.70
   3   6  -6   75.99    4.00
   2  -6  -6  137.19    5.40
   2  -6  -6  132.69    5.30
   2  -6  -6  129.59    4.90
   2   6  -6  135.59    3.40
   2   6  -6  137.29    5.40
   2   6  -6  133.69    5.30
   2   6  -6  136.89    5.10
   1  -6  -6   34.00    2.90
   1  -6  -6   31.50    2.70
   1  -6  -6   36.10    2.60
   1  -6  -6   31.70    2.70
   1   6  -6   28.90    2.50
   1   6  -6   27.20    1.90
   1   6  -6   28.90    2.70
   1   6  -6   31.80    2.70
   0  -6   6   54.69    3.20
   0  -6  -6   56.29    3.10
   0  -6  -6   50.69    3.30
   0  -6  -6   51.99    3.20
   0   6  -6   47.10    3.10
   0   6  -6   51.29    3.00
   0   6  -6   47.80    3.10
   0   6  -6   50.69    2.60
  -1  -6  -6    1.50    1.40
  -1  -6  -6    1.20    1.30
   1  -6   6    2.00    1.30
  -1  -6  -6    2.10    1.30
   1   6   6    0.30    1.60
  -1   6  -6    1.00    1.40
  -1   6  -6    0.80    1.10
  -2  -6  -6  107.89    4.70
   2  -6   6  104.39    4.50
  -2  -6  -6  103.89    4.70
   2   6   6  104.99    4.90
  -2   6  -6  100.49    4.50
  -2   6  -6  114.19    4.60
  -3  -6  -6    0.80    1.50
  -3  -6  -6   -0.90    1.40
   3  -6   6   -0.10    1.50
  -3   6  -6   -0.90    1.20
   3   6   6    2.20    1.80
  -3   6  -6    1.20    1.60
   4  -6   6    5.30    2.00
  -4  -6  -6    2.10    1.80
   4   6   6    0.50    2.10
   5  -6   6   31.90    3.80
  -5  -6  -6   28.00    3.60
  -5  -6  -6   39.60    3.60
   5   6   6   29.00    3.90
  -6  -6  -6   89.89    5.90
  -6  -6  -6   77.09    4.40
   6   6   6   78.09    6.20
   5  -7  -6   16.40    2.70
   5  -7  -6   11.20    2.70
   5   7  -6   13.90    3.40
   5   7  -6   14.20    2.80
   4  -7  -6   31.20    3.20
   4  -7  -6   31.20    3.60
   4   7  -6   30.40    3.20
   4   7  -6   25.80    3.50
   3  -7  -6    1.40    1.40
   3  -7  -6    2.60    2.00
   3   7  -6    1.40    2.70
   3   7  -6    4.80    2.10
   2  -7  -6  121.49    4.80
   2  -7  -6  117.19    5.20
   2   7  -6  115.79    5.30
   2   7  -6  106.59    4.90
   2   7  -6  122.79    5.40
   1  -7  -6    0.60    1.50
   1  -7  -6   -1.30    1.10
   1  -7  -6   -0.70    1.10
  -1  -7   6    0.80    1.40
   1   7  -6   -2.20    1.20
   1   7  -6   -2.50    1.30
   1   7  -6   -0.30    1.10
   1   7  -6   -0.40    1.00
   0  -7  -6   21.60    2.40
   0  -7  -6   17.30    2.40
   0  -7   6   18.60    2.40
   0   7  -6   15.50    2.30
   0   7  -6   17.80    2.30
   0   7  -6   18.90    2.00
   0   7  -6   19.70    2.30
  -1  -7  -6   92.09    4.40
   1  -7   6   96.09    4.60
  -1  -7  -6   99.79    4.70
  -1   7  -6   95.79    4.40
  -1   7  -6   97.79    4.50
   2  -7   6    2.00    1.60
  -2  -7  -6   -0.50    1.30
  -2  -7  -6    0.40    1.60
  -2   7  -6    0.00    1.30
   2   7   6   -0.60    1.70
  -2   7  -6   -0.10    1.60
  -3  -7  -6    0.90    1.70
   3  -7   6   -0.60    1.50
  -3  -7  -6    1.70    1.80
  -3   7  -6    2.90    1.80
   3   7   6    2.90    2.10
  -4  -7  -6  104.09    5.50
   4  -7   6  110.39    5.70
  -4  -7  -6  113.59    5.70
   4   7   6   99.09    5.90
   5  -7   6    6.20    2.50
  -5  -7  -6    0.30    1.80
  -5  -7  -6    1.60    2.20
   5   7   6    4.30    2.60
   5  -8  -6   25.00    3.30
   5  -8  -6   23.50    3.80
   5   8  -6   24.90    3.50
   5   8  -6   25.80    4.00
   4  -8  -6    7.80    2.50
   4  -8  -6    7.20    2.10
   4   8  -6    6.00    2.60
   3  -8  -6   24.00    3.20
   3  -8  -6   20.20    2.70
   3   8  -6   20.50    3.10
   2  -8  -6    1.50    1.80
   2  -8  -6   -0.10    1.30
  -2  -8   6    1.10    1.70
   2   8  -6    0.80    1.90
   1  -8  -6  157.58    6.30
   1  -8  -6  159.18    5.80
  -1  -8   6  150.28    6.10
   1   8  -6  149.19    4.60
   1   8  -6  151.38    6.30
   1   8  -6  149.99    6.00
   1   8  -6  136.79    5.90
   0  -8  -6   76.69    4.50
   0  -8  -6   88.49    4.30
   0  -8   6   87.89    4.70
   0   8  -6   85.09    4.50
   0   8  -6   75.99    4.30
   0   8  -6   78.49    4.60
   0   8  -6   86.09    3.70
  -1  -8  -6  116.19    5.00
  -1  -8  -6  107.79    5.30
   1  -8   6  112.89    5.30
  -1   8  -6  113.79    5.10
  -1   8  -6  110.69    5.20
  -2  -8  -6   41.70    3.90
  -2  -8  -6   47.60    4.00
   2  -8   6   53.29    4.40
  -2   8  -6   51.69    3.90
   2   8   6   37.50    3.80
  -3  -8  -6   32.00    3.50
  -3  -8  -6   31.10    3.60
   3  -8   6   27.30    3.50
   3   8   6   29.50    3.80
  -3   8  -6   30.80    3.50
  -4  -8  -6   39.10    4.20
  -4  -8  -6   31.30    3.80
   4  -8   6   38.30    4.20
   4   8   6   46.20    4.80
   4  -9  -6   -0.40    2.20
   4  -9  -6   -0.40    1.70
   4   9  -6    0.70    2.30
  -3  -9   6    5.10    2.40
   3  -9  -6    8.70    2.50
   3  -9  -6    6.50    2.10
   3   9  -6    7.20    2.60
  -2  -9   6   72.99    4.90
   2  -9  -6   71.29    4.20
   2  -9  -6   68.29    4.70
   2   9  -6   68.59    4.90
  -1  -9   6   25.60    3.30
   1  -9  -6   24.40    2.80
   1  -9  -6   23.10    3.20
   1   9  -6   19.40    3.00
   0  -9  -6   10.40    2.50
   0  -9   6    5.10    2.10
   0  -9  -6    7.50    1.90
   0   9  -6    5.90    2.10
   0   9  -6    6.10    1.80
  -1  -9  -6   73.89    4.70
   1  -9   6   77.09    4.80
  -1  -9  -6   71.99    4.40
  -1   9  -6   72.39    4.50
   2  -9   6    2.00    1.90
  -2  -9  -6    1.50    1.80
  -2  -9  -6   -2.40    1.60
  -2   9  -6    1.90    2.00
  -3  -9  -6   -1.70    1.60
   3  -9   6    0.70    1.90
  -3  -9  -6    4.00    2.20
   3   9   6    2.30    2.50
  -3   9  -6   -1.30    1.90
   4  -9   6   29.30    4.00
  -4  -9  -6   28.60    3.90
  -4  -9  -6   21.90    3.50
   4   9   6   20.80    3.60
   4   9   6   19.70    3.20
   2 -10  -6    4.10    1.90
   2 -10  -6    2.50    2.40
  -2 -10   6    4.60    2.30
   2  10  -6    2.50    2.30
   1 -10  -6   -0.80    1.80
  -1 -10   6    2.40    2.00
   1 -10  -6    1.90    1.60
   1  10  -6   -0.20    1.90
   0 -10   6   10.50    2.50
   0 -10  -6   12.50    2.40
   0 -10  -6    8.70    2.50
   0  10  -6    7.10    1.90
   0  10  -6   14.20    2.70
  -1 -10  -6   -0.50    1.70
   1 -10   6    1.50    2.00
  -1 -10  -6    4.20    2.20
  -1  10  -6    1.90    1.90
  -2 -10  -6    2.60    2.10
  -2 -10  -6    2.50    2.00
   2 -10   6   -0.70    1.80
  -2  10  -6    2.50    2.10
   7   0  -7   54.89    4.80
   6   0  -7    0.50    1.80
   5   0  -7  167.48    6.10
   4   0  -7    1.10    1.30
   3   0  -7  196.88    5.30
   3   0  -7  206.18    5.60
   3   0  -7  191.48    5.80
   2   0  -7    0.30    0.70
   2   0  -7   -0.30    0.60
   2   0  -7   -0.90    0.90
   2   0  -7    0.50    0.70
   2   0  -7   -0.40    1.10
   1   0  -7    4.10    0.70
   1   0  -7    2.70    0.90
   1   0  -7    3.80    0.90
  -1   0   7    3.70    0.70
   0   0  -7    0.40    0.90
   0   0  -7    0.50    0.80
   1   0   7  304.07    6.10
  -1   0  -7  307.37    6.90
  -1   0  -7  306.87    7.00
  -1   0  -7  316.17    6.90
  -2   0  -7    0.40    0.60
  -2   0  -7   -0.50    0.90
  -2   0  -7    0.10    0.90
   2   0   7   -0.30    0.80
  -3   0  -7   48.70    2.60
  -3   0  -7   48.00    2.40
  -3   0  -7   42.70    2.30
   3   0   7   55.59    2.90
  -4   0  -7    1.80    1.20
   4   0   7   -0.50    1.40
  -4   0  -7   -1.00    0.90
  -5   0  -7    1.70    1.10
  -5   0  -7    2.90    1.40
   5   0   7    3.30    1.90
   6   0   7    1.00    2.00
  -6   0  -7   -0.60    1.40
  -7   0  -7  126.09    5.30
   7   0   7  137.89    7.20
   7  -1  -7   17.20    3.20
   7   1  -7   18.30    3.30
   6  -1  -7  130.59    6.10
   6   1  -7  127.89    5.90
   5  -1  -7   96.29    4.80
   5  -1  -7   90.49    4.60
   5   1  -7  101.49    4.70
   4  -1  -7    1.00    1.40
   4  -1  -7   -0.10    1.10
   4   1  -7   -0.20    1.20
   3  -1  -7  665.23   14.30
   3  -1  -7  678.83   14.10
   3  -1  -7  678.03   13.70
   3  -1  -7  669.03   12.50
   3   1  -7  678.33   13.50
   3   1  -7  669.13   14.20
   2  -1  -7   81.89    2.80
   2  -1  -7   83.39    3.40
   2  -1  -7   81.09    2.90
   2  -1  -7   80.09    2.50
   2   1  -7   80.49    3.30
   2   1  -7   85.49    2.40
   2   1  -7   79.09    3.10
   1  -1  -7   87.89    2.00
   1  -1  -7   83.39    2.00
   1  -1  -7   84.39    2.50
   1  -1  -7   88.59    2.80
  -1  -1   7   82.59    2.20
   1   1  -7   88.99    2.90
   1   1  -7   90.69    3.10
  -1   1   7   84.69    2.60
   1   1  -7   83.79    2.70
   0  -1  -7   36.30    2.00
   0  -1  -7   33.80    2.00
   0  -1  -7   33.90    1.40
   0   1  -7   33.30    2.00
   0   1  -7   34.30    1.80
   0   1  -7   35.70    2.20
   0   1   7   35.30    1.40
   0   1   7   37.20    1.40
  -1  -1  -7   64.19    2.50
  -1  -1  -7   63.29    1.60
  -1  -1  -7   59.59    2.60
  -1  -1  -7   68.69    1.60
   1  -1   7   64.79    1.80
  -1   1  -7   65.39    2.90
  -1   1  -7   57.89    2.50
  -1   1  -7   65.39    2.60
   2  -1   7  341.27    7.40
  -2  -1  -7  339.47    7.10
  -2  -1  -7  341.77    7.60
  -2  -1  -7  333.87    7.50
  -2  -1  -7  340.37    7.80
  -2   1  -7  332.17    6.60
  -2   1  -7  336.17    7.70
   2   1   7  339.17    7.60
  -2   1  -7  334.17    8.10
  -2   1  -7  339.47    7.50
   3  -1   7   13.40    1.70
  -3  -1  -7   13.40    1.60
  -3  -1  -7   12.60    1.50
  -3   1  -7   12.20    1.50
  -3   1  -7   13.20    1.70
   3   1   7   13.40    1.70
  -3   1  -7   14.30    1.40
   4  -1   7   24.80    2.60
  -4  -1  -7   22.90    2.00
  -4  -1  -7   25.60    2.20
   4   1   7   20.20    2.50
  -4   1  -7   25.70    2.00
  -4   1  -7   19.80    2.20
  -5  -1  -7  271.07    7.20
  -5  -1  -7  276.07    6.90
   5  -1   7  261.07    8.40
  -5   1  -7  267.67    7.60
   5   1   7  276.27    8.60
  -5   1  -7  272.67    6.60
   6  -1   7   24.20    3.40
  -6  -1  -7   21.30    2.40
  -6   1  -7   21.20    2.70
   6   1   7   16.30    3.10
   7  -1   7    0.50    2.30
  -7   1  -7   -1.10    1.40
   7   1   7    4.20    2.50
   7  -2  -7    4.90    2.50
   7   2  -7   -2.70    1.90
   6  -2  -7   16.20    2.80
   6   2  -7   20.50    2.90
   5  -2  -7   19.10    2.60
   5  -2  -7   18.70    2.70
   5   2  -7   16.30    2.40
   4  -2  -7  227.18    6.80
   4  -2  -7  218.68    6.90
   4  -2  -7  223.58    7.00
   4   2  -7  221.28    7.10
   4   2  -7  244.58    6.70
   3  -2  -7   34.10    2.50
   3  -2  -7   39.10    2.50
   3  -2  -7   42.20    2.80
   3  -2  -7   38.80    1.60
   3   2  -7   39.40    2.30
   3   2  -7   39.50    2.70
   2  -2  -7   31.00    1.70
   2  -2  -7   30.60    2.20
   2  -2  -7   34.10    2.10
   2  -2  -7   34.30    2.10
   2   2  -7   36.10    1.70
   2   2  -7   35.00    2.50
   1  -2  -7  109.39    3.00
   1  -2  -7  109.29    3.30
   1  -2  -7  106.09    3.60
   1  -2  -7  108.89    3.00
   1  -2  -7  104.09    3.20
  -1  -2   7  108.09    2.90
   1   2  -7  108.09    3.70
   1   2  -7  105.79    3.10
   0  -2  -7   34.30    2.00
   0  -2  -7   36.60    1.80
   0  -2  -7   34.60    1.50
   0  -2  -7   35.70    1.50
   0   2   7   39.10    1.90
   0   2  -7   32.30    1.90
   0   2  -7   33.90    2.10
   0   2  -7   34.60    1.90
   0   2  -7   34.90    1.40
   0   2  -7   33.80    1.30
   0   2   7   32.20    1.70
  -1  -2  -7  100.89    2.80
  -1  -2  -7   95.59    3.40
  -1  -2  -7   97.39    3.50
  -1  -2  -7   95.49    3.20
  -1  -2  -7   97.69    2.80
  -1  -2  -7  105.19    3.30
   1  -2   7  117.89    2.80
  -1   2  -7  100.19    3.40
  -1   2  -7   99.59    3.70
  -1   2  -7   94.49    3.30
   1   2   7  103.89    3.30
  -2  -2  -7   41.60    2.50
  -2  -2  -7   43.00    2.40
   2  -2   7   45.40    2.30
  -2  -2  -7   43.40    2.10
  -2  -2  -7   47.10    2.20
   2   2   7   42.60    2.50
  -2   2  -7   44.00    1.70
  -2   2  -7   44.50    2.70
  -2   2  -7   49.10    2.30
  -2   2  -7   48.30    2.60
  -3  -2  -7   15.10    2.00
  -3  -2  -7   12.60    1.60
   3  -2   7   13.30    1.80
  -3  -2  -7   15.80    1.60
  -3   2  -7   12.00    1.50
   3   2   7   12.20    1.80
  -3   2  -7   16.30    1.50
  -3   2  -7   14.80    2.00
  -4  -2  -7  291.47    7.30
   4  -2   7  279.77    8.10
  -4  -2  -7  277.87    7.00
  -4   2  -7  288.27    6.90
  -4   2  -7  286.47    7.80
   4   2   7  294.37    8.30
  -5  -2  -7   54.99    2.90
   5  -2   7   67.39    4.40
  -5  -2  -7   61.49    3.10
  -5   2  -7   53.49    3.50
  -5   2  -7   63.19    2.80
   5   2   7   61.39    4.30
   6  -2   7    0.40    1.90
  -6  -2  -7   -2.00    1.10
  -6  -2  -7    0.30    1.20
  -6   2  -7   -1.40    1.40
   6   2   7    0.70    2.20
   7  -2   7   -1.70    2.30
   7   2   7    0.70    2.50
  -7   2  -7    1.00    1.80
   7  -3  -7    9.70    2.70
   7   3  -7    8.10    2.70
   6  -3  -7    2.40    2.20
   6   3  -7    5.10    2.20
   5  -3  -7   55.49    3.90
   5  -3  -7   51.69    4.00
   5   3  -7   59.19    4.40
   5   3  -7   54.69    3.80
   4  -3  -7  114.19    4.90
   4  -3  -7  115.59    4.80
   4  -3  -7  112.99    4.90
   4   3  -7  119.39    5.30
   4   3  -7  113.59    4.50
   3  -3  -7    1.30    1.00
   3  -3  -7    0.70    0.70
   3  -3  -7    1.20    1.30
   3  -3  -7    0.70    1.10
   3   3  -7    0.80    1.30
   3   3  -7    0.10    1.00
   2  -3  -7   14.00    1.30
   2  -3  -7   11.60    1.60
   2  -3  -7   11.00    1.70
   2  -3  -7   12.10    1.50
   2   3  -7   16.10    2.00
   2   3  -7   14.10    1.20
   2   3  -7   14.10    1.30
   1  -3  -7   69.99    2.80
   1  -3  -7   66.49    2.60
   1  -3  -7   64.59    2.70
   1  -3  -7   69.89    2.70
   1  -3  -7   66.09    3.00
   1   3  -7   64.89    3.00
   1   3  -7   68.89    2.40
   0  -3  -7  177.78    5.10
   0  -3  -7  168.98    4.50
   0  -3  -7  178.98    5.00
   0  -3  -7  182.08    4.50
   0  -3  -7  183.18    4.90
   0   3  -7  183.88    4.30
   0   3  -7  179.18    5.20
   0   3  -7  176.78    4.60
   0   3   7  184.68    4.90
   0   3  -7  171.58    4.40
  -1  -3  -7   14.60    1.50
  -1  -3  -7   15.20    1.40
  -1  -3  -7   13.40    1.60
   1  -3   7   14.60    1.30
  -1  -3  -7   15.20    1.60
  -1  -3  -7   11.80    1.60
  -1   3  -7   14.60    1.30
  -1   3  -7   11.80    1.50
  -1   3  -7   15.50    1.90
   1   3   7   14.30    1.60
  -2  -3  -7  497.25   10.20
   2  -3   7  492.05   10.40
  -2  -3  -7  480.55   10.90
  -2  -3  -7  492.25   10.70
  -2  -3  -7  491.95   10.40
  -2   3  -7  494.55   11.20
  -2   3  -7  484.45   10.70
  -2   3  -7  488.55    9.70
   2   3   7  493.85   11.00
  -3  -3  -7   80.29    3.90
   3  -3   7   78.29    3.70
  -3  -3  -7   89.99    3.10
  -3  -3  -7   91.49    3.60
   3   3   7   81.79    3.90
  -3   3  -7   92.19    4.20
   4  -3   7  559.14   13.10
  -4  -3  -7  557.64   12.30
  -4  -3  -7  539.25   11.50
  -4   3  -7  568.14   12.80
   4   3   7  558.24   13.40
  -5  -3  -7   25.90    2.50
   5  -3   7   30.20    3.40
  -5  -3  -7   22.20    2.00
  -5   3  -7   23.00    2.80
   5   3   7   23.20    3.10
  -6  -3  -7   67.89    3.60
   6  -3   7   85.39    5.30
  -6   3  -7   69.69    4.40
   6   3   7   62.69    5.10
   6  -4  -7    7.60    2.40
   6   4  -7    3.10    2.00
   6   4  -7    0.50    2.50
   5  -4  -7    3.90    2.00
   5   4  -7    3.60    2.30
   5   4  -7   -0.80    1.70
   4  -4  -7    1.90    1.40
   4  -4  -7    3.90    1.70
   4  -4  -7    2.70    1.70
   4   4  -7    2.20    1.50
   4   4  -7    1.20    1.80
   3  -4  -7  110.29    4.50
   3  -4  -7  114.69    3.30
   3  -4  -7  106.89    4.50
   3  -4  -7  107.39    4.50
   3   4  -7  113.79    5.00
   3   4  -7  110.19    4.00
   2  -4  -7    2.80    1.00
   2  -4  -7    3.50    1.20
   2  -4  -7    3.90    1.40
   2  -4  -7    5.20    1.40
   2   4  -7    3.90    0.80
   2   4  -7    5.10    1.50
   1  -4  -7 1258.87   24.20
   1  -4  -7 1228.88   24.10
   1  -4  -7 1259.97   23.60
   1  -4  -7 1261.07   23.80
   1  -4  -7 1247.78   24.40
   1   4  -7 1273.67   23.60
   1   4  -7 1278.47   24.50
   1   4  -7 1269.47   23.80
   1   4  -7 1271.97   23.00
   0  -4  -7  934.91   18.80
   0  -4  -7  991.60   18.50
   0  -4   7  952.90   18.10
   0  -4  -7  944.01   19.00
   0  -4  -7  973.00   18.60
   0   4  -7  935.11   19.00
   0   4  -7  971.00   18.20
   0   4  -7  935.71   18.40
   0   4  -7  955.30   18.10
  -1  -4  -7   45.70    2.70
  -1  -4  -7   45.10    2.60
  -1  -4  -7   48.50    2.80
   1  -4   7   48.40    2.40
  -1  -4  -7   47.50    2.60
  -1   4  -7   47.50    2.60
   1   4   7   47.40    2.80
  -1   4  -7   44.60    2.30
  -1   4  -7   48.60    2.80
   2  -4   7    2.40    1.10
  -2  -4  -7    0.80    1.10
  -2  -4  -7   -1.00    1.10
  -2  -4  -7   -0.60    1.20
  -2   4  -7    0.20    0.70
   2   4   7    0.60    1.30
  -2   4  -7    0.90    1.20
  -2   4  -7   -2.20    1.20
  -3  -4  -7   18.20    2.40
  -3  -4  -7   19.00    2.20
  -3  -4  -7   22.10    1.80
   3  -4   7   18.40    2.20
   3   4   7   14.20    2.20
  -3   4  -7   14.30    2.00
  -3   4  -7   21.20    2.70
   4  -4   7    4.30    1.80
  -4  -4  -7    2.80    1.50
  -4  -4  -7    2.10    1.00
  -4  -4  -7    5.00    1.90
   4   4   7    2.70    1.90
  -4   4  -7    0.60    1.50
   5  -4   7  145.89    6.30
  -5  -4  -7  146.89    5.30
  -5  -4  -7  139.99    6.20
  -5   4  -7  145.89    5.90
   5   4   7  145.89    6.70
  -6  -4  -7    7.40    1.90
   6  -4   7    5.80    2.50
   6   4   7    5.50    2.70
  -6   4  -7    4.90    2.10
   6  -5  -7    4.40    2.30
   6   5  -7    5.30    3.00
   6   5  -7    7.10    2.40
   5  -5  -7   10.80    2.50
   5  -5  -7    7.30    2.20
   5   5  -7   10.10    2.70
   5   5  -7    6.70    2.10
   4  -5  -7    7.80    2.00
   4  -5  -7    7.90    2.10
   4  -5  -7    8.90    2.20
   4   5  -7    7.90    1.80
   4   5  -7    8.40    2.50
   3  -5  -7  356.36    9.70
   3  -5  -7  378.46    9.60
   3  -5  -7  358.46    9.40
   3  -5  -7  353.66    7.90
   3   5  -7  355.26    8.70
   3   5  -7  340.87    9.70
   2  -5  -7  348.17    8.10
   2  -5  -7  344.07    8.90
   2  -5  -7  342.07    9.10
   2  -5  -7  355.06    9.40
   2  -5  -7  364.76    9.00
   2   5  -7  350.96    9.10
   2   5  -7  361.76    9.40
   2   5  -7  347.67    7.10
   1  -5  -7  214.18    6.10
   1  -5  -7  218.58    6.60
   1  -5  -7  208.98    6.30
   1  -5  -7  200.38    6.10
   1   5  -7  204.88    5.80
   1   5  -7  213.38    6.10
   1   5  -7  211.68    5.10
   1   5  -7  210.18    6.50
   0  -5  -7   38.50    2.60
   0  -5   7   39.20    2.40
   0  -5  -7   40.40    2.80
   0  -5  -7   39.00    2.70
   0   5  -7   41.40    2.30
   0   5  -7   37.10    2.30
   0   5  -7   39.40    2.90
   0   5  -7   35.90    2.40
  -1  -5  -7   14.40    1.90
   1  -5   7   15.00    1.70
  -1  -5  -7   14.50    1.90
  -1  -5  -7   18.60    2.10
  -1   5  -7   15.40    2.10
  -1   5  -7   13.60    1.70
  -1   5  -7   18.30    1.90
   1   5   7   14.70    2.00
  -2  -5  -7  193.58    6.20
   2  -5   7  191.38    5.90
  -2  -5  -7  200.48    6.10
  -2   5  -7  198.88    6.00
  -2   5  -7  193.68    6.30
   2   5   7  198.88    6.40
  -2   5  -7  200.58    5.90
  -3  -5  -7   43.30    3.20
   3  -5   7   44.00    3.10
  -3  -5  -7   39.30    3.00
  -3  -5  -7   43.00    3.30
  -3   5  -7   37.20    3.40
   3   5   7   33.60    3.30
  -4  -5  -7   18.30    2.80
   4  -5   7   21.50    2.80
  -4  -5  -7   20.00    2.50
   4   5   7   17.40    2.80
   5  -5   7    6.90    2.40
  -5  -5  -7    8.70    2.00
  -5  -5  -7    6.10    2.40
   5   5   7    5.40    2.50
  -5   5  -7    6.40    2.30
  -6  -5  -7    8.60    2.90
   6  -5   7    9.70    2.80
  -6  -5  -7    7.20    2.00
  -6   5  -7   12.10    2.70
   6   5   7    5.70    2.90
   6  -6  -7   13.70    3.10
   6   6  -7   17.30    3.10
   6   6  -7   14.00    3.30
   5  -6  -7   -0.10    1.80
   5  -6  -7    3.50    2.20
   5   6  -7    2.60    2.50
   5   6  -7    1.00    1.80
   4  -6  -7    0.40    1.70
   4  -6  -7   -1.00    1.40
   4   6  -7   -1.10    1.90
   4   6  -7    0.90    1.60
   3  -6  -7   38.70    3.30
   3  -6  -7   36.60    2.40
   3  -6  -7   40.90    3.40
   3  -6  -7   38.40    3.40
   3   6  -7   40.80    3.50
   3   6  -7   33.60    3.40
   2  -6  -7   81.29    3.90
   2  -6  -7   83.39    4.30
   2  -6  -7   78.09    4.10
   2   6  -7   75.79    4.20
   2   6  -7   85.69    4.00
   2   6  -7   80.59    2.50
   2   6  -7   84.19    4.20
   1  -6  -7  153.58    5.30
   1  -6  -7  150.98    5.40
   1  -6  -7  144.39    5.60
   1  -6  -7  145.89    5.50
   1   6  -7  155.68    4.30
   1   6  -7  150.08    5.10
   1   6  -7  144.79    5.50
   1   6  -7  147.89    5.40
   0  -6   7   11.80    1.80
   0  -6  -7   15.20    2.10
   0  -6  -7   13.30    2.10
   0  -6  -7   15.60    2.10
   0   6  -7   14.90    2.00
   0   6  -7   11.80    1.80
   0   6  -7   14.50    1.70
   0   6  -7   13.70    2.10
  -1  -6  -7    6.30    1.70
  -1  -6  -7    3.50    1.50
   1  -6   7    4.80    1.40
  -1  -6  -7    6.80    1.80
  -1   6  -7    5.30    1.50
   1   6   7    8.10    2.00
  -1   6  -7    6.90    1.80
  -1   6  -7    3.00    1.30
   2  -6   7  198.18    6.40
  -2  -6  -7  204.48    6.60
  -2  -6  -7  204.68    6.70
  -2   6  -7  197.58    6.40
  -2   6  -7  202.18    6.70
   2   6   7  192.48    6.90
  -3  -6  -7  354.76   10.10
  -3  -6  -7  356.86    9.90
   3  -6   7  358.96    9.90
   3   6   7  376.76   10.50
  -3   6  -7  367.46   10.10
  -4  -6  -7   35.60    3.40
  -4  -6  -7   37.80    3.60
   4  -6   7   42.10    3.90
  -4  -6  -7   39.50    3.70
   4   6   7   39.80    4.00
  -5  -6  -7   38.30    3.50
   5  -6   7   35.80    4.00
  -5  -6  -7   29.70    3.70
   5   6   7   31.40    4.00
   5  -7  -7   17.00    2.80
   5  -7  -7   18.00    3.20
   5   7  -7   14.20    3.40
   5   7  -7   10.50    2.50
   4  -7  -7    3.30    1.90
   4  -7  -7    2.90    2.10
   4   7  -7   -0.60    2.20
   4   7  -7   -0.80    1.60
   3  -7  -7  100.79    4.60
   3  -7  -7   91.59    5.00
   3  -7  -7  100.99    3.90
   3   7  -7   99.89    5.20
   3   7  -7   93.49    4.80
   3   7  -7   93.99    5.20
   2  -7  -7   70.69    5.20
   2  -7  -7   75.99    4.40
   2  -7  -7   69.69    3.90
   2   7  -7   78.99    4.40
   2   7  -7   71.99    4.40
   2   7  -7   75.49    4.10
   1  -7  -7   10.20    1.90
  -1  -7   7   12.70    2.10
   1  -7  -7   10.00    2.10
   1  -7  -7    8.10    1.70
   1   7  -7   10.20    1.50
   1   7  -7   11.10    2.10
   1   7  -7   10.40    1.90
   1   7  -7   10.00    2.20
   0  -7  -7   44.10    3.20
   0  -7   7   41.20    3.30
   0  -7  -7   47.50    3.50
   0   7  -7   47.30    3.40
   0   7  -7   44.10    2.70
   0   7  -7   48.40    3.20
   0   7  -7   47.10    3.50
   1  -7   7   40.00    3.20
  -1  -7  -7   42.60    3.50
  -1  -7  -7   50.49    3.50
  -1   7  -7   36.20    2.90
  -1   7  -7   42.60    3.10
  -1   7  -7   42.90    3.40
   2  -7   7  371.86   10.20
  -2  -7  -7  378.66   10.40
  -2  -7  -7  387.46   10.50
   2   7   7  379.96   10.80
  -2   7  -7  390.86   10.30
  -2   7  -7  386.06   10.40
  -3  -7  -7  243.68    8.20
  -3  -7  -7  238.08    8.00
   3  -7   7  247.98    8.10
   3   7   7  253.07    8.70
  -3   7  -7  251.87    8.10
  -3   7  -7  237.18    7.90
  -4  -7  -7   31.30    3.60
   4  -7   7   43.20    4.00
  -4  -7  -7   45.20    4.10
   4   7   7   49.90    4.70
   5  -7   7   10.00    2.70
  -5  -7  -7    9.50    2.50
  -5  -7  -7    7.50    2.50
  -5  -7  -7    8.30    2.80
   5   7   7    7.80    2.80
   4  -8  -7   35.50    3.70
   4  -8  -7   29.30    3.80
   4   8  -7   21.80    3.60
   3  -8  -7   22.90    3.30
   3  -8  -7   25.40    2.90
   3   8  -7   23.60    3.30
  -2  -8   7    0.70    1.70
   2  -8  -7    1.40    1.60
   2  -8  -7    1.20    1.80
   2   8  -7    0.20    1.90
   2   8  -7   -0.20    1.80
   2   8  -7   -0.40    1.50
  -1  -8   7   75.59    4.40
   1  -8  -7   72.39    4.10
   1  -8  -7   78.69    4.50
   1   8  -7   73.59    4.30
   1   8  -7   62.49    4.30
   1   8  -7   76.39    3.20
   1   8  -7   74.29    4.60
   0  -8  -7   75.89    4.60
   0  -8   7   76.99    4.40
   0  -8  -7   76.19    4.30
   0   8  -7   82.89    4.40
   0   8  -7   76.49    4.50
   0   8  -7   73.79    4.40
   0   8  -7   78.59    3.70
  -1  -8  -7   26.80    3.00
  -1  -8  -7   20.10    2.80
   1  -8   7   19.70    2.70
  -1   8  -7   16.80    2.40
  -1   8  -7   21.00    2.50
  -1   8  -7   22.60    2.90
   2  -8   7    2.50    1.80
  -2  -8  -7   -0.50    1.70
  -2  -8  -7    2.00    1.70
  -2   8  -7   -1.50    1.20
  -2   8  -7   -1.10    1.80
   2   8   7    1.70    2.20
  -3  -8  -7   66.29    4.80
   3  -8   7   66.19    4.50
  -3  -8  -7   65.89    4.60
   3   8   7   71.39    5.20
  -3   8  -7   70.19    4.50
  -4  -8  -7   22.00    3.40
   4  -8   7   15.00    3.10
  -4  -8  -7   24.10    3.50
   4   8   7   24.10    3.80
   4  -9  -7   12.90    2.60
   4  -9  -7   20.60    3.50
   4   9  -7    7.80    3.00
   3  -9  -7   -2.50    1.50
   3  -9  -7    1.50    2.10
   3   9  -7    1.20    2.10
   2  -9  -7   -1.70    1.80
   2  -9  -7    0.30    1.50
  -2  -9   7    0.20    1.80
   2   9  -7   -1.70    1.80
  -1  -9   7   18.10    2.90
   1  -9  -7   16.70    2.60
   1  -9  -7   21.00    3.10
   1   9  -7   19.90    3.00
   0  -9   7   22.60    3.10
   0  -9  -7   28.90    3.20
   0  -9  -7   19.50    3.10
   0   9  -7   20.20    2.40
   0   9  -7   23.20    3.20
  -1  -9  -7    3.60    1.90
   1  -9   7    0.50    1.70
  -1  -9  -7   -2.50    1.60
  -1   9  -7    2.00    1.70
  -1   9  -7    0.60    1.80
  -2  -9  -7   95.59    5.40
  -2  -9  -7   96.29    5.50
   2  -9   7   98.89    5.50
  -2   9  -7   99.69    5.20
  -3  -9  -7   30.90    3.80
   3  -9   7   40.90    4.10
  -3  -9  -7   49.00    4.60
   3   9   7   31.60    4.10
  -3   9  -7   42.50    4.20
  -2 -10   7    3.90    2.20
   2 -10  -7    1.90    1.90
   2 -10  -7    5.20    2.30
   2  10  -7   -0.70    2.10
  -1 -10   7   13.80    2.90
   1 -10  -7   15.60    2.60
   1 -10  -7   14.10    2.90
   1  10  -7   18.00    3.10
   0 -10   7   -0.50    1.80
   0 -10  -7    0.50    1.70
   0 -10  -7   -1.70    1.70
   0  10  -7    3.40    1.70
   0  10  -7   -0.30    2.00
  -1 -10  -7    2.80    1.90
   1 -10   7    4.30    2.10
  -1 -10  -7    4.50    2.30
  -1  10  -7    3.40    1.90
  -1  10  -7   -1.00    2.00
  -2 -10  -7    1.80    2.10
   2 -10   7    5.30    2.30
  -2 -10  -7    2.40    2.00
  -2  10  -7    6.80    2.60
  -2  10  -7   -3.00    1.70
   7   0  -8   -0.10    2.10
   6   0  -8    2.00    1.90
   5   0  -8    1.30    1.40
   5   0  -8    1.20    1.50
   4   0  -8    1.80    1.30
   4   0  -8    2.00    1.30
   3   0  -8   -0.40    1.10
   3   0  -8   -0.20    0.90
   3   0  -8    0.10    0.90
   3   0  -8    0.30    1.20
   2   0  -8  159.98    4.10
   2   0  -8  157.18    4.80
   2   0  -8  154.08    4.10
   2   0  -8  153.08    3.50
   2   0  -8  151.18    4.50
   1   0  -8   -0.60    0.90
   1   0  -8   -0.30    0.50
  -1   0   8    0.40    0.50
   1   0  -8    1.10    0.90
   0   0  -8   -0.10    0.90
   0   0  -8   -0.10    0.90
  -1   0  -8    0.90    1.00
   1   0   8   -0.90    0.60
  -1   0  -8   -1.00    0.80
  -1   0  -8   -3.30    0.90
  -2   0  -8  826.32   14.70
   2   0   8  809.62   15.60
  -2   0  -8  813.42   16.00
  -2   0  -8  811.72   16.50
  -2   0  -8  826.22   16.00
  -3   0  -8   -1.00    0.90
  -3   0  -8    0.80    1.00
  -3   0  -8    0.10    1.00
  -3   0  -8    1.00    0.90
   3   0   8   -1.90    0.90
  -4   0  -8   40.40    2.70
  -4   0  -8   28.40    2.20
   4   0   8   31.10    2.90
   5   0   8   -1.90    1.60
  -5   0  -8   -0.50    1.00
  -5   0  -8    0.80    1.30
   6   0   8   44.20    4.20
  -6   0  -8   40.00    3.30
   7   0   8    4.40    2.70
  -7   0  -8    1.10    1.50
   7  -1  -8    1.50    2.20
   7   1  -8    2.90    2.30
   6  -1  -8   32.70    3.60
   6   1  -8   25.00    3.10
   5  -1  -8  214.58    7.40
   5  -1  -8  218.68    7.20
   5   1  -8  223.48    7.10
   4  -1  -8    7.70    1.70
   4  -1  -8    7.40    1.70
   4  -1  -8   11.30    1.90
   4   1  -8    8.40    1.70
   4   1  -8    8.00    1.90
   3  -1  -8    1.20    1.00
   3  -1  -8    2.20    1.20
   3  -1  -8   -1.10    0.60
   3  -1  -8   -0.60    1.00
   3  -1  -8    0.20    0.90
   3   1  -8    0.90    1.20
   3   1  -8    0.20    0.90
   2  -1  -8  137.99    4.50
   2  -1  -8  133.09    3.50
   2  -1  -8  129.09    3.90
   2  -1  -8  137.89    3.70
   2   1  -8  135.39    3.90
   2   1  -8  135.79    4.30
   2   1  -8  129.69    3.00
   2   1  -8  137.59    4.30
   1  -1  -8  378.06    8.30
   1  -1  -8  373.96    7.90
  -1  -1   8  359.26    7.00
   1  -1  -8  369.56    7.40
   1   1  -8  362.66    7.90
  -1   1   8  367.96    7.40
   1   1  -8  357.56    7.80
   1   1  -8  363.86    8.20
   0  -1  -8   41.90    2.20
   0  -1  -8   45.10    1.70
   0  -1  -8   37.90    2.20
   0   1   8   43.90    1.60
   0   1  -8   41.90    2.10
   0   1  -8   41.90    2.40
   0   1  -8   42.30    2.30
   0   1   8   42.80    1.50
  -1  -1  -8  288.37    6.60
  -1  -1  -8  289.07    6.60
  -1  -1  -8  271.67    6.60
   1  -1   8  281.77    5.50
   1   1   8  280.37    6.00
  -1   1  -8  287.17    6.90
  -1   1  -8  283.27    6.70
  -1   1  -8  271.97    6.60
  -2  -1  -8  149.69    4.50
   2  -1   8  147.89    4.10
  -2  -1  -8  141.19    4.20
  -2  -1  -8  149.49    4.40
  -2  -1  -8  146.09    3.60
  -2  -1  -8  144.09    3.60
  -2   1  -8  149.19    4.30
  -2   1  -8  139.39    4.40
  -2   1  -8  144.89    3.00
  -2   1  -8  149.09    4.80
   2   1   8  141.39    4.20
  -3  -1  -8   13.70    1.80
  -3  -1  -8   10.30    1.50
  -3  -1  -8   12.00    1.40
  -3  -1  -8   13.60    1.60
   3  -1   8   11.10    1.60
  -3   1  -8    9.30    1.60
  -3   1  -8   10.80    1.50
   3   1   8    9.80    1.70
  -3   1  -8   12.90    1.60
  -3   1  -8   12.40    1.30
  -4  -1  -8    7.20    1.50
   4  -1   8    5.40    1.70
  -4  -1  -8    6.60    1.50
   4   1   8    6.00    1.90
  -4   1  -8    5.80    1.40
  -4   1  -8    5.60    1.60
   5  -1   8   -0.80    1.60
  -5  -1  -8    1.40    1.20
  -5  -1  -8    0.80    1.30
  -5   1  -8    3.30    1.50
   5   1   8   -1.40    1.70
  -5   1  -8   -0.10    1.00
   6  -1   8    1.20    2.20
  -6  -1  -8    1.90    1.40
   6   1   8    1.80    2.20
  -6   1  -8    0.70    1.60
   7  -1   8   53.89    5.20
   7   1   8   42.00    4.60
  -7   1  -8   40.20    3.70
   7  -2  -8   -0.10    2.00
   7   2  -8    0.20    2.00
   6  -2  -8   44.30    4.10
   6   2  -8   39.20    3.80
   5  -2  -8    5.50    1.90
   5  -2  -8    2.30    1.50
   5   2  -8    5.30    2.20
   5   2  -8    3.60    1.70
   4  -2  -8    4.00    1.40
   4  -2  -8    2.20    1.40
   4  -2  -8    6.90    1.90
   4  -2  -8    4.10    0.80
   4   2  -8    0.60    1.70
   4   2  -8    3.90    1.50
   3  -2  -8   15.10    1.80
   3  -2  -8   19.60    1.80
   3  -2  -8   17.80    2.00
   3  -2  -8   15.80    2.00
   3  -2  -8   18.00    1.40
   3   2  -8   18.20    2.30
   3   2  -8   18.90    1.70
   2  -2  -8   14.60    1.40
   2  -2  -8   13.60    1.50
   2  -2  -8   17.30    1.90
   2  -2  -8   13.90    1.40
   2   2  -8   14.50    1.80
   2   2  -8   13.60    1.00
   2   2  -8   15.30    1.30
   1  -2  -8  158.28    4.70
   1  -2  -8  161.08    3.80
   1  -2  -8  158.48    3.80
   1  -2  -8  161.48    4.40
   1  -2  -8  162.68    4.20
  -1  -2   8  157.18    3.70
   1   2  -8  157.38    4.10
   0  -2  -8  319.57    7.00
   0  -2  -8  318.17    6.10
   0  -2  -8  327.27    7.50
   0  -2  -8  306.87    7.20
   0  -2  -8  315.97    6.10
   0   2  -8  310.37    7.30
   0   2  -8  318.17    6.20
   0   2   8  320.37    6.80
   0   2   8  306.97    6.80
   0   2  -8  314.97    7.60
   0   2  -8  317.57    7.10
  -1  -2  -8  936.61   18.00
  -1  -2  -8  932.91   16.90
  -1  -2  -8  960.60   18.30
  -1  -2  -8  944.71   17.80
  -1  -2  -8  926.11   17.80
  -1  -2  -8  934.41   16.90
   1  -2   8  926.51   16.90
  -1   2  -8  925.01   17.90
  -1   2  -8  939.21   18.00
   1   2   8  934.11   17.60
  -1   2  -8  898.91   18.30
  -2  -2  -8   43.60    2.50
  -2  -2  -8   43.90    2.10
  -2  -2  -8   42.20    2.10
   2  -2   8   49.70    2.30
  -2  -2  -8   42.80    2.60
  -2  -2  -8   44.20    2.30
   2   2   8   39.40    2.40
  -2   2  -8   45.50    2.40
  -2   2  -8   43.80    1.40
  -2   2  -8   45.40    2.60
  -2   2  -8   46.00    2.90
  -3  -2  -8   50.19    2.80
  -3  -2  -8   49.40    2.50
  -3  -2  -8   54.79    3.00
   3  -2   8   55.89    3.00
  -3   2  -8   50.89    2.30
  -3   2  -8   53.19    2.70
   3   2   8   54.39    3.10
  -3   2  -8   52.59    3.00
  -4  -2  -8   40.60    2.60
   4  -2   8   36.10    3.20
  -4  -2  -8   37.00    3.10
  -4  -2  -8   43.70    2.50
  -4   2  -8   41.70    2.50
  -4   2  -8   39.30    3.00
   4   2   8   39.10    3.30
  -5  -2  -8    7.00    1.50
   5  -2   8    7.20    2.20
  -5  -2  -8    8.00    1.60
  -5   2  -8    9.30    1.60
   5   2   8    9.70    2.40
  -5   2  -8    9.40    2.00
  -6  -2  -8    3.20    1.50
   6  -2   8    0.30    2.00
  -6  -2  -8    3.20    1.40
  -6   2  -8    0.90    1.60
   6   2   8    1.70    2.30
   6  -3  -8   48.80    4.30
   6   3  -8   45.00    4.00
   6   3  -8   42.00    4.70
   5  -3  -8   49.80    3.80
   5  -3  -8   57.29    4.10
   5   3  -8   54.29    4.70
   5   3  -8   46.90    3.50
   4  -3  -8  125.89    5.30
   4  -3  -8  133.09    5.10
   4  -3  -8  128.99    5.20
   4  -3  -8  132.29    3.80
   4   3  -8  126.49    4.70
   4   3  -8  128.69    5.60
   3  -3  -8   17.40    1.40
   3  -3  -8   14.60    1.90
   3  -3  -8   16.00    2.00
   3  -3  -8   15.30    2.10
   3   3  -8   12.50    1.50
   3   3  -8   13.20    2.20
   2  -3  -8   19.20    2.10
   2  -3  -8   20.70    2.00
   2  -3  -8   18.90    1.60
   2  -3  -8   18.50    1.80
   2   3  -8   19.60    2.30
   2   3  -8   19.20    1.40
   1  -3  -8  370.16    8.00
   1  -3  -8  372.56    7.90
   1  -3  -8  362.66    8.40
   1  -3  -8  367.96    8.70
   1  -3  -8  367.66    8.20
   1  -3  -8  372.96    8.40
   1   3  -8  367.46    7.80
   1   3  -8  383.46    7.80
   1   3  -8  372.76    9.00
   0  -3  -8    0.80    1.00
   0  -3  -8    3.00    1.00
   0  -3  -8    1.50    1.10
   0  -3  -8    3.10    0.90
   0  -3  -8    2.40    0.80
   0   3  -8    2.40    1.40
   0   3  -8    1.40    0.70
   0   3  -8    3.00    0.80
   0   3  -8    3.50    1.10
   0   3   8    2.40    1.10
  -1  -3  -8   -0.40    0.70
  -1  -3  -8    1.50    1.00
  -1  -3  -8   -0.60    1.00
  -1  -3  -8    0.60    0.90
   1  -3   8    1.70    0.80
  -1  -3  -8    1.50    0.80
  -1  -3  -8    0.90    0.90
  -1   3  -8    2.50    1.40
   1   3   8    0.80    1.00
  -1   3  -8    0.40    0.70
  -1   3  -8    1.10    1.10
   2  -3   8   80.49    3.10
  -2  -3  -8   76.79    3.10
  -2  -3  -8   80.29    3.10
  -2  -3  -8   80.49    3.50
  -2  -3  -8   76.99    3.60
   2   3   8   83.39    3.60
  -2   3  -8   79.89    3.80
  -2   3  -8   82.99    3.30
  -2   3  -8   85.29    3.60
   3  -3   8   53.49    3.10
  -3  -3  -8   55.49    3.40
  -3  -3  -8   56.29    2.70
  -3  -3  -8   56.09    3.10
  -3   3  -8   54.99    3.30
  -3   3  -8   56.79    2.40
   3   3   8   55.69    3.30
  -3   3  -8   52.69    3.50
  -3   3  -8   52.69    2.80
  -4  -3  -8   -0.50    1.50
  -4  -3  -8    1.20    1.10
   4  -3   8    0.60    1.50
  -4  -3  -8    1.20    1.30
   4   3   8    0.90    1.60
  -4   3  -8   -1.00    1.30
  -5  -3  -8  130.39    4.80
  -5  -3  -8  133.49    5.90
   5  -3   8  111.39    5.70
  -5  -3  -8  126.19    4.30
  -5   3  -8  116.89    5.30
   5   3   8  119.39    6.00
  -6  -3  -8    1.00    1.40
   6  -3   8    0.20    2.00
  -6   3  -8    1.90    1.80
   6   3   8    4.40    2.30
   6  -4  -8   34.50    3.80
   6   4  -8   25.60    3.90
   6   4  -8   29.30    3.40
   5  -4  -8    0.20    1.80
   5  -4  -8    2.60    1.80
   5   4  -8    3.20    1.70
   5   4  -8    6.30    2.40
   4  -4  -8    3.10    1.60
   4  -4  -8   -0.10    1.40
   4  -4  -8    1.70    1.30
   4   4  -8    1.90    1.70
   4   4  -8    0.50    1.30
   3  -4  -8   80.59    3.90
   3  -4  -8   79.09    2.90
   3  -4  -8   80.09    4.10
   3  -4  -8   79.89    3.90
   3   4  -8   78.59    4.20
   3   4  -8   79.39    3.30
   2  -4  -8    4.90    1.40
   2  -4  -8    6.40    1.50
   2  -4  -8    6.60    1.30
   2  -4  -8    5.50    1.30
   2   4  -8    3.40    1.60
   2   4  -8    6.40    1.00
   1  -4  -8   65.29    2.90
   1  -4  -8   63.29    3.10
   1  -4  -8   57.79    2.90
   1  -4  -8   62.59    3.00
   1  -4  -8   60.79    3.10
   1   4  -8   67.79    3.50
   1   4  -8   61.89    2.50
   1   4  -8   62.09    2.60
   1   4  -8   61.89    2.80
   0  -4  -8  245.28    6.80
   0  -4  -8  256.07    6.30
   0  -4  -8  246.78    6.50
   0  -4  -8  252.37    6.80
   0  -4   8  247.58    6.00
   0   4  -8  249.97    6.20
   0   4  -8  252.57    6.20
   0   4  -8  258.67    6.00
   0   4  -8  253.17    7.00
   1  -4   8  132.69    4.00
  -1  -4  -8  134.19    4.60
  -1  -4  -8  130.99    4.70
  -1  -4  -8  131.09    4.70
  -1  -4  -8  134.89    4.20
  -1   4  -8  132.09    4.40
  -1   4  -8  130.79    4.90
   1   4   8  141.29    4.70
  -1   4  -8  131.59    4.00
  -2  -4  -8   17.60    1.90
  -2  -4  -8   15.80    1.90
   2  -4   8   17.80    1.80
  -2  -4  -8   16.10    2.10
  -2   4  -8   13.50    2.00
   2   4   8   16.30    2.10
  -2   4  -8   15.50    2.00
  -3  -4  -8  200.28    6.10
  -3  -4  -8  196.78    6.00
  -3  -4  -8  192.38    5.20
   3  -4   8  188.18    6.00
  -3  -4  -8  183.98    6.30
   3   4   8  199.88    6.60
  -3   4  -8  191.78    6.60
   4  -4   8  215.68    7.10
  -4  -4  -8  210.98    5.70
  -4  -4  -8  210.78    6.60
  -4  -4  -8  217.18    7.40
  -4   4  -8  217.08    7.00
   4   4   8  204.08    7.40
  -5  -4  -8   28.70    2.90
  -5  -4  -8   31.20    3.60
   5  -4   8   31.30    3.50
  -5   4  -8   29.00    3.20
   5   4   8   23.90    3.30
  -6  -4  -8   45.50    4.60
   6  -4   8   50.79    4.80
  -6  -4  -8   42.70    3.40
   6   4   8   43.20    4.50
  -6   4  -8   40.90    4.00
   6  -5  -8    6.00    2.50
   6   5  -8    0.10    1.80
   6   5  -8    4.30    2.90
   5  -5  -8   24.30    3.30
   5  -5  -8   29.60    3.40
   5   5  -8   28.70    3.00
   5   5  -8   32.50    4.10
   4  -5  -8   18.20    2.60
   4  -5  -8   17.20    2.60
   4  -5  -8   16.20    2.50
   4   5  -8   16.00    2.90
   4   5  -8   17.20    2.20
   3  -5  -8   96.79    4.60
   3  -5  -8  109.59    4.80
   3  -5  -8  102.89    3.50
   3  -5  -8  100.39    4.60
   3   5  -8  103.29    4.90
   2  -5  -8    6.90    1.60
   2  -5  -8   10.90    1.90
   2  -5  -8    7.70    1.70
   2  -5  -8    8.50    1.50
   2  -5  -8    7.60    1.80
   2   5  -8   12.90    2.30
   2   5  -8   10.50    1.80
   2   5  -8    8.70    1.10
   1  -5  -8    6.60    1.40
   1  -5  -8    9.10    1.60
   1  -5  -8    8.30    1.80
   1  -5  -8    6.20    1.50
   1  -5  -8    7.90    1.60
   1   5  -8    8.50    1.30
   1   5  -8    9.10    1.50
   1   5  -8    7.20    1.90
   1   5  -8    6.20    1.40
   0  -5   8   70.99    3.10
   0  -5  -8   62.49    3.40
   0  -5  -8   62.79    3.20
   0  -5  -8   65.99    3.20
   0  -5  -8   63.89    3.30
   0   5  -8   60.19    3.50
   0   5  -8   66.89    2.90
   0   5  -8   64.39    2.90
   0   5  -8   63.69    3.10
  -1  -5  -8    0.70    1.30
  -1  -5  -8    0.60    1.20
   1  -5   8    0.80    1.00
  -1  -5  -8    0.30    1.10
  -1  -5  -8   -1.10    1.00
  -1   5  -8   -0.30    0.90
   1   5   8    1.40    1.40
  -1   5  -8   -0.40    1.20
  -1   5  -8   -1.60    1.30
   2  -5   8   26.40    2.50
  -2  -5  -8   27.10    2.80
  -2  -5  -8   25.50    2.50
  -2  -5  -8   28.80    2.80
  -2   5  -8   28.60    2.40
   2   5   8   26.20    2.70
  -2   5  -8   26.70    2.50
  -2   5  -8   25.60    2.90
  -3  -5  -8  127.99    5.40
  -3  -5  -8  111.99    4.80
  -3  -5  -8  121.59    4.90
   3  -5   8  115.69    4.80
   3   5   8  118.09    5.40
  -3   5  -8  111.29    5.20
  -3   5  -8  115.79    4.90
  -4  -5  -8  216.78    7.70
   4  -5   8  224.38    7.50
  -4  -5  -8  228.48    7.10
   4   5   8  210.68    7.80
  -4   5  -8  219.88    7.30
  -5  -5  -8    7.30    2.00
  -5  -5  -8    7.70    2.60
   5  -5   8    6.50    2.30
  -5   5  -8    7.80    2.30
   5   5   8    5.60    2.40
  -6  -5  -8   33.30    3.30
  -6  -5  -8   30.30    4.20
   6  -5   8   34.80    4.10
   6   5   8   25.00    3.90
  -6   5  -8   37.70    4.00
   5  -6  -8   18.60    3.10
   5  -6  -8   19.30    3.00
   5   6  -8   18.90    3.50
   5   6  -8   15.70    2.70
   4  -6  -8    2.30    1.70
   4  -6  -8   -0.90    1.70
   4   6  -8   -0.30    1.50
   4   6  -8    3.40    2.30
   3  -6  -8   26.60    3.10
   3  -6  -8   22.40    2.10
   3  -6  -8   26.30    2.90
   3  -6  -8   24.80    2.80
   3   6  -8   27.60    3.10
   3   6  -8   23.80    3.20
   2  -6  -8  159.58    5.10
   2  -6  -8  154.98    5.70
   2  -6  -8  156.28    5.70
   2  -6  -8  157.28    5.90
   2   6  -8  164.38    6.00
   2   6  -8  158.68    4.10
   2   6  -8  153.88    6.00
   2   6  -8  162.78    5.60
   1  -6  -8   17.20    2.20
   1  -6  -8   12.70    1.90
   1  -6  -8   10.70    1.90
   1  -6  -8   14.70    2.10
   1   6  -8   11.90    1.50
   1   6  -8   17.60    2.30
   1   6  -8   12.90    2.30
   1   6  -8   13.20    1.90
   0  -6  -8   83.59    4.30
   0  -6   8   91.69    3.90
   0  -6  -8   83.99    4.00
   0  -6  -8   82.39    4.00
   0   6  -8   76.69    4.20
   0   6  -8   84.39    4.00
   0   6  -8   87.09    3.50
   0   6  -8   88.49    3.70
   1  -6   8  101.89    4.20
  -1  -6  -8   99.69    4.70
  -1  -6  -8   91.99    4.40
  -1  -6  -8  101.19    4.30
  -1   6  -8   90.79    3.90
  -1   6  -8   88.59    4.40
  -1   6  -8   90.49    4.00
   1   6   8   93.29    4.70
  -2  -6  -8   32.60    2.90
  -2  -6  -8   26.80    2.80
   2  -6   8   30.70    2.80
  -2   6  -8   33.40    3.20
   2   6   8   28.30    3.10
  -2   6  -8   35.60    2.80
  -2   6  -8   25.20    2.70
   3  -6   8   15.30    2.40
  -3  -6  -8   13.70    2.30
  -3  -6  -8   14.20    2.30
  -3  -6  -8   12.90    2.30
  -3   6  -8   12.80    2.40
   3   6   8   15.90    2.70
  -3   6  -8   13.50    2.30
  -4  -6  -8    6.50    2.20
  -4  -6  -8    4.90    2.00
  -4  -6  -8    5.20    1.90
   4  -6   8    4.60    2.10
   4   6   8    7.40    2.50
  -4   6  -8    1.10    1.80
  -5  -6  -8    5.40    1.90
   5  -6   8   -2.00    1.80
  -5  -6  -8    2.40    2.20
   5   6   8   -2.30    2.20
  -5   6  -8    2.60    2.10
   5  -7  -8    5.40    2.20
   5  -7  -8    9.00    2.60
   5   7  -8    5.40    2.20
   5   7  -8    6.50    2.90
   4  -7  -8   24.00    3.10
   4  -7  -8   19.20    3.10
   4   7  -8   24.40    3.60
   3  -7  -8    1.30    1.80
   3  -7  -8   -1.10    1.40
   3  -7  -8    0.50    1.20
   3   7  -8   -0.30    1.40
   3   7  -8    0.40    2.00
   3   7  -8    1.10    1.60
   2  -7  -8    5.80    1.80
   2  -7  -8    4.40    1.70
   2  -7  -8    4.50    2.00
   2   7  -8    4.60    1.90
   2   7  -8    2.60    2.00
   2   7  -8    1.90    1.40
   1  -7  -8  204.48    7.10
  -1  -7   8  197.68    6.60
   1  -7  -8  202.28    6.80
   1  -7  -8  192.08    6.60
   1   7  -8  205.58    6.50
   1   7  -8  187.88    6.70
   1   7  -8  190.78    6.90
   1   7  -8  198.48    5.40
   0  -7  -8   32.90    3.00
   0  -7   8   30.00    2.90
   0  -7  -8   27.60    2.80
   0   7  -8   31.00    2.60
   0   7  -8   27.40    2.60
   0   7  -8   37.40    3.40
   0   7  -8   33.20    3.40
  -1  -7  -8    2.60    1.70
   1  -7   8    5.40    1.70
  -1  -7  -8    2.40    1.60
  -1   7  -8    4.20    1.60
  -1   7  -8    2.40    1.90
  -1   7  -8    2.80    1.50
  -2  -7  -8   65.89    4.10
  -2  -7  -8   71.09    4.30
   2  -7   8   63.99    4.00
   2   7   8   64.99    4.50
  -2   7  -8   63.89    3.90
  -2   7  -8   68.19    4.00
  -2   7  -8   69.69    4.30
   3  -7   8    3.90    1.80
  -3  -7  -8    2.80    1.80
  -3  -7  -8    0.30    1.80
  -3   7  -8    3.40    1.90
  -3   7  -8    1.60    1.90
   3   7   8    1.50    2.10
   4  -7   8   74.29    4.90
  -4  -7  -8   74.49    5.10
  -4  -7  -8   68.59    4.70
  -4  -7  -8   71.09    4.70
   4   7   8   75.09    5.40
  -5  -7  -8   27.80    3.80
  -5  -7  -8   25.00    3.50
   5  -7   8   32.70    4.00
  -5  -7  -8   35.50    3.70
  -5   7  -8   28.30    3.60
   5   7   8   25.90    3.80
   4  -8  -8   12.80    2.60
   4  -8  -8   12.00    2.90
   4   8  -8    9.40    3.00
   3  -8  -8   14.60    2.50
   3  -8  -8   12.00    2.10
   3  -8  -8   15.40    2.90
   3   8  -8    9.10    2.80
   2  -8  -8    8.10    2.10
   2  -8  -8    8.70    2.30
  -2  -8   8    6.30    2.10
   2   8  -8    7.70    1.90
   2   8  -8    6.30    2.30
   2   8  -8    7.50    2.30
   1  -8  -8  101.89    5.10
   1  -8  -8   89.69    4.80
  -1  -8   8   98.29    5.00
   1   8  -8   98.79    5.20
   1   8  -8   88.19    4.60
   1   8  -8   97.09    3.70
   1   8  -8   95.39    5.10
   0  -8   8   51.39    3.90
   0  -8  -8   61.09    4.20
   0  -8  -8   55.69    3.90
   0   8  -8   59.59    3.80
   0   8  -8   52.49    3.20
   0   8  -8   63.69    4.30
   0   8  -8   60.99    4.10
  -1  -8  -8    2.10    1.70
   1  -8   8   -0.60    1.40
  -1  -8  -8    0.50    1.60
  -1   8  -8    0.90    1.90
  -1   8  -8   -0.40    1.50
  -1   8  -8   -0.20    1.40
   2  -8   8   48.00    3.80
  -2  -8  -8   43.60    3.90
  -2  -8  -8   42.00    3.80
   2   8   8   36.20    3.90
  -2   8  -8   37.90    3.90
  -2   8  -8   37.60    3.40
  -2   8  -8   37.30    3.60
  -3  -8  -8    3.60    2.10
   3  -8   8    5.80    2.10
  -3  -8  -8    4.20    2.00
  -3   8  -8    2.90    2.20
   3   8   8    5.30    2.40
  -3   8  -8    5.00    2.20
  -4  -8  -8   72.49    5.00
   4  -8   8   66.79    5.00
  -4  -8  -8   71.69    4.80
  -4  -8  -8   73.19    5.30
   4   8   8   71.19    5.90
  -4   8  -8   66.99    5.10
   3  -9  -8   14.20    2.60
   3  -9  -8   16.40    3.10
   3  -9  -8   16.40    2.40
   3   9  -8   18.40    3.40
   2  -9  -8    1.90    2.10
   2  -9  -8    2.70    1.80
  -2  -9   8    1.20    1.80
   2   9  -8    3.30    2.30
  -1  -9   8   -0.70    1.60
   1  -9  -8   -1.00    1.60
   1  -9  -8    0.10    1.70
   1   9  -8   -0.10    1.80
   0  -9   8   10.80    2.40
   0  -9  -8    9.90    2.20
   0  -9  -8   11.40    2.50
   0   9  -8   14.20    2.70
   0   9  -8    9.50    2.00
   1  -9   8    2.70    1.80
  -1  -9  -8    1.90    1.90
  -1  -9  -8    2.40    1.90
  -1   9  -8    2.30    1.90
  -1   9  -8    6.40    2.50
  -2  -9  -8    7.30    2.40
  -2  -9  -8    8.70    2.50
   2  -9   8   13.70    2.70
  -2   9  -8    7.30    2.30
  -2   9  -8    9.10    2.60
  -3  -9  -8   -2.30    1.80
   3  -9   8    1.90    2.00
  -3  -9  -8   -0.90    1.80
   3   9   8    2.50    2.60
  -3   9  -8    0.90    2.10
  -3   9  -8   -1.30    2.00
   2 -10  -8   34.20    3.60
  -2 -10   8   40.70    4.30
   2 -10  -8   37.90    4.30
   2  10  -8   39.80    4.40
   1 -10  -8   -1.10    1.80
  -1 -10   8   -0.50    1.80
   1 -10  -8    0.70    1.60
   1  10  -8    4.70    2.50
   0 -10   8    0.20    1.80
   0 -10  -8    2.40    2.10
   0 -10  -8   -1.20    1.70
   0  10  -8   -2.00    1.30
   0  10  -8   -2.90    1.90
   1 -10   8    7.00    2.30
  -1 -10  -8    7.30    2.30
  -1 -10  -8    7.60    2.50
  -1  10  -8   10.00    2.20
  -1  10  -8    6.40    2.50
  -2 -10  -8    3.50    2.20
  -2 -10  -8    5.70    2.30
   2 -10   8    2.70    2.20
  -2  10  -8    5.00    2.20
  -2  10  -8   -0.80    2.00
   7   0  -9    5.10    2.20
   6   0  -9   -2.00    1.60
   5   0  -9  199.88    7.00
   5   0  -9  189.58    6.80
   5   0  -9  204.98    6.60
   4   0  -9    0.50    1.10
   4   0  -9   -1.50    1.20
   4   0  -9   -1.70    1.10
   3   0  -9  171.78    4.40
   3   0  -9  171.38    5.10
   3   0  -9  163.68    5.50
   3   0  -9  175.88    4.60
   3   0  -9  168.48    5.30
   2   0  -9    0.30    0.40
   2   0  -9   -0.50    1.00
   2   0  -9    1.50    1.10
   2   0  -9   -0.10    0.70
   2   0  -9   -0.30    0.80
   1   0  -9  616.84   11.20
   1   0  -9  601.94   12.30
   1   0  -9  609.14   12.30
   1   0  -9  623.74   12.50
  -1   0   9  613.34   11.30
   1   0  -9  605.74   12.30
   0   0  -9   -1.30    0.90
   0   0  -9    1.20    1.00
   0   0  -9    0.50    1.00
  -1   0  -9   92.79    3.50
  -1   0  -9   91.89    3.40
   1   0   9  100.69    2.50
  -1   0  -9   92.89    3.30
  -2   0  -9    0.30    1.00
  -2   0  -9   -0.20    1.00
  -2   0  -9   -1.70    1.10
  -2   0  -9   -0.70    0.80
   2   0   9    0.60    0.90
  -3   0  -9  238.68    6.50
  -3   0  -9  239.78    6.50
   3   0   9  226.98    6.40
  -3   0  -9  246.38    5.60
  -3   0  -9  247.88    6.40
  -4   0  -9   -0.40    1.20
  -4   0  -9    1.20    1.40
  -4   0  -9   -0.80    1.00
   4   0   9   -1.60    1.30
  -5   0  -9    0.30    1.20
   5   0   9    3.00    1.80
  -5   0  -9    1.10    1.40
   6   0   9   -0.90    1.90
  -6   0  -9   -0.90    1.30
   7  -1  -9   22.00    3.30
   7   1  -9   18.60    3.50
   7   1  -9   20.50    3.10
   6  -1  -9    1.70    1.80
   6   1  -9    1.50    1.70
   6   1  -9    2.80    2.20
   5  -1  -9   18.50    2.50
   5  -1  -9   14.00    2.30
   5   1  -9   17.20    2.70
   5   1  -9   15.50    2.20
   4  -1  -9    1.40    1.20
   4  -1  -9    1.80    1.50
   4  -1  -9    1.80    1.60
   4  -1  -9    2.70    1.40
   4   1  -9    1.60    1.50
   4   1  -9    1.80    1.20
   3  -1  -9  169.48    5.00
   3  -1  -9  171.18    5.80
   3  -1  -9  178.88    5.30
   3  -1  -9  171.78    4.80
   3  -1  -9  172.78    4.40
   3   1  -9  175.48    4.50
   3   1  -9  177.98    5.60
   2  -1  -9  169.08    4.00
   2  -1  -9  181.28    4.60
   2  -1  -9  173.48    4.60
   2  -1  -9  169.98    5.30
   2  -1  -9  175.48    4.60
   2   1  -9  170.18    5.10
   2   1  -9  173.28    4.70
   2   1  -9  170.68    5.20
   1  -1  -9   91.49    3.50
   1  -1  -9   87.99    3.10
  -1  -1   9   86.99    2.20
   1  -1  -9   86.69    2.60
  -1   1   9   91.19    2.70
   1   1  -9   88.99    3.20
   1   1  -9   88.99    2.20
   1   1  -9   95.19    3.20
   1   1  -9   86.99    3.40
   0  -1  -9  226.98    5.80
   0  -1  -9  222.58    5.80
   0  -1  -9  223.48    5.70
   0  -1  -9  221.98    4.90
   0   1   9  234.28    4.80
   0   1  -9  227.18    5.70
   0   1   9  225.78    4.70
   0   1  -9  225.78    5.90
   0   1  -9  229.38    5.80
  -1  -1  -9  114.59    3.90
  -1  -1  -9  113.99    3.80
  -1  -1  -9  117.29    3.80
   1  -1   9  118.09    2.70
  -1  -1  -9  117.19    3.80
   1   1   9  116.29    3.20
  -1   1  -9  114.29    4.10
  -1   1  -9  111.69    3.80
  -1   1  -9  112.89    3.70
  -2  -1  -9   10.50    1.60
  -2  -1  -9   11.90    0.90
  -2  -1  -9   14.00    1.60
   2  -1   9   13.30    1.40
  -2  -1  -9   11.90    1.60
  -2  -1  -9   12.00    0.90
  -2   1  -9   11.40    1.50
  -2   1  -9   11.70    1.60
  -2   1  -9   12.70    1.90
   2   1   9   14.30    1.50
  -3  -1  -9  129.49    3.90
  -3  -1  -9  129.39    4.40
   3  -1   9  122.59    4.40
  -3  -1  -9  127.69    4.60
  -3  -1  -9  131.99    4.40
   3   1   9  133.49    4.60
  -3   1  -9  132.09    3.50
  -3   1  -9  129.19    4.30
  -3   1  -9  128.09    4.60
  -3   1  -9  127.69    4.20
  -4  -1  -9    5.30    1.50
  -4  -1  -9    6.00    1.70
  -4  -1  -9   11.30    1.80
   4  -1   9    6.00    1.80
   4   1   9   11.60    2.10
  -4   1  -9    7.30    1.50
  -4   1  -9    8.70    1.80
  -5  -1  -9  115.69    4.40
  -5  -1  -9  117.29    4.50
   5  -1   9  127.49    5.70
  -5   1  -9  113.89    4.30
   5   1   9  114.99    5.50
  -5   1  -9  120.49    4.90
   6  -1   9   14.20    3.00
  -6  -1  -9   25.10    3.20
  -6  -1  -9   25.40    2.70
  -6   1  -9   19.90    2.80
   6   1   9   25.10    3.60
   6  -2  -9  196.48    7.50
   6   2  -9  197.88    7.20
   6   2  -9  198.38    8.00
   5  -2  -9   65.59    4.20
   5  -2  -9   63.49    4.10
   5   2  -9   66.89    3.80
   5   2  -9   69.69    4.60
   4  -2  -9  110.49    5.00
   4  -2  -9  100.99    2.90
   4  -2  -9  112.09    4.60
   4  -2  -9  111.09    4.10
   4  -2  -9  109.89    4.40
   4   2  -9  100.59    4.00
   4   2  -9  101.89    4.80
   3  -2  -9  201.68    5.90
   3  -2  -9  195.88    4.80
   3  -2  -9  195.68    6.30
   3  -2  -9  199.08    5.50
   3  -2  -9  195.58    5.20
   3   2  -9  195.48    6.30
   3   2  -9  200.08    4.90
   2  -2  -9    4.60    1.30
   2  -2  -9    5.80    1.10
   2  -2  -9    5.90    1.10
   2  -2  -9    7.10    1.30
   2   2  -9    6.30    1.10
   2   2  -9    5.20    1.50
   1  -2  -9    2.60    0.60
  -1  -2   9    2.50    0.70
   1  -2  -9    1.90    0.80
   1  -2  -9    0.90    1.10
   1  -2  -9    1.30    1.00
   1  -2  -9    2.30    0.60
   1   2  -9    1.20    0.90
   1   2  -9    2.70    1.10
   1   2  -9    2.00    1.30
   0  -2  -9  334.17    7.70
   0  -2  -9  341.47    7.30
   0  -2  -9  333.17    7.70
   0  -2  -9  328.77    7.90
   0   2  -9  321.17    8.00
   0   2  -9  331.07    7.80
   0   2  -9  329.67    7.50
   0   2   9  334.97    7.10
  -1  -2  -9    3.10    1.10
  -1  -2  -9    1.10    1.00
   1  -2   9    0.90    0.60
  -1  -2  -9    1.50    1.10
  -1  -2  -9    1.80    0.90
  -1  -2  -9    2.00    0.60
  -1  -2  -9    1.60    0.50
  -1   2  -9    0.90    1.20
   1   2   9    1.10    0.90
  -1   2  -9    0.60    1.10
  -1   2  -9   -0.20    1.10
  -2  -2  -9   42.50    2.40
  -2  -2  -9   37.50    2.60
  -2  -2  -9   36.70    1.90
  -2  -2  -9   39.90    1.90
   2  -2   9   38.00    2.10
  -2  -2  -9   40.90    2.60
  -2   2  -9   44.80    2.50
  -2   2  -9   35.10    2.50
  -2   2  -9   36.30    2.70
   2   2   9   42.00    2.50
  -3  -2  -9   47.70    2.90
  -3  -2  -9   51.99    3.10
   3  -2   9   48.20    2.90
  -3  -2  -9   50.49    2.70
  -3   2  -9   51.99    3.20
  -3   2  -9   48.90    3.50
   3   2   9   56.29    3.20
  -3   2  -9   48.60    2.10
  -3   2  -9   52.09    2.80
   4  -2   9  125.19    5.00
  -4  -2  -9  119.29    4.50
  -4  -2  -9  119.49    5.10
  -4  -2  -9  119.39    4.20
   4   2   9  117.79    5.10
  -4   2  -9  111.29    4.80
  -4   2  -9  116.89    4.20
   5  -2   9   30.50    3.40
  -5  -2  -9   26.60    3.10
  -5  -2  -9   32.60    2.60
  -5  -2  -9   28.50    2.60
  -5   2  -9   28.80    2.40
  -5   2  -9   30.30    3.10
   5   2   9   27.30    3.30
  -6  -2  -9    0.10    1.30
   6  -2   9    1.90    2.10
  -6  -2  -9   -1.00    1.30
   6   2   9   -1.30    2.00
  -6   2  -9   -2.10    1.50
   6  -3  -9   33.80    3.70
   6   3  -9   38.50    4.50
   6   3  -9   33.50    3.40
   5  -3  -9  114.39    5.20
   5  -3  -9  101.89    5.20
   5   3  -9  109.09    5.70
   5   3  -9  106.99    4.70
   4  -3  -9  455.45   10.20
   4  -3  -9  472.35   11.20
   4  -3  -9  459.45    9.60
   4  -3  -9  465.55   11.80
   4  -3  -9  465.15   11.60
   4   3  -9  461.65   10.50
   4   3  -9  452.55   12.00
   3  -3  -9  218.68    5.40
   3  -3  -9  221.98    6.80
   3  -3  -9  223.08    6.20
   3  -3  -9  218.98    6.60
   3   3  -9  222.28    5.50
   3   3  -9  217.38    6.90
   2  -3  -9   -0.10    1.00
   2  -3  -9    0.30    0.90
   2  -3  -9    0.40    0.90
   2  -3  -9    1.60    1.20
   2   3  -9    0.80    1.40
   2   3  -9   -1.00    0.70
   1  -3  -9   21.70    1.60
   1  -3  -9   22.90    2.10
   1  -3  -9   23.50    1.90
   1  -3  -9   20.20    1.80
   1  -3  -9   22.20    1.70
   1  -3  -9   24.80    1.90
   1   3  -9   28.90    2.50
   1   3  -9   23.30    1.70
   1   3  -9   25.00    1.50
   0  -3  -9   46.00    2.40
   0  -3  -9   41.00    2.50
   0  -3  -9   47.40    2.60
   0  -3  -9   45.10    1.90
   0  -3  -9   41.80    1.90
   0   3   9   41.00    2.40
   0   3  -9   42.80    1.90
   0   3  -9   43.20    2.90
   0   3  -9   45.20    1.70
   0   3  -9   46.30    2.40
  -1  -3  -9   46.80    2.10
  -1  -3  -9   47.40    2.10
  -1  -3  -9   46.60    2.60
  -1  -3  -9   49.80    2.60
   1  -3   9   46.10    2.00
  -1  -3  -9   51.09    2.80
  -1  -3  -9   47.90    2.50
   1   3   9   48.10    2.60
  -1   3  -9   47.00    2.70
  -1   3  -9   47.70    3.00
  -1   3  -9   48.70    2.70
  -2  -3  -9   37.70    2.40
  -2  -3  -9   40.50    2.80
  -2  -3  -9   36.00    2.10
   2  -3   9   42.20    2.30
  -2  -3  -9   35.40    2.60
  -2  -3  -9   43.90    2.30
  -2   3  -9   42.60    3.10
  -2   3  -9   37.50    2.50
   2   3   9   42.80    2.80
  -2   3  -9   35.70    2.80
  -3  -3  -9  435.36    9.90
   3  -3   9  452.35   10.20
  -3  -3  -9  436.86    9.80
  -3  -3  -9  428.86   10.20
  -3  -3  -9  430.56   10.70
  -3   3  -9  416.36   11.00
  -3   3  -9  430.96    9.90
  -3   3  -9  437.86    8.90
   3   3   9  434.26   10.60
  -3   3  -9  436.86   10.50
   4  -3   9    0.40    1.40
  -4  -3  -9    2.10    1.40
  -4  -3  -9   -0.20    1.10
  -4  -3  -9    3.70    1.70
  -4   3  -9    0.90    1.20
  -4   3  -9    0.90    1.20
   4   3   9    0.90    1.70
  -4   3  -9    2.10    1.60
  -5  -3  -9   15.60    2.30
  -5  -3  -9   16.30    2.90
  -5  -3  -9   15.80    2.00
   5  -3   9   15.10    2.70
   5   3   9   17.40    2.90
  -5   3  -9   12.20    2.30
  -6  -3  -9    0.40    1.50
  -6  -3  -9    6.10    2.50
   6  -3   9    6.10    2.40
   6   3   9    4.80    2.50
  -6   3  -9    4.40    2.10
   6  -4  -9    1.90    2.00
   6   4  -9    2.30    2.10
   6   4  -9    7.30    3.00
   5  -4  -9    3.20    1.90
   5  -4  -9    4.20    2.10
   5   4  -9    6.30    1.90
   5   4  -9    4.00    2.40
   4  -4  -9   26.00    2.90
   4  -4  -9   27.30    3.10
   4  -4  -9   26.20    2.80
   4   4  -9   25.00    2.30
   4   4  -9   27.00    3.40
   3  -4  -9  185.68    6.40
   3  -4  -9  188.58    5.00
   3  -4  -9  197.78    6.30
   3  -4  -9  186.28    6.00
   3   4  -9  195.18    6.80
   3   4  -9  184.38    5.10
   2  -4  -9    5.00    1.40
   2  -4  -9    7.10    1.50
   2  -4  -9    6.50    1.70
   2  -4  -9    6.70    1.30
   2   4  -9    5.10    1.70
   2   4  -9    5.70    1.10
   1  -4  -9  280.67    7.50
   1  -4  -9  278.67    6.80
   1  -4  -9  276.27    7.00
   1  -4  -9  275.57    7.30
   1  -4  -9  271.07    7.60
   1   4  -9  284.47    6.60
   1   4  -9  285.37    7.80
   1   4  -9  286.77    6.60
   1   4  -9  287.27    6.90
   0  -4  -9   62.99    3.30
   0  -4  -9   63.89    3.10
   0  -4  -9   64.79    2.70
   0  -4   9   66.09    2.60
   0  -4  -9   65.19    3.20
   0  -4  -9   61.69    3.90
   0   4  -9   61.79    2.50
   0   4  -9   62.29    3.50
   0   4  -9   60.59    2.70
   0   4  -9   66.79    2.80
  -1  -4  -9   -0.90    1.10
  -1  -4  -9    0.50    1.20
   1  -4   9   -0.60    0.80
  -1  -4  -9    0.10    0.90
  -1  -4  -9    1.60    1.10
  -1   4  -9   -0.30    0.80
   1   4   9   -1.10    1.10
  -1   4  -9    0.40    1.30
  -1   4  -9    0.90    1.30
   2  -4   9   13.60    1.70
  -2  -4  -9   12.10    1.70
  -2  -4  -9   14.20    2.10
  -2  -4  -9   12.50    2.00
   2   4   9   11.30    2.00
  -2   4  -9   14.20    2.10
  -2   4  -9   13.10    2.30
  -3  -4  -9   53.59    3.10
  -3  -4  -9   47.90    3.60
   3  -4   9   49.80    3.30
  -3  -4  -9   55.39    2.80
  -3  -4  -9   50.49    3.30
  -3   4  -9   50.69    3.40
  -3   4  -9   49.99    3.70
   3   4   9   50.69    3.60
   4  -4   9   -1.40    1.40
  -4  -4  -9    0.90    1.50
  -4  -4  -9    0.40    1.50
  -4  -4  -9    1.00    1.20
   4   4   9   -1.20    1.70
  -4   4  -9    1.70    1.70
  -5  -4  -9    0.50    1.30
  -5  -4  -9    1.30    2.00
  -5  -4  -9   -0.40    1.40
   5  -4   9   -0.90    1.70
   5   4   9   -0.10    2.00
  -5   4  -9   -0.10    1.80
   6  -4   9   28.50    3.80
  -6  -4  -9   22.30    3.60
  -6  -4  -9   23.20    2.80
   6   4   9   29.40    4.00
  -6   4  -9   22.00    3.10
   6  -5  -9   19.30    3.30
   6   5  -9   15.80    2.80
   6   5  -9   25.20    4.20
   5  -5  -9    4.40    2.00
   5  -5  -9    6.90    2.20
   5   5  -9    8.50    2.80
   5   5  -9    5.50    1.90
   4  -5  -9   10.10    2.30
   4  -5  -9    8.00    2.00
   4  -5  -9    9.40    2.30
   4   5  -9    8.20    2.50
   4   5  -9    9.20    1.80
   3  -5  -9    3.50    1.70
   3  -5  -9    0.00    1.10
   3  -5  -9    3.10    1.20
   3  -5  -9    0.20    1.50
   3   5  -9   -0.90    1.80
   2  -5  -9  194.08    5.70
   2  -5  -9  215.58    6.70
   2  -5  -9  195.08    6.70
   2  -5  -9  209.08    6.30
   2  -5  -9  219.98    6.80
   2   5  -9  201.48    6.00
   2   5  -9  204.58    5.00
   2   5  -9  208.18    6.40
   2   5  -9  210.78    6.90
   1  -5  -9  166.88    5.80
   1  -5  -9  164.98    5.60
   1  -5  -9  171.98    5.30
   1  -5  -9  180.08    5.90
   1  -5  -9  165.58    5.30
   1   5  -9  174.88    5.40
   1   5  -9  174.88    4.80
   1   5  -9  171.18    5.00
   1   5  -9  165.98    5.90
   0  -5  -9   26.70    2.50
   0  -5  -9   19.90    2.30
   0  -5  -9   19.80    2.00
   0  -5   9   19.30    1.90
   0  -5  -9   16.40    2.10
   0   5  -9   17.30    2.30
   0   5  -9   20.90    2.00
   0   5  -9   19.80    1.80
   0   5  -9   20.30    1.90
  -1  -5  -9  170.88    5.30
  -1  -5  -9  178.28    5.80
  -1  -5  -9  162.18    5.80
   1  -5   9  182.18    5.30
  -1  -5  -9  184.08    6.10
   1   5   9  169.08    5.80
  -1   5  -9  179.48    5.50
  -1   5  -9  174.48    5.10
  -1   5  -9  176.58    6.10
  -2  -5  -9    1.70    1.40
  -2  -5  -9    2.70    1.40
   2  -5   9    1.90    1.20
  -2  -5  -9    1.50    1.40
  -2   5  -9    3.60    1.90
   2   5   9    1.50    1.60
  -2   5  -9    1.70    1.50
  -3  -5  -9   15.80    2.30
  -3  -5  -9   16.10    2.60
  -3  -5  -9   17.20    2.30
   3  -5   9   13.80    2.10
  -3   5  -9   14.90    2.50
  -3   5  -9   14.00    2.30
   3   5   9   16.90    2.60
  -4  -5  -9   10.30    2.50
  -4  -5  -9    8.10    2.00
  -4  -5  -9   10.10    2.20
   4  -5   9   12.30    2.40
   4   5   9    9.90    2.40
  -4   5  -9    9.10    2.20
  -5  -5  -9   13.30    2.40
   5  -5   9   13.20    2.80
  -5  -5  -9   10.40    2.60
  -5   5  -9   12.20    2.60
   5   5   9    7.10    2.70
   6  -5   9   14.50    3.20
  -6  -5  -9   11.70    2.40
  -6  -5  -9    9.50    3.00
  -6   5  -9    7.00    2.50
   6   5   9    9.20    3.20
   5  -6  -9   22.60    3.30
   5  -6  -9   21.70    3.20
   5   6  -9   27.20    3.00
   5   6  -9   18.80    3.70
   4  -6  -9    1.10    1.70
   4  -6  -9    2.00    1.80
   4   6  -9   -1.40    2.10
   3  -6  -9    4.60    1.70
   3  -6  -9    5.10    1.60
   3  -6  -9    3.80    1.30
   3  -6  -9    1.80    1.70
   3   6  -9    4.10    2.30
   3   6  -9    3.00    1.70
   2  -6  -9  157.58    5.80
   2  -6  -9  158.28    5.90
   2  -6  -9  146.09    5.60
   2  -6  -9  148.89    4.90
   2   6  -9  149.09    6.10
   2   6  -9  149.99    4.10
   2   6  -9  145.29    5.70
   2   6  -9  150.08    5.30
   1  -6  -9 1525.15   30.10
   1  -6  -9 1526.65   30.00
   1  -6  -9 1507.55   29.10
   1  -6  -9 1554.74   29.40
   1  -6  -9 1533.35   30.40
   1   6  -9 1553.54   28.20
   1   6  -9 1500.55   29.00
   1   6  -9 1504.15   29.60
   1   6  -9 1523.45   30.30
   0  -6  -9   37.40    3.10
   0  -6  -9   40.00    3.20
   0  -6   9   38.10    2.80
   0  -6  -9   39.00    3.00
   0  -6  -9   35.40    3.10
   0   6  -9   41.90    3.00
   0   6  -9   45.90    3.80
   0   6  -9   43.10    2.70
   0   6  -9   42.20    2.70
  -1  -6  -9    0.50    1.40
   1  -6   9    0.80    1.10
  -1  -6  -9    1.10    1.40
  -1  -6  -9    0.80    1.50
  -1  -6  -9    0.50    1.30
  -1   6  -9   -0.60    1.60
   1   6   9   -1.60    1.50
  -1   6  -9   -0.70    1.30
  -1   6  -9    0.80    1.10
  -2  -6  -9   33.60    3.10
   2  -6   9   31.80    2.90
  -2  -6  -9   30.30    2.80
  -2  -6  -9   33.40    3.40
  -2   6  -9   35.00    3.40
  -2   6  -9   32.40    3.00
   2   6   9   34.80    3.50
  -2   6  -9   34.90    2.80
  -3  -6  -9    5.00    1.80
  -3  -6  -9    3.90    1.80
   3  -6   9    1.50    1.70
  -3  -6  -9    2.70    1.70
  -3   6  -9    2.70    2.00
   3   6   9    4.10    2.00
  -3   6  -9    1.80    1.70
  -4  -6  -9    6.60    2.00
  -4  -6  -9    9.10    2.40
   4  -6   9    3.70    2.00
  -4  -6  -9    4.70    2.00
   4   6   9    5.30    2.40
  -4   6  -9    8.90    2.30
  -5  -6  -9   29.90    3.40
   5  -6   9   26.40    3.60
  -5  -6  -9   32.40    4.00
  -5  -6  -9   25.00    3.30
   5   6   9   31.30    4.00
  -5   6  -9   27.20    3.60
   5  -7  -9   18.90    3.20
   5  -7  -9   22.10    3.40
   5   7  -9   17.90    3.50
   4  -7  -9   49.40    4.20
   4  -7  -9   48.90    4.20
   4   7  -9   57.69    4.60
   3  -7  -9    3.30    1.70
   3  -7  -9    3.80    1.40
   3  -7  -9    1.40    1.80
   3   7  -9    2.00    1.60
   3   7  -9    3.60    2.30
   3   7  -9    4.40    1.90
   2  -7  -9    0.50    1.70
   2  -7  -9    1.20    1.30
   2  -7  -9    0.10    1.20
   2  -7  -9   -2.10    1.40
   2   7  -9    1.30    1.70
   2   7  -9    2.40    1.30
   2   7  -9    0.10    1.40
   1  -7  -9   69.29    4.10
   1  -7  -9   74.59    3.90
   1  -7  -9   76.69    4.20
  -1  -7   9   71.39    4.00
   1   7  -9   74.09    4.20
   1   7  -9   77.39    4.60
   1   7  -9   76.89    3.90
   1   7  -9   78.79    3.30
   0  -7   9    9.20    1.90
   0  -7  -9    2.80    1.70
   0  -7  -9    7.20    2.00
   0   7  -9    6.10    2.10
   0   7  -9    9.40    1.80
   0   7  -9    6.60    1.90
   0   7  -9    5.70    1.60
   1  -7   9  112.59    4.80
  -1  -7  -9  111.19    5.00
  -1  -7  -9  106.39    5.10
  -1   7  -9  107.99    4.60
  -1   7  -9  107.59    5.30
  -1   7  -9  119.29    4.70
   2  -7   9    1.70    1.60
  -2  -7  -9   -1.00    1.60
  -2  -7  -9    2.20    1.70
  -2  -7  -9    0.50    1.60
  -2   7  -9    1.70    2.00
  -2   7  -9    0.60    1.30
  -2   7  -9   -1.70    1.50
   2   7   9    0.00    1.80
   3  -7   9    0.70    1.60
  -3  -7  -9   -1.60    1.50
  -3  -7  -9   -0.40    1.80
  -3  -7  -9   -0.90    1.60
  -3   7  -9   -1.90    1.80
   3   7   9    0.80    2.00
  -3   7  -9    0.40    1.70
  -4  -7  -9   26.50    3.30
  -4  -7  -9   31.70    3.80
   4  -7   9   27.20    3.40
  -4  -7  -9   25.90    3.30
  -4   7  -9   32.90    4.10
  -4   7  -9   28.50    3.60
   4   7   9   19.30    3.30
  -5  -7  -9    2.40    2.40
   5  -7   9    3.00    2.30
  -5  -7  -9    1.60    2.00
  -5  -7  -9    2.30    2.10
  -5   7  -9   -0.50    2.10
   5   7   9    4.20    2.60
   4  -8  -9    6.90    2.30
   4  -8  -9    3.40    2.30
   4   8  -9    4.90    2.80
   3  -8  -9   17.70    2.30
   3  -8  -9   11.40    2.40
   3  -8  -9   13.80    2.70
   3   8  -9   12.10    3.00
   2  -8  -9    0.90    1.60
  -2  -8   9    1.30    1.60
   2  -8  -9   -0.10    1.40
   2  -8  -9   -0.10    1.70
   2   8  -9    1.80    2.00
   2   8  -9   -1.30    1.50
   2   8  -9    0.60    1.40
   1  -8  -9   19.40    2.70
  -1  -8   9   31.80    3.30
   1  -8  -9   23.70    3.00
   1   8  -9   27.90    2.40
   1   8  -9   27.20    3.00
   1   8  -9   27.30    3.00
   1   8  -9   20.10    3.20
   0  -8  -9   37.40    3.50
   0  -8   9   37.50    3.40
   0  -8  -9   49.90    3.90
   0   8  -9   44.30    3.40
   0   8  -9   42.10    4.10
   0   8  -9   46.40    3.70
   0   8  -9   39.40    3.00
  -1  -8  -9   11.40    2.40
   1  -8   9   11.60    2.30
  -1  -8  -9    9.80    2.30
  -1   8  -9   12.80    2.30
  -1   8  -9   11.20    2.20
  -1   8  -9    9.40    2.60
  -2  -8  -9    3.50    2.10
  -2  -8  -9    2.50    1.90
   2  -8   9    2.30    1.70
  -2   8  -9    4.80    1.90
  -2   8  -9    2.90    2.20
   2   8   9    2.80    2.20
  -2   8  -9    1.30    1.70
   3  -8   9   13.00    2.60
  -3  -8  -9    8.40    2.40
  -3  -8  -9   16.30    2.90
  -3  -8  -9   11.40    2.50
   3   8   9    9.80    2.70
  -3   8  -9   11.90    2.70
  -3   8  -9    9.80    2.70
  -4  -8  -9    1.20    2.00
   4  -8   9    2.90    2.20
  -4  -8  -9    0.60    2.20
  -4  -8  -9    3.20    2.10
  -4   8  -9    2.90    2.50
   4   8   9    1.10    2.50
  -4   8  -9    6.20    2.50
   3  -9  -9   14.70    2.70
   3  -9  -9   19.60    2.60
   3  -9  -9   21.00    3.40
   3   9  -9   19.20    3.40
   2  -9  -9    4.20    2.10
   2  -9  -9    2.90    1.80
   2  -9  -9    3.80    2.20
  -2  -9   9   -0.40    1.80
   2   9  -9    5.10    2.50
  -1  -9   9   16.90    2.80
   1  -9  -9   11.80    2.60
   1  -9  -9   16.20    2.80
   1   9  -9   17.90    3.20
   0  -9  -9    0.70    1.80
   0  -9   9    1.70    1.90
   0  -9  -9   -1.10    1.60
   0   9  -9    2.10    1.70
   0   9  -9    1.90    2.10
   0   9  -9    2.10    2.00
   0   9  -9    0.30    1.50
   1  -9   9   51.29    4.20
  -1  -9  -9   47.40    4.20
  -1  -9  -9   48.90    4.30
  -1   9  -9   44.80    3.70
  -1   9  -9   50.19    6.20
  -1   9  -9   44.70    4.20
  -2  -9  -9   33.80    3.70
   2  -9   9   37.20    3.80
  -2  -9  -9   41.10    4.20
  -2   9  -9   42.30    3.80
  -2   9  -9   41.00    4.20
  -3  -9  -9   29.60    3.70
  -3  -9  -9   36.70    4.30
  -3  -9  -9   36.10    4.00
   3  -9   9   28.20    3.60
  -3   9  -9   33.90    3.80
  -3   9  -9   35.50    4.10
   3   9   9   23.50    3.80
  -1 -10   9   -1.20    1.80
   1 -10  -9   -2.60    1.70
   1 -10  -9    0.80    2.00
   1  10  -9   -4.90    1.90
   0 -10   9    4.80    2.10
   0 -10  -9    6.80    2.20
   0 -10  -9    4.30    2.20
   0  10  -9    5.40    1.90
   0  10  -9    8.30    2.60
  -1 -10  -9   40.30    4.20
  -1 -10  -9   38.70    4.10
   1 -10   9   43.30    4.20
  -1  10  -9   29.80    3.80
  -1  10  -9   37.30    3.50
   6   0 -10   49.99    3.90
   6   0 -10   52.09    4.10
   6   0 -10   48.40    4.40
   5   0 -10    1.20    1.50
   5   0 -10    0.80    1.40
   5   0 -10   -0.20    1.20
   4   0 -10    2.90    1.50
   4   0 -10    0.80    1.20
   4   0 -10    0.80    1.20
   3   0 -10   -0.60    0.90
   3   0 -10   -0.60    0.80
   3   0 -10    1.20    0.80
   3   0 -10   -0.60    1.20
   3   0 -10   -0.60    1.20
   2   0 -10  111.79    3.60
   2   0 -10  116.19    3.40
   2   0 -10  118.49    4.30
   2   0 -10  113.29    3.90
   1   0 -10   -2.00    0.90
   1   0 -10    0.40    1.10
   1   0 -10   -1.10    0.90
   1   0 -10    0.00    0.50
   1   0 -10   -1.10    1.00
  -1   0  10   -0.90    0.50
   0   0 -10  174.08    4.90
   0   0 -10  171.38    4.90
   0   0 -10  175.78    4.80
   0   0 -10  168.68    4.90
   1   0  10   -0.70    0.50
  -1   0 -10   -0.60    0.80
  -1   0 -10   -0.60    1.10
  -1   0 -10    0.40    1.00
  -1   0 -10   -0.40    0.90
  -2   0 -10   12.20    1.60
   2   0  10   11.60    1.30
  -2   0 -10    9.60    1.50
  -2   0 -10   11.00    1.80
  -2   0 -10   14.00    1.80
  -3   0 -10   -1.10    1.10
   3   0  10    0.30    1.10
  -3   0 -10    0.00    0.60
  -3   0 -10   -1.80    1.00
  -3   0 -10    0.20    1.20
  -4   0 -10   33.90    3.00
  -4   0 -10   29.90    2.60
  -4   0 -10   29.80    2.70
   4   0  10   28.10    2.80
  -5   0 -10   -0.50    1.20
  -5   0 -10   -3.40    1.30
  -5   0 -10    1.80    1.50
   5   0  10   -2.40    1.60
   6   0  10   12.70    3.00
  -6   0 -10   12.80    2.20
   6  -1 -10    0.20    1.70
   6  -1 -10    1.60    1.80
   6   1 -10    1.00    2.10
   6   1 -10   -2.80    1.30
   6   1 -10    0.30    1.70
   5  -1 -10   19.40    2.70
   5  -1 -10   20.10    2.70
   5  -1 -10   18.20    2.40
   5   1 -10   20.00    2.40
   5   1 -10   20.00    2.90
   4  -1 -10   99.59    4.10
   4  -1 -10  102.49    4.40
   4  -1 -10   91.09    3.80
   4  -1 -10   85.39    4.60
   4   1 -10   92.29    4.50
   4   1 -10   93.19    3.60
   3  -1 -10   10.00    1.50
   3  -1 -10    9.50    1.90
   3  -1 -10   11.00    1.30
   3  -1 -10   10.00    1.60
   3  -1 -10   10.30    1.30
   3   1 -10    9.10    1.10
   3   1 -10    6.70    1.70
   3   1 -10   10.20    1.90
   2  -1 -10   16.30    1.60
   2  -1 -10   14.60    1.40
   2  -1 -10   13.90    0.90
   2  -1 -10   15.70    1.60
   2  -1 -10   15.70    2.10
   2  -1 -10   14.80    0.90
   2   1 -10   16.80    2.00
   2   1 -10   14.10    1.90
   2   1 -10   13.00    1.30
   2   1 -10   18.40    1.80
  -1  -1  10   86.39    2.20
   1  -1 -10   90.99    3.30
   1  -1 -10   87.39    2.60
   1  -1 -10   82.09    3.40
   1  -1 -10   92.89    3.10
  -1   1  10   85.39    2.60
   1   1 -10   90.99    3.20
   1   1 -10   86.09    3.30
   1   1 -10   88.59    3.30
   1   1 -10   90.89    3.50
   0  -1 -10    4.10    1.20
   0  -1 -10    4.30    1.20
   0  -1 -10    3.70    1.20
   0  -1 -10    4.80    0.80
   0  -1 -10    5.20    1.30
   0   1 -10    5.00    1.40
   0   1  10    5.20    0.70
   0   1 -10    2.00    1.20
   0   1 -10    3.20    1.20
   0   1  10    6.10    0.80
  -1  -1 -10    1.00    1.10
  -1  -1 -10   -0.90    0.90
   1  -1  10    0.10    0.50
  -1  -1 -10   -0.90    1.00
  -1  -1 -10    0.90    1.00
  -1   1 -10    1.20    1.10
  -1   1 -10    0.30    1.20
  -1   1 -10   -0.10    1.00
   1   1  10    0.10    0.70
  -2  -1 -10   18.90    2.00
  -2  -1 -10   23.90    2.30
   2  -1  10   24.50    1.80
  -2  -1 -10   23.30    2.10
  -2   1 -10   24.60    2.60
  -2   1 -10   19.10    2.10
  -2   1 -10   20.20    2.00
   2   1  10   21.00    1.80
  -3  -1 -10  127.29    3.60
  -3  -1 -10  125.29    4.40
   3  -1  10  127.69    4.40
  -3  -1 -10  125.59    4.60
  -3  -1 -10  133.39    4.70
  -3   1 -10  131.59    4.30
  -3   1 -10  127.09    4.50
  -3   1 -10  126.99    4.60
  -3   1 -10  122.59    3.10
   3   1  10  121.59    4.50
  -4  -1 -10  140.79    4.90
  -4  -1 -10  143.99    5.50
  -4  -1 -10  137.39    4.90
   4  -1  10  142.99    5.40
   4   1  10  145.19    5.60
  -4   1 -10  139.09    4.80
  -4   1 -10  143.19    5.20
  -4   1 -10  148.69    5.00
  -5  -1 -10    2.60    1.50
  -5  -1 -10    2.60    1.50
   5  -1  10    5.00    2.00
  -5  -1 -10    4.50    1.90
  -5   1 -10    1.80    1.40
  -5   1 -10    0.00    1.60
  -5   1 -10    3.90    1.70
   5   1  10    3.90    2.10
  -6  -1 -10   37.30    3.90
   6  -1  10   38.80    4.10
  -6  -1 -10   37.60    3.30
  -6  -1 -10   41.70    3.00
  -6   1 -10   32.10    3.30
   6   1  10   32.20    4.00
   6  -2 -10   22.40    3.00
   6  -2 -10   20.80    2.90
   6   2 -10   21.40    3.50
   6   2 -10   23.80    2.90
   5  -2 -10    1.00    1.60
   5  -2 -10    0.70    1.50
   5  -2 -10    3.10    1.60
   5   2 -10    2.10    2.00
   5   2 -10    2.20    1.50
   4  -2 -10  102.89    4.60
   4  -2 -10  108.79    4.40
   4  -2 -10   97.69    4.00
   4  -2 -10   96.89    4.70
   4  -2 -10  106.59    3.10
   4   2 -10  109.69    3.90
   4   2 -10  109.79    5.10
   3  -2 -10    1.20    0.90
   3  -2 -10    0.90    1.10
   3  -2 -10    1.30    1.00
   3  -2 -10    2.80    1.60
   3  -2 -10    2.20    1.00
   3   2 -10    1.10    1.50
   3   2 -10    0.20    0.70
   2  -2 -10   91.59    2.80
   2  -2 -10   93.39    2.80
   2  -2 -10   90.89    3.20
   2  -2 -10   90.89    4.00
   2  -2 -10   92.49    3.40
   2   2 -10   95.69    4.00
   2   2 -10   86.69    3.10
   2   2 -10   95.89    3.70
  -1  -2  10    8.50    0.90
   1  -2 -10    6.50    1.50
   1  -2 -10    6.40    1.20
   1  -2 -10    6.10    1.00
   1   2 -10    8.20    0.80
   1   2 -10    4.30    1.20
   1   2 -10    6.50    1.40
   1   2 -10    7.20    1.50
   0  -2 -10   58.29    2.90
   0  -2 -10   59.09    2.40
   0  -2 -10   53.99    2.80
   0  -2 -10   54.29    2.80
   0   2  10   55.59    2.30
   0   2 -10   60.09    2.80
   0   2 -10   54.89    3.00
   0   2 -10   56.69    2.90
  -1  -2 -10   23.20    2.10
  -1  -2 -10   24.00    1.80
   1  -2  10   23.00    1.30
  -1  -2 -10   26.00    2.30
  -1  -2 -10   22.60    2.00
   1   2  10   24.00    1.80
  -1   2 -10   23.50    2.20
  -1   2 -10   25.20    2.20
  -1   2 -10   24.10    2.30
  -2  -2 -10    4.60    0.80
  -2  -2 -10    5.20    0.90
  -2  -2 -10    4.40    1.40
  -2  -2 -10    4.50    1.30
  -2  -2 -10    4.60    1.40
   2  -2  10    6.20    1.10
  -2   2 -10    4.10    1.60
  -2   2 -10    3.20    1.30
  -2   2 -10    3.40    1.30
   2   2  10    3.40    1.20
  -3  -2 -10    1.80    1.30
  -3  -2 -10    2.10    1.40
  -3  -2 -10    0.30    1.00
  -3  -2 -10    3.80    1.30
  -3  -2 -10    2.40    1.00
   3  -2  10    0.60    1.20
  -3   2 -10    2.80    0.70
  -3   2 -10    3.40    1.10
  -3   2 -10    3.90    1.60
   3   2  10    1.60    1.40
  -3   2 -10    4.20    1.40
  -3   2 -10    1.60    1.70
  -4  -2 -10  110.49    4.20
  -4  -2 -10  111.09    4.40
   4  -2  10  112.69    4.80
  -4  -2 -10  108.29    4.90
  -4   2 -10  104.89    4.70
   4   2  10   99.69    4.80
  -4   2 -10  103.69    4.10
  -4   2 -10  106.89    4.00
   5  -2  10   16.50    2.70
  -5  -2 -10   23.40    2.60
  -5  -2 -10   21.50    2.30
  -5  -2 -10   18.30    2.80
  -5   2 -10   23.90    2.50
   5   2  10   23.50    3.20
  -5   2 -10   18.60    2.70
  -5   2 -10   21.80    2.30
   6  -2  10   16.40    3.20
  -6  -2 -10   25.50    3.50
  -6  -2 -10   20.90    2.60
  -6  -2 -10   23.90    2.60
  -6   2 -10   18.10    2.80
   6   2  10   24.90    3.70
   6  -3 -10  111.49    5.60
   6   3 -10   90.09    4.90
   6   3 -10   97.39    6.10
   5  -3 -10   12.20    2.70
   5  -3 -10    8.30    2.00
   5  -3 -10    8.70    2.10
   5   3 -10    9.00    2.70
   5   3 -10    8.60    1.80
   4  -3 -10   45.50    2.90
   4  -3 -10   42.00    3.20
   4  -3 -10   45.20    2.50
   4  -3 -10   46.10    4.00
   4  -3 -10   47.00    3.20
   4   3 -10   37.60    3.50
   4   3 -10   41.80    2.60
   3  -3 -10  403.96   10.50
   3  -3 -10  400.06    9.30
   3  -3 -10  404.06    8.70
   3  -3 -10  403.76    9.90
   3   3 -10  411.26    8.30
   3   3 -10  391.96   10.40
   2  -3 -10   43.40    2.60
   2  -3 -10   45.70    2.40
   2  -3 -10   43.90    2.20
   2  -3 -10   45.20    2.40
   2  -3 -10   43.90    3.10
   2   3 -10   46.40    2.30
   2   3 -10   42.80    3.10
   1  -3 -10   21.00    1.50
   1  -3 -10   18.40    1.90
   1  -3 -10   20.20    2.20
   1  -3 -10   21.20    1.90
   1  -3 -10   17.70    1.40
   1  -3 -10   20.90    1.80
   1   3 -10   19.90    1.30
   1   3 -10   21.90    1.80
   1   3 -10   18.10    2.10
   0  -3 -10   16.20    2.00
   0  -3 -10   11.60    1.60
   0  -3 -10   18.00    1.30
   0  -3 -10   16.00    1.30
   0  -3 -10   16.80    1.70
   0   3 -10   18.00    1.10
   0   3 -10   17.00    1.80
   0   3  10   19.50    1.80
   0   3 -10   13.20    2.00
   0   3 -10   15.60    1.30
   1  -3  10  112.99    3.30
  -1  -3 -10  114.99    3.20
  -1  -3 -10  117.09    4.50
  -1  -3 -10  117.89    4.10
  -1  -3 -10  113.09    4.00
  -1  -3 -10  119.49    4.30
  -1  -3 -10  118.19    3.20
  -1   3 -10  119.39    4.20
  -1   3 -10  117.29    4.60
   1   3  10  115.99    4.00
  -1   3 -10  120.99    4.30
  -2  -3 -10    1.50    1.30
  -2  -3 -10    1.30    1.30
  -2  -3 -10    2.70    1.20
  -2  -3 -10    2.00    0.90
  -2  -3 -10    2.90    0.90
   2  -3  10    2.50    1.00
  -2   3 -10    2.40    1.70
  -2   3 -10    2.30    1.50
   2   3  10    2.10    1.30
  -2   3 -10    0.70    1.20
  -3  -3 -10    5.70    1.80
  -3  -3 -10    6.80    1.50
  -3  -3 -10    4.10    1.50
  -3  -3 -10    5.90    1.30
   3  -3  10    7.60    1.60
  -3   3 -10    6.20    1.90
   3   3  10    4.00    1.60
  -3   3 -10    7.60    1.70
  -3   3 -10    5.30    1.80
   4  -3  10  199.18    6.70
  -4  -3 -10  187.68    5.80
  -4  -3 -10  199.98    6.30
  -4  -3 -10  188.48    6.80
   4   3  10  197.28    6.90
  -4   3 -10  203.78    6.80
  -4   3 -10  191.08    5.90
  -5  -3 -10   57.29    4.40
  -5  -3 -10   58.69    3.30
   5  -3  10   60.69    4.40
  -5  -3 -10   54.29    3.60
  -5   3 -10   58.29    4.10
   5   3  10   59.89    4.60
  -6  -3 -10    2.90    1.70
  -6  -3 -10    4.50    2.40
   6  -3  10    6.70    2.40
  -6   3 -10    2.50    2.00
   6   3  10    0.70    2.20
   6  -4 -10   -2.90    1.70
   6   4 -10   -0.70    1.80
   6   4 -10    3.00    2.50
   5  -4 -10   35.70    4.30
   5  -4 -10   41.20    3.60
   5  -4 -10   40.20    3.90
   5   4 -10   36.70    4.10
   5   4 -10   40.30    3.20
   4  -4 -10   54.29    4.00
   4  -4 -10   57.09    3.80
   4  -4 -10   50.59    3.50
   4   4 -10   52.39    2.90
   4   4 -10   55.99    4.30
   3  -4 -10   13.00    2.00
   3  -4 -10   11.30    2.10
   3  -4 -10   15.60    2.00
   3  -4 -10   15.60    1.70
   3   4 -10    9.30    2.20
   2  -4 -10   55.19    2.90
   2  -4 -10   51.69    2.70
   2  -4 -10   58.69    3.20
   2  -4 -10   53.39    3.40
   2   4 -10   58.09    3.50
   2   4 -10   52.09    2.40
   1  -4 -10   39.30    2.50
   1  -4 -10   41.40    2.70
   1  -4 -10   39.80    2.90
   1  -4 -10   42.00    2.40
   1  -4 -10   37.80    2.60
   1  -4 -10   40.60    3.70
   1   4 -10   40.10    2.30
   1   4 -10   38.00    2.00
   1   4 -10   45.00    3.30
   1   4 -10   39.70    2.30
   0  -4 -10   49.70    2.40
   0  -4  10   51.49    2.30
   0  -4 -10   46.90    2.90
   0  -4 -10   47.00    2.90
   0  -4 -10   53.69    3.00
   0  -4 -10   48.70    2.30
   0   4 -10   50.89    3.40
   0   4 -10   47.00    2.10
   0   4 -10   51.19    2.40
   0   4 -10   49.70    2.70
  -1  -4 -10   82.39    3.70
  -1  -4 -10   86.39    3.10
  -1  -4 -10   80.19    3.10
   1  -4  10   82.29    3.00
  -1  -4 -10   82.79    3.90
  -1  -4 -10   83.39    3.80
   1   4  10   73.99    3.60
  -1   4 -10   78.99    4.10
  -1   4 -10   75.89    3.50
  -1   4 -10   75.59    2.80
  -2  -4 -10  357.46    9.50
  -2  -4 -10  355.16    9.10
   2  -4  10  353.96    8.30
  -2  -4 -10  344.97    8.20
   2   4  10  338.37    9.00
  -2   4 -10  349.67    9.00
  -2   4 -10  361.96    9.70
  -3  -4 -10   34.50    3.40
   3  -4  10   29.60    2.70
  -3  -4 -10   34.90    2.50
  -3  -4 -10   29.40    2.80
  -3  -4 -10   34.10    2.70
  -3   4 -10   32.10    3.40
   3   4  10   36.00    3.30
  -3   4 -10   28.10    2.80
  -4  -4 -10   85.69    4.60
  -4  -4 -10   75.89    3.50
  -4  -4 -10   75.59    4.10
   4  -4  10   76.59    4.30
  -4  -4 -10   70.79    3.90
  -4   4 -10   74.79    4.40
   4   4  10   76.79    4.80
   5  -4  10    0.80    1.90
  -5  -4 -10    0.20    2.00
  -5  -4 -10    4.80    1.80
  -5  -4 -10    2.40    1.40
   5   4  10    7.10    2.50
  -5   4 -10    2.30    1.90
   6  -4  10   12.70    2.90
  -6  -4 -10   19.70    3.50
  -6  -4 -10   17.40    2.60
   6   4  10   16.40    3.40
  -6   4 -10   20.10    3.20
   6  -5 -10   17.40    3.00
   6   5 -10   15.00    2.80
   6   5 -10    9.20    3.10
   5  -5 -10   67.19    4.50
   5  -5 -10   65.19    4.80
   5   5 -10   76.69    4.10
   5   5 -10   72.59    5.50
   4  -5 -10  159.58    6.50
   4  -5 -10  163.08    6.70
   4  -5 -10  161.98    6.10
   4   5 -10  169.28    5.30
   4   5 -10  162.58    7.10
   3  -5 -10   -0.50    1.50
   3  -5 -10   -0.60    0.90
   3  -5 -10    0.50    1.20
   3  -5 -10    0.20    1.40
   3   5 -10    3.30    2.10
   2  -5 -10  112.99    5.00
   2  -5 -10  117.99    5.10
   2  -5 -10  122.59    4.60
   2  -5 -10  125.59    4.40
   2  -5 -10  128.69    5.00
   2   5 -10  116.89    4.30
   2   5 -10  124.89    3.70
   2   5 -10  122.69    5.40
   2   5 -10  124.09    4.80
   1  -5 -10    0.50    1.40
   1  -5 -10    0.50    1.20
   1  -5 -10    0.80    1.10
   1  -5 -10    2.40    1.20
   1  -5 -10    3.30    1.30
   1   5 -10    1.20    1.00
   1   5 -10    0.40    1.10
   1   5 -10   -1.60    1.50
   1   5 -10    1.90    1.10
   0  -5 -10   59.89    3.00
   0  -5 -10   62.29    3.40
   0  -5 -10   52.29    3.30
   0  -5 -10   59.79    3.50
   0  -5  10   60.89    2.90
   0   5 -10   60.29    3.00
   0   5 -10   54.79    3.50
   0   5 -10   58.49    2.70
   0   5 -10   66.39    3.00
  -1  -5 -10   45.70    2.80
  -1  -5 -10   48.20    3.20
   1  -5  10   41.80    2.60
  -1  -5 -10   45.20    3.30
  -1  -5 -10   44.20    3.10
  -1   5 -10   46.20    2.60
  -1   5 -10   43.00    3.50
  -1   5 -10   49.70    3.10
   1   5  10   46.40    3.30
  -2  -5 -10  515.85   11.40
  -2  -5 -10  512.95   12.00
   2  -5  10  489.25   11.30
  -2  -5 -10  493.45   12.40
  -2   5 -10  498.85   12.60
  -2   5 -10  507.15   11.90
   2   5  10  493.65   12.10
  -3  -5 -10  204.98    6.90
  -3  -5 -10  201.48    6.40
   3  -5  10  209.48    6.60
  -3  -5 -10  201.98    7.10
  -3   5 -10  198.28    7.30
  -3   5 -10  203.68    6.90
   3   5  10  208.98    7.20
  -4  -5 -10  103.59    5.00
   4  -5  10  107.99    5.20
  -4  -5 -10  100.09    5.50
  -4  -5 -10  104.29    4.80
   4   5  10  100.49    5.60
  -4   5 -10  109.69    5.20
  -5  -5 -10    5.60    2.10
  -5  -5 -10    8.70    2.20
  -5  -5 -10    8.80    2.70
   5  -5  10    9.60    2.40
   5   5  10    5.50    2.50
  -5   5 -10    8.10    2.30
   5  -6 -10    3.70    2.30
   5  -6 -10    1.40    1.80
   5   6 -10   -3.20    1.40
   5   6 -10   -0.40    2.50
   4  -6 -10    7.00    2.20
   4  -6 -10    2.50    2.00
   4   6 -10    4.60    2.50
   3  -6 -10   23.30    2.90
   3  -6 -10   19.20    2.60
   3  -6 -10   21.20    2.70
   3  -6 -10   20.50    2.20
   3   6 -10   23.40    3.00
   3   6 -10   17.10    3.00
   2  -6 -10  246.78    7.90
   2  -6 -10  262.47    7.60
   2  -6 -10  256.47    8.00
   2  -6 -10  254.07    7.10
   2   6 -10  251.77    7.80
   2   6 -10  252.27    6.10
   2   6 -10  255.77    8.40
   2   6 -10  261.07    7.30
   1  -6 -10  111.09    5.10
   1  -6 -10  106.69    4.60
   1  -6 -10  125.69    4.90
   1  -6 -10  111.49    5.10
   1   6 -10  120.19    4.80
   1   6 -10  118.39    4.10
   1   6 -10  125.19    5.50
   1   6 -10  121.09    4.40
   0  -6  10  194.98    6.00
   0  -6 -10  205.98    6.30
   0  -6 -10  206.58    6.80
   0  -6 -10  202.38    6.90
   0  -6 -10  197.88    6.40
   0   6 -10  203.28    7.20
   0   6 -10  199.18    6.00
   0   6 -10  197.28    6.30
   0   6 -10  201.08    5.90
  -1  -6 -10    4.40    1.80
  -1  -6 -10    5.40    1.70
   1  -6  10    1.30    1.20
  -1  -6 -10    3.00    1.50
  -1  -6 -10    6.00    1.80
  -1   6 -10    4.60    1.60
  -1   6 -10    3.00    1.30
   1   6  10    2.90    1.80
  -1   6 -10    3.10    1.80
  -2  -6 -10  117.49    5.10
  -2  -6 -10  110.29    5.30
  -2  -6 -10  108.99    4.70
   2  -6  10  114.69    4.70
  -2   6 -10  112.29    4.50
   2   6  10  116.29    5.40
  -2   6 -10  112.99    4.90
  -2   6 -10  107.79    5.40
  -3  -6 -10    0.90    1.60
  -3  -6 -10   -0.60    1.40
  -3  -6 -10   -1.40    1.70
   3  -6  10   -0.10    1.40
  -3   6 -10    2.50    1.90
  -3   6 -10   -0.10    1.70
   3   6  10    0.90    1.80
  -4  -6 -10   14.50    2.60
   4  -6  10   11.60    2.50
  -4  -6 -10   10.70    2.30
  -4  -6 -10   14.40    2.90
  -4   6 -10   15.40    2.70
   4   6  10   10.80    2.70
  -4   6 -10   15.80    3.10
  -5  -6 -10    6.80    2.40
   5  -6  10    5.60    2.50
  -5  -6 -10    6.20    2.10
  -5  -6 -10    3.50    2.50
  -5   6 -10    3.40    2.20
   5   6  10    5.20    2.60
   5  -7 -10    8.50    2.60
   5  -7 -10   11.30    2.90
   5   7 -10    8.40    3.20
   4  -7 -10   27.20    3.50
   4  -7 -10   31.30    3.50
   4   7 -10   36.30    4.40
   3  -7 -10    0.00    1.30
   3  -7 -10    1.30    1.70
   3  -7 -10   -2.00    1.50
   3   7 -10    1.40    1.40
   3   7 -10   -1.70    1.40
   3   7 -10   -0.50    2.00
   2  -7 -10  219.18    6.80
   2  -7 -10  220.98    7.40
   2  -7 -10  237.08    7.90
   2  -7 -10  242.98    8.10
   2   7 -10  230.28    7.70
   2   7 -10  238.08    8.40
   2   7 -10  226.58    7.20
   1  -7 -10   10.80    2.00
  -1  -7  10   11.50    2.00
   1  -7 -10    7.70    2.00
   1  -7 -10   13.70    2.40
   1   7 -10   12.60    2.30
   1   7 -10   12.80    1.80
   1   7 -10   13.10    2.50
   1   7 -10   10.50    1.90
   0  -7  10   28.20    2.80
   0  -7 -10   25.40    2.90
   0  -7 -10   31.20    3.20
   0  -7 -10   24.30    2.70
   0   7 -10   26.00    3.30
   0   7 -10   26.90    2.60
   0   7 -10   25.20    2.80
   0   7 -10   33.00    2.70
  -1  -7 -10   20.20    2.70
   1  -7  10   20.60    2.50
  -1  -7 -10   19.50    2.70
  -1  -7 -10   23.50    2.70
  -1   7 -10   20.10    2.50
  -1   7 -10   17.00    2.80
  -1   7 -10   17.00    2.10
  -2  -7 -10  101.29    4.90
  -2  -7 -10   94.19    5.20
  -2  -7 -10  100.09    5.00
   2  -7  10  100.09    4.80
  -2   7 -10  102.69    5.00
  -2   7 -10  107.49    4.70
   2   7  10  106.09    5.60
  -2   7 -10   96.89    5.40
  -3  -7 -10    5.50    2.20
   3  -7  10    1.70    1.80
  -3  -7 -10    3.70    2.10
  -3  -7 -10    4.10    1.90
   3   7  10    6.50    2.40
  -3   7 -10    3.50    2.10
  -3   7 -10    4.90    2.40
  -4  -7 -10   11.00    2.60
   4  -7  10   15.00    2.80
  -4  -7 -10   16.70    2.90
  -4  -7 -10   16.70    3.20
  -4   7 -10   12.40    3.00
   4   7  10   12.70    3.00
  -4   7 -10    7.30    2.60
   4  -8 -10    0.50    1.80
   4  -8 -10   -1.50    1.90
   4   8 -10   -1.00    2.30
   3  -8 -10   64.39    4.60
   3  -8 -10   65.79    4.50
   3  -8 -10   65.09    3.70
   3   8 -10   65.19    5.50
  -2  -8  10   38.30    3.70
   2  -8 -10   44.30    3.40
   2  -8 -10   49.00    3.90
   2  -8 -10   45.20    4.00
   2   8 -10   45.90    4.00
   2   8 -10   50.69    4.60
   2   8 -10   42.30    3.40
   1  -8 -10   13.90    2.40
  -1  -8  10   13.80    2.40
   1  -8 -10   13.50    2.50
   1  -8 -10   10.10    2.40
   1   8 -10   13.70    2.40
   1   8 -10   11.90    1.90
   1   8 -10   13.60    2.20
   1   8 -10   13.00    2.80
   0  -8 -10    0.50    1.70
   0  -8 -10    0.20    1.70
   0  -8 -10    1.30    1.70
   0  -8  10    2.90    1.70
   0   8 -10    0.10    1.50
   0   8 -10   -1.00    1.40
   0   8 -10    0.50    1.90
   0   8 -10   -1.00    1.30
  -1  -8 -10   16.70    2.60
   1  -8  10   21.20    2.90
  -1  -8 -10   17.30    2.80
  -1  -8 -10   14.40    2.60
  -1   8 -10   15.80    2.50
  -1   8 -10   13.00    2.20
  -1   8 -10   17.20    2.90
   2  -8  10    3.30    1.80
  -2  -8 -10    2.90    2.00
  -2  -8 -10    4.90    2.20
  -2  -8 -10    1.70    1.70
  -2   8 -10    3.30    1.90
   2   8  10    6.80    2.70
  -2   8 -10    5.40    1.80
  -2   8 -10    4.50    2.30
  -3  -8 -10    8.20    2.50
  -3  -8 -10    7.50    2.40
  -3  -8 -10    5.70    2.10
   3  -8  10    7.80    2.30
  -3   8 -10    8.60    2.60
   3   8  10    4.70    2.50
  -3   8 -10    7.80    2.50
   4  -8  10   34.60    4.10
  -4  -8 -10   31.50    4.20
  -4  -8 -10   39.00    4.10
  -4  -8 -10   35.80    3.90
  -4   8 -10   22.00    3.60
   4   8  10   26.80    3.80
  -4   8 -10   33.20    4.30
   3  -9 -10   34.10    3.80
   3  -9 -10   34.80    4.00
   3  -9 -10   33.10    3.20
   3   9 -10   34.00    4.30
   2  -9 -10   11.50    2.50
  -2  -9  10   12.40    2.70
   2  -9 -10   10.90    2.60
   2  -9 -10   13.30    2.50
   2   9 -10   11.10    2.90
   1  -9 -10    5.20    2.10
   1  -9 -10    3.00    2.00
  -1  -9  10    5.00    2.10
   1  -9 -10    0.90    1.80
   1   9 -10    3.50    2.40
   1   9 -10    3.90    2.10
   1   9 -10    2.00    1.70
   0  -9 -10    6.60    2.30
   0  -9 -10    8.70    2.30
   0  -9  10    6.40    2.10
   0  -9 -10    7.70    2.30
   0   9 -10    2.70    2.30
   0   9 -10    4.30    1.80
   0   9 -10    5.20    2.10
   0   9 -10    7.60    2.00
  -1  -9 -10    8.40    2.50
  -1  -9 -10   11.50    2.60
   1  -9  10   10.90    2.40
  -1  -9 -10    3.90    2.10
  -1   9 -10    8.10    2.20
  -1   9 -10    8.20    2.60
  -1   9 -10   11.40    2.30
  -2  -9 -10    0.30    1.90
  -2  -9 -10   -1.20    1.80
   2  -9  10   -0.70    1.70
  -2  -9 -10    4.50    2.10
  -2   9 -10   -0.20    1.90
  -2   9 -10    5.00    2.50
  -3  -9 -10   27.80    3.80
  -3  -9 -10   32.10    3.80
  -3  -9 -10   20.60    3.40
   3  -9  10   29.40    3.70
  -3   9 -10   30.90    4.00
   3   9  10   22.70    3.70
  -3   9 -10   28.20    3.60
   1 -10 -10    1.30    1.90
  -1 -10  10    0.80    2.00
   1 -10 -10    0.80    1.80
   1 -10 -10   -0.60    1.80
   1  10 -10    3.00    2.50
   0 -10 -10    9.50    2.60
   0 -10  10    9.50    2.70
   0 -10 -10   12.30    2.70
   0 -10 -10   10.30    2.50
   0  10 -10   13.60    3.20
   0  10 -10    9.20    2.90
   1 -10  10    1.30    2.00
  -1 -10 -10    0.40    1.90
  -1 -10 -10    1.30    2.20
  -1 -10 -10    3.10    2.30
  -1  10 -10    2.30    1.90
  -1  10 -10    3.40    2.50
   6   0 -11   -0.10    1.50
   6   0 -11    1.30    1.60
   6   0 -11   -1.10    1.80
   5   0 -11   62.99    4.00
   5   0 -11   65.29    3.50
   5   0 -11   69.29    4.10
   4   0 -11   -2.20    1.30
   4   0 -11    1.60    1.30
   4   0 -11    1.20    1.00
   3   0 -11    3.30    1.10
   3   0 -11    4.00    1.70
   3   0 -11    3.60    1.40
   3   0 -11    3.30    1.10
   3   0 -11    2.30    0.70
   2   0 -11    1.40    1.10
   2   0 -11    0.20    0.70
   2   0 -11   -0.70    1.10
   2   0 -11   -0.80    0.90
  -1   0  11  353.96    7.00
   1   0 -11  353.76    8.30
   1   0 -11  358.06    8.30
   1   0 -11  355.86    8.30
   1   0 -11  360.06    8.50
   0   0 -11    0.00    1.00
   0   0 -11   -0.80    1.00
   0   0 -11    1.20    1.00
   0   0 -11    0.10    0.90
  -1   0 -11  373.26    8.80
   1   0  11  377.36    7.30
  -1   0 -11  362.16    8.90
  -1   0 -11  383.66    8.90
  -1   0 -11  374.36    8.50
  -2   0 -11   -0.60    1.10
  -2   0 -11   -0.50    1.00
  -2   0 -11   -1.80    1.20
   2   0  11    0.10    0.80
  -2   0 -11    0.20    1.20
  -3   0 -11  274.57    7.30
   3   0  11  268.27    7.10
  -3   0 -11  267.87    7.30
  -3   0 -11  271.37    7.40
   4   0  11    0.10    1.40
  -4   0 -11    0.90    1.40
  -4   0 -11    0.10    1.40
  -4   0 -11   -2.10    1.20
  -5   0 -11   14.80    2.40
  -5   0 -11   11.90    2.00
   5   0  11   14.00    2.60
  -5   0 -11    9.80    2.10
  -6   0 -11   -1.50    1.40
   6   0  11   -1.80    1.90
  -6   0 -11    1.20    1.90
   6  -1 -11   16.80    2.90
   6  -1 -11   23.10    2.90
   6  -1 -11   23.70    3.30
   6   1 -11   15.00    2.40
   6   1 -11   16.20    2.80
   6   1 -11   12.30    2.80
   5  -1 -11    9.30    1.90
   5  -1 -11    6.60    1.90
   5  -1 -11   10.10    2.10
   5   1 -11    8.00    1.70
   5   1 -11   11.20    2.50
   5   1 -11    7.90    1.90
   4  -1 -11   11.70    2.00
   4  -1 -11   12.40    1.70
   4  -1 -11    9.40    1.80
   4  -1 -11   16.20    2.60
   4   1 -11   12.60    2.30
   4   1 -11   10.90    1.50
   3  -1 -11  134.09    4.50
   3  -1 -11  143.09    5.40
   3  -1 -11  141.69    4.60
   3  -1 -11  135.89    4.10
   3  -1 -11  136.29    3.80
   3   1 -11  137.39    4.40
   3   1 -11  133.79    5.00
   3   1 -11  135.59    3.10
   3   1 -11  141.09    5.20
   2  -1 -11  126.29    3.80
   2  -1 -11  121.39    4.00
   2  -1 -11  136.69    4.80
   2  -1 -11  125.99    4.10
   2   1 -11  132.59    4.30
   2   1 -11  130.39    4.60
   2   1 -11  127.49    3.60
   2   1 -11  123.99    4.50
   1  -1 -11   16.60    1.70
  -1  -1  11   17.20    1.00
   1  -1 -11   17.60    1.80
   1  -1 -11   15.60    1.90
   1  -1 -11   14.40    1.20
   1   1 -11   15.10    1.70
   1   1 -11   14.50    1.70
   1   1 -11   15.90    1.70
   1   1 -11   17.80    2.10
   0  -1 -11   15.70    1.70
   0  -1 -11   13.30    1.60
   0  -1 -11   14.90    1.80
   0  -1 -11   14.80    1.20
   0  -1 -11   18.20    1.90
   0   1  11   16.20    1.10
   0   1 -11   15.50    1.80
   0   1 -11   12.10    1.70
   0   1 -11   14.20    1.80
   0   1  11   15.30    1.10
   0   1 -11   17.40    2.00
  -1  -1 -11  117.69    4.20
  -1  -1 -11  114.49    4.10
  -1  -1 -11  114.69    4.10
   1  -1  11  117.49    2.70
  -1  -1 -11  117.49    4.30
  -1   1 -11  114.69    4.40
   1   1  11  120.39    3.30
  -1   1 -11  123.69    4.30
  -1   1 -11  114.89    4.10
  -2  -1 -11    7.80    1.50
   2  -1  11    9.90    1.30
  -2  -1 -11    8.80    1.60
  -2  -1 -11    9.90    1.60
  -2   1 -11    9.00    1.40
   2   1  11    9.80    1.40
  -2   1 -11    7.90    1.50
  -2   1 -11    8.00    1.90
  -2   1 -11    5.40    1.50
  -3  -1 -11  121.49    4.70
   3  -1  11  123.49    4.40
  -3  -1 -11  119.39    4.60
  -3  -1 -11  122.49    3.30
  -3  -1 -11  125.89    3.30
  -3  -1 -11  129.99    4.60
   3   1  11  128.09    4.60
  -3   1 -11  128.09    4.30
  -3   1 -11  129.69    4.70
  -3   1 -11  119.79    4.70
  -4  -1 -11    8.60    1.70
  -4  -1 -11    8.10    1.80
  -4  -1 -11    5.70    1.80
   4  -1  11    8.60    2.00
  -4   1 -11    9.80    2.00
   4   1  11    9.40    2.00
  -4   1 -11    9.00    1.80
  -4   1 -11    7.70    1.70
  -5  -1 -11   67.29    4.20
  -5  -1 -11   71.09    3.70
  -5  -1 -11   61.69    3.70
   5  -1  11   71.59    4.40
  -5   1 -11   68.49    3.90
   5   1  11   67.29    4.50
  -5   1 -11   67.19    3.90
  -5   1 -11   68.49    3.70
  -6  -1 -11   25.00    2.90
  -6  -1 -11   19.90    2.40
   6  -1  11   24.30    3.60
  -6  -1 -11   15.70    2.90
  -6   1 -11   18.90    2.80
  -6   1 -11   22.10    2.90
   6   1  11   18.20    3.20
   6  -2 -11   -1.20    1.60
   6  -2 -11   -0.70    1.60
   6   2 -11    0.60    1.70
   6   2 -11    4.10    2.30
   5  -2 -11    8.70    2.10
   5  -2 -11    9.30    2.00
   5  -2 -11    7.90    1.90
   5   2 -11   11.40    2.60
   5   2 -11    9.30    1.80
   4  -2 -11   16.80    1.60
   4  -2 -11   15.60    2.20
   4  -2 -11   17.50    2.10
   4  -2 -11   12.80    1.90
   4  -2 -11   13.10    2.50
   4   2 -11   16.50    1.70
   4   2 -11   19.00    2.80
   3  -2 -11   10.60    1.70
   3  -2 -11   13.60    1.50
   3  -2 -11   10.60    1.40
   3  -2 -11   14.60    1.70
   3  -2 -11    7.90    1.90
   3   2 -11   14.50    2.30
   2  -2 -11    0.40    1.30
   2  -2 -11    0.60    0.90
   2  -2 -11    0.20    0.60
   2  -2 -11    0.40    0.60
   2  -2 -11    0.80    1.00
   2  -2 -11    1.40    1.00
   2   2 -11   -1.50    1.20
   2   2 -11    0.80    1.00
   2   2 -11    0.80    1.30
  -1  -2  11   17.30    1.10
   1  -2 -11   17.10    1.50
   1  -2 -11   16.30    2.00
   1  -2 -11   16.90    1.80
   1   2 -11   16.50    2.00
   1   2 -11   16.50    1.70
   1   2 -11   18.20    1.80
   1   2 -11   16.80    2.00
   0  -2 -11    5.60    1.50
   0  -2 -11    4.70    1.30
   0  -2 -11    4.50    1.40
   0  -2 -11    5.50    1.00
   0  -2 -11    6.90    1.20
   0   2 -11    5.40    1.30
   0   2 -11    6.00    1.60
   0   2 -11    6.20    1.40
   0   2  11    5.90    1.00
   1  -2  11  458.65    8.60
  -1  -2 -11  440.56   10.20
  -1  -2 -11  457.25    9.70
  -1  -2 -11  450.75   10.30
  -1  -2 -11  434.96   10.40
  -1   2 -11  432.46   10.20
  -1   2 -11  447.96   10.80
  -1   2 -11  447.76   10.20
   1   2  11  460.05    9.50
  -2  -2 -11  110.29    4.20
   2  -2  11  116.39    3.60
  -2  -2 -11  111.19    4.20
  -2  -2 -11  117.69    2.70
  -2  -2 -11  113.09    2.60
  -2  -2 -11  111.39    4.50
  -2   2 -11  113.99    4.40
   2   2  11  120.79    4.10
  -2   2 -11  111.89    4.30
  -2   2 -11  116.79    4.80
  -3  -2 -11    1.00    1.20
  -3  -2 -11    1.60    0.90
  -3  -2 -11   -0.70    1.20
  -3  -2 -11   -0.40    1.30
   3  -2  11   -0.70    1.10
  -3   2 -11   -0.20    1.30
  -3   2 -11    1.80    1.70
  -3   2 -11    0.30    1.40
  -3   2 -11    0.60    1.00
   3   2  11   -1.70    1.30
   4  -2  11   98.49    4.60
  -4  -2 -11   95.29    4.20
  -4  -2 -11   83.69    3.90
  -4  -2 -11   94.89    4.60
  -4   2 -11   87.19    4.00
  -4   2 -11   88.29    4.50
  -4   2 -11   88.79    3.80
   4   2  11   94.39    4.70
   5  -2  11    2.70    1.90
  -5  -2 -11    1.40    1.60
  -5  -2 -11    0.50    1.70
  -5  -2 -11    0.30    1.30
  -5   2 -11   -1.10    1.60
  -5   2 -11   -0.10    1.30
   5   2  11    0.00    1.90
  -5   2 -11    1.30    1.50
  -6  -2 -11   42.00    3.50
  -6  -2 -11   42.30    3.50
   6  -2  11   54.59    4.90
  -6  -2 -11   39.00    4.10
  -6   2 -11   43.00    4.10
   6   2  11   36.30    4.30
  -6   2 -11   43.00    3.60
   6  -3 -11   31.40    3.40
   6   3 -11   39.30    4.50
   6   3 -11   25.50    2.90
   5  -3 -11  134.59    5.90
   5  -3 -11  140.69    5.60
   5  -3 -11  131.89    6.40
   5   3 -11  141.99    5.00
   5   3 -11  149.39    6.70
   4  -3 -11    9.30    1.90
   4  -3 -11   15.90    2.00
   4  -3 -11   10.70    2.10
   4  -3 -11   11.90    2.50
   4   3 -11   13.30    1.60
   4   3 -11   12.20    2.60
   3  -3 -11   35.10    2.50
   3  -3 -11   40.20    2.30
   3  -3 -11   40.40    2.90
   3  -3 -11   34.70    3.30
   3   3 -11   39.40    3.50
   2  -3 -11    4.20    1.60
   2  -3 -11    3.60    1.20
   2  -3 -11    4.00    0.90
   2  -3 -11    3.20    1.20
   2  -3 -11    4.90    1.10
   2   3 -11    5.50    1.70
   2   3 -11    5.40    1.20
   1  -3 -11   10.60    1.00
   1  -3 -11   11.70    1.50
   1  -3 -11   12.70    1.70
   1  -3 -11   10.60    1.70
   1  -3 -11   12.10    1.10
   1  -3 -11   13.00    1.70
   1   3 -11   13.80    2.10
   1   3 -11   11.40    1.50
   1   3 -11   14.50    1.10
   0  -3 -11    9.20    0.80
   0  -3 -11   11.70    1.60
   0  -3 -11   10.00    0.80
   0  -3 -11   10.10    1.70
   0  -3 -11    7.60    1.40
   0   3  11   13.20    1.60
   0   3 -11   10.10    1.90
   0   3 -11   10.20    1.60
   0   3 -11   11.40    1.10
   0   3 -11   11.90    2.10
  -1  -3 -11    2.60    1.30
   1  -3  11    0.80    0.70
  -1  -3 -11    3.10    1.40
  -1  -3 -11    1.40    0.70
  -1  -3 -11    0.40    1.10
  -1  -3 -11    2.00    1.00
  -1  -3 -11    1.80    0.70
   1   3  11   -0.10    1.10
  -1   3 -11    0.40    1.30
  -1   3 -11   -0.60    1.30
  -1   3 -11    2.10    1.50
  -2  -3 -11  407.76   10.20
  -2  -3 -11  395.36    8.40
   2  -3  11  407.86    8.90
  -2  -3 -11  396.56    9.50
  -2  -3 -11  403.66    8.40
  -2  -3 -11  407.86   10.00
  -2   3 -11  401.76   10.50
  -2   3 -11  412.16   10.00
   2   3  11  402.66    9.60
  -2   3 -11  403.66    9.80
  -3  -3 -11   31.70    2.90
  -3  -3 -11   34.70    3.20
  -3  -3 -11   35.00    2.30
  -3  -3 -11   37.50    2.60
   3  -3  11   38.60    2.70
  -3   3 -11   38.60    3.20
  -3   3 -11   39.10    3.60
  -3   3 -11   36.40    3.00
   3   3  11   40.90    3.20
  -4  -3 -11   24.30    3.00
  -4  -3 -11   26.90    2.50
  -4  -3 -11   23.50    2.30
   4  -3  11   24.80    2.70
  -4  -3 -11   28.50    2.90
  -4   3 -11   28.20    2.60
   4   3  11   22.50    2.90
  -4   3 -11   24.70    3.00
   5  -3  11    6.70    2.10
  -5  -3 -11    4.20    2.10
  -5  -3 -11    7.20    1.90
  -5  -3 -11    7.60    1.80
   5   3  11    5.70    2.40
  -5   3 -11    4.30    2.00
  -6  -3 -11   -2.10    1.80
  -6  -3 -11    0.80    1.70
   6  -3  11    1.30    2.10
   6   3  11   -0.10    2.00
  -6   3 -11    1.00    1.80
   6  -4 -11   64.09    4.60
   6   4 -11   63.29    5.90
   5  -4 -11    5.00    1.90
   5  -4 -11    6.90    2.00
   5  -4 -11    1.40    2.00
   5   4 -11    5.50    1.70
   5   4 -11    3.30    2.40
   4  -4 -11   65.99    4.40
   4  -4 -11   60.89    3.90
   4  -4 -11   59.99    3.70
   4   4 -11   57.39    2.80
   4   4 -11   64.89    4.70
   3  -4 -11    7.90    1.70
   3  -4 -11   10.50    1.90
   3  -4 -11   13.00    1.60
   3  -4 -11    6.00    1.90
   3   4 -11    6.90    2.00
   2  -4 -11   92.99    4.00
   2  -4 -11   91.69    3.60
   2  -4 -11   92.79    4.50
   2  -4 -11   93.49    3.70
   2   4 -11   94.49    3.40
   2   4 -11   92.69    4.70
   1  -4 -11  203.28    5.90
   1  -4 -11  196.98    6.40
   1  -4 -11  186.38    6.00
   1  -4 -11  191.88    5.00
   1  -4 -11  191.08    5.00
   1  -4 -11  192.88    5.70
   1   4 -11  187.68    5.30
   1   4 -11  192.98    5.30
   1   4 -11  179.78    6.30
   1   4 -11  188.38    4.80
   0  -4 -11    9.50    1.90
   0  -4 -11    7.90    1.70
   0  -4 -11    8.10    1.20
   0  -4 -11    7.50    1.50
   0  -4  11    8.00    1.20
   0  -4 -11    6.80    1.20
   0   4 -11    7.20    1.00
   0   4 -11    7.90    1.30
   0   4 -11    8.30    2.00
   0   4 -11    6.90    1.50
  -1  -4 -11  322.47    8.40
   1  -4  11  314.07    7.20
  -1  -4 -11  310.67    8.30
  -1  -4 -11  312.47    8.60
  -1  -4 -11  318.67    7.10
  -1  -4 -11  313.97    7.10
   1   4  11  310.97    8.10
  -1   4 -11  304.97    8.00
  -1   4 -11  299.27    8.70
  -2  -4 -11   86.39    3.30
  -2  -4 -11   84.79    4.20
   2  -4  11   85.39    3.50
  -2  -4 -11   87.09    4.30
  -2   4 -11   90.89    4.50
   2   4  11   92.69    4.20
  -2   4 -11   90.59    4.20
  -3  -4 -11   89.69    4.40
   3  -4  11   88.59    4.10
  -3  -4 -11   93.99    4.80
  -3  -4 -11   93.09    3.90
  -3  -4 -11   92.99    3.80
   3   4  11   95.49    4.70
  -3   4 -11   85.59    4.80
  -3   4 -11   87.99    4.50
  -4  -4 -11   42.60    2.90
  -4  -4 -11   40.20    3.40
   4  -4  11   44.70    3.60
  -4  -4 -11   41.30    3.00
  -4  -4 -11   37.90    3.70
   4   4  11   49.20    4.00
  -4   4 -11   52.69    4.00
  -5  -4 -11    0.00    1.60
  -5  -4 -11   -2.90    1.60
  -5  -4 -11    0.90    1.50
  -5  -4 -11    1.10    1.40
   5  -4  11   -1.50    1.70
  -5   4 -11   -2.40    1.80
   5   4  11   -1.90    1.90
   5  -5 -11   16.80    2.70
   5  -5 -11   17.50    3.20
   5   5 -11   14.00    3.30
   4  -5 -11    5.40    1.80
   4  -5 -11    1.60    1.60
   4  -5 -11    2.40    1.80
   4   5 -11    2.90    2.10
   3  -5 -11   18.20    2.40
   3  -5 -11   23.90    2.20
   3  -5 -11   19.00    2.80
   3  -5 -11   22.30    2.50
   3   5 -11   20.10    3.00
   2  -5 -11    8.40    1.70
   2  -5 -11   11.40    2.20
   2  -5 -11   10.80    2.00
   2  -5 -11   11.30    1.80
   2  -5 -11    9.90    1.70
   2   5 -11   10.30    1.80
   2   5 -11    8.70    1.50
   2   5 -11    9.50    2.40
   2   5 -11   10.80    1.50
   1  -5 -11  143.69    4.70
   1  -5 -11  142.49    5.00
   1  -5 -11  138.99    5.50
   1  -5 -11  143.79    5.40
   1  -5 -11  142.19    5.20
   1   5 -11  134.89    4.40
   1   5 -11  137.89    4.80
   1   5 -11  141.09    5.70
   1   5 -11  142.59    4.40
   0  -5 -11   41.20    3.00
   0  -5 -11   38.80    2.50
   0  -5  11   36.10    2.40
   0  -5 -11   38.50    2.90
   0  -5 -11   42.10    3.20
   0   5 -11   35.30    2.50
   0   5 -11   34.10    3.40
   0   5 -11   37.00    2.20
   0   5 -11   40.50    2.80
  -1  -5 -11   88.89    3.60
  -1  -5 -11   90.99    4.30
  -1  -5 -11   86.59    4.50
  -1  -5 -11   89.59    4.30
   1  -5  11   84.49    3.50
  -1   5 -11   86.39    3.30
   1   5  11   89.49    4.30
  -1   5 -11   92.19    4.60
  -1   5 -11   92.19    4.10
   2  -5  11    3.20    1.30
  -2  -5 -11   -0.10    1.50
  -2  -5 -11    1.40    1.20
  -2  -5 -11   -1.30    1.40
  -2   5 -11    4.10    1.80
   2   5  11    2.40    1.60
  -2   5 -11    2.20    1.60
   3  -5  11    1.60    1.40
  -3  -5 -11   -1.00    1.60
  -3  -5 -11   -0.20    1.60
  -3  -5 -11   -0.40    1.20
  -3   5 -11    1.80    1.80
   3   5  11    1.20    1.70
  -3   5 -11    2.40    2.00
  -4  -5 -11   47.80    3.90
  -4  -5 -11   42.50    3.40
   4  -5  11   43.00    3.70
  -4  -5 -11   43.60    4.10
  -4   5 -11   47.80    4.10
   4   5  11   43.50    4.10
  -5  -5 -11   83.79    4.70
  -5  -5 -11   84.29    4.70
   5  -5  11   87.49    5.30
  -5  -5 -11   81.89    5.60
   5   5  11   89.39    5.90
  -5   5 -11   97.49    5.50
   5  -6 -11    6.70    2.50
   5  -6 -11    4.00    2.10
   5   6 -11    0.80    2.70
   4  -6 -11   13.30    2.70
   4  -6 -11    7.70    2.10
   4   6 -11    8.40    2.80
   3  -6 -11   10.30    2.40
   3  -6 -11    9.60    2.10
   3  -6 -11    6.50    2.00
   3  -6 -11   10.10    1.70
   3   6 -11   11.50    2.80
   3   6 -11   10.20    2.20
   3   6 -11    9.40    2.00
   2  -6 -11   12.20    2.10
   2  -6 -11   15.10    2.10
   2  -6 -11   17.70    2.30
   2  -6 -11   19.30    2.80
   2   6 -11   14.10    2.10
   2   6 -11   19.30    3.00
   2   6 -11   18.80    2.20
   2   6 -11   22.90    1.90
   1  -6 -11  793.42   17.00
   1  -6 -11  852.41   18.40
   1  -6 -11  812.42   17.40
   1  -6 -11  823.72   18.40
   1   6 -11  815.62   17.50
   1   6 -11  827.62   16.80
   1   6 -11  818.12   18.50
   1   6 -11  819.32   16.50
   0  -6 -11    0.20    1.40
   0  -6  11    0.10    1.10
   0  -6 -11   -0.40    1.40
   0  -6 -11   -1.10    1.20
   0  -6 -11    1.90    1.30
   0   6 -11    0.70    1.10
   0   6 -11    0.70    1.20
   0   6 -11    3.80    1.50
   0   6 -11    2.80    1.90
  -1  -6 -11   58.29    3.70
   1  -6  11   57.69    3.30
  -1  -6 -11   56.09    3.30
  -1  -6 -11   54.49    3.70
  -1  -6 -11   56.29    3.80
  -1   6 -11   56.49    4.10
   1   6  11   57.59    4.10
  -1   6 -11   59.59    3.50
  -1   6 -11   53.89    3.00
  -2  -6 -11   35.70    3.40
  -2  -6 -11   36.00    3.60
   2  -6  11   36.60    3.00
  -2  -6 -11   31.70    2.80
   2   6  11   30.40    3.20
  -2   6 -11   39.10    3.90
  -2   6 -11   37.20    3.40
  -3  -6 -11  145.99    5.60
   3  -6  11  141.79    5.70
  -3  -6 -11  141.19    6.00
  -3  -6 -11  152.08    6.60
  -3   6 -11  143.79    6.60
  -3   6 -11  145.89    6.00
   3   6  11  141.89    6.40
  -4  -6 -11   30.70    3.70
  -4  -6 -11   43.40    3.70
  -4  -6 -11   42.20    3.90
   4  -6  11   39.60    3.80
  -4   6 -11   39.30    4.00
  -4   6 -11   36.50    4.20
   4   6  11   36.00    3.90
  -5  -6 -11   16.10    2.90
  -5  -6 -11   13.00    2.60
  -5  -6 -11   16.80    3.40
   5  -6  11   18.00    3.10
  -5   6 -11   12.20    2.90
   5   6  11   17.50    3.40
   4  -7 -11   60.99    4.40
   4  -7 -11   62.99    4.70
   4   7 -11   55.59    5.10
   3  -7 -11   14.20    2.50
   3  -7 -11   20.30    2.40
   3  -7 -11   15.10    2.80
   3   7 -11   15.80    2.70
   3   7 -11   15.80    2.30
   3   7 -11    9.70    2.90
   2  -7 -11    0.80    1.60
   2  -7 -11    4.00    1.70
   2  -7 -11    1.50    1.40
   2  -7 -11    1.70    1.70
   2   7 -11    5.50    2.40
   2   7 -11    1.40    1.40
   2   7 -11    0.30    1.60
   1  -7 -11    0.90    1.60
   1  -7 -11   -0.20    1.60
  -1  -7  11    1.40    1.40
   1  -7 -11    0.50    1.60
   1   7 -11    1.30    1.50
   1   7 -11   -0.30    1.20
   1   7 -11   -1.80    1.70
   1   7 -11   -1.00    1.20
   0  -7  11    0.20    1.30
   0  -7 -11    1.00    1.60
   0  -7 -11   -1.50    1.50
   0  -7 -11    0.30    1.40
   0   7 -11    0.90    1.50
   0   7 -11   -1.30    1.80
   0   7 -11    0.70    1.20
   0   7 -11   -0.50    1.30
  -1  -7 -11   19.00    2.80
  -1  -7 -11   16.90    2.40
  -1  -7 -11   14.90    2.50
   1  -7  11   16.60    2.30
  -1   7 -11   19.30    2.50
  -1   7 -11   18.00    2.30
  -1   7 -11   22.30    3.30
  -2  -7 -11   10.40    2.40
  -2  -7 -11    7.40    2.20
  -2  -7 -11    8.60    2.00
   2  -7  11    7.30    1.90
   2   7  11    8.30    2.40
  -2   7 -11   11.20    2.00
  -2   7 -11    7.80    2.20
  -2   7 -11   12.10    2.70
   3  -7  11  113.79    5.50
  -3  -7 -11  109.29    5.50
  -3  -7 -11  110.69    5.30
  -3  -7 -11  119.39    6.20
   3   7  11  116.39    6.20
  -3   7 -11  121.89    6.30
  -3   7 -11  106.09    5.50
   4  -7  11   21.10    3.30
  -4  -7 -11   24.40    3.20
  -4  -7 -11   17.90    3.30
  -4  -7 -11   21.60    3.10
   4   7  11   21.00    3.50
  -4   7 -11   15.10    3.40
  -4   7 -11   23.30    3.50
   4  -8 -11   11.60    2.70
   4  -8 -11   18.50    3.00
   4   8 -11   15.00    3.40
   3  -8 -11   34.70    3.10
   3  -8 -11   21.10    3.20
   3  -8 -11   29.00    3.40
   3   8 -11   31.50    4.20
   3   8 -11   27.50    3.10
   2  -8 -11   -0.30    1.70
  -2  -8  11    2.20    1.80
   2  -8 -11    0.60    1.60
   2  -8 -11    1.70    1.90
   2   8 -11    2.40    1.60
   2   8 -11    0.40    1.70
   2   8 -11    0.30    2.20
   1  -8 -11   11.40    2.40
  -1  -8  11    6.90    2.00
   1  -8 -11   11.90    2.40
   1  -8 -11   11.30    2.50
   1   8 -11    8.00    2.20
   1   8 -11   10.50    1.90
   1   8 -11    4.70    2.40
   1   8 -11   10.10    2.10
   0  -8  11   29.60    3.10
   0  -8 -11   29.50    3.30
   0  -8 -11   23.30    3.20
   0  -8 -11   28.40    3.10
   0   8 -11   23.00    2.70
   0   8 -11   27.40    2.80
   0   8 -11   21.80    3.30
   0   8 -11   25.70    3.10
  -1  -8 -11    1.00    1.60
  -1  -8 -11    2.60    2.00
  -1  -8 -11   -2.30    1.60
   1  -8  11   -1.70    1.40
  -1   8 -11    2.30    1.70
  -1   8 -11   -2.10    1.90
  -1   8 -11    0.70    1.50
  -2  -8 -11    7.40    2.10
  -2  -8 -11    7.00    2.40
  -2  -8 -11    3.80    2.20
   2  -8  11    6.50    2.00
  -2   8 -11    6.10    1.90
   2   8  11    5.00    2.40
  -2   8 -11    6.60    2.30
  -2   8 -11   11.50    2.90
  -3  -8 -11   33.50    4.00
   3  -8  11   35.00    3.80
  -3  -8 -11   29.80    3.60
  -3  -8 -11   34.40    3.50
  -3   8 -11   31.80    3.90
  -3   8 -11   24.70    3.40
   3   8  11   37.90    4.30
   2  -9 -11    0.60    1.70
  -2  -9  11    0.40    1.80
   2  -9 -11    1.50    2.10
   2  -9 -11    1.80    2.00
   2   9 -11   -0.10    2.20
   2   9 -11    0.60    1.80
   1  -9 -11   15.60    2.80
   1  -9 -11   15.90    2.70
   1  -9 -11   19.00    2.90
  -1  -9  11   18.90    2.90
   1   9 -11   15.40    2.70
   1   9 -11   12.50    2.30
   1   9 -11   15.70    3.30
   0  -9 -11   63.89    4.70
   0  -9 -11   74.09    4.60
   0  -9  11   61.59    4.40
   0  -9 -11   61.29    4.40
   0   9 -11   66.49    3.90
   0   9 -11   70.49    4.30
   0   9 -11   69.19    5.00
   0   9 -11   60.99    4.50
  -1  -9 -11   -1.20    1.80
  -1  -9 -11   -1.10    1.90
  -1  -9 -11   -1.30    1.60
   1  -9  11    1.00    1.70
  -1   9 -11   -0.30    1.40
  -1   9 -11   -1.10    2.20
  -1   9 -11    2.10    1.80
  -2  -9 -11   -0.90    1.90
  -2  -9 -11    0.40    1.70
  -2  -9 -11   -0.30    1.90
   2  -9  11    1.10    1.90
  -2   9 -11    2.80    2.60
  -2   9 -11    0.40    2.00
  -2   9 -11    0.90    1.70
   6   0 -12   20.30    2.60
   6   0 -12   20.00    3.20
   6   0 -12   17.40    2.90
   5   0 -12    0.60    1.20
   5   0 -12   -0.10    1.40
   5   0 -12    2.00    1.80
   4   0 -12  214.68    5.40
   4   0 -12  207.18    6.50
   4   0 -12  214.18    6.80
   4   0 -12  215.98    7.40
   3   0 -12    0.50    1.50
   3   0 -12    0.00    0.90
   3   0 -12   -1.40    1.20
   3   0 -12    0.30    1.10
   2   0 -12   32.90    1.80
   2   0 -12   32.20    2.60
   2   0 -12   34.80    2.30
   2   0 -12   31.90    2.70
   1   0 -12   -1.80    1.00
   1   0 -12   -2.00    0.90
  -1   0  12    0.60    0.60
   1   0 -12   -2.10    1.00
   1   0 -12   -1.50    1.10
   0   0 -12  460.15   10.40
   0   0 -12  459.95   10.50
   0   0 -12  465.45   10.30
   0   0 -12  459.65   10.40
  -1   0 -12   -0.80    1.10
   1   0  12    0.10    0.60
  -1   0 -12    0.20    1.20
  -1   0 -12   -1.20    1.20
  -1   0 -12    0.20    1.00
  -2   0 -12    0.80    1.30
  -2   0 -12    0.30    1.20
   2   0  12    0.40    0.90
  -2   0 -12    3.40    1.20
  -2   0 -12    3.60    1.60
  -3   0 -12   -1.60    1.30
   3   0  12    1.60    1.30
  -3   0 -12    1.00    1.20
  -3   0 -12   -0.40    1.30
  -4   0 -12  351.26    9.10
  -4   0 -12  340.07    9.30
  -4   0 -12  347.27    9.20
   4   0  12  362.06    9.50
  -5   0 -12   -1.40    1.50
   5   0  12   -0.70    1.80
  -5   0 -12    0.40    1.50
  -5   0 -12    0.00    1.60
  -6   0 -12    9.60    2.50
  -6   0 -12   11.90    2.20
   6   0  12   12.10    2.90
  -6   0 -12   11.60    2.70
   6  -1 -12    1.40    1.60
   6  -1 -12    2.40    1.70
   6  -1 -12   -1.50    1.60
   6   1 -12    3.10    2.80
   6   1 -12   -0.20    1.90
   6   1 -12   -1.10    1.50
   5  -1 -12  118.79    4.70
   5  -1 -12  115.19    5.10
   5  -1 -12  124.99    5.50
   5   1 -12  114.39    5.70
   5   1 -12  117.69    4.40
   5   1 -12  116.29    5.20
   4  -1 -12  241.18    8.00
   4  -1 -12  225.08    6.00
   4  -1 -12  239.38    5.90
   4  -1 -12  227.78    7.00
   4  -1 -12  237.38    7.00
   4   1 -12  236.38    6.90
   4   1 -12  229.28    5.50
   4   1 -12  237.98    7.60
   3  -1 -12  227.58    5.90
   3  -1 -12  219.78    6.30
   3  -1 -12  208.28    7.00
   3  -1 -12  221.78    6.20
   3  -1 -12  216.08    4.70
   3   1 -12  225.48    6.90
   3   1 -12  223.28    5.90
   3   1 -12  230.98    7.00
   2  -1 -12  109.59    3.90
   2  -1 -12  104.39    4.30
   2  -1 -12  111.89    3.50
   2  -1 -12  111.09    3.90
   2   1 -12  113.99    3.20
   2   1 -12  102.99    4.30
   2   1 -12  107.79    4.30
   2   1 -12  105.99    4.00
  -1  -1  12  112.89    2.70
   1  -1 -12  111.79    4.30
   1  -1 -12  113.29    3.90
   1  -1 -12  115.59    4.10
   1  -1 -12  117.69    3.10
   1   1 -12  121.59    4.20
   1   1 -12  113.09    4.20
   1   1 -12  117.59    4.40
   1   1 -12  114.89    4.10
   0  -1 -12   23.30    2.20
   0  -1 -12   21.30    2.00
   0  -1 -12   23.40    2.30
   0  -1 -12   23.20    1.40
   0  -1 -12   21.10    2.10
   0   1 -12   24.60    2.40
   0   1  12   20.30    1.20
   0   1 -12   21.80    2.00
   0   1 -12   21.90    1.90
   0   1  12   22.30    1.30
   0   1 -12   17.00    2.00
  -1  -1 -12   12.80    1.80
  -1  -1 -12   16.80    2.00
   1  -1  12   13.80    1.00
  -1  -1 -12   15.70    2.00
  -1  -1 -12   14.50    2.00
  -1   1 -12   13.50    2.00
  -1   1 -12   15.70    2.20
   1   1  12   15.00    1.30
  -1   1 -12   12.20    1.80
  -1   1 -12   16.00    1.60
   2  -1  12   54.79    2.40
  -2  -1 -12   50.89    3.20
  -2  -1 -12   53.49    3.20
  -2  -1 -12   54.39    3.10
  -2   1 -12   55.49    3.60
  -2   1 -12   58.19    2.80
   2   1  12   59.29    2.70
  -2   1 -12   53.39    3.30
  -2   1 -12   55.09    3.20
  -3  -1 -12   26.40    2.60
  -3  -1 -12   23.60    2.50
   3  -1  12   25.20    2.30
  -3  -1 -12   23.60    2.50
  -3   1 -12   23.50    2.60
   3   1  12   21.80    2.30
  -3   1 -12   24.90    2.50
  -3   1 -12   27.00    2.30
  -4  -1 -12   16.80    2.30
  -4  -1 -12   17.70    1.60
  -4  -1 -12   18.70    2.40
  -4  -1 -12   17.60    2.60
   4  -1  12   16.00    2.30
  -4   1 -12   18.40    2.50
   4   1  12   16.10    2.40
  -4   1 -12   19.10    2.40
  -4   1 -12   22.00    2.40
  -5  -1 -12   31.00    3.00
   5  -1  12   30.20    3.40
  -5  -1 -12   28.80    2.90
  -5  -1 -12   28.80    3.30
  -5   1 -12   37.70    3.30
   5   1  12   30.10    3.40
  -5   1 -12   27.40    3.00
  -5   1 -12   31.90    2.90
  -6  -1 -12    3.90    1.90
  -6  -1 -12    3.00    1.70
   6  -1  12    0.50    1.90
  -6  -1 -12    0.30    2.00
   6   1  12    4.10    2.20
  -6   1 -12    6.20    2.10
  -6   1 -12    4.80    2.00
   6  -2 -12   40.30    3.60
   6  -2 -12   45.20    3.90
   6   2 -12   32.60    4.10
   5  -2 -12   55.99    4.00
   5  -2 -12   57.39    3.50
   5  -2 -12   61.99    4.70
   5  -2 -12   60.69    3.70
   5   2 -12   50.79    3.00
   5   2 -12   49.50    4.40
   4  -2 -12   70.49    3.80
   4  -2 -12   64.89    3.20
   4  -2 -12   70.59    3.50
   4  -2 -12   71.19    4.50
   4  -2 -12   72.19    2.90
   4   2 -12   75.79    4.40
   4   2 -12   68.69    2.60
   3  -2 -12  186.18    5.80
   3  -2 -12  189.78    6.60
   3  -2 -12  185.18    5.30
   3  -2 -12  194.28    4.80
   3  -2 -12  189.18    5.20
   3   2 -12  181.08    6.40
   2  -2 -12   12.40    1.70
   2  -2 -12   12.20    1.50
   2  -2 -12    9.50    1.90
   2  -2 -12   10.00    1.40
   2   2 -12   11.00    2.10
   2   2 -12    7.60    1.50
   2   2 -12    7.40    1.60
  -1  -2  12  196.98    4.40
   1  -2 -12  201.98    6.20
   1  -2 -12  211.38    5.90
   1  -2 -12  203.88    5.10
   1  -2 -12  204.98    5.20
   1   2 -12  198.18    5.90
   1   2 -12  201.18    5.70
   1   2 -12  197.38    5.50
   1   2 -12  204.78    6.30
   0  -2 -12    5.50    1.10
   0  -2 -12    4.20    1.40
   0  -2 -12    5.60    1.30
   0  -2 -12    4.40    1.40
   0  -2 -12    4.90    1.50
   0   2 -12    4.00    1.40
   0   2  12    4.00    1.00
   0   2 -12    4.00    1.50
   0   2 -12    2.50    1.40
  -1  -2 -12    1.20    1.30
  -1  -2 -12    0.60    0.90
   1  -2  12   -0.30    0.50
  -1  -2 -12   -0.60    1.20
  -1  -2 -12    0.90    1.20
  -1   2 -12    1.50    1.20
   1   2  12    1.10    1.00
  -1   2 -12    1.70    1.30
  -1   2 -12    1.70    1.60
  -2  -2 -12    0.50    1.30
  -2  -2 -12   -0.60    1.20
  -2  -2 -12   -0.20    1.40
   2  -2  12    0.80    0.90
  -2   2 -12    1.20    1.40
  -2   2 -12    0.30    1.50
  -2   2 -12    0.80    1.30
   2   2  12    1.80    1.20
   3  -2  12  101.49    4.00
  -3  -2 -12  101.79    2.90
  -3  -2 -12   99.19    4.40
  -3  -2 -12   91.29    4.50
  -3  -2 -12   96.79    4.10
  -3   2 -12   94.99    5.00
   3   2  12   96.99    4.20
  -3   2 -12   98.89    3.70
  -3   2 -12   98.09    4.50
  -3   2 -12   98.19    4.30
  -4  -2 -12    0.90    1.40
  -4  -2 -12    0.60    1.40
  -4  -2 -12    1.20    1.00
   4  -2  12    1.40    1.60
  -4  -2 -12   -2.60    1.30
  -4   2 -12    1.00    1.40
  -4   2 -12    0.60    1.50
   4   2  12   -0.10    1.60
  -4   2 -12    0.80    1.20
  -5  -2 -12   28.60    3.40
  -5  -2 -12   29.90    3.10
  -5  -2 -12   32.70    3.00
   5  -2  12   33.00    3.50
  -5   2 -12   29.80    3.30
  -5   2 -12   33.00    3.00
   5   2  12   35.30    3.80
  -5   2 -12   34.40    3.10
   6  -2  12   -1.00    2.00
  -6  -2 -12    0.40    2.00
  -6  -2 -12    2.50    1.70
  -6  -2 -12    0.90    1.60
  -6   2 -12    0.80    1.80
   6   2  12    1.00    2.30
   6  -3 -12   10.80    2.40
   6   3 -12    6.50    2.90
   5  -3 -12    9.70    2.70
   5  -3 -12    9.40    2.20
   5  -3 -12    7.40    1.90
   5   3 -12    3.50    2.40
   4  -3 -12    3.50    1.40
   4  -3 -12    2.20    1.90
   4  -3 -12    1.40    1.40
   4   3 -12    0.20    1.90
   3  -3 -12    9.20    1.50
   3  -3 -12    7.20    1.60
   3  -3 -12    7.30    1.50
   3  -3 -12    6.20    2.00
   3   3 -12    6.70    2.10
   2  -3 -12    3.30    1.00
   2  -3 -12    3.40    1.30
   2  -3 -12    3.00    1.20
   2  -3 -12    3.60    0.90
   2  -3 -12    3.00    1.70
   2   3 -12    3.30    1.30
   2   3 -12    2.90    1.80
   1  -3 -12    9.00    1.40
   1  -3 -12    6.10    1.40
   1  -3 -12    9.60    1.70
   1  -3 -12    7.50    1.80
   1   3 -12   10.20    2.10
   1   3 -12   10.90    1.60
   1   3 -12    7.80    1.40
   0  -3 -12    1.30    0.90
   0  -3 -12    2.70    1.40
   0  -3 -12    0.50    1.30
   0   3  12   -0.30    1.00
   0   3 -12    0.90    0.70
   0   3 -12   -2.20    1.20
   0   3 -12    4.10    1.50
   0   3 -12    0.80    1.20
  -1  -3 -12   31.40    2.90
  -1  -3 -12   27.50    2.20
  -1  -3 -12   29.90    2.60
   1  -3  12   28.80    1.70
  -1  -3 -12   29.40    2.70
  -1   3 -12   23.60    2.50
   1   3  12   32.00    2.40
  -1   3 -12   30.10    2.60
  -1   3 -12   34.40    3.20
  -2  -3 -12   24.60    2.60
  -2  -3 -12   35.00    3.00
   2  -3  12   31.90    2.10
  -2  -3 -12   32.60    2.80
  -2  -3 -12   27.30    1.50
  -2   3 -12   26.90    2.60
  -2   3 -12   24.90    2.60
  -2   3 -12   32.10    3.20
   2   3  12   28.30    2.50
  -3  -3 -12   12.90    1.50
  -3  -3 -12   13.20    2.40
  -3  -3 -12   10.40    2.10
  -3  -3 -12    9.50    1.80
   3  -3  12    9.20    1.70
  -3   3 -12   12.70    2.30
  -3   3 -12   10.30    2.60
   3   3  12   12.00    2.10
  -3   3 -12   14.60    2.20
  -4  -3 -12   66.49    3.30
  -4  -3 -12   66.99    3.90
   4  -3  12   61.49    4.00
  -4  -3 -12   74.89    4.60
  -4  -3 -12   69.29    3.60
  -4   3 -12   65.59    3.80
   4   3  12   70.99    4.30
  -4   3 -12   68.79    4.30
  -5  -3 -12   79.69    5.00
   5  -3  12   73.59    4.70
  -5  -3 -12   71.19    4.20
  -5  -3 -12   76.69    4.00
  -5  -3 -12   77.49    4.00
  -5   3 -12   71.99    4.60
   5   3  12   79.39    5.10
  -6  -3 -12    0.00    1.60
   6  -3  12    2.30    2.20
  -6  -3 -12   -2.70    1.90
  -6   3 -12    0.10    1.80
   6   3  12    2.00    2.30
   5  -4 -12    5.40    2.50
   5  -4 -12    0.60    1.60
   5  -4 -12    1.90    1.80
   5   4 -12    0.20    2.30
   4  -4 -12   -2.40    1.10
   4  -4 -12   -0.70    1.30
   4  -4 -12    1.30    2.00
   4   4 -12   -1.30    1.90
   3  -4 -12   36.80    3.10
   3  -4 -12   33.70    2.50
   3  -4 -12   30.50    3.40
   3  -4 -12   37.70    2.70
   3   4 -12   35.30    3.50
   2  -4 -12   62.69    2.80
   2  -4 -12   53.69    2.90
   2  -4 -12   50.69    3.10
   2  -4 -12   56.69    3.60
   2   4 -12   61.29    4.10
   2   4 -12   56.39    2.80
   2   4 -12   53.99    2.60
   1  -4 -12  213.68    5.30
   1  -4 -12  216.08    6.60
   1  -4 -12  213.68    7.00
   1  -4 -12  212.58    6.30
   1   4 -12  215.78    6.00
   1   4 -12  212.08    7.00
   1   4 -12  222.38    5.10
   1   4 -12  210.08    5.70
   0  -4 -12   10.20    1.20
   0  -4 -12    8.50    1.60
   0  -4  12   10.20    1.20
   0  -4 -12   11.60    1.90
   0  -4 -12    5.80    1.80
   0  -4 -12    9.80    1.20
   0   4 -12   10.60    1.80
   0   4 -12    6.90    1.90
   0   4 -12   10.20    1.30
   0   4 -12   10.20    1.00
  -1  -4 -12  137.79    3.80
  -1  -4 -12  140.89    5.50
  -1  -4 -12  143.59    5.20
   1  -4  12  148.79    4.20
  -1   4 -12  132.99    5.00
   1   4  12  151.08    5.10
  -1   4 -12  136.29    5.70
   2  -4  12    2.90    1.20
  -2  -4 -12    0.10    1.50
  -2  -4 -12    0.50    1.40
  -2  -4 -12   -1.00    0.90
   2   4  12    1.30    1.40
  -2   4 -12    1.10    1.90
  -2   4 -12    0.50    1.60
  -3  -4 -12   22.70    2.70
  -3  -4 -12   21.30    2.30
   3  -4  12   20.40    2.40
  -3  -4 -12   19.80    2.80
  -3  -4 -12   19.40    2.00
  -3   4 -12   23.00    3.40
   3   4  12   16.00    2.50
  -3   4 -12   19.10    2.70
  -4  -4 -12    2.30    1.50
   4  -4  12    3.10    1.80
  -4  -4 -12    5.30    1.60
  -4  -4 -12    7.80    2.00
  -4  -4 -12    3.60    2.10
   4   4  12    4.30    2.10
  -4   4 -12    7.50    2.30
  -5  -4 -12   -1.30    1.30
   5  -4  12   -0.90    1.70
  -5  -4 -12    0.80    1.70
  -5  -4 -12   -0.80    1.90
  -5  -4 -12    1.60    1.50
   5   4  12   -0.80    2.10
  -5   4 -12    0.30    2.00
   5  -5 -12    2.50    1.90
   5  -5 -12    2.90    2.20
   5   5 -12    1.80    2.50
   4  -5 -12    6.00    2.00
   4  -5 -12    6.80    2.20
   4  -5 -12    8.10    2.20
   4   5 -12   10.00    2.80
   3  -5 -12   13.60    2.50
   3  -5 -12   16.70    2.00
   3  -5 -12   18.30    2.60
   3  -5 -12   17.40    2.20
   3   5 -12   14.90    2.80
   2  -5 -12  115.59    4.90
   2  -5 -12  127.79    5.50
   2  -5 -12  116.39    5.10
   2  -5 -12  115.79    4.50
   2  -5 -12  120.29    4.40
   2   5 -12  113.69    4.60
   2   5 -12  123.69    4.20
   2   5 -12  111.29    3.90
   2   5 -12  113.09    5.60
   1  -5 -12   16.50    1.80
   1  -5 -12   20.00    2.40
   1  -5 -12   19.00    2.40
   1  -5 -12   19.00    2.60
   1   5 -12   20.60    2.10
   1   5 -12   19.00    1.80
   1   5 -12   23.00    2.20
   1   5 -12   20.00    2.80
   0  -5 -12   10.80    2.00
   0  -5 -12   15.30    2.20
   0  -5 -12   13.20    1.60
   0  -5  12   11.90    1.60
   0  -5 -12   10.70    2.10
   0   5 -12   13.50    2.60
   0   5 -12   15.70    2.10
   0   5 -12    9.50    1.60
   0   5 -12   11.40    1.40
  -1  -5 -12   33.70    2.30
  -1  -5 -12   37.70    3.40
  -1  -5 -12   33.10    3.10
  -1  -5 -12   33.90    3.10
   1  -5  12   34.10    2.40
   1   5  12   36.70    3.10
  -1   5 -12   27.30    2.70
  -1   5 -12   26.60    3.10
  -2  -5 -12   72.99    4.50
  -2  -5 -12   73.69    4.20
  -2  -5 -12   74.99    3.40
   2  -5  12   72.09    3.50
   2   5  12   67.99    4.10
  -2   5 -12   68.39    4.20
  -2   5 -12   81.59    4.90
   3  -5  12   45.40    3.30
  -3  -5 -12   51.89    4.40
  -3  -5 -12   47.00    3.10
  -3  -5 -12   49.60    4.10
   3   5  12   47.60    4.10
  -3   5 -12   49.10    4.50
  -3   5 -12   55.09    4.20
  -4  -5 -12    3.30    1.80
   4  -5  12    1.80    1.70
  -4  -5 -12    0.80    1.40
  -4  -5 -12    2.60    2.10
   4   5  12   -2.70    1.70
  -4   5 -12    2.20    2.40
  -4   5 -12   -1.90    1.80
  -5  -5 -12   -1.30    1.50
  -5  -5 -12   -1.00    2.20
   5  -5  12   -1.80    1.80
  -5  -5 -12   -1.40    1.60
   5   5  12    0.20    2.20
  -5   5 -12   -0.90    2.00
   5  -6 -12    1.20    1.90
   5  -6 -12   -2.10    2.00
   5   6 -12    5.20    3.10
   4  -6 -12    1.40    2.00
   4  -6 -12   -0.80    1.60
   4   6 -12   -1.10    2.20
   3  -6 -12    0.20    1.60
   3  -6 -12   -0.50    1.40
   3  -6 -12    1.30    1.60
   3  -6 -12    2.00    1.30
   3   6 -12    1.70    2.20
   3   6 -12    2.00    1.40
   3   6 -12    1.50    1.70
   2  -6 -12    0.10    1.30
   2  -6 -12    4.20    1.60
   2  -6 -12    2.70    1.40
   2  -6 -12    1.60    1.70
   2   6 -12    2.30    1.20
   2   6 -12    0.90    1.20
   2   6 -12    1.30    1.40
   2   6 -12    2.10    2.10
   1  -6 -12    0.00    1.50
   1  -6 -12   -0.50    1.30
   1  -6 -12    1.20    1.30
   1  -6 -12   -1.10    1.50
   1   6 -12   -0.50    1.80
   1   6 -12    1.10    1.20
   1   6 -12   -0.80    1.20
   1   6 -12    0.70    1.30
   0  -6  12  123.69    4.60
   0  -6 -12  126.59    5.30
   0  -6 -12  127.79    5.60
   0  -6 -12  124.29    4.60
   0  -6 -12  125.99    5.50
   0   6 -12  124.99    4.30
   0   6 -12  125.39    5.90
   0   6 -12  126.99    4.80
   0   6 -12  125.79    4.80
  -1  -6 -12    3.90    1.70
   1  -6  12    6.20    1.50
  -1  -6 -12    7.90    1.70
  -1  -6 -12    8.70    2.10
  -1  -6 -12    5.50    2.00
  -1   6 -12    9.10    1.60
   1   6  12   11.80    2.40
  -1   6 -12    7.30    2.50
  -1   6 -12    8.60    2.10
  -2  -6 -12    7.90    1.80
  -2  -6 -12   11.50    2.30
   2  -6  12    9.30    1.80
  -2  -6 -12   11.40    2.40
  -2   6 -12   10.60    2.20
   2   6  12   12.40    2.40
  -2   6 -12   11.70    2.80
  -3  -6 -12    0.70    2.00
  -3  -6 -12   -0.50    1.40
  -3  -6 -12    0.50    1.80
   3  -6  12    0.30    1.40
  -3   6 -12   -0.90    1.80
   3   6  12   -1.10    1.80
  -3   6 -12   -2.00    2.00
  -4  -6 -12   62.39    4.90
  -4  -6 -12   56.59    3.90
   4  -6  12   57.19    4.30
  -4  -6 -12   61.09    4.40
   4   6  12   48.90    4.50
  -4   6 -12   62.39    5.00
  -4   6 -12   62.59    5.60
   4  -7 -12   16.90    2.90
   4  -7 -12   17.10    3.20
   4   7 -12   13.40    2.50
   4   7 -12   16.10    3.40
   3  -7 -12   88.29    4.10
   3  -7 -12   73.59    4.50
   3  -7 -12   79.79    5.10
   3   7 -12   78.39    4.80
   3   7 -12   83.19    4.40
   3   7 -12   87.09    5.70
   2  -7 -12   11.50    2.50
   2  -7 -12   12.50    2.20
   2  -7 -12   14.10    2.40
   2  -7 -12   16.20    2.60
   2   7 -12   13.20    3.10
   2   7 -12   12.20    2.00
   2   7 -12   13.40    2.50
   1  -7 -12   61.19    4.40
   1  -7 -12   64.49    3.80
  -1  -7  12   66.79    3.80
   1  -7 -12   60.49    4.00
   1   7 -12   59.59    4.40
   1   7 -12   66.39    4.00
   1   7 -12   60.99    3.50
   1   7 -12   65.49    3.30
   0  -7 -12   14.80    2.50
   0  -7 -12   10.70    2.30
   0  -7  12   17.80    2.30
   0  -7 -12   15.20    2.20
   0   7 -12   12.60    1.90
   0   7 -12   10.10    1.90
   0   7 -12   15.00    2.90
   0   7 -12   17.70    2.40
  -1  -7 -12   12.20    2.10
   1  -7  12   11.60    2.10
  -1  -7 -12   15.20    2.60
  -1  -7 -12   13.20    2.70
  -1   7 -12   12.10    2.00
  -1   7 -12   14.80    2.40
  -1   7 -12   10.30    2.70
   2  -7  12   46.60    3.60
  -2  -7 -12   47.70    4.20
  -2  -7 -12   44.80    3.40
  -2  -7 -12   49.00    4.10
  -2   7 -12   50.19    4.50
  -2   7 -12   61.59    4.10
   2   7  12   53.39    4.40
  -3  -7 -12    4.20    2.10
  -3  -7 -12    7.20    2.50
  -3  -7 -12    4.70    1.90
   3  -7  12    1.20    1.80
  -3   7 -12    3.40    2.10
  -3   7 -12    6.20    2.60
   3   7  12    4.60    2.30
   4  -7  12    1.10    1.90
  -4  -7 -12    4.80    2.70
  -4  -7 -12   -0.10    1.90
  -4  -7 -12    1.10    1.70
   4   7  12    0.00    2.20
  -4   7 -12    4.60    2.70
  -4   7 -12    4.10    2.50
   3  -8 -12   12.40    2.20
   3  -8 -12   12.70    2.90
   3  -8 -12    9.60    2.40
   3   8 -12   12.70    2.30
   3   8 -12    8.20    2.40
   3   8 -12   14.30    3.40
  -2  -8  12  278.77    8.80
   2  -8 -12  267.97    8.50
   2  -8 -12  272.37    8.30
   2  -8 -12  256.07    9.10
   2   8 -12  261.27    9.50
   2   8 -12  262.57    8.20
   2   8 -12  256.77    8.90
  -1  -8  12  161.48    6.30
   1  -8 -12  162.48    6.40
   1  -8 -12  155.38    6.90
   1  -8 -12  163.28    6.30
   1   8 -12  164.78    6.00
   1   8 -12  163.48    5.50
   1   8 -12  170.48    6.70
   1   8 -12  158.58    7.30
   0  -8 -12   23.40    2.80
   0  -8  12   28.70    3.10
   0  -8 -12   25.50    3.40
   0  -8 -12   29.50    3.40
   0   8 -12   23.00    3.70
   0   8 -12   29.50    2.90
   0   8 -12   27.00    2.70
   0   8 -12   27.80    3.20
   1  -8  12    2.10    1.60
  -1  -8 -12    0.20    1.60
  -1  -8 -12   -0.90    1.80
  -1  -8 -12   -0.50    1.60
  -1   8 -12   -0.60    1.70
  -1   8 -12    2.10    2.40
  -1   8 -12   -0.70    1.40
  -2  -8 -12    0.50    1.60
  -2  -8 -12    3.30    2.10
   2  -8  12   -1.10    1.60
  -2  -8 -12    1.20    2.10
  -2   8 -12    0.90    1.50
  -2   8 -12    2.10    2.00
  -2   8 -12   -1.80    2.10
  -3  -8 -12    6.70    2.40
   3  -8  12    8.80    2.40
  -3  -8 -12    5.80    2.70
  -3  -8 -12    5.50    2.00
   3   8  12    6.20    2.60
  -3   8 -12    7.10    2.80
  -3   8 -12    6.20    2.40
   2  -9 -12    1.20    2.00
   2  -9 -12    2.50    1.90
  -2  -9  12    1.80    1.80
   2  -9 -12   -0.50    1.80
   2   9 -12    3.40    2.50
   2   9 -12   -1.40    1.60
   1  -9 -12    4.30    2.00
  -1  -9  12   -1.90    1.60
   1  -9 -12    0.60    1.70
   1  -9 -12    0.20    1.90
   1   9 -12   -1.70    2.00
   1   9 -12    2.00    1.60
   1   9 -12    2.90    1.90
   0  -9 -12    0.10    1.70
   0  -9 -12    3.00    2.10
   0  -9 -12   -1.40    1.80
   0  -9  12    1.20    1.80
   0   9 -12    2.10    1.60
   0   9 -12    0.90    1.70
   0   9 -12    1.80    1.60
   0   9 -12   -0.50    2.00
  -1  -9 -12   74.19    5.20
  -1  -9 -12   68.19    4.60
  -1  -9 -12   66.29    4.80
   1  -9  12   72.39    5.30
  -1   9 -12   71.99    4.50
  -1   9 -12   74.09    5.40
  -1   9 -12   59.59    4.20
  -2  -9 -12    8.90    2.70
  -2  -9 -12   16.90    2.70
  -2  -9 -12   14.60    3.00
  -2   9 -12   12.20    2.70
  -2   9 -12   15.10    2.50
  -2   9 -12   14.10    3.40
   6   0 -13   -0.10    1.90
   6   0 -13   -0.50    1.50
   5   0 -13  192.58    6.80
   5   0 -13  188.78    7.10
   4   0 -13   -0.60    1.70
   4   0 -13    0.90    1.60
   4   0 -13    0.20    1.20
   3   0 -13   85.19    3.40
   3   0 -13   77.49    3.40
   3   0 -13   74.09    4.20
   3   0 -13   77.69    3.80
   2   0 -13   -1.90    1.20
   2   0 -13    0.60    0.70
   2   0 -13    0.30    1.20
   2   0 -13    2.10    1.30
   1   0 -13   -0.20    1.20
  -1   0  13    2.20    0.70
   1   0 -13    1.40    1.30
   1   0 -13    2.00    1.30
   1   0 -13    3.60    1.40
   0   0 -13    0.80    1.10
   0   0 -13    2.30    1.30
   0   0 -13    0.80    1.30
   0   0 -13    2.10    1.20
   1   0  13   48.60    1.80
  -1   0 -13   47.60    2.90
  -1   0 -13   51.69    3.20
  -1   0 -13   49.00    2.80
  -1   0 -13   45.10    3.10
  -2   0 -13   -0.90    1.30
   2   0  13   -1.20    0.90
  -2   0 -13    0.80    1.40
  -2   0 -13    0.40    1.40
  -2   0 -13    0.80    1.20
  -3   0 -13  250.47    7.20
  -3   0 -13  250.67    7.40
  -3   0 -13  260.17    7.50
   3   0  13  248.18    6.80
  -4   0 -13    0.10    1.50
  -4   0 -13    0.30    1.40
  -4   0 -13    1.90    1.70
   4   0  13   -2.00    1.30
  -5   0 -13   11.20    2.40
  -5   0 -13   13.20    2.30
   5   0  13   12.20    2.60
  -5   0 -13    8.80    2.20
  -6   0 -13    0.20    1.60
  -6   0 -13    1.60    1.70
   6   0  13   -1.40    2.00
  -6   0 -13    0.60    1.90
   6  -1 -13    6.60    2.20
   6  -1 -13    2.90    1.90
   6   1 -13    8.10    2.70
   6   1 -13    3.50    1.90
   5  -1 -13    2.30    1.70
   5  -1 -13    4.40    1.70
   5  -1 -13    1.60    1.50
   5   1 -13    5.80    1.70
   5   1 -13    1.70    2.00
   4  -1 -13  430.86    9.10
   4  -1 -13  420.06   10.60
   4  -1 -13  442.26   11.90
   4  -1 -13  448.86   10.80
   4  -1 -13  430.26    9.60
   4   1 -13  433.66   11.30
   4   1 -13  439.66   10.60
   3  -1 -13   28.00    3.10
   3  -1 -13   28.40    2.50
   3  -1 -13   27.90    2.20
   3  -1 -13   31.60    2.30
   3   1 -13   27.30    2.10
   3   1 -13   30.40    2.90
   3   1 -13   26.40    2.90
   2  -1 -13    3.80    1.30
   2  -1 -13    2.00    1.30
   2  -1 -13    2.20    1.50
   2  -1 -13    4.10    1.00
   2   1 -13    3.50    1.40
   2   1 -13    5.80    1.60
   2   1 -13    4.20    0.80
   2   1 -13    4.70    1.60
   1  -1 -13   79.69    3.30
   1  -1 -13   80.59    3.90
  -1  -1  13   79.39    2.20
   1  -1 -13   88.99    3.70
   1   1 -13   80.89    3.60
   1   1 -13   83.29    3.60
   1   1 -13   85.09    3.80
   1   1 -13   80.29    3.80
   0  -1 -13   -0.20    1.20
   0  -1 -13    0.50    0.70
   0  -1 -13   -0.80    1.10
   0  -1 -13   -1.60    1.10
   0  -1 -13    1.80    1.20
   0   1  13   -0.20    0.60
   0   1 -13   -1.00    1.30
   0   1 -13   -1.40    1.20
   0   1 -13    0.00    1.20
   0   1  13    0.40    0.70
   0   1 -13    0.00    1.00
  -1  -1 -13  292.47    7.80
  -1  -1 -13  281.87    7.60
   1  -1  13  281.37    5.60
  -1  -1 -13  281.57    7.50
  -1  -1 -13  272.37    7.60
  -1   1 -13  280.37    7.00
   1   1  13  290.57    6.30
  -1   1 -13  275.87    7.90
  -1   1 -13  280.97    7.70
  -2  -1 -13   22.70    2.50
   2  -1  13   24.40    1.90
  -2  -1 -13   26.90    2.60
  -2  -1 -13   24.50    2.50
  -2   1 -13   24.60    2.90
   2   1  13   27.60    2.10
  -2   1 -13   19.80    2.40
  -2   1 -13   24.60    2.50
  -2   1 -13   27.40    2.20
  -3  -1 -13  355.76    9.40
  -3  -1 -13  344.27    9.40
   3  -1  13  375.36    8.90
  -3  -1 -13  358.96    9.40
  -3   1 -13  361.86    9.50
  -3   1 -13  371.46    8.90
  -3   1 -13  371.56    9.70
   3   1  13  365.56    9.00
  -4  -1 -13   25.60    2.70
  -4  -1 -13   21.50    2.70
  -4  -1 -13   26.90    2.80
   4  -1  13   28.90    2.90
  -4   1 -13   28.50    2.70
  -4   1 -13   30.60    3.00
  -4   1 -13   24.10    2.80
   4   1  13   28.30    2.90
  -5  -1 -13    6.60    2.20
  -5  -1 -13    6.10    1.90
  -5  -1 -13    5.60    1.80
   5  -1  13    5.70    2.10
  -5   1 -13    3.60    1.70
  -5   1 -13    4.00    1.80
  -5   1 -13    6.50    2.10
   5   1  13    4.60    2.20
  -6  -1 -13    7.20    2.50
   6  -1  13    8.60    2.70
  -6  -1 -13    9.80    2.20
  -6  -1 -13    4.70    1.90
  -6   1 -13    7.50    2.30
   6   1  13   10.10    2.70
  -6   1 -13    7.60    2.30
   6  -2 -13   24.80    3.30
   6   2 -13   25.70    3.30
   6   2 -13   25.40    3.90
   5  -2 -13   28.50    3.10
   5  -2 -13   22.40    2.90
   5  -2 -13   20.50    3.30
   5  -2 -13   25.70    2.50
   5   2 -13   25.40    3.40
   4  -2 -13   19.40    2.40
   4  -2 -13   18.20    2.80
   4  -2 -13   19.90    1.90
   4  -2 -13   26.60    2.50
   4  -2 -13   20.90    2.00
   4   2 -13   16.00    2.70
   3  -2 -13   -0.20    1.10
   3  -2 -13    0.30    1.00
   3  -2 -13   -1.20    1.30
   3  -2 -13    1.50    1.20
   3  -2 -13    0.00    0.60
   3   2 -13   -0.50    1.50
   2  -2 -13   60.79    2.80
   2  -2 -13   64.39    2.80
   2  -2 -13   57.99    3.00
   2  -2 -13   64.59    3.70
   2   2 -13   60.69    3.60
   2   2 -13   68.99    3.20
   2   2 -13   60.29    2.20
   2   2 -13   62.99    3.50
   1  -2 -13   64.39    3.30
   1  -2 -13   68.39    2.80
   1  -2 -13   63.99    3.60
  -1  -2  13   63.49    2.00
   1   2 -13   60.19    3.10
   1   2 -13   58.69    3.60
   1   2 -13   59.19    3.40
   1   2 -13   65.19    3.10
   0  -2 -13   92.49    4.10
   0  -2 -13   94.99    3.60
   0  -2 -13  101.59    4.20
   0  -2 -13   92.69    3.30
   0  -2 -13   90.09    4.10
   0   2  13   94.59    3.20
   0   2 -13   93.29    3.50
   0   2 -13   96.79    4.20
   0   2 -13  102.39    4.40
   0   2 -13  101.19    4.00
  -1  -2 -13  101.79    4.30
  -1  -2 -13  105.49    4.40
  -1  -2 -13  100.59    3.60
   1  -2  13  103.09    2.70
  -1  -2 -13   96.39    4.00
  -1  -2 -13  102.09    4.40
  -1   2 -13   97.39    4.00
  -1   2 -13  101.79    4.40
   1   2  13   99.49    3.50
  -1   2 -13  102.49    4.30
  -1   2 -13  101.29    4.70
  -2  -2 -13  307.27    8.10
   2  -2  13  284.77    6.80
  -2  -2 -13  297.97    8.30
  -2  -2 -13  296.37    8.20
   2   2  13  301.87    7.50
  -2   2 -13  287.57    8.70
  -2   2 -13  295.97    7.00
  -2   2 -13  306.97    8.20
  -2   2 -13  291.67    8.10
  -3  -2 -13    2.80    1.70
   3  -2  13    2.00    1.30
  -3  -2 -13    0.80    1.40
  -3  -2 -13    4.90    1.80
  -3   2 -13    3.90    1.80
  -3   2 -13    2.70    1.90
   3   2  13    3.70    1.60
  -3   2 -13    5.40    1.40
  -3   2 -13    2.40    1.60
  -4  -2 -13    2.20    1.60
  -4  -2 -13    2.30    1.70
   4  -2  13    0.90    1.50
  -4  -2 -13    1.30    1.70
   4   2  13    3.90    1.80
  -4   2 -13    3.70    1.90
  -4   2 -13    2.90    1.60
  -5  -2 -13    3.30    1.80
   5  -2  13   -0.40    1.80
  -5  -2 -13    1.50    1.50
  -5  -2 -13   -1.90    1.80
  -5   2 -13    1.70    1.80
   5   2  13    1.60    2.10
  -5   2 -13    1.70    1.60
   6   3 -13   28.20    4.10
   5  -3 -13   19.50    2.80
   5  -3 -13   21.50    3.50
   5  -3 -13   21.20    2.50
   5   3 -13   17.90    3.20
   4  -3 -13  178.18    7.20
   4  -3 -13  180.68    6.40
   4  -3 -13  179.38    5.50
   4   3 -13  173.28    7.10
   3  -3 -13   56.49    3.30
   3  -3 -13   52.79    2.50
   3  -3 -13   49.50    3.70
   3  -3 -13   45.90    2.70
   3   3 -13   48.40    4.00
   2  -3 -13   77.19    3.40
   2  -3 -13   79.09    4.20
   2  -3 -13   78.09    2.10
   2  -3 -13   76.99    3.60
   2   3 -13   79.89    4.30
   2   3 -13   79.49    3.40
   1  -3 -13   70.49    3.90
   1  -3 -13   63.39    3.40
   1  -3 -13   66.29    3.20
   1   3 -13   67.69    3.10
   1   3 -13   65.49    4.00
   1   3 -13   67.59    3.20
   0  -3 -13   82.29    3.20
   0  -3 -13   84.39    3.50
   0  -3 -13   89.09    4.00
   0  -3 -13   87.99    4.20
   0   3 -13   81.49    4.00
   0   3 -13   80.19    3.70
   0   3  13   81.19    3.40
   0   3 -13   81.49    2.60
   0   3 -13   81.49    4.30
  -1  -3 -13  130.19    5.00
   1  -3  13  125.59    3.50
  -1  -3 -13  129.39    5.20
  -1  -3 -13  125.79    4.50
  -1  -3 -13  120.79    4.70
   1   3  13  125.89    4.30
  -1   3 -13  129.49    4.90
  -1   3 -13  132.09    5.50
  -1   3 -13  125.89    4.90
  -2  -3 -13  156.08    5.70
  -2  -3 -13  155.38    5.90
  -2  -3 -13  166.68    5.60
   2  -3  13  151.18    4.50
  -2   3 -13  157.48    5.70
   2   3  13  153.98    5.30
  -2   3 -13  150.18    6.20
  -2   3 -13  148.59    5.60
  -3  -3 -13   26.50    1.70
  -3  -3 -13   22.80    2.90
   3  -3  13   24.10    2.40
  -3  -3 -13   21.80    2.40
  -3  -3 -13   27.80    3.00
  -3   3 -13   17.40    2.80
  -3   3 -13   22.00    2.60
  -3   3 -13   21.10    2.70
   3   3  13   24.60    2.60
  -4  -3 -13   42.10    3.20
  -4  -3 -13   44.90    3.70
   4  -3  13   40.30    3.40
  -4  -3 -13   39.40    3.80
  -4   3 -13   37.40    3.60
   4   3  13   40.40    3.60
  -4   3 -13   36.50    3.30
  -5  -3 -13   17.60    2.50
  -5  -3 -13   15.20    2.50
   5  -3  13   13.20    2.60
  -5  -3 -13   11.10    2.80
  -5   3 -13   15.30    2.40
   5   3  13   16.40    3.00
  -5   3 -13   13.30    2.80
   5  -4 -13    8.70    2.80
   5  -4 -13   10.10    2.20
   5  -4 -13   11.80    2.50
   5   4 -13    9.50    3.10
   4  -4 -13   16.20    2.10
   4  -4 -13   12.80    2.80
   4  -4 -13   14.50    2.40
   4   4 -13   14.20    3.00
   3  -4 -13   10.40    2.40
   3  -4 -13    9.90    1.70
   3  -4 -13   10.50    1.60
   3  -4 -13   10.30    2.00
   3   4 -13   17.30    2.90
   2  -4 -13   49.50    2.40
   2  -4 -13   55.39    3.90
   2  -4 -13   51.79    3.00
   2  -4 -13   53.79    3.20
   2  -4 -13   48.80    3.20
   2   4 -13   51.99    4.30
   2   4 -13   50.79    2.50
   2   4 -13   52.59    2.90
   1  -4 -13  148.29    5.20
   1  -4 -13  144.09    3.70
   1  -4 -13  157.88    5.90
   1  -4 -13  141.29    5.20
   1   4 -13  141.99    4.40
   1   4 -13  142.19    3.70
   1   4 -13  147.89    6.00
   1   4 -13  152.08    4.90
   0  -4 -13    4.40    1.60
   0  -4 -13    0.50    1.10
   0  -4  13    0.40    0.80
   0  -4 -13    2.00    0.70
   0  -4 -13    0.70    1.30
   0   4 -13   -0.10    1.30
   0   4 -13    0.00    1.70
   0   4 -13    0.40    0.80
   1  -4  13   13.70    1.50
  -1  -4 -13    9.50    2.00
  -1  -4 -13    9.80    2.10
  -1  -4 -13   12.30    1.90
  -1  -4 -13   12.10    1.10
   1   4  13   10.10    1.90
  -1   4 -13   14.00    2.20
  -1   4 -13    8.90    2.20
   2  -4  13   74.69    3.30
  -2  -4 -13   76.09    2.70
  -2  -4 -13   72.49    4.40
  -2  -4 -13   69.49    4.10
  -2   4 -13   75.79    4.10
   2   4  13   71.29    3.90
  -2   4 -13   71.29    4.60
  -3  -4 -13    2.00    1.00
  -3  -4 -13    2.30    1.50
  -3  -4 -13    0.70    1.80
  -3  -4 -13    0.20    1.60
   3  -4  13    1.50    1.30
   3   4  13    0.60    1.70
  -3   4 -13    2.10    1.80
  -3   4 -13    0.60    2.10
  -4  -4 -13    0.60    1.70
   4  -4  13   -0.70    1.60
  -4  -4 -13   -0.40    1.20
  -4  -4 -13    0.50    1.90
  -4  -4 -13   -0.80    1.30
  -4   4 -13   -2.60    1.80
   4   4  13    1.00    1.80
   5  -4  13   -0.90    1.70
  -5  -4 -13    0.00    1.70
  -5  -4 -13   -1.70    2.00
  -5  -4 -13   -0.70    1.40
   5   4  13    2.20    2.30
  -5   4 -13   -0.70    1.90
   5  -5 -13   19.30    3.40
   5  -5 -13   14.40    2.50
   5   5 -13   12.40    3.30
   4  -5 -13   32.00    2.90
   4  -5 -13   28.70    3.30
   4  -5 -13   26.00    3.50
   4   5 -13   27.70    3.80
   3  -5 -13    4.40    1.50
   3  -5 -13    7.10    1.60
   3  -5 -13    7.60    1.90
   3  -5 -13    7.60    2.30
   3   5 -13    7.00    2.70
   2  -5 -13   42.90    3.30
   2  -5 -13   39.80    3.60
   2  -5 -13   43.80    2.80
   2  -5 -13   44.70    3.00
   2  -5 -13   44.80    3.20
   2   5 -13   41.80    2.60
   2   5 -13   42.80    2.50
   2   5 -13   46.40    3.10
   2   5 -13   47.60    4.30
   1  -5 -13    4.80    2.00
   1  -5 -13    3.20    1.50
   1  -5 -13    3.50    1.40
   1  -5 -13    1.00    1.10
   1   5 -13    3.70    1.10
   1   5 -13    3.70    1.30
   1   5 -13   -0.10    1.80
   1   5 -13    3.30    1.50
   0  -5 -13    0.20    1.50
   0  -5 -13    0.00    1.00
   0  -5 -13   -0.10    1.50
   0  -5  13    0.00    0.90
   0  -5 -13   -0.20    1.20
   0   5 -13   -0.60    1.00
   0   5 -13    0.90    1.30
   0   5 -13    0.40    0.90
   0   5 -13    1.60    1.90
  -1  -5 -13   90.69    3.30
  -1  -5 -13   94.89    4.90
  -1  -5 -13   96.49    4.60
   1  -5  13   88.79    3.60
  -1  -5 -13   90.39    4.60
   1   5  13   89.19    4.40
  -1   5 -13   96.19    4.40
  -1   5 -13   84.59    4.80
  -2  -5 -13    2.30    1.70
  -2  -5 -13    3.20    1.20
  -2  -5 -13    4.10    2.00
   2  -5  13    2.20    1.30
   2   5  13    2.80    1.70
  -2   5 -13    2.80    1.80
  -2   5 -13    5.40    2.30
  -3  -5 -13   62.59    4.20
   3  -5  13   62.49    3.70
  -3  -5 -13   63.39    4.60
  -3  -5 -13   60.59    3.20
  -3   5 -13   60.79    4.80
  -3   5 -13   63.49    4.30
   3   5  13   69.49    4.40
  -4  -5 -13   10.20    2.70
  -4  -5 -13   14.00    2.70
  -4  -5 -13   11.10    2.00
   4  -5  13   13.50    2.40
  -4   5 -13   12.20    3.10
   4   5  13   11.30    2.70
  -4   5 -13    9.80    2.60
  -5  -5 -13    1.70    2.30
   5  -5  13    6.80    3.60
  -5  -5 -13    0.60    1.90
  -5   5 -13   -2.20    1.70
   5   5  13    3.10    2.30
   4  -6 -13   14.40    2.40
   4  -6 -13    9.30    2.30
   4  -6 -13   12.40    2.70
   4   6 -13   15.60    3.30
   3  -6 -13    0.10    1.30
   3  -6 -13    0.10    1.30
   3  -6 -13   -1.20    1.40
   3  -6 -13    0.40    1.70
   3   6 -13   -1.00    1.90
   3   6 -13   -2.00    1.40
   3   6 -13    1.50    1.30
   2  -6 -13   41.40    3.70
   2  -6 -13   37.00    3.20
   2  -6 -13   33.90    2.80
   2  -6 -13   28.20    3.50
   2   6 -13   32.90    2.60
   2   6 -13   36.80    3.10
   2   6 -13   26.70    3.40
   2   6 -13   34.50    2.50
   1  -6 -13   30.80    2.50
   1  -6 -13   29.20    3.10
   1  -6 -13   36.00    3.30
   1  -6 -13   23.40    3.00
   1   6 -13   24.10    3.10
   1   6 -13   26.60    2.30
   1   6 -13   28.50    2.70
   1   6 -13   27.50    2.50
   0  -6 -13   18.90    2.60
   0  -6 -13   19.70    2.10
   0  -6 -13   13.30    2.40
   0  -6 -13   22.80    2.80
   0  -6  13   19.60    2.10
   0   6 -13   20.90    1.90
   0   6 -13   18.60    2.90
   0   6 -13   18.20    2.20
   0   6 -13   20.20    2.40
  -1  -6 -13   14.60    2.70
  -1  -6 -13   10.40    2.20
  -1  -6 -13   13.00    1.80
  -1  -6 -13   14.00    2.50
   1  -6  13   10.70    1.80
  -1   6 -13   13.40    2.20
  -1   6 -13   11.90    1.60
  -1   6 -13   15.30    3.10
   1   6  13   10.30    2.30
   2  -6  13   19.20    2.50
  -2  -6 -13   22.30    3.20
  -2  -6 -13   14.60    2.00
  -2  -6 -13   18.30    2.80
   2   6  13   16.50    2.60
  -2   6 -13   20.70    3.30
  -2   6 -13   21.20    2.90
  -3  -6 -13   27.50    2.60
  -3  -6 -13   21.10    3.00
  -3  -6 -13   20.40    3.20
   3  -6  13   24.80    3.80
   3   6  13   17.60    3.00
  -3   6 -13   26.30    3.40
  -3   6 -13   27.70    3.90
  -4  -6 -13   71.69    5.40
  -4  -6 -13   69.19    4.00
  -4  -6 -13   61.79    4.70
   4   6  13   70.09    5.30
  -4   6 -13   53.69    5.20
  -4   6 -13   53.19    4.70
   4  -7 -13   58.99    5.10
   4  -7 -13   49.70    4.10
   4   7 -13   49.00    5.90
   4   7 -13   60.59    5.60
   4   7 -13   44.20    3.80
   3  -7 -13    1.40    1.50
   3  -7 -13    1.60    1.70
   3  -7 -13    4.10    2.20
   3  -7 -13    1.70    1.60
   3   7 -13    1.30    1.40
   3   7 -13   -4.50    1.70
   3   7 -13    1.40    1.60
   2  -7 -13    5.50    1.80
   2  -7 -13    5.30    1.90
   2  -7 -13    2.60    1.70
   2  -7 -13    4.40    2.20
   2   7 -13    6.90    1.90
   2   7 -13    5.00    2.40
   2   7 -13    5.60    1.70
   1  -7 -13    2.50    1.70
  -1  -7  13    4.60    1.90
   1  -7 -13    8.60    2.10
   1  -7 -13    4.80    2.20
   1   7 -13    7.40    2.70
   1   7 -13    8.20    1.70
   1   7 -13    6.90    1.60
   1   7 -13    3.40    1.70
   0  -7 -13    4.10    1.90
   0  -7 -13    3.80    2.10
   0  -7 -13    3.10    1.60
   0   7 -13    4.10    1.80
   0   7 -13    3.90    1.70
   0   7 -13    2.70    1.30
   0   7 -13    3.50    2.40
  -1  -7 -13   32.40    3.60
  -1  -7 -13   31.00    2.90
  -1  -7 -13   30.70    3.50
  -1   7 -13   37.30    2.80
  -1   7 -13   30.10    3.80
  -1   7 -13   33.70    3.20
  -2  -7 -13   -0.60    1.80
  -2  -7 -13    3.50    1.70
  -2  -7 -13    1.00    1.90
  -2   7 -13    1.50    2.00
   2   7  13    0.20    2.10
  -2   7 -13    0.90    2.20
  -3  -7 -13   30.00    3.90
  -3  -7 -13   39.60    3.40
  -3  -7 -13   29.40    3.50
  -3   7 -13   26.90    3.50
  -3   7 -13   35.00    4.30
   3   7  13   35.40    4.00
   3  -8 -13   27.50    3.20
   3  -8 -13   29.70    3.10
   3  -8 -13   26.80    3.80
   3   8 -13   29.20    4.20
   3   8 -13   28.00    3.70
   3   8 -13   22.10    2.80
   2  -8 -13  181.48    6.80
   2  -8 -13  201.18    8.00
   2  -8 -13  185.88    6.90
   2   8 -13  195.18    6.80
   2   8 -13  195.78    8.30
   2   8 -13  198.48    7.60
   1  -8 -13  146.19    5.90
   1  -8 -13  135.19    6.00
   1  -8 -13  148.59    6.70
   1   8 -13  144.89    6.30
   1   8 -13  153.78    5.70
   1   8 -13  145.49    5.30
   1   8 -13  141.29    7.00
   0  -8 -13    2.20    2.10
   0  -8 -13   -2.20    1.70
   0  -8 -13    1.20    1.60
   0   8 -13    1.30    1.60
   0   8 -13    0.70    1.40
   0   8 -13    4.20    2.20
   0   8 -13    2.10    1.80
  -1  -8 -13   11.00    2.20
  -1  -8 -13   19.30    3.10
  -1  -8 -13   15.40    3.00
  -1   8 -13   15.40    2.40
  -1   8 -13   19.30    3.60
  -1   8 -13   17.70    2.70
  -2  -8 -13    2.60    1.70
  -2  -8 -13    1.70    2.10
  -2  -8 -13   -2.00    1.90
  -2   8 -13   -1.00    2.40
  -2   8 -13    0.30    1.90
   1  -9 -13    0.60    1.70
   1  -9 -13    0.80    1.90
   1  -9 -13    0.90    2.00
   1   9 -13   -0.90    2.40
   1   9 -13    1.30    1.60
   1   9 -13    1.30    1.80
   0  -9 -13   -0.40    1.90
   0  -9 -13    1.80    2.20
   0  -9 -13    0.00    1.70
   0   9 -13    3.20    1.80
   0   9 -13   -2.40    2.10
   0   9 -13    0.20    1.50
  -1  -9 -13    3.30    2.40
  -1  -9 -13    5.00    2.40
  -1  -9 -13    3.70    1.90
  -1   9 -13    5.70    2.80
  -1   9 -13    3.90    1.80
  -1   9 -13    4.20    2.20
   6   0 -14   -0.80    1.60
   6   0 -14    2.90    2.20
   5   0 -14    5.00    2.00
   5   0 -14   -1.30    1.30
   4   0 -14    0.90    1.20
   4   0 -14    1.30    1.60
   4   0 -14    0.70    1.90
   3   0 -14   -0.80    1.60
   3   0 -14    0.30    1.40
   3   0 -14   -0.30    0.90
   3   0 -14   -1.20    1.20
   2   0 -14    0.80    1.30
   2   0 -14   -0.10    0.70
   2   0 -14    2.10    1.30
   2   0 -14   -0.50    1.40
   1   0 -14    1.10    1.30
   1   0 -14    0.20    1.30
   1   0 -14   -2.00    1.20
   1   0 -14   -0.40    1.30
  -1   0  14    1.20    0.70
   0   0 -14  425.16   10.10
   0   0  14  405.06    7.70
   0   0 -14  416.76    9.90
   0   0 -14  420.36   10.10
   0   0 -14  433.96   10.30
  -1   0 -14    0.30    1.40
  -1   0 -14    1.10    1.40
  -1   0 -14    1.50    1.20
  -1   0 -14    1.90    1.50
   1   0  14    0.80    0.70
  -2   0 -14   88.79    4.30
  -2   0 -14   89.19    4.50
  -2   0 -14   86.09    4.20
  -2   0 -14   88.09    3.90
   2   0  14   84.39    3.20
  -3   0 -14   -1.00    1.50
  -3   0 -14   -1.90    1.40
  -3   0 -14   -0.50    1.20
   3   0  14   -1.70    1.20
  -4   0 -14  154.78    5.80
  -4   0 -14  154.58    5.90
   4   0  14  149.88    5.80
  -4   0 -14  150.18    5.70
  -5   0 -14   -2.10    1.40
  -5   0 -14   -1.70    1.50
  -5   0 -14   -4.30    1.30
   5   0  14   -1.30    1.70
   6  -1 -14   11.30    2.40
   6  -1 -14    9.90    2.50
   6   1 -14   14.90    3.10
   6   1 -14   14.90    2.70
   5  -1 -14    1.00    1.50
   5  -1 -14    0.90    1.60
   5   1 -14    1.00    1.50
   5   1 -14    1.10    1.90
   4  -1 -14    1.90    1.60
   4  -1 -14    2.50    1.40
   4  -1 -14    2.60    1.90
   4  -1 -14    3.70    1.40
   4   1 -14    1.50    1.80
   4   1 -14    2.20    1.30
   3  -1 -14   11.10    1.90
   3  -1 -14   14.60    2.50
   3  -1 -14   10.70    1.60
   3  -1 -14   13.50    1.80
   3   1 -14    8.10    2.10
   3   1 -14   10.50    2.20
   3   1 -14   12.10    1.50
   2  -1 -14   15.20    2.00
   2  -1 -14   10.80    1.80
   2  -1 -14   13.10    1.40
   2  -1 -14   11.10    2.10
   2   1 -14   12.40    2.10
   2   1 -14   11.80    2.00
   2   1 -14   11.80    2.10
   1  -1 -14    5.20    1.50
   1  -1 -14    4.90    1.40
   1  -1 -14    3.00    1.50
   1   1 -14    1.70    1.40
   1   1 -14    6.50    1.60
   1   1 -14    4.70    1.50
   1   1 -14    4.00    1.60
   0  -1 -14    1.60    1.30
   0  -1 -14    1.10    1.40
   0  -1 -14    1.10    1.40
   0  -1 -14    1.80    0.80
   0  -1 -14    2.50    1.40
   0   1 -14    0.50    1.30
   0   1 -14    1.40    1.40
   0   1  14    1.50    0.80
   0   1 -14    2.90    1.60
   0   1 -14    2.60    1.30
   1  -1  14   60.69    1.90
  -1  -1 -14   67.59    3.60
  -1  -1 -14   64.39    3.40
  -1  -1 -14   57.69    3.50
  -1  -1 -14   55.39    3.50
  -1   1 -14   61.79    3.70
  -1   1 -14   58.09    3.40
  -1   1 -14   64.09    3.60
   1   1  14   60.49    2.50
  -1   1 -14   63.39    3.10
   2  -1  14    3.80    1.10
  -2  -1 -14    2.80    1.60
  -2  -1 -14    1.40    1.50
  -2  -1 -14    3.50    1.50
  -2   1 -14    2.60    1.60
  -2   1 -14    4.50    1.40
  -2   1 -14    3.00    1.90
   2   1  14    3.80    1.20
  -2   1 -14    1.40    1.50
   3  -1  14    2.90    1.40
  -3  -1 -14    0.40    1.50
  -3  -1 -14    0.30    1.40
  -3  -1 -14    1.70    1.60
  -3   1 -14    1.10    1.60
  -3   1 -14   -1.20    1.20
   3   1  14    3.80    1.50
  -3   1 -14    2.00    1.60
  -4  -1 -14   69.99    4.10
  -4  -1 -14   69.29    4.00
  -4  -1 -14   70.99    4.20
   4  -1  14   68.79    4.10
   4   1  14   80.19    4.30
  -4   1 -14   81.89    4.00
  -4   1 -14   74.59    4.40
  -4   1 -14   69.39    4.10
  -5  -1 -14   35.10    3.50
  -5  -1 -14   37.20    3.40
   5  -1  14   34.70    3.70
  -5  -1 -14   36.70    3.60
  -5   1 -14   37.70    3.40
  -5   1 -14   41.10    3.80
   5   1  14   37.20    3.80
  -5   1 -14   34.10    3.30
   5  -2 -14    1.00    1.50
   5  -2 -14   -1.10    2.10
   5   2 -14   -2.60    1.20
   5   2 -14    3.30    2.30
   4  -2 -14    1.70    1.40
   4  -2 -14    4.70    2.40
   4  -2 -14    3.60    1.40
   4  -2 -14    1.70    1.80
   4   2 -14    2.50    1.40
   4   2 -14    1.30    1.90
   3  -2 -14    4.30    1.40
   3  -2 -14    0.00    1.20
   3  -2 -14    1.70    1.20
   3  -2 -14    2.10    1.80
   3   2 -14    3.30    1.80
   3   2 -14    1.80    1.00
   2  -2 -14  268.87    8.20
   2  -2 -14  270.57    6.80
   2  -2 -14  271.97    7.30
   2  -2 -14  273.57    6.70
   2   2 -14  274.97    7.60
   2   2 -14  269.87    8.10
   2   2 -14  269.97    7.30
   1  -2 -14    7.50    1.90
   1  -2 -14    7.90    1.30
   1  -2 -14    5.40    1.50
   1  -2 -14    7.10    1.40
   1   2 -14    7.60    1.60
   1   2 -14    9.80    1.90
   1   2 -14    7.60    1.70
   1   2 -14   10.80    2.20
   0  -2 -14   21.20    2.30
   0  -2 -14   18.50    2.30
   0  -2 -14   24.90    2.60
   0  -2 -14   22.30    2.20
   0  -2 -14   20.20    1.80
   0   2 -14   21.60    2.40
   0   2  14   23.70    1.90
   0   2 -14   18.40    2.40
   0   2 -14   21.80    2.10
   0   2 -14   21.10    2.60
   1  -2  14  263.07    5.60
  -1  -2 -14  268.67    7.80
  -1  -2 -14  266.57    7.40
  -1  -2 -14  263.77    7.60
  -1  -2 -14  276.47    7.90
  -1   2 -14  283.27    7.70
  -1   2 -14  262.87    7.70
   1   2  14  272.87    6.60
  -1   2 -14  261.27    6.60
  -1   2 -14  267.47    8.20
  -2  -2 -14   84.59    4.30
  -2  -2 -14   89.99    4.20
  -2  -2 -14   91.39    4.40
   2  -2  14   88.39    3.20
  -2   2 -14   88.99    4.80
  -2   2 -14   84.59    4.30
  -2   2 -14  101.79    4.60
  -2   2 -14   89.09    3.40
   2   2  14   93.29    3.80
   3  -2  14  105.59    4.20
  -3  -2 -14   97.19    4.80
  -3  -2 -14  106.69    4.90
  -3  -2 -14   99.49    4.60
  -3   2 -14  102.69    4.80
  -3   2 -14  108.49    5.60
  -3   2 -14  107.19    5.00
   3   2  14  108.99    4.60
  -4  -2 -14   17.20    2.40
   4  -2  14   20.50    2.60
  -4  -2 -14   15.90    2.70
  -4  -2 -14   20.30    2.70
  -4   2 -14   18.10    2.80
   4   2  14   22.80    2.80
  -4   2 -14   22.40    2.70
  -5  -2 -14    1.60    1.80
  -5  -2 -14    0.40    1.90
   5  -2  14    0.20    1.90
  -5  -2 -14    2.90    1.80
  -5   2 -14    1.70    1.70
  -5   2 -14    1.10    1.90
   5   2  14    2.90    2.10
   5  -3 -14    3.80    2.50
   5  -3 -14    2.80    1.60
   5   3 -14    7.30    2.80
   4  -3 -14    5.60    2.40
   4  -3 -14    4.60    1.70
   4   3 -14    5.00    2.30
   3  -3 -14   45.50    3.10
   3  -3 -14   41.30    3.80
   3  -3 -14   39.50    2.80
   3   3 -14   40.60    3.80
   2  -3 -14  244.18    6.90
   2  -3 -14  243.48    6.60
   2  -3 -14  241.78    7.90
   2   3 -14  231.78    7.80
   2   3 -14  233.48    5.30
   2   3 -14  243.28    6.70
   1  -3 -14    0.40    1.40
   1  -3 -14    0.80    1.00
   1  -3 -14   -0.40    1.50
   1   3 -14    0.00    1.50
   1   3 -14    0.50    1.30
   1   3 -14    1.10    1.20
   0  -3 -14    0.40    1.00
   0  -3 -14    2.70    1.50
   0  -3 -14    1.00    1.10
   0  -3 -14    1.10    1.50
   0   3 -14   -0.90    1.50
   0   3 -14    0.00    1.50
   0   3 -14    1.20    1.10
   0   3 -14    0.20    1.40
  -1  -3 -14  202.88    6.90
  -1  -3 -14  222.28    6.90
  -1  -3 -14  209.78    6.70
  -1  -3 -14  217.18    6.30
  -1   3 -14  224.08    7.00
  -1   3 -14  213.08    6.70
   1   3  14  210.78    6.00
  -1   3 -14  211.28    7.40
  -2  -3 -14   41.00    3.40
  -2  -3 -14   39.50    3.30
  -2  -3 -14   49.20    3.60
  -2   3 -14   39.10    3.40
  -2   3 -14   52.89    4.40
  -2   3 -14   42.40    3.50
   2   3  14   44.40    3.10
  -3  -3 -14    0.00    1.60
  -3  -3 -14    0.90    1.70
  -3  -3 -14   -0.90    1.40
   3   3  14   -2.80    1.30
  -3   3 -14    1.80    1.70
  -3   3 -14   -0.90    2.00
  -3   3 -14   -2.10    1.50
  -4  -3 -14    0.50    1.70
  -4  -3 -14    0.40    1.80
  -4  -3 -14    2.10    1.60
  -4   3 -14    2.30    1.70
  -4   3 -14   -2.30    1.50
   4   3  14   -2.60    1.50
  -5  -3 -14   23.80    3.10
  -5  -3 -14   21.70    3.40
  -5  -3 -14   22.20    2.80
   5   3  14   25.30    3.30
  -5   3 -14   29.70    3.20
  -5   3 -14   23.90    3.30
   5  -4 -14    3.10    2.40
   5  -4 -14    1.60    1.80
   5   4 -14    3.70    2.50
   4  -4 -14    0.60    1.80
   4  -4 -14   -1.00    1.30
   4   4 -14    0.10    2.10
   3  -4 -14   16.70    2.00
   3  -4 -14   20.70    3.10
   3  -4 -14   18.80    2.40
   3  -4 -14   23.00    2.30
   3   4 -14   20.80    3.20
   2  -4 -14   92.99    4.50
   2  -4 -14  110.29    4.40
   2  -4 -14  103.19    4.30
   2  -4 -14  110.89    5.40
   2   4 -14  109.49    3.40
   2   4 -14  104.79    5.40
   2   4 -14   99.19    4.00
   1  -4 -14  274.87    7.90
   1  -4 -14  294.17    8.70
   1  -4 -14  284.37    7.90
   1   4 -14  283.07    7.60
   1   4 -14  274.87    6.80
   1   4 -14  274.37    8.70
   0  -4 -14   20.90    2.50
   0  -4 -14   19.50    2.60
   0  -4 -14   22.60    2.40
   0   4 -14   21.40    2.40
   0   4 -14   25.80    3.20
   0   4 -14   24.10    1.80
  -1  -4 -14  119.19    4.80
  -1  -4 -14  130.29    5.60
  -1  -4 -14  120.29    5.20
   1   4  14  116.49    4.60
  -1   4 -14  124.49    5.60
  -1   4 -14  121.09    5.00
  -2  -4 -14   29.60    3.10
  -2  -4 -14   28.40    3.20
   2   4  14   29.60    2.90
  -2   4 -14   35.40    3.90
  -2   4 -14   31.30    3.20
  -3  -4 -14   10.50    2.50
  -3  -4 -14    9.90    1.90
  -3  -4 -14    8.00    2.20
  -3   4 -14    9.70    2.70
  -3   4 -14   10.60    2.30
   3   4  14   12.90    2.40
  -4  -4 -14    3.50    1.90
  -4  -4 -14    1.40    1.90
  -4  -4 -14    2.50    1.60
   4   4  14    3.20    2.20
  -4   4 -14   -0.70    1.80
  -5  -4 -14    6.90    2.50
  -5  -4 -14    2.40    1.70
  -5  -4 -14    1.30    1.90
  -5   4 -14    1.10    2.00
   5   4  14    4.20    2.40
   5  -5 -14   28.60    3.90
   5   5 -14   35.60    4.60
   4  -5 -14   43.40    4.40
   4  -5 -14   47.80    3.80
   4   5 -14   43.70    4.50
   3  -5 -14    7.00    1.70
   3  -5 -14    6.60    2.40
   3  -5 -14    6.90    1.60
   3  -5 -14    5.50    1.80
   3   5 -14    2.50    2.40
   3   5 -14    7.40    1.60
   2  -5 -14    0.70    1.20
   2  -5 -14    0.50    1.30
   2  -5 -14   -0.10    1.60
   2  -5 -14    0.40    1.00
   2  -5 -14    1.60    1.40
   2   5 -14   -1.80    1.10
   2   5 -14   -0.80    1.70
   2   5 -14    0.40    1.20
   2   5 -14   -0.20    1.00
   1  -5 -14   13.40    2.20
   1  -5 -14    8.60    2.00
   1  -5 -14   11.30    1.40
   1  -5 -14   12.70    2.50
   1   5 -14    9.70    2.60
   1   5 -14   10.40    1.70
   1   5 -14   14.90    2.00
   1   5 -14   12.00    1.30
   0  -5 -14    1.60    0.90
   0  -5 -14    2.10    1.80
   0  -5 -14    3.40    1.50
   0  -5 -14   -1.30    1.40
   0   5 -14   -0.90    1.40
   0   5 -14    1.50    1.10
   0   5 -14    2.10    0.80
   0   5 -14    1.30    2.00
  -1  -5 -14    1.30    1.90
  -1  -5 -14    3.90    1.80
  -1  -5 -14    4.50    1.20
  -1  -5 -14    2.00    1.50
  -1   5 -14    5.10    2.00
   1   5  14    3.40    1.70
  -1   5 -14    3.30    2.00
  -2  -5 -14  146.79    6.40
  -2  -5 -14  145.99    6.00
  -2   5 -14  145.39    6.70
  -2   5 -14  139.09    5.70
   2   5  14  135.89    5.70
  -3  -5 -14   -1.30    1.50
  -3  -5 -14    1.80    2.10
  -3   5 -14    5.40    2.60
  -3   5 -14   -1.90    1.70
   3   5  14   -1.00    1.70
  -4  -5 -14    6.70    2.50
  -4  -5 -14   10.10    2.60
  -4   5 -14   11.30    2.60
  -4   5 -14   14.60    3.50
   4   5  14   12.20    2.80
   4  -6 -14    6.30    2.00
   4  -6 -14    2.40    2.50
   4   6 -14    8.90    3.00
   3  -6 -14   19.30    2.90
   3  -6 -14   25.60    2.60
   3  -6 -14   23.60    3.50
   3  -6 -14   21.40    2.50
   3   6 -14   23.70    2.90
   3   6 -14   21.70    3.60
   3   6 -14   17.70    2.30
   2  -6 -14    0.80    1.30
   2  -6 -14    0.70    1.80
   2  -6 -14    0.70    1.50
   2  -6 -14    1.60    1.40
   2   6 -14    1.30    1.30
   2   6 -14    6.30    2.60
   2   6 -14    1.50    1.20
   2   6 -14    3.60    1.60
   1  -6 -14    8.30    2.10
   1  -6 -14    8.90    2.20
   1  -6 -14    4.80    1.80
   1  -6 -14    7.40    1.50
   1   6 -14    7.10    1.70
   1   6 -14    8.80    2.60
   1   6 -14    9.10    1.40
   1   6 -14    9.70    1.90
   0  -6 -14   27.20    2.20
   0  -6 -14   25.60    3.10
   0  -6 -14   28.00    3.10
   0  -6 -14   26.50    3.20
   0   6 -14   30.30    2.70
   0   6 -14   27.90    3.00
   0   6 -14   23.40    3.20
   0   6 -14   30.60    2.10
  -1  -6 -14    9.00    2.10
  -1  -6 -14    6.20    2.30
  -1  -6 -14   10.60    1.60
  -1  -6 -14    7.50    2.10
  -1   6 -14   12.50    2.50
  -1   6 -14    7.90    2.80
  -2  -6 -14   -1.20    1.90
  -2  -6 -14   -1.70    1.60
  -2  -6 -14   -0.10    1.30
  -2   6 -14   -1.20    2.10
   2   6  14   -0.80    1.60
  -2   6 -14   -0.50    1.60
  -3  -6 -14    0.80    2.00
  -3  -6 -14   -0.80    1.90
   3   6  14    1.10    2.00
  -3   6 -14    0.00    2.20
  -3   6 -14   -0.60    1.90
  -4  -6 -14   31.50    4.30
  -4  -6 -14   24.30    3.30
   4   6  14   29.60    3.80
  -4   6 -14   35.10    4.60
  -4   6 -14   28.40    3.60
   3  -7 -14    7.40    2.10
   3  -7 -14   12.50    2.50
   3  -7 -14    8.20    2.70
   3  -7 -14    5.90    1.80
   3   7 -14    5.90    2.90
   3   7 -14    7.90    2.20
   3   7 -14   11.10    2.10
   2  -7 -14    0.90    2.00
   2  -7 -14    3.80    1.70
   2  -7 -14    0.60    1.70
   2   7 -14    4.00    2.50
   2   7 -14    1.00    1.40
   2   7 -14    2.40    1.80
   1  -7 -14    1.60    1.60
   1  -7 -14    4.40    2.40
   1  -7 -14    2.20    1.80
   1   7 -14    2.60    1.50
   1   7 -14    2.40    1.30
   1   7 -14    4.50    2.30
   1   7 -14    5.00    1.80
   0  -7 -14   46.30    4.40
   0  -7 -14   38.90    3.70
   0  -7 -14   44.90    3.00
   0   7 -14   40.90    3.30
   0   7 -14   44.10    4.50
   0   7 -14   41.60    2.80
   0   7 -14   46.80    3.70
  -1  -7 -14   21.50    3.40
  -1  -7 -14   25.80    2.50
  -1  -7 -14   22.60    3.10
  -1   7 -14   25.80    3.80
  -1   7 -14   23.00    2.20
  -1   7 -14   22.90    3.00
  -2  -7 -14    7.50    2.20
  -2  -7 -14   12.50    2.90
  -2  -7 -14   11.00    2.60
  -2   7 -14    6.60    2.60
  -2   7 -14    5.00    2.10
   2   7  14    5.20    2.40
  -3  -7 -14   84.99    5.80
  -3  -7 -14   78.29    5.20
  -3   7 -14   79.89    5.10
  -3   7 -14   71.59    5.60
   3   7  14   73.39    5.30
   2  -8 -14   22.50    3.00
   2  -8 -14   15.80    3.20
   2  -8 -14   24.10    2.90
   2   8 -14   20.30    3.10
   2   8 -14   16.80    2.40
   2   8 -14   17.90    3.50
   1  -8 -14  132.89    5.50
   1  -8 -14  126.79    6.50
   1  -8 -14  144.99    6.10
   1   8 -14  124.49    6.90
   1   8 -14  125.49    5.90
   1   8 -14  149.79    6.50
   1   8 -14  128.79    5.10
   0  -8 -14    7.10    2.00
   0  -8 -14    7.00    2.60
   0  -8 -14    6.90    2.40
   0   8 -14   10.00    2.30
   0   8 -14    9.50    1.90
   0   8 -14   11.30    2.40
   0   8 -14   12.20    3.10
  -1  -8 -14    6.60    2.30
  -1  -8 -14    6.80    1.90
  -1  -8 -14    6.20    2.50
  -1   8 -14    7.30    2.20
  -1   8 -14    7.30    2.90
  -1   8 -14    7.70    1.80
  -2  -8 -14   83.89    5.40
  -2  -8 -14   89.09    5.90
  -2   8 -14   88.49    6.10
  -2   8 -14   94.89    5.40
   5   0 -15  140.59    5.70
   5   0 -15  139.19    6.10
   4   0 -15   -3.10    1.80
   4   0 -15    2.20    1.70
   4   0 -15    0.80    1.20
   3   0 -15   28.70    2.90
   3   0 -15   32.50    2.20
   3   0 -15   38.70    3.60
   3   0 -15   27.30    2.60
   2   0 -15    0.70    1.30
   2   0 -15    0.30    1.40
   2   0 -15    2.00    1.70
   1   0 -15   25.90    2.60
   1   0 -15   26.10    2.60
   1   0 -15   28.70    2.70
   1   0 -15   28.60    2.70
   0   0 -15    1.50    1.40
   0   0 -15    3.40    1.70
   0   0 -15    2.20    1.50
   0   0 -15    3.80    1.70
  -1   0 -15   37.90    3.30
  -1   0 -15   38.90    2.80
  -1   0 -15   33.60    2.90
  -1   0 -15   33.30    3.00
  -2   0 -15    0.50    1.50
  -2   0 -15    0.10    1.60
  -2   0 -15    1.40    1.70
  -2   0 -15    1.40    1.40
  -3   0 -15   41.90    3.60
  -3   0 -15   46.10    3.40
  -3   0 -15   36.40    3.40
  -4   0 -15   -1.00    1.50
  -4   0 -15    0.00    1.60
  -4   0 -15   -0.10    1.60
  -5   0 -15   34.90    3.50
  -5   0 -15   37.20    3.60
  -5   0 -15   28.60    3.30
   5  -1 -15  156.48    6.20
   5  -1 -15  172.48    6.50
   5   1 -15  160.88    6.80
   5   1 -15  163.48    6.20
   4  -1 -15  120.49    6.00
   4  -1 -15  120.29    5.00
   4  -1 -15  129.49    4.90
   4  -1 -15  115.59    4.40
   4   1 -15  119.89    4.60
   4   1 -15  125.19    5.50
   3  -1 -15    1.20    1.30
   3  -1 -15    1.40    1.10
   3  -1 -15    0.30    1.30
   3  -1 -15    0.40    1.70
   3   1 -15    4.60    1.90
   3   1 -15   -0.10    1.60
   3   1 -15    2.70    1.00
   2  -1 -15    4.80    1.60
   2  -1 -15    6.60    1.10
   2  -1 -15    5.50    1.60
   2  -1 -15    7.80    2.10
   2   1 -15    7.50    1.80
   2   1 -15    5.20    1.90
   2   1 -15    3.90    1.60
   1  -1 -15    2.90    1.40
   1  -1 -15    0.50    1.50
   1  -1 -15    1.10    1.40
   1   1 -15   -0.30    1.40
   1   1 -15    3.20    1.50
   1   1 -15    1.70    1.40
   1   1 -15    2.00    1.50
   0  -1 -15    3.60    1.60
   0  -1 -15    2.70    0.90
   0  -1 -15   -0.30    1.40
   0  -1 -15    3.00    1.60
   0  -1 -15    1.70    1.60
   0   1 -15   -0.90    1.30
   0   1 -15    3.40    1.70
   0   1  15    2.60    0.80
   0   1 -15    0.20    1.50
   0   1 -15    3.90    1.40
  -1  -1 -15   -1.60    1.30
  -1  -1 -15   -1.30    1.20
  -1  -1 -15   -1.20    1.40
  -1  -1 -15   -0.70    1.50
  -1   1 -15    1.80    1.30
  -1   1 -15    0.30    1.60
  -1   1 -15   -1.30    1.40
  -1   1 -15    2.00    1.60
   1   1  15    0.00    0.90
  -2  -1 -15   26.80    2.80
  -2  -1 -15   21.80    2.70
  -2  -1 -15   26.00    2.80
  -2   1 -15   22.50    2.80
  -2   1 -15   29.20    3.30
  -2   1 -15   23.10    2.90
   2   1  15   28.40    2.30
  -2   1 -15   25.30    2.30
  -3  -1 -15  162.88    6.20
  -3  -1 -15  172.18    6.30
  -3  -1 -15  172.08    6.40
  -3   1 -15  175.88    6.30
   3   1  15  171.78    5.70
  -3   1 -15  179.48    5.80
  -3   1 -15  159.18    6.20
  -4  -1 -15   15.30    2.60
  -4  -1 -15   10.40    2.30
  -4  -1 -15   19.10    2.70
  -4   1 -15   16.20    2.50
  -4   1 -15   15.20    2.30
   4   1  15   14.90    2.40
  -4   1 -15   12.00    2.50
  -5  -1 -15   20.40    2.90
  -5  -1 -15   21.80    2.90
  -5  -1 -15   21.20    3.10
  -5   1 -15   17.00    2.80
   5   1  15   14.40    3.10
  -5   1 -15   15.10    2.40
  -5   1 -15   24.40    3.00
   5  -2 -15   58.59    5.30
   5  -2 -15   60.29    4.00
   5   2 -15   53.49    4.70
   5   2 -15   49.70    3.60
   4  -2 -15   10.80    2.00
   4  -2 -15   12.90    3.00
   4  -2 -15   14.80    2.10
   4   2 -15   11.20    2.60
   4   2 -15   11.70    1.80
   3  -2 -15    7.60    1.60
   3  -2 -15    2.80    1.30
   3  -2 -15    3.50    2.00
   3  -2 -15    5.30    2.40
   3   2 -15    4.70    2.00
   3   2 -15    6.00    1.20
   2  -2 -15   23.80    2.90
   2  -2 -15   26.10    2.30
   2  -2 -15   23.30    2.40
   2  -2 -15   24.40    1.90
   2   2 -15   24.10    2.60
   2   2 -15   27.00    2.80
   2   2 -15   25.00    2.50
   2   2 -15   21.80    2.80
   1  -2 -15  177.78    5.20
   1  -2 -15  182.28    6.00
   1  -2 -15  171.38    5.30
   1  -2 -15  174.08    6.40
   1   2 -15  171.78    5.60
   1   2 -15  189.98    6.60
   1   2 -15  178.98    6.20
   1   2 -15  189.58    6.00
   0  -2 -15   23.80    2.80
   0  -2 -15   20.20    1.80
   0  -2 -15   20.70    2.50
   0  -2 -15   21.00    2.50
   0  -2 -15   30.50    2.60
   0   2 -15   25.60    2.70
   0   2 -15   24.00    2.70
   0   2  15   23.90    1.90
   0   2 -15   23.50    2.80
   0   2 -15   25.00    2.20
  -1  -2 -15   27.30    2.70
  -1  -2 -15   22.50    2.60
  -1  -2 -15   28.50    2.90
  -1  -2 -15   27.10    2.80
  -1   2 -15   25.40    2.20
  -1   2 -15   23.60    2.80
   1   2  15   25.90    2.10
  -1   2 -15   28.60    3.20
  -1   2 -15   25.90    2.90
  -2  -2 -15   26.90    2.90
  -2  -2 -15   25.40    3.00
  -2  -2 -15   30.00    3.10
  -2   2 -15   26.40    3.10
  -2   2 -15   30.20    3.10
  -2   2 -15   30.20    3.20
  -2   2 -15   35.80    3.40
   2   2  15   27.50    2.40
  -3  -2 -15   57.49    3.80
  -3  -2 -15   51.19    3.70
  -3  -2 -15   55.09    3.90
  -3   2 -15   53.59    4.00
  -3   2 -15   46.30    3.70
  -3   2 -15   45.00    4.20
   3   2  15   47.50    3.30
  -4  -2 -15    4.50    2.20
  -4  -2 -15    5.50    2.10
  -4  -2 -15    4.30    1.80
  -4   2 -15    3.50    1.90
   4   2  15    3.70    1.90
  -4   2 -15    8.90    2.40
  -5  -2 -15   13.40    2.60
  -5  -2 -15    9.50    2.60
  -5  -2 -15   14.10    2.60
  -5   2 -15   10.20    2.40
   5   2  15   13.20    2.80
  -5   2 -15   10.20    2.60
   5  -3 -15    0.00    2.40
   5  -3 -15   -1.10    1.40
   5   3 -15   -1.80    2.10
   5   3 -15   -1.20    1.30
   4  -3 -15    5.70    1.80
   4  -3 -15    5.90    2.30
   4   3 -15    6.40    2.30
   3  -3 -15  157.58    5.40
   3  -3 -15  147.89    6.50
   3  -3 -15  155.88    5.30
   3   3 -15  152.88    6.60
   2  -3 -15    6.70    2.10
   2  -3 -15    8.30    1.80
   2  -3 -15    7.60    1.50
   2   3 -15    4.60    1.50
   2   3 -15    5.90    2.20
   1  -3 -15   85.99    4.20
   1  -3 -15   90.99    3.80
   1  -3 -15   89.09    4.70
   1   3 -15   89.09    4.00
   1   3 -15   84.59    3.80
   1   3 -15   85.29    4.80
   0  -3 -15   10.10    1.60
   0  -3 -15   11.10    2.20
   0  -3 -15    9.10    1.70
   0  -3 -15    9.40    2.00
   0   3 -15   12.10    2.10
   0   3 -15    8.20    2.20
   0   3 -15    9.20    2.10
  -1  -3 -15    1.30    1.60
  -1  -3 -15   -1.40    1.40
  -1  -3 -15   -0.20    1.50
  -1  -3 -15    1.30    1.20
  -1   3 -15    4.90    1.80
  -1   3 -15    1.00    1.70
  -1   3 -15    0.80    1.90
   1   3  15    1.40    1.20
  -2  -3 -15    5.50    2.00
  -2  -3 -15    3.90    1.80
  -2  -3 -15    6.20    1.80
   2   3  15    4.60    1.70
  -2   3 -15    3.40    2.00
  -2   3 -15    3.70    1.90
  -2   3 -15    3.90    2.30
  -3  -3 -15    6.00    2.00
  -3  -3 -15    4.60    2.00
  -3  -3 -15   12.60    2.50
   3   3  15    7.10    2.00
  -3   3 -15   10.90    3.00
  -3   3 -15   10.30    2.30
  -3   3 -15    7.00    2.20
  -4  -3 -15   16.40    2.70
  -4  -3 -15   22.70    2.80
  -4  -3 -15   16.30    2.90
   4   3  15   16.30    2.80
  -4   3 -15   21.00    2.90
  -4   3 -15   15.20    2.90
  -5  -3 -15    1.20    2.20
  -5  -3 -15    0.40    1.90
  -5  -3 -15    3.20    1.80
   5   3  15    1.20    2.20
  -5   3 -15    0.00    1.70
  -5   3 -15    1.40    2.10
   5  -4 -15    0.50    2.50
   5  -4 -15   -0.90    1.50
   5   4 -15    4.20    2.60
   4  -4 -15    3.80    2.30
   4  -4 -15    1.70    1.60
   4   4 -15   -1.60    2.00
   3  -4 -15    1.50    1.40
   3  -4 -15   -1.60    1.10
   3  -4 -15    0.90    1.90
   3   4 -15   -0.60    1.90
   2  -4 -15   60.59    3.50
   2  -4 -15   62.59    3.50
   2  -4 -15   57.89    4.10
   2  -4 -15   62.69    3.70
   2   4 -15   58.29    3.30
   2   4 -15   60.49    4.50
   1  -4 -15   39.40    3.80
   1  -4 -15   50.09    3.40
   1  -4 -15   41.80    3.10
   1   4 -15   43.40    2.40
   1   4 -15   49.50    4.30
   1   4 -15   42.70    3.10
   0  -4 -15    0.70    1.60
   0  -4 -15   -1.60    1.00
   0  -4 -15    0.90    1.70
   0   4 -15   -1.60    1.70
   0   4 -15    0.20    1.50
   0   4 -15    0.00    0.80
  -1  -4 -15    3.10    1.90
  -1  -4 -15    4.30    1.90
  -1  -4 -15    3.10    1.50
  -1   4 -15    4.30    1.80
  -1   4 -15    4.60    2.30
   1   4  15    3.60    1.50
  -2  -4 -15   26.40    3.30
  -2  -4 -15   29.20    3.30
  -2   4 -15   27.40    3.70
  -2   4 -15   30.00    3.30
   2   4  15   30.80    2.90
  -3  -4 -15   31.10    3.70
  -3  -4 -15   27.30    3.20
  -3  -4 -15   33.50    3.20
  -3   4 -15   29.90    3.40
  -3   4 -15   28.60    3.90
   3   4  15   25.80    3.00
  -4  -4 -15   27.30    3.70
  -4  -4 -15   27.30    3.30
  -4  -4 -15   29.60    3.10
  -4   4 -15   28.30    3.40
   4   4  15   31.40    3.50
   4  -5 -15   14.50    3.20
   4  -5 -15   16.40    2.70
   4   5 -15   12.60    3.30
   3  -5 -15    1.40    2.10
   3  -5 -15    6.10    1.80
   3  -5 -15    2.30    1.50
   3   5 -15    3.10    2.40
   3   5 -15    4.70    1.40
   2  -5 -15   35.50    3.10
   2  -5 -15   30.70    3.30
   2  -5 -15   29.00    3.60
   2  -5 -15   39.10    3.30
   2   5 -15   28.10    2.70
   2   5 -15   34.50    4.00
   2   5 -15   33.50    2.20
   2   5 -15   32.20    2.80
   1  -5 -15    3.10    1.90
   1  -5 -15   -1.00    1.20
   1  -5 -15   -2.40    1.30
   1   5 -15    0.30    1.00
   1   5 -15   -1.50    1.30
   1   5 -15   -0.20    2.10
   0  -5 -15    6.10    2.30
   0  -5 -15    7.60    1.80
   0  -5 -15    8.30    2.20
   0   5 -15    7.60    2.40
   0   5 -15    6.70    2.00
   0   5 -15    4.20    1.30
  -1  -5 -15   48.20    4.10
  -1  -5 -15   52.29    3.60
  -1  -5 -15   51.79    4.50
  -1   5 -15   52.39    3.80
   1   5  15   49.50    3.70
  -1   5 -15   39.80    4.20
  -2  -5 -15   -0.10    1.70
  -2  -5 -15    0.00    1.90
  -2   5 -15    0.60    2.10
  -2   5 -15    1.90    2.00
   2   5  15    1.30    1.70
  -3  -5 -15    1.00    1.80
  -3  -5 -15   -0.50    1.90
  -3   5 -15    3.10    2.40
   3   5  15    1.90    1.90
  -3   5 -15    1.20    1.90
  -4  -5 -15   46.20    4.50
  -4  -5 -15   52.09    4.50
  -4   5 -15   52.29    4.60
  -4   5 -15   50.89    5.30
   4   5  15   40.60    4.20
   4  -6 -15   26.90    4.00
   4  -6 -15   24.90    3.40
   4   6 -15   33.40    4.60
   4   6 -15   27.20    2.90
   4   6 -15   23.80    3.30
   3  -6 -15   69.99    4.90
   3  -6 -15   68.39    4.40
   3  -6 -15   77.39    4.00
   3   6 -15   74.79    5.60
   3   6 -15   70.89    3.70
   3   6 -15   73.99    4.40
   2  -6 -15    5.00    1.90
   2  -6 -15    5.40    2.10
   2   6 -15    1.90    1.50
   2   6 -15    3.70    1.30
   2   6 -15    2.70    1.50
   2   6 -15    6.10    2.70
   1  -6 -15    2.40    1.60
   1  -6 -15    1.20    1.80
   1  -6 -15    3.00    1.70
   1   6 -15   -1.00    2.20
   1   6 -15    1.50    1.00
   1   6 -15    2.20    1.40
   1   6 -15    3.60    1.70
   0  -6 -15   51.89    4.50
   0  -6 -15   40.80    3.80
   0  -6 -15   37.30    3.60
   0   6 -15   46.10    2.20
   0   6 -15   41.10    2.90
   0   6 -15   32.60    3.80
   0   6 -15   45.60    3.60
  -1  -6 -15   31.20    3.50
  -1  -6 -15   38.10    4.00
  -1  -6 -15   30.90    3.30
  -1   6 -15   38.90    4.40
  -1   6 -15   29.90    3.30
  -2  -6 -15   -0.20    1.80
  -2  -6 -15    5.10    2.40
  -2   6 -15    0.30    1.80
  -2   6 -15   -0.70    2.30
   2   6  15    0.50    1.80
  -3  -6 -15    3.40    2.10
  -3  -6 -15    5.20    2.50
  -3   6 -15    6.60    2.30
   3   6  15    6.50    2.40
  -3   6 -15    4.70    2.80
   3  -7 -15    2.50    1.80
   3  -7 -15    0.90    2.10
   3  -7 -15    4.20    1.90
   3   7 -15    2.20    1.40
   3   7 -15    2.70    1.90
   3   7 -15   -0.80    2.50
   2  -7 -15   19.60    2.80
   2  -7 -15   20.00    3.40
   2   7 -15   26.80    2.50
   2   7 -15   23.50    3.00
   2   7 -15   23.70    3.90
   1  -7 -15    9.10    2.70
   1  -7 -15    5.60    2.10
   1   7 -15    5.80    1.80
   1   7 -15    6.30    1.50
   1   7 -15    8.40    3.00
   1   7 -15    8.30    2.00
   0  -7 -15    0.90    1.80
   0  -7 -15   -0.20    1.80
   0   7 -15   -2.50    1.50
   0   7 -15    0.70    2.00
   0   7 -15    0.00    1.10
   0   7 -15    1.10    1.40
  -1  -7 -15    7.80    2.50
  -1  -7 -15    8.10    2.60
  -1   7 -15    6.80    2.30
  -1   7 -15    6.70    2.80
  -2  -7 -15   78.19    5.10
  -2  -7 -15   73.29    5.40
   2   7  15   85.29    5.50
  -2   7 -15   84.09    4.90
  -2   7 -15   89.29    6.10
  -3  -7 -15    8.80    2.90
  -3  -7 -15    5.30    2.40
  -3   7 -15    6.30    3.00
   3   7  15    2.40    2.30
  -3   7 -15    5.80    2.50
   1  -8 -15   99.89    6.10
   1  -8 -15  103.39    5.40
   1   8 -15  103.69    5.30
   1   8 -15  101.09    6.50
   1   8 -15   99.29    4.30
   0  -8 -15    0.10    1.90
   0  -8 -15    2.80    2.10
   0   8 -15   -1.80    1.60
   0   8 -15    1.90    2.30
   0   8 -15    1.80    1.40
  -1  -8 -15   11.80    2.90
  -1  -8 -15    8.40    2.60
  -1   8 -15    6.90    2.90
  -1   8 -15   12.20    2.70
   5   0 -16    1.90    1.80
   5   0 -16   -0.80    1.30
   4   0 -16  153.48    6.80
   4   0 -16  143.89    5.10
   4   0 -16  149.49    6.00
   3   0 -16   -1.40    1.40
   3   0 -16    0.50    1.90
   3   0 -16    1.70    1.00
   3   0 -16    2.30    1.50
   2   0 -16  348.57    9.10
   2   0 -16  335.07    9.60
   2   0 -16  351.76    9.30
   1   0 -16    0.10    1.60
   1   0 -16   -0.80    1.30
   1   0 -16   -0.20    1.30
   1   0 -16   -0.20    1.50
   0   0 -16  222.98    7.00
   0   0 -16  214.38    6.80
   0   0 -16  223.68    7.10
   0   0 -16  218.88    7.00
  -1   0 -16    0.20    1.60
  -1   0 -16    2.80    1.60
  -1   0 -16    1.20    1.30
  -1   0 -16    1.30    1.70
  -2   0 -16  438.76   11.30
  -2   0 -16  445.96   11.80
  -2   0 -16  424.76   10.70
  -2   0 -16  445.16   11.30
  -3   0 -16   -0.60    1.40
  -3   0 -16    1.50    1.80
  -3   0 -16    0.20    1.80
  -4   0 -16    5.30    2.00
  -4   0 -16   12.30    2.40
  -4   0 -16   10.50    2.40
  -5   0 -16   -1.20    1.60
  -5   0 -16   -0.40    1.70
  -5   0 -16   -1.40    1.70
   5  -1 -16   22.00    2.90
   5  -1 -16   17.90    2.60
   5   1 -16   17.50    2.40
   5   1 -16   24.30    3.40
   4  -1 -16  320.17   10.20
   4  -1 -16  300.77    8.40
   4  -1 -16  308.47    8.80
   4  -1 -16  314.77    8.20
   4   1 -16  325.57    8.20
   4   1 -16  302.07    9.50
   3  -1 -16   50.59    3.30
   3  -1 -16   56.79    3.40
   3  -1 -16   50.89    4.20
   3  -1 -16   54.19    2.80
   3   1 -16   58.79    3.90
   3   1 -16   60.99    4.20
   3   1 -16   52.79    2.40
   2  -1 -16   10.50    2.00
   2  -1 -16    9.10    1.20
   2  -1 -16   13.20    2.10
   2  -1 -16   10.50    2.40
   2   1 -16   12.30    2.30
   2   1 -16   12.50    2.30
   2   1 -16   11.70    2.20
   1  -1 -16   19.50    2.60
   1  -1 -16   17.90    2.40
   1  -1 -16   20.90    2.30
   1   1 -16   18.30    2.60
   1   1 -16   22.80    2.60
   1   1 -16   20.00    2.40
   1   1 -16   21.80    2.60
   0  -1 -16   36.80    2.90
   0  -1 -16   38.60    2.00
   0  -1 -16   39.10    3.30
   0  -1 -16   37.10    3.20
   0  -1 -16   39.70    3.40
   0   1 -16   39.50    3.50
   0   1 -16   32.60    3.10
   0   1 -16   32.30    3.10
   0   1 -16   40.00    2.90
  -1  -1 -16  420.66   10.60
  -1  -1 -16  425.76   10.80
  -1  -1 -16  415.26   10.80
  -1  -1 -16  410.46   10.50
  -1   1 -16  415.16   10.80
  -1   1 -16  423.36   11.10
  -1   1 -16  412.06   10.00
  -1   1 -16  409.96   10.70
  -2  -1 -16   84.69    4.30
  -2  -1 -16   82.39    4.50
  -2  -1 -16   99.99    4.90
  -2   1 -16   90.89    5.10
  -2   1 -16  101.99    4.90
  -2   1 -16   97.19    4.80
  -2   1 -16   92.69    4.00
  -3  -1 -16   13.60    2.40
  -3  -1 -16   14.40    2.60
  -3  -1 -16   14.70    2.50
  -3   1 -16   14.20    2.00
  -3   1 -16   16.20    2.70
  -3   1 -16   13.90    2.60
  -4  -1 -16    6.50    2.20
  -4  -1 -16    6.70    2.20
  -4  -1 -16    8.00    2.20
  -4   1 -16    3.70    2.10
  -4   1 -16    8.20    2.30
  -4   1 -16    8.50    2.00
  -5  -1 -16   10.50    2.50
  -5  -1 -16   10.70    2.40
  -5  -1 -16   10.80    2.40
  -5   1 -16    6.70    2.40
  -5   1 -16    7.10    2.10
   5  -2 -16   74.49    5.60
   5  -2 -16   79.79    4.50
   5   2 -16   77.89    4.30
   5   2 -16   68.39    5.10
   4  -2 -16   11.50    2.10
   4  -2 -16   15.80    3.10
   4   2 -16   10.60    2.60
   4   2 -16    9.40    1.70
   3  -2 -16   -0.10    1.60
   3  -2 -16   -0.10    1.00
   3  -2 -16    0.30    1.40
   3   2 -16    0.70    0.90
   3   2 -16   -1.60    1.60
   3   2 -16   -0.30    1.70
   2  -2 -16   93.89    3.90
   2  -2 -16   97.99    3.50
   2  -2 -16   95.19    4.40
   2  -2 -16  102.39    5.20
   2   2 -16  102.19    4.40
   2   2 -16  102.99    4.70
   2   2 -16   94.29    4.90
   2   2 -16  103.19    4.60
   1  -2 -16   34.30    2.60
   1  -2 -16   36.50    3.10
   1  -2 -16   35.70    2.40
   1  -2 -16   34.40    3.40
   1   2 -16   33.30    3.10
   1   2 -16   37.50    3.00
   1   2 -16   33.40    3.10
   1   2 -16   35.30    3.40
   0  -2 -16   57.49    3.30
   0  -2 -16   51.19    3.60
   0  -2 -16   59.09    3.90
   0  -2 -16   59.49    2.80
   0   2 -16   53.79    3.10
   0   2 -16   55.89    3.60
   0   2 -16   59.19    3.90
   0   2 -16   61.49    4.00
  -1  -2 -16   52.49    3.70
  -1  -2 -16   44.10    3.70
  -1  -2 -16   47.90    3.40
  -1  -2 -16   46.70    3.50
  -1   2 -16   47.20    2.90
  -1   2 -16   52.39    4.00
  -1   2 -16   48.20    3.70
  -1   2 -16   53.79    3.70
  -2  -2 -16   25.60    3.00
  -2  -2 -16   26.60    2.90
  -2  -2 -16   25.70    3.10
  -2   2 -16   30.10    3.20
  -2   2 -16   26.20    3.10
  -2   2 -16   32.70    3.60
  -3  -2 -16  146.59    6.20
  -3  -2 -16  169.28    6.40
  -3  -2 -16  158.58    6.40
  -3   2 -16  165.78    6.50
  -3   2 -16  167.68    6.60
  -3   2 -16  169.28    7.30
  -4  -2 -16   58.99    4.20
  -4  -2 -16   56.99    3.90
  -4  -2 -16   53.19    4.20
  -4   2 -16   60.89    4.30
  -4   2 -16   51.29    4.40
  -5  -2 -16    4.20    2.00
  -5  -2 -16    0.80    2.00
  -5  -2 -16    3.60    2.10
  -5   2 -16    5.30    2.10
  -5   2 -16    5.00    2.30
   5  -3 -16   22.60    3.80
   5  -3 -16   26.20    3.20
   5   3 -16   33.30    4.10
   5   3 -16   32.20    3.10
   4  -3 -16   10.80    2.80
   4  -3 -16   16.70    2.40
   4   3 -16   17.20    2.10
   4   3 -16   16.60    3.10
   3  -3 -16   -1.70    1.90
   3  -3 -16   -0.10    1.40
   3  -3 -16   -1.00    1.10
   3   3 -16   -0.10    0.90
   3   3 -16   -2.70    1.70
   2  -3 -16   80.29    4.10
   2  -3 -16   75.89    3.50
   2  -3 -16   78.29    4.80
   2   3 -16   81.19    4.00
   2   3 -16   80.29    4.80
   1  -3 -16   13.30    2.30
   1  -3 -16   13.40    2.30
   1  -3 -16   12.30    1.90
   1   3 -16   13.80    2.20
   1   3 -16   14.30    2.60
   1   3 -16   14.60    2.10
   1   3 -16   11.80    1.30
   0  -3 -16    0.50    1.70
   0  -3 -16    4.90    1.90
   0  -3 -16    1.30    1.40
   0  -3 -16    2.50    1.20
   0   3 -16   -0.60    1.70
   0   3 -16    0.50    1.60
   0   3 -16    2.50    2.00
  -1  -3 -16  105.19    5.10
  -1  -3 -16  104.49    5.10
   1   3  16  101.89    4.20
  -1   3 -16  106.59    4.90
  -1   3 -16  111.69    5.20
  -1   3 -16  106.99    5.60
  -2  -3 -16   71.99    4.40
  -2  -3 -16   78.19    4.40
  -2  -3 -16   79.59    4.70
  -2   3 -16   74.79    4.50
  -2   3 -16   84.19    4.70
   2   3  16   74.99    4.10
  -2   3 -16   73.69    5.00
  -3  -3 -16   18.80    2.90
  -3  -3 -16   20.00    2.90
  -3  -3 -16   17.30    2.60
  -3   3 -16   13.20    2.90
  -3   3 -16   16.40    2.90
  -3   3 -16   21.90    3.00
   3   3  16   18.90    3.40
  -4  -3 -16   39.90    4.00
  -4  -3 -16   36.30    3.90
  -4  -3 -16   36.40    3.50
  -4   3 -16   32.90    3.60
  -4   3 -16   30.20    3.60
   4  -4 -16   14.20    3.10
   4  -4 -16    5.50    1.80
   4   4 -16    5.80    2.70
   3  -4 -16   21.60    2.50
   3  -4 -16   27.40    2.90
   3  -4 -16   19.10    3.30
   3   4 -16   22.60    3.30
   3   4 -16   25.70    2.10
   2  -4 -16   15.10    2.30
   2  -4 -16   10.50    2.60
   2  -4 -16   17.30    2.10
   2  -4 -16   13.30    2.20
   2   4 -16   13.30    2.10
   2   4 -16   14.60    3.00
   1  -4 -16    1.50    1.90
   1  -4 -16    2.60    1.40
   1  -4 -16    1.50    1.60
   1   4 -16    4.40    1.70
   1   4 -16    2.50    2.30
   1   4 -16    3.80    1.10
   0  -4 -16    3.50    1.50
   0  -4 -16    3.60    2.10
   0  -4 -16   -1.40    1.50
   0   4 -16    4.50    2.10
   0   4 -16    1.30    0.90
   0   4 -16    3.20    1.70
  -1  -4 -16    4.70    2.20
  -1  -4 -16    7.50    2.00
  -1  -4 -16    6.90    1.80
  -1   4 -16    7.80    2.60
   1   4  16    6.20    1.70
  -1   4 -16    5.30    2.00
  -2  -4 -16   18.30    2.80
  -2  -4 -16   24.10    3.20
  -2   4 -16   18.00    2.80
   2   4  16   22.90    2.60
  -2   4 -16   17.80    3.10
  -3  -4 -16    2.50    2.10
  -3  -4 -16    0.30    1.50
  -3  -4 -16    2.70    1.90
   3   4  16   -0.50    1.70
  -3   4 -16    3.30    2.10
  -3   4 -16   -0.80    2.10
  -4  -4 -16   21.10    3.40
  -4  -4 -16   28.10    3.10
  -4  -4 -16   24.60    3.30
   4   4  16   28.50    3.70
  -4   4 -16   24.30    3.50
   4  -5 -16   91.49    5.10
   4  -5 -16   93.09    6.00
   4   5 -16   89.19    6.10
   3  -5 -16   -2.50    1.30
   3  -5 -16    0.80    2.20
   3  -5 -16    1.80    1.50
   3   5 -16    1.80    2.50
   3   5 -16   -0.40    1.00
   2  -5 -16    9.00    2.10
   2  -5 -16   15.60    2.90
   2  -5 -16   10.60    2.30
   2   5 -16   12.20    2.00
   2   5 -16    8.30    1.80
   2   5 -16   11.60    3.00
   1  -5 -16   21.30    3.20
   1  -5 -16   22.40    2.90
   1  -5 -16   26.70    2.90
   1   5 -16   21.50    3.50
   1   5 -16   28.10    2.80
   1   5 -16   23.00    2.30
   0  -5 -16   21.40    2.90
   0  -5 -16   18.20    3.10
   0  -5 -16   18.80    2.50
   0   5 -16   17.30    1.90
   0   5 -16   20.70    3.20
   0   5 -16   13.10    2.40
  -1  -5 -16   15.00    2.40
  -1  -5 -16   12.00    2.80
  -1  -5 -16   10.30    2.30
  -1   5 -16   15.30    3.30
  -1   5 -16   13.00    2.50
   1   5  16    9.90    2.20
  -2  -5 -16    9.50    2.30
  -2  -5 -16    3.90    2.30
  -2   5 -16    4.80    2.20
   2   5  16    4.50    1.90
  -2   5 -16    2.10    2.50
  -3  -5 -16    0.00    2.00
  -3  -5 -16    1.70    2.00
  -3   5 -16    2.10    2.50
   3   5  16    0.50    1.90
  -3   5 -16   -2.80    1.90
  -4  -5 -16   43.30    4.50
  -4  -5 -16   34.50    3.90
  -4   5 -16   33.50    4.40
  -4   5 -16   30.30    3.70
   4   5  16   31.80    3.80
   3  -6 -16   -0.20    1.50
   3  -6 -16    0.10    2.10
   3  -6 -16   -1.70    1.40
   3   6 -16   -0.40    1.50
   3   6 -16    0.70    1.30
   3   6 -16   -0.50    2.30
   2  -6 -16    2.90    2.40
   2  -6 -16    6.20    2.00
   2   6 -16    8.10    1.90
   2   6 -16    6.30    1.80
   2   6 -16    3.60    1.20
   2   6 -16    6.40    2.50
   1  -6 -16    1.60    1.80
   1  -6 -16    1.90    1.60
   1  -6 -16    2.60    2.10
   1   6 -16    0.80    1.30
   1   6 -16    1.70    2.20
   1   6 -16    0.50    1.60
   0  -6 -16   16.70    3.10
   0  -6 -16   14.60    2.50
   0  -6 -16   19.00    2.90
   0   6 -16   19.10    2.60
   0   6 -16   12.40    1.90
   0   6 -16   14.90    3.20
  -1  -6 -16   29.30    3.40
  -1  -6 -16   38.80    4.20
  -1  -6 -16   36.40    3.90
  -1   6 -16   32.80    3.40
  -1   6 -16   26.90    3.80
  -2  -6 -16   12.60    2.80
  -2  -6 -16    7.50    2.40
  -2   6 -16    7.30    2.90
  -2   6 -16    6.90    2.50
   2   6  16    9.10    2.40
  -3  -6 -16    2.80    2.40
  -3  -6 -16    3.70    2.20
   3   6  16    2.30    2.20
  -3   6 -16    3.10    2.70
  -3   6 -16    5.30    2.50
   2  -7 -16   -2.20    1.90
   2  -7 -16    2.50    1.90
   2   7 -16    0.70    1.20
   2   7 -16    3.50    2.70
   2   7 -16   -0.90    1.50
   1  -7 -16   -0.40    1.80
   1  -7 -16    1.90    2.20
   1   7 -16   -0.70    1.50
   1   7 -16   -4.90    2.10
   1   7 -16    0.70    1.00
   1   7 -16   -0.60    1.40
   0  -7 -16   24.10    3.20
   0  -7 -16   23.60    3.60
   0   7 -16   20.20    2.80
   0   7 -16   24.80    2.00
   0   7 -16   15.90    3.30
  -1  -7 -16   68.89    4.80
  -1  -7 -16   72.49    5.40
  -1   7 -16   68.99    5.30
  -1   7 -16   56.09    4.40
  -2  -7 -16    5.50    2.40
  -2  -7 -16    9.50    2.80
  -2   7 -16    8.90    3.20
   2   7  16    8.50    2.70
  -2   7 -16    7.40    2.70
   5   0 -17   57.09    4.30
   5   0 -17   54.79    3.60
   4   0 -17    0.60    2.10
   4   0 -17   -0.40    1.10
   4   0 -17    2.90    1.80
   3   0 -17   13.60    2.40
   3   0 -17   11.80    2.60
   3   0 -17   13.30    2.20
   3   0 -17   16.60    1.60
   2   0 -17    0.30    1.50
   2   0 -17    1.40    1.60
   2   0 -17    0.00    1.60
   1   0 -17   49.60    3.50
   1   0 -17   41.40    3.30
   1   0 -17   36.80    3.20
   1   0 -17   35.80    3.20
   0   0 -17    2.40    1.70
   0   0 -17    2.70    1.70
   0   0 -17    1.80    1.80
   0   0 -17    1.50    1.70
  -1   0 -17  573.94   13.50
  -1   0 -17  587.24   14.20
  -1   0 -17  607.74   14.20
  -1   0 -17  595.74   14.20
  -2   0 -17    3.40    1.80
  -2   0 -17   -2.20    1.20
  -2   0 -17    2.00    2.00
  -2   0 -17    0.00    1.70
  -3   0 -17   -1.00    1.50
  -3   0 -17   -1.50    1.70
  -3   0 -17    2.00    1.80
  -4   0 -17   -2.30    1.70
  -4   0 -17    0.20    1.70
  -4   0 -17    0.60    1.90
   5  -1 -17   27.90    2.90
   5   1 -17   25.80    3.50
   5   1 -17   28.20    2.90
   4  -1 -17   -1.20    2.10
   4  -1 -17   -1.00    1.20
   4  -1 -17   -1.90    1.20
   4  -1 -17    1.50    1.70
   4   1 -17   -0.90    1.00
   4   1 -17    3.20    2.00
   3  -1 -17   18.80    3.00
   3  -1 -17   22.90    2.60
   3  -1 -17   18.50    1.80
   3  -1 -17   23.50    2.70
   3   1 -17   17.10    2.80
   3   1 -17   20.60    3.00
   2  -1 -17   52.49    3.40
   2  -1 -17   53.99    3.60
   2  -1 -17   58.79    4.20
   2   1 -17   48.10    3.90
   2   1 -17   52.09    3.60
   2   1 -17   55.49    3.80
   1  -1 -17    5.90    1.90
   1  -1 -17    4.20    1.10
   1  -1 -17    4.60    1.90
   1  -1 -17    5.40    1.70
   1   1 -17    3.80    1.70
   1   1 -17    8.80    2.00
   1   1 -17    7.70    1.90
   1   1 -17    6.10    1.90
   0  -1 -17  144.69    5.50
   0  -1 -17  151.58    4.20
   0  -1 -17  149.88    5.90
   0  -1 -17  153.98    5.90
   0  -1 -17  152.58    5.90
   0   1 -17  153.68    5.90
   0   1 -17  151.78    5.90
   0   1 -17  156.48    5.50
   0   1 -17  153.28    6.00
  -1  -1 -17   -0.10    1.60
  -1  -1 -17   -0.30    1.50
  -1  -1 -17   -1.50    1.40
  -1  -1 -17    1.40    1.70
  -1   1 -17   -0.20    1.80
  -1   1 -17   -0.10    1.70
  -1   1 -17    2.30    1.80
  -1   1 -17   -0.30    1.30
  -2  -1 -17    6.40    2.10
  -2  -1 -17    4.70    2.10
  -2  -1 -17    7.80    2.00
  -2   1 -17    5.80    2.10
  -2   1 -17    6.20    2.10
  -2   1 -17    8.30    1.80
  -2   1 -17    4.60    2.20
  -3  -1 -17   59.49    4.30
  -3  -1 -17   61.29    4.30
  -3  -1 -17   73.29    4.30
  -3   1 -17   61.79    3.70
  -3   1 -17   67.19    4.40
  -3   1 -17   59.69    4.30
  -4  -1 -17    7.00    2.20
  -4  -1 -17    8.40    2.30
  -4  -1 -17    7.90    2.40
  -4   1 -17    6.30    2.30
  -4   1 -17    9.20    2.40
   4  -2 -17    5.60    2.50
   4  -2 -17    5.40    1.70
   4   2 -17    6.60    1.50
   4   2 -17    4.10    2.20
   3  -2 -17    5.00    2.30
   3  -2 -17    5.40    1.40
   3  -2 -17    5.50    1.80
   3   2 -17    5.50    2.20
   3   2 -17    1.10    1.90
   2  -2 -17  222.58    8.00
   2  -2 -17  224.38    7.10
   2   2 -17  233.38    8.00
   2   2 -17  233.78    7.40
   2   2 -17  235.48    7.40
   1  -2 -17  205.78    6.20
   1  -2 -17  196.68    7.20
   1  -2 -17  193.78    6.70
   1  -2 -17  206.28    5.90
   1   2 -17  209.68    7.10
   1   2 -17  208.98    6.50
   1   2 -17  207.28    7.30
   1   2 -17  216.28    6.90
   0  -2 -17  181.78    6.50
   0  -2 -17  183.18    6.70
   0  -2 -17  179.18    5.90
   0  -2 -17  171.58    5.10
   0   2 -17  174.98    5.70
   0   2 -17  166.68    6.20
   0   2 -17  184.78    6.90
   0   2 -17  179.28    6.60
  -1  -2 -17    0.20    1.60
  -1  -2 -17   -0.60    1.50
  -1  -2 -17    1.00    1.80
  -1  -2 -17   -0.50    1.60
  -1   2 -17   -0.20    1.90
  -1   2 -17    1.00    1.80
  -1   2 -17   -1.00    1.50
  -1   2 -17    1.60    1.80
  -2  -2 -17   36.70    3.50
  -2  -2 -17   29.90    3.30
  -2  -2 -17   31.60    3.40
  -2   2 -17   34.70    3.50
  -2   2 -17   36.70    3.60
  -2   2 -17   32.40    3.90
  -3  -2 -17   26.50    3.20
  -3  -2 -17   25.70    3.20
  -3  -2 -17   23.10    3.10
  -3   2 -17   24.80    3.20
  -3   2 -17   24.30    3.50
  -3   2 -17   24.70    3.30
  -4  -2 -17   16.00    2.90
  -4  -2 -17   12.00    2.60
  -4  -2 -17   11.60    2.40
  -4   2 -17   10.90    2.50
  -4   2 -17    5.90    2.30
   4  -3 -17    2.20    1.50
   4  -3 -17    2.40    2.30
   4   3 -17   -1.80    2.00
   4   3 -17    0.20    1.20
   3  -3 -17    0.50    1.20
   3  -3 -17    2.10    1.50
   3  -3 -17    0.40    2.00
   3   3 -17    1.00    2.00
   2  -3 -17    5.80    1.60
   2  -3 -17    7.70    2.40
   2  -3 -17    4.70    1.70
   2   3 -17    5.10    1.80
   2   3 -17    4.30    2.10
   2   3 -17    3.10    1.70
   1  -3 -17   -0.70    1.50
   1  -3 -17   -0.90    1.10
   1  -3 -17    1.50    1.90
   1   3 -17   -1.20    1.70
   1   3 -17    1.60    1.60
   1   3 -17    1.40    1.50
   0  -3 -17    8.30    2.20
   0  -3 -17    6.60    1.60
   0  -3 -17    6.70    2.20
   0   3 -17    5.60    2.30
   0   3 -17    6.30    2.10
   0   3 -17   12.20    2.50
  -1  -3 -17   48.50    4.00
  -1  -3 -17   42.60    3.80
  -1   3 -17   46.10    3.90
  -1   3 -17   45.90    4.20
  -1   3 -17   40.60    3.80
  -2  -3 -17   -2.00    1.70
  -2  -3 -17    2.80    1.80
  -2  -3 -17    0.10    1.70
  -2   3 -17   -0.90    1.80
  -2   3 -17    0.80    2.30
  -2   3 -17   -0.80    1.70
  -3  -3 -17   46.30    4.00
  -3  -3 -17   47.90    4.30
  -3  -3 -17   41.30    4.00
  -3   3 -17   41.00    4.00
  -3   3 -17   47.20    4.80
  -3   3 -17   54.19    4.40
  -4  -3 -17   19.00    3.00
  -4  -3 -17   15.80    2.70
  -4  -3 -17   17.30    3.20
  -4   3 -17   17.30    3.20
  -4   3 -17   14.80    2.80
   4  -4 -17   17.40    2.60
   4  -4 -17   14.40    3.20
   4   4 -17   17.20    3.50
   4   4 -17   17.80    2.10
   3  -4 -17   45.10    3.30
   3  -4 -17   43.10    3.30
   3  -4 -17   35.90    4.20
   3   4 -17   39.90    2.20
   3   4 -17   39.40    2.10
   3   4 -17   38.50    4.30
   2  -4 -17   43.70    3.50
   2  -4 -17   40.40    3.30
   2  -4 -17   33.30    3.80
   2   4 -17   39.40    3.30
   2   4 -17   41.30    4.30
   1  -4 -17    6.00    2.30
   1  -4 -17    7.50    2.10
   1  -4 -17    7.90    1.80
   1   4 -17    4.80    2.00
   1   4 -17    8.00    2.50
   1   4 -17    7.60    1.30
   0  -4 -17   58.39    4.10
   0  -4 -17   59.49    4.50
   0  -4 -17   59.39    3.60
   0   4 -17   59.39    4.70
   0   4 -17   60.89    3.90
  -1  -4 -17    0.40    1.70
  -1  -4 -17    4.20    2.10
  -1   4 -17    2.90    2.20
  -1   4 -17    3.10    1.90
  -2  -4 -17   11.70    2.50
  -2  -4 -17    8.20    2.30
  -2   4 -17    7.80    2.90
  -2   4 -17   14.00    2.80
  -3  -4 -17   -3.80    1.70
  -3  -4 -17   -0.70    1.80
  -3  -4 -17    1.70    1.80
  -3   4 -17   -1.70    1.90
  -3   4 -17    0.60    2.50
  -4  -4 -17    0.60    2.00
  -4  -4 -17    0.70    1.70
  -4  -4 -17   -1.80    2.10
  -4   4 -17    0.20    2.10
   3  -5 -17    6.60    2.70
   3  -5 -17   12.40    2.20
   3  -5 -17   10.40    2.20
   3   5 -17    8.20    2.90
   3   5 -17    8.10    2.10
   3   5 -17    8.70    1.40
   2  -5 -17   17.90    3.20
   2  -5 -17   17.20    2.60
   2  -5 -17   24.20    3.00
   2   5 -17   24.70    3.60
   2   5 -17   27.30    2.80
   2   5 -17   24.20    2.50
   1  -5 -17    2.70    1.80
   1  -5 -17    5.70    1.80
   1  -5 -17    7.30    2.60
   1   5 -17    6.90    2.10
   1   5 -17    6.60    1.50
   1   5 -17    6.40    2.60
   0  -5 -17    1.40    1.80
   0  -5 -17    3.00    2.10
   0  -5 -17    2.50    1.60
   0   5 -17    1.60    1.80
   0   5 -17    0.10    1.90
  -1  -5 -17    7.80    2.60
  -1  -5 -17    4.60    2.10
  -1  -5 -17    4.30    1.80
  -1   5 -17    9.60    2.80
  -1   5 -17    6.70    2.20
  -2  -5 -17    3.20    2.30
  -2  -5 -17    5.40    2.10
  -2   5 -17    7.70    2.50
  -2   5 -17    7.40    2.80
  -3  -5 -17   20.80    3.10
  -3  -5 -17   23.20    3.50
  -3   5 -17   20.90    3.70
  -3   5 -17   25.80    3.60
   3  -6 -17    9.70    2.40
   3  -6 -17   11.50    3.20
   3  -6 -17   12.30    2.30
   3   6 -17   10.60    1.70
   3   6 -17    9.70    3.20
   3   6 -17    9.30    2.30
   2  -6 -17   -0.80    1.70
   2  -6 -17    1.30    2.00
   2   6 -17    0.60    1.60
   2   6 -17    0.70    2.30
   2   6 -17    0.50    1.50
   1  -6 -17    1.40    1.60
   1  -6 -17   -1.50    2.10
   1  -6 -17    0.20    1.70
   1   6 -17   -0.40    1.20
   1   6 -17    5.00    2.70
   1   6 -17    0.10    1.70
   0  -6 -17    3.00    2.00
   0  -6 -17    2.50    1.70
   0  -6 -17   -0.90    2.00
   0   6 -17    4.70    2.50
   0   6 -17    3.80    2.10
  -1  -6 -17   34.00    3.80
  -1  -6 -17   31.60    3.80
  -1  -6 -17   38.00    3.90
  -1   6 -17   40.40    4.00
  -1   6 -17   33.70    4.20
  -2  -6 -17    6.00    2.50
  -2  -6 -17    4.20    2.30
  -2   6 -17    3.70    2.40
  -2   6 -17    3.50    2.90
   2   6  17    2.80    2.70
   1  -7 -17    4.70    2.10
   1  -7 -17    0.10    2.30
   1   7 -17    2.20    2.60
   1   7 -17    0.00    1.70
   1   7 -17    0.60    1.40
   0  -7 -17   31.90    4.20
   0  -7 -17   27.30    3.60
   0   7 -17   31.90    3.40
   0   7 -17   34.20    4.50
  -1  -7 -17   14.00    3.00
  -1  -7 -17   19.60    3.50
  -1   7 -17   14.70    3.00
  -1   7 -17   13.90    3.50
   4   0 -18    2.70    2.40
   4   0 -18    1.50    1.20
   4   0 -18    2.10    1.90
   3   0 -18   -0.70    1.50
   3   0 -18    2.50    2.20
   3   0 -18   -1.00    1.60
   2   0 -18  233.18    7.50
   2   0 -18  231.48    7.50
   2   0 -18  235.78    8.00
   1   0 -18    3.20    1.80
   1   0 -18   -0.50    1.50
   1   0 -18    1.40    1.70
   1   0 -18    1.20    1.70
   0   0 -18   10.70    2.20
   0   0 -18   12.20    2.40
   0   0 -18   12.10    2.50
   0   0 -18   13.90    2.50
  -1   0 -18    1.50    1.80
  -1   0 -18    1.40    1.90
  -1   0 -18    4.20    2.00
  -1   0 -18    1.80    1.60
  -2   0 -18   76.89    4.70
  -2   0 -18   75.19    4.80
  -2   0 -18   73.69    4.60
  -2   0 -18   69.89    4.00
  -3   0 -18   -1.10    1.40
  -3   0 -18   -2.90    1.60
  -3   0 -18   -1.00    1.70
  -4   0 -18    7.60    2.40
  -4   0 -18    6.80    2.40
  -4   0 -18    4.50    2.00
   4  -1 -18    0.20    2.30
   4  -1 -18    1.50    1.30
   4  -1 -18    0.50    1.60
   4   1 -18    0.50    1.10
   4   1 -18   -2.40    1.60
   3  -1 -18   64.59    4.80
   3  -1 -18   63.09    3.80
   3  -1 -18   57.29    3.70
   3  -1 -18   52.49    2.60
   3   1 -18   59.49    4.20
   3   1 -18   56.79    4.40
   2  -1 -18   37.10    3.20
   2  -1 -18   41.90    3.50
   2  -1 -18   36.50    3.70
   2   1 -18   37.60    3.60
   2   1 -18   36.60    3.40
   2   1 -18   38.50    3.70
   1  -1 -18    1.30    1.00
   1  -1 -18    1.40    1.80
   1  -1 -18   -1.40    1.50
   1  -1 -18    1.40    1.70
   1   1 -18   -0.50    1.60
   1   1 -18    2.10    1.80
   1   1 -18    0.10    1.70
   1   1 -18   -0.50    1.60
   0  -1 -18    3.80    2.00
   0  -1 -18    8.60    2.20
   0  -1 -18    5.90    2.10
   0  -1 -18    7.40    1.20
   0  -1 -18    5.70    2.00
   0   1 -18    7.30    2.20
   0   1 -18    4.90    2.10
   0   1 -18    7.30    2.30
   0   1 -18    7.10    2.00
  -1  -1 -18   41.20    3.60
  -1  -1 -18   33.60    3.20
  -1  -1 -18   44.00    3.90
  -1  -1 -18   36.60    3.60
  -1   1 -18   34.70    3.50
  -1   1 -18   35.40    3.70
  -1   1 -18   41.70    3.90
  -1   1 -18   36.30    3.10
  -2  -1 -18   17.90    2.60
  -2  -1 -18   13.00    2.60
  -2  -1 -18   16.80    2.80
  -2   1 -18   22.70    2.50
  -2   1 -18   18.40    2.90
  -2   1 -18   20.20    3.30
  -2   1 -18   23.90    3.30
  -3  -1 -18   60.59    4.30
  -3  -1 -18   55.89    4.60
  -3  -1 -18   49.10    4.20
  -3   1 -18   59.99    4.40
  -3   1 -18   66.69    4.60
  -4  -1 -18    7.70    2.40
  -4  -1 -18    5.80    2.20
  -4  -1 -18    7.90    2.30
  -4   1 -18    6.00    2.30
  -4   1 -18    5.40    2.30
   4  -2 -18   31.90    2.90
   4  -2 -18   37.80    4.40
   4   2 -18   27.20    3.70
   4   2 -18   32.40    2.30
   3  -2 -18    0.40    2.10
   3  -2 -18   -0.50    1.00
   3  -2 -18   -0.10    1.50
   3   2 -18    2.10    2.10
   3   2 -18   -1.00    1.80
   2  -2 -18  130.69    6.10
   2  -2 -18  126.29    5.40
   2   2 -18  121.79    6.00
   2   2 -18  122.09    5.40
   2   2 -18  125.29    5.50
   1  -2 -18   46.80    2.80
   1  -2 -18   45.30    3.20
   1  -2 -18   54.19    4.40
   1  -2 -18   47.80    3.60
   1   2 -18   45.20    4.10
   1   2 -18   39.30    3.60
   1   2 -18   39.80    3.60
   1   2 -18   47.70    3.50
   0  -2 -18   10.40    2.10
   0  -2 -18   13.30    2.50
   0  -2 -18    6.80    2.10
   0  -2 -18   11.20    1.60
   0   2 -18   15.50    2.60
   0   2 -18   11.10    2.00
   0   2 -18   10.00    2.40
   0   2 -18    5.80    2.30
  -1  -2 -18   20.20    2.90
  -1  -2 -18   23.20    3.10
  -1  -2 -18   21.70    2.90
  -1   2 -18   19.40    3.20
  -1   2 -18   20.60    2.90
  -1   2 -18   21.80    2.90
  -2  -2 -18   14.00    2.60
  -2  -2 -18   11.10    2.40
  -2  -2 -18   13.40    2.70
  -2   2 -18   14.20    2.70
  -2   2 -18   15.50    2.90
  -2   2 -18   16.60    2.90
  -3  -2 -18   19.60    3.10
  -3  -2 -18   16.10    2.70
  -3  -2 -18   23.80    3.20
  -3   2 -18   15.60    2.80
  -3   2 -18   22.40    3.20
  -3   2 -18   19.40    3.50
  -4  -2 -18   28.60    3.70
  -4  -2 -18   28.80    3.60
  -4  -2 -18   30.60    3.50
  -4   2 -18   28.30    3.60
  -4   2 -18   31.90    3.70
   4  -3 -18    0.70    1.40
   4  -3 -18   -0.70    2.20
   4   3 -18   -3.00    2.00
   4   3 -18   -0.40    1.00
   3  -3 -18    4.40    1.80
   3  -3 -18    3.10    1.40
   3  -3 -18   -0.30    2.10
   3   3 -18    3.10    2.30
   2  -3 -18   14.10    2.40
   2  -3 -18   14.10    2.20
   2  -3 -18    8.10    2.40
   2   3 -18    9.10    2.20
   2   3 -18   14.70    2.50
   2   3 -18   12.10    2.70
   1  -3 -18   22.70    3.20
   1  -3 -18   19.00    2.70
   1  -3 -18   22.70    2.40
   1   3 -18   24.40    3.40
   1   3 -18   20.50    2.80
   0  -3 -18    0.80    1.90
   0  -3 -18    2.50    1.30
   0  -3 -18    4.20    2.00
   0   3 -18    1.20    2.00
   0   3 -18   -0.40    1.70
   0   3 -18    4.40    1.90
  -1  -3 -18   39.70    3.90
  -1  -3 -18   42.60    4.00
  -1   3 -18   37.70    3.80
  -1   3 -18   40.20    3.90
  -1   3 -18   37.70    4.20
  -2  -3 -18   29.80    3.50
  -2  -3 -18   31.80    3.70
  -2  -3 -18   28.80    3.30
  -2   3 -18   28.60    3.80
  -2   3 -18   37.50    3.70
  -2   3 -18   26.90    3.30
  -3  -3 -18   34.00    3.50
  -3  -3 -18   30.00    3.60
  -3  -3 -18   33.60    3.80
  -3   3 -18   28.40    4.20
  -3   3 -18   36.90    4.00
  -3   3 -18   32.20    3.70
   3  -4 -18    3.80    2.40
   3  -4 -18    4.00    1.60
   3  -4 -18    3.30    1.80
   3  -4 -18    1.80    1.50
   3   4 -18    0.70    2.30
   2  -4 -18   13.40    2.40
   2  -4 -18   12.00    2.90
   2  -4 -18    7.40    2.00
   2   4 -18    9.60    1.60
   2   4 -18    8.80    2.10
   2   4 -18    3.50    2.40
   1  -4 -18    9.70    2.00
   1  -4 -18   10.50    2.30
   1  -4 -18    9.90    2.60
   1   4 -18    7.50    1.20
   1   4 -18    4.80    2.50
   1   4 -18    9.70    2.20
   0  -4 -18   17.90    2.50
   0  -4 -18   17.00    2.80
   0  -4 -18   17.50    3.00
   0   4 -18   22.60    3.50
   0   4 -18   11.10    2.40
  -1  -4 -18    7.20    2.30
  -1  -4 -18   12.00    2.80
  -1   4 -18    6.80    2.70
  -1   4 -18    7.00    2.40
  -2  -4 -18   13.50    2.90
  -2  -4 -18   18.40    3.20
  -2   4 -18   16.90    2.90
  -2   4 -18   15.40    3.30
  -3  -4 -18  127.89    6.50
  -3  -4 -18  129.19    5.90
  -3  -4 -18  140.19    6.90
  -3   4 -18  145.19    6.70
  -3   4 -18  130.09    7.30
   3  -5 -18   84.19    5.80
   3  -5 -18   67.49    4.20
   3  -5 -18   72.19    4.30
   3   5 -18   76.49    5.70
   3   5 -18   76.79    4.30
   2  -5 -18   10.90    2.30
   2  -5 -18   10.10    2.70
   2  -5 -18   12.70    2.40
   2   5 -18    7.90    1.80
   2   5 -18    7.30    2.80
   2   5 -18   11.00    2.20
   1  -5 -18   20.10    3.40
   1  -5 -18   16.60    2.80
   1  -5 -18   18.80    2.70
   1   5 -18   19.10    3.40
   1   5 -18   16.70    1.90
   1   5 -18   22.40    2.90
   0  -5 -18   54.49    4.80
   0  -5 -18   59.89    3.90
   0  -5 -18   54.09    4.10
   0   5 -18   53.19    5.10
   0   5 -18   53.29    4.20
  -1  -5 -18    8.40    2.60
  -1  -5 -18   10.00    2.50
  -1   5 -18    3.80    2.70
  -1   5 -18   12.60    2.60
  -2  -5 -18   -1.30    1.90
  -2  -5 -18    1.80    2.10
  -2   5 -18   -2.20    2.20
  -2   5 -18    0.40    2.20
   2  -6 -18    2.70    1.80
   2  -6 -18   -0.40    2.20
   2   6 -18    3.40    1.70
   2   6 -18    4.70    3.10
   2   6 -18    0.40    2.40
   1  -6 -18   15.10    3.70
   1  -6 -18   11.40    2.60
   1  -6 -18   11.30    3.00
   1   6 -18   14.60    2.60
   1   6 -18    8.40    1.70
   1   6 -18   12.90    3.30
   0  -6 -18    5.50    2.70
   0  -6 -18    6.00    2.00
   0  -6 -18    1.40    2.00
   0   6 -18    3.70    2.10
   0   6 -18    4.00    2.60
  -1  -6 -18   21.40    3.70
  -1  -6 -18   18.60    3.10
  -1   6 -18   15.40    2.90
  -1   6 -18   18.60    3.90
   4   0 -19   -2.80    2.00
   4   0 -19    0.40    1.80
   4   0 -19    0.80    1.10
   3   0 -19   40.00    3.50
   3   0 -19   44.10    4.30
   3   0 -19   40.60    3.70
   2   0 -19    1.70    2.00
   2   0 -19    0.30    1.60
   2   0 -19   -1.00    1.60
   1   0 -19  115.19    5.40
   1   0 -19  112.29    5.30
   1   0 -19  104.59    5.10
   0   0 -19    0.30    1.80
   0   0 -19    1.50    1.70
   0   0 -19    1.30    1.90
   0   0 -19   -2.70    1.60
  -1   0 -19  107.49    5.60
  -1   0 -19  109.09    5.50
  -1   0 -19  124.99    5.10
  -1   0 -19  111.19    5.50
  -2   0 -19    1.90    1.90
  -2   0 -19   -0.40    1.80
  -2   0 -19   -1.70    1.90
  -2   0 -19    2.00    1.60
  -3   0 -19   19.10    3.10
  -3   0 -19   19.30    3.00
  -3   0 -19   17.50    2.70
   4  -1 -19    1.50    1.30
   4  -1 -19    2.80    2.50
   4   1 -19    3.70    1.20
   4   1 -19    3.10    2.10
   3  -1 -19   45.40    5.50
   3  -1 -19   42.30    3.60
   3  -1 -19   45.50    4.60
   3   1 -19   43.20    4.20
   3   1 -19   40.70    4.00
   2  -1 -19   39.10    4.00
   2  -1 -19   45.70    3.70
   2  -1 -19   40.60    3.30
   2   1 -19   39.10    3.70
   2   1 -19   39.50    3.80
   2   1 -19   36.70    3.70
   1  -1 -19    4.10    1.80
   1  -1 -19    1.50    1.80
   1  -1 -19    1.70    1.90
   1  -1 -19    2.00    1.10
   1   1 -19   -1.10    1.60
   1   1 -19    5.00    2.10
   1   1 -19    2.40    1.80
   1   1 -19    3.80    1.90
   0  -1 -19   63.19    2.70
   0  -1 -19   68.99    4.40
   0  -1 -19   61.49    4.10
   0  -1 -19   72.49    4.50
   0  -1 -19   69.69    4.50
   0   1 -19   56.59    3.90
   0   1 -19   72.19    4.60
   0   1 -19   62.59    4.30
   0   1 -19   64.29    4.40
  -1  -1 -19  159.88    6.50
  -1  -1 -19  170.18    6.50
  -1  -1 -19  158.08    6.50
  -1  -1 -19  169.58    6.80
  -1   1 -19  159.68    6.70
  -1   1 -19  157.68    6.50
  -1   1 -19  160.58    7.00
  -1   1 -19  169.08    6.00
  -2  -1 -19    3.10    2.10
  -2  -1 -19    0.90    1.90
  -2  -1 -19   -1.70    1.50
  -2   1 -19   -1.20    2.00
  -2   1 -19    0.30    1.90
  -2   1 -19   -1.00    1.90
  -2   1 -19   -0.70    1.50
  -3  -1 -19   24.00    3.30
  -3  -1 -19   27.30    3.20
  -3  -1 -19   27.90    3.50
  -3   1 -19   32.40    3.80
  -3   1 -19   29.80    3.60
   4  -2 -19   19.30    3.50
   4  -2 -19   21.60    2.40
   4   2 -19   23.10    3.50
   3  -2 -19   -0.80    1.00
   3  -2 -19    2.00    2.20
   3  -2 -19    0.60    1.60
   3   2 -19   -0.30    1.90
   3   2 -19    0.90    2.00
   2  -2 -19   30.70    3.60
   2  -2 -19   27.90    3.10
   2  -2 -19   27.00    2.60
   2   2 -19   28.50    3.60
   2   2 -19   35.30    3.50
   1  -2 -19    2.40    1.90
   1  -2 -19    0.00    1.00
   1  -2 -19   -0.90    1.60
   1   2 -19    1.90    1.80
   1   2 -19   -0.10    1.70
   1   2 -19   -0.80    1.80
   1   2 -19    1.60    1.90
   0  -2 -19   23.70    2.80
   0  -2 -19   22.60    3.00
   0  -2 -19   21.40    3.10
   0  -2 -19   21.10    2.10
   0   2 -19   17.50    2.80
   0   2 -19   17.80    3.10
   0   2 -19   23.10    2.70
   0   2 -19   18.10    3.00
  -1  -2 -19   56.39    4.20
  -1  -2 -19   67.19    4.50
  -1  -2 -19   57.59    4.30
  -1   2 -19   58.39    4.70
  -1   2 -19   55.79    4.60
  -1   2 -19   50.29    4.40
  -2  -2 -19  110.09    5.50
  -2  -2 -19   96.19    5.50
  -2  -2 -19  108.09    5.50
  -2   2 -19   98.39    5.50
  -2   2 -19  107.49    5.60
  -2   2 -19  103.39    6.10
  -3  -2 -19   17.80    3.00
  -3  -2 -19   23.30    3.40
  -3  -2 -19   19.80    3.10
  -3   2 -19   22.40    3.80
  -3   2 -19   27.50    3.40
  -3   2 -19   21.70    3.40
   3  -3 -19   -0.50    1.20
   3  -3 -19    0.00    2.20
   3  -3 -19    1.30    1.60
   3   3 -19   -1.30    2.00
   2  -3 -19   -1.40    2.00
   2  -3 -19    2.20    1.40
   2  -3 -19   -0.30    1.60
   2   3 -19   -0.30    2.10
   2   3 -19   -0.10    1.80
   2   3 -19    0.40    1.70
   1  -3 -19    1.90    1.40
   1  -3 -19    1.10    2.10
   1  -3 -19    2.10    1.80
   1   3 -19    3.00    2.20
   1   3 -19   -0.70    1.70
   0  -3 -19    6.90    2.30
   0  -3 -19   13.90    2.10
   0  -3 -19   10.40    2.30
   0   3 -19   11.50    2.70
   0   3 -19   10.70    2.50
   0   3 -19   15.10    3.10
  -1  -3 -19    0.80    1.80
  -1  -3 -19    1.30    1.90
  -1   3 -19   -0.20    2.10
  -1   3 -19    0.10    2.20
  -1   3 -19   -1.30    1.90
  -2  -3 -19   10.20    2.50
  -2  -3 -19    6.80    2.30
  -2  -3 -19    9.50    2.50
  -2   3 -19    8.40    2.60
  -2   3 -19    8.90    2.60
  -2   3 -19    7.10    2.80
  -3  -3 -19    1.50    1.90
  -3  -3 -19    2.40    2.20
  -3  -3 -19    1.70    2.10
  -3   3 -19    5.30    2.40
  -3   3 -19    7.30    2.50
  -3   3 -19    0.80    2.70
   3  -4 -19    4.50    2.60
   3  -4 -19    3.60    1.90
   3  -4 -19    1.40    1.80
   3   4 -19    1.20    2.50
   2  -4 -19    8.10    2.70
   2  -4 -19    8.60    2.40
   2  -4 -19   12.40    2.30
   2   4 -19    6.00    1.50
   2   4 -19    8.40    2.20
   2   4 -19   11.10    3.10
   1  -4 -19   18.30    2.90
   1  -4 -19   21.70    2.70
   1  -4 -19   18.90    3.30
   1   4 -19   19.60    2.90
   1   4 -19   26.10    3.70
   0  -4 -19   -0.90    1.80
   0  -4 -19    2.90    1.50
   0  -4 -19    0.70    2.00
   0   4 -19    7.80    2.60
   0   4 -19    1.50    2.00
  -1  -4 -19    3.50    2.30
  -1  -4 -19    4.40    2.40
  -1   4 -19    5.10    2.70
  -1   4 -19    9.30    2.40
  -2  -4 -19   16.30    3.00
  -2  -4 -19   10.30    2.80
  -2   4 -19   16.60    3.40
  -2   4 -19   13.90    2.90
   2  -5 -19   15.60    2.60
   2  -5 -19   12.50    3.00
   2  -5 -19   11.50    2.50
   2   5 -19   20.00    2.70
   2   5 -19   17.30    3.70
   2   5 -19   14.40    2.10
   1  -5 -19   -1.20    1.80
   1  -5 -19    0.90    1.50
   1  -5 -19    0.30    2.10
   1   5 -19   -4.00    1.40
   1   5 -19   -0.40    2.30
   1   5 -19    0.10    1.00
   0  -5 -19    7.10    1.90
   0  -5 -19    5.80    2.50
   0  -5 -19    7.50    2.40
   0   5 -19   10.60    2.50
   0   5 -19    2.70    2.70
  -1  -5 -19   30.00    3.80
  -1  -5 -19   27.80    3.80
  -1   5 -19   26.90    3.90
  -1   5 -19   28.70    3.60
  -2  -5 -19   68.59    5.30
  -2  -5 -19   49.20    4.60
  -2   5 -19   57.79    5.60
  -2   5 -19   73.39    5.10
   0  -6 -19   -1.10    1.50
   0  -6 -19   -1.40    2.20
   0  -6 -19   -2.60    1.80
   0   6 -19    0.20    1.90
   0   6 -19   -2.40    2.20
   3   0 -20   -1.60    2.10
   3   0 -20   -1.70    1.70
   3   0 -20    0.80    1.70
   2   0 -20  660.33   16.10
   2   0 -20  630.04   15.40
   2   0 -20  656.53   15.60
   1   0 -20   -0.10    1.70
   1   0 -20   -1.00    1.70
   1   0 -20    2.10    1.90
   0   0 -20   38.80    3.80
   0   0 -20   36.50    3.70
   0   0 -20   37.80    3.90
   0   0 -20   29.10    3.30
  -1   0 -20   -0.60    1.80
  -1   0 -20   -0.20    1.90
  -1   0 -20    1.10    2.00
  -1   0 -20    0.60    1.70
  -2   0 -20    4.60    2.20
  -2   0 -20    0.40    1.90
  -2   0 -20    1.80    2.20
  -2   0 -20   -1.60    1.60
  -3   0 -20   -2.10    1.90
  -3   0 -20    1.50    2.00
  -3   0 -20    0.30    1.70
   3  -1 -20   30.30    4.00
   3  -1 -20   29.10    3.20
   3   1 -20   26.50    3.50
   3   1 -20   30.90    3.70
   2  -1 -20   10.00    2.30
   2  -1 -20   10.10    2.40
   2  -1 -20   10.50    2.60
   2   1 -20    9.10    2.40
   2   1 -20    9.30    2.40
   2   1 -20    7.60    2.40
   1  -1 -20    3.10    1.90
   1  -1 -20    5.40    2.30
   1  -1 -20    5.20    1.20
   1  -1 -20    4.70    2.10
   1   1 -20    7.10    2.10
   1   1 -20    2.30    2.00
   1   1 -20    2.90    2.10
   1   1 -20    6.80    2.20
   0  -1 -20  167.18    6.80
   0  -1 -20  173.48    6.90
   0  -1 -20  163.38    6.90
   0  -1 -20  166.28    6.50
   0   1 -20  161.18    6.80
   0   1 -20  164.48    6.30
   0   1 -20  165.58    6.90
   0   1 -20  171.28    6.90
  -1  -1 -20   -1.60    1.70
  -1  -1 -20    0.50    1.90
  -1  -1 -20    0.20    1.90
  -1  -1 -20   -0.40    1.80
  -1   1 -20    0.70    2.00
  -1   1 -20   -1.20    2.10
  -1   1 -20    2.20    1.80
  -1   1 -20   -1.50    1.90
  -2  -1 -20   19.20    3.00
  -2  -1 -20   15.80    2.70
  -2  -1 -20   18.60    3.20
  -2   1 -20   19.30    3.10
  -2   1 -20   22.30    3.70
  -2   1 -20   16.80    3.00
  -3  -1 -20    1.90    1.70
  -3  -1 -20    2.50    2.10
  -3  -1 -20    1.90    2.20
  -3   1 -20    1.30    2.30
  -3   1 -20    1.90    2.20
   3  -2 -20   13.40    2.40
   3  -2 -20   19.80    3.40
   3   2 -20   18.70    3.30
   3   2 -20   14.10    3.00
   2  -2 -20   18.20    2.70
   2  -2 -20   24.20    2.60
   2  -2 -20   18.10    3.30
   2   2 -20   18.40    3.20
   2   2 -20   17.80    2.90
   1  -2 -20    2.70    2.00
   1  -2 -20    2.00    2.10
   1  -2 -20    0.50    1.20
   1   2 -20    1.50    2.00
   1   2 -20    3.90    2.10
   1   2 -20    1.90    2.00
   1   2 -20    0.90    1.90
   0  -2 -20  122.99    5.30
   0  -2 -20  108.49    5.70
   0  -2 -20  119.29    4.30
   0  -2 -20  104.89    5.80
   0   2 -20  120.89    6.00
   0   2 -20  120.69    6.30
   0   2 -20  112.99    5.70
  -1  -2 -20   78.29    5.00
  -1  -2 -20   87.39    5.20
  -1  -2 -20   88.89    5.20
  -1   2 -20   96.89    5.80
  -1   2 -20   92.19    5.30
  -1   2 -20   88.49    5.30
  -2  -2 -20   26.60    3.50
  -2  -2 -20   26.90    3.40
  -2  -2 -20   33.70    3.70
  -2   2 -20   37.10    4.00
  -2   2 -20   29.80    4.20
  -2   2 -20   31.90    3.90
  -3  -2 -20    6.20    2.40
  -3  -2 -20    5.90    2.40
  -3  -2 -20    4.00    2.50
  -3   2 -20    6.00    2.90
  -3   2 -20   16.00    3.10
  -3   2 -20    5.80    2.50
   3  -3 -20    5.60    1.80
   3  -3 -20    4.10    2.70
   3  -3 -20    4.70    2.00
   3   3 -20    2.20    2.30
   2  -3 -20    3.50    2.00
   2  -3 -20    2.10    1.50
   2  -3 -20    6.70    2.60
   2   3 -20    6.50    2.60
   1  -3 -20    2.70    2.00
   1  -3 -20    4.60    2.30
   1  -3 -20    4.50    1.60
   1   3 -20    6.80    2.60
   1   3 -20    6.70    2.30
   0  -3 -20   89.29    5.50
   0  -3 -20   83.29    4.10
   0  -3 -20   80.39    5.00
   0   3 -20   81.49    5.50
   0   3 -20   74.49    5.00
   0   3 -20   79.19    4.90
  -1  -3 -20   36.50    3.90
  -1  -3 -20   55.39    4.80
  -1   3 -20   47.90    4.40
  -1   3 -20   48.30    4.80
  -1   3 -20   49.80    4.50
  -2  -3 -20   71.59    4.90
  -2  -3 -20   70.39    5.10
  -2  -3 -20   47.30    4.50
  -2   3 -20   68.49    5.20
  -2   3 -20   66.69    4.90
  -2   3 -20   61.69    5.70
   2  -4 -20    5.50    2.10
   2  -4 -20    4.90    1.90
   2  -4 -20    2.00    2.40
   2   4 -20    1.80    2.50
   2   4 -20    2.40    1.20
   2   4 -20    8.80    2.40
   1  -4 -20   38.50    3.40
   1  -4 -20   42.80    4.10
   1  -4 -20   36.80    4.40
   1   4 -20   45.20    4.10
   1   4 -20   48.10    4.90
   0  -4 -20   82.49    5.40
   0  -4 -20   73.69    4.30
   0  -4 -20   91.39    5.20
   0   4 -20   77.39    5.70
   0   4 -20   70.89    4.90
  -1  -4 -20   18.20    3.10
  -1  -4 -20   25.00    3.60
  -1   4 -20   29.10    4.30
  -1   4 -20   20.00    3.30
  -2  -4 -20    2.70    2.30
  -2  -4 -20    6.20    2.60
  -2   4 -20    0.70    2.30
  -2   4 -20    6.70    2.90
   1  -5 -20   16.90    3.50
   1  -5 -20   14.60    2.80
   1  -5 -20   13.90    2.60
   1   5 -20   12.50    2.60
   1   5 -20   12.70    1.70
   1   5 -20   12.50    3.40
   0  -5 -20   18.40    3.30
   0  -5 -20   23.80    3.50
   0  -5 -20   25.70    3.10
   0   5 -20   27.00    3.50
   0   5 -20   21.40    4.00
   2   0 -21   -2.60    1.60
   2   0 -21    3.10    2.00
   2   0 -21   -0.70    2.10
   1   0 -21   72.59    4.90
   1   0 -21   65.49    4.50
   1   0 -21   68.29    4.80
   0   0 -21   -2.20    2.00
   0   0 -21   -0.20    1.80
   0   0 -21    2.80    2.10
   0   0 -21    0.80    2.00
  -1   0 -21    7.20    2.30
  -1   0 -21    2.20    2.10
  -1   0 -21    4.50    2.20
  -1   0 -21    2.10    2.20
  -2   0 -21   -3.50    2.00
  -2   0 -21    3.20    1.90
  -2   0 -21   -0.30    2.10
  -2   0 -21   -1.10    2.00
   2  -1 -21   11.50    1.80
   2  -1 -21   11.80    2.50
   2  -1 -21   11.30    3.00
   2   1 -21   15.30    2.80
   2   1 -21    8.00    2.40
   2   1 -21    5.20    2.40
   1  -1 -21   12.20    1.70
   1  -1 -21    9.90    2.40
   1  -1 -21   10.60    2.60
   1  -1 -21   15.40    3.00
   1   1 -21   16.20    3.00
   1   1 -21   10.90    2.50
   1   1 -21   13.10    2.60
   1   1 -21   13.60    2.70
   0  -1 -21   -1.50    1.70
   0  -1 -21    2.30    2.10
   0  -1 -21   -1.60    1.90
   0   1 -21    1.00    2.00
   0   1 -21    1.90    1.90
   0   1 -21    1.80    2.10
   0   1 -21   -2.40    1.90
  -1  -1 -21   84.89    5.10
  -1  -1 -21   78.89    4.90
  -1  -1 -21   73.79    4.90
  -1  -1 -21   81.79    5.30
  -1   1 -21   71.89    5.30
  -1   1 -21   75.19    4.70
  -1   1 -21   71.99    5.00
  -1   1 -21   73.89    5.10
  -2  -1 -21    3.60    2.30
  -2  -1 -21    4.70    2.20
  -2  -1 -21    4.40    2.00
  -2   1 -21    3.80    2.40
  -2   1 -21   -2.00    2.20
  -2   1 -21    7.70    2.60
   2  -2 -21   38.90    3.80
   2  -2 -21   38.20    4.40
   2  -2 -21   45.70    3.30
   2   2 -21   38.60    3.90
   2   2 -21   38.50    4.20
   1  -2 -21   19.70    2.20
   1  -2 -21   16.80    2.90
   1  -2 -21   13.80    3.00
   1   2 -21   20.20    3.10
   1   2 -21   16.30    3.10
   1   2 -21   16.60    3.10
   1   2 -21   16.50    2.70
   0  -2 -21    4.30    2.40
   0  -2 -21   -1.20    1.80
   0  -2 -21    2.60    1.30
   0   2 -21    0.10    2.10
   0   2 -21    2.60    2.30
   0   2 -21    4.30    2.30
  -1  -2 -21   18.50    3.10
  -1  -2 -21   24.60    3.30
  -1  -2 -21   20.00    3.20
  -1   2 -21   18.50    3.40
  -1   2 -21   20.20    3.30
  -1   2 -21   20.00    3.20
  -2  -2 -21    2.20    2.10
  -2  -2 -21   -1.10    2.00
  -2  -2 -21    1.20    1.90
  -2   2 -21    2.20    2.60
  -2   2 -21   -2.70    1.90
  -2   2 -21    2.80    2.50
   2  -3 -21   -1.00    1.40
   2  -3 -21    1.90    2.00
   2  -3 -21    1.40    2.30
   2   3 -21   -1.40    2.30
   1  -3 -21   10.90    2.00
   1  -3 -21    7.80    2.40
   1  -3 -21    7.60    2.80
   1   3 -21   12.30    3.10
   1   3 -21   13.00    2.90
   0  -3 -21    1.60    2.10
   0  -3 -21    8.20    2.70
   0  -3 -21    7.90    1.70
   0   3 -21    7.00    2.50
   0   3 -21    6.50    2.70
   0   3 -21    8.00    2.60
  -1  -3 -21   23.40    3.60
  -1  -3 -21   20.00    3.30
  -1   3 -21   13.80    3.00
  -1   3 -21   13.60    3.00
  -1   3 -21   19.40    3.70
   0  -4 -21   39.60    4.10
   0  -4 -21   35.40    3.20
   0  -4 -21   24.40    3.70
   0   4 -21   34.00    3.90
   0   4 -21   41.00    4.80
   1   0 -22    0.90    2.10
   1   0 -22   -2.20    1.80
   1   0 -22    2.00    2.00
   0   0 -22   19.70    3.30
   0   0 -22   18.60    3.20
   0   0 -22   15.00    3.00
   0   0 -22   18.90    3.10
  -1   0 -22    3.90    2.30
  -1   0 -22   -0.70    2.00
  -1   0 -22   -3.10    2.00
  -1   0 -22    1.50    2.10
   1  -1 -22   -0.40    1.00
   1  -1 -22    1.00    2.00
   1  -1 -22    0.00    1.90
   1  -1 -22    0.40    2.00
   1   1 -22    0.10    2.10
   1   1 -22   -3.30    1.70
   1   1 -22   -0.90    1.90
   0  -1 -22   14.40    3.00
   0  -1 -22   14.40    2.90
   0  -1 -22   11.40    2.80
   0   1 -22   15.90    2.70
   0   1 -22   14.80    3.00
   0   1 -22   16.60    3.20
   0   1 -22   12.20    3.00
  -1  -1 -22    0.90    2.20
  -1  -1 -22    2.10    2.30
  -1  -1 -22    5.70    2.50
  -1  -1 -22    4.20    2.30
  -1   1 -22    6.60    2.60
  -1   1 -22   -0.60    2.10
  -1   1 -22    5.20    2.40
   1  -2 -22    3.10    2.50
   1  -2 -22    3.90    2.20
   1  -2 -22    4.50    1.50
   1   2 -22    4.70    2.40
   1   2 -22    5.00    2.40
   1   2 -22    2.00    2.30
   0  -2 -22   37.00    4.00
   0  -2 -22   46.80    4.50
   0   2 -22   40.70    4.40
   0   2 -22   47.50    4.70
   0   2 -22   36.30    4.10

_computing_structure_solution     'SHELXT 2014/4 (Sheldrick, 2014)'
;
_shelx_hkl_checksum    2816
loop_
_publcif_info_cif.paper_type
 ?


_publcif_funding_html
;
;
