# Supplementary material for: Visible Light‐Mediated Preparation of a Key Intermediate Employed in the Synthesis of Zolpidem and Several Analogs
Source: Chem Asian J. 2025 May 13;20(16):e00455. doi: 10.1002/asia.202500455 (PMC12392708; doi:10.1002/asia.202500455)
Supplement: Supplementary file 2 — Supporting Information [file ASIA-20-e00455-s002.zip › 14.cif]

data_RMS-637_a


_publ_section_references
;
Bruker (2010). <i>APEX2</i>, <i>SAINT</i> and <i>SADABS</i>. Bruker AXS Inc.,
Madison, Wisconsin, USA.

Sheldrick, G. M. (2008). Acta Cryst. A64, 112--122.

Sheldrick, G. M. (2015). Acta Cryst. C71, 3-8.
;
#Added by publCIF


_audit_update_record
;
2025-02-24 # Formatted by publCIF

;

# publcif _publ_body_element loop start
loop_
_publ_body_element
_publ_body_title
_publ_body_contents

 section 
;
Introduction
; 
;

;
 section 
;
Experimental
; 
;

;
 subsection 
;
Synthesis and crystallization
; 
;

;
 subsection 
;
Refinement
;
;
Crystal data, data collection and structure refinement details are summarized
in Table 1.
;

 section 
;
Results and discussion
; 
;

;
# publcif _publ_body_element loop end
 
_audit_creation_method            SHELXL-2014/6
_chemical_name_systematic         ?
_chemical_name_common             ?
_chemical_melting_point           ?
_chemical_formula_moiety          'C19 H20 N2 O2, C H Cl3 '
_chemical_formula_sum
 'C20 H21 Cl3 N2 O2' 
_chemical_formula_weight          427.74

loop_
 _atom_type_symbol
 _atom_type_description
 _atom_type_scat_dispersion_real
 _atom_type_scat_dispersion_imag
 _atom_type_scat_source
 'C'  'C'   0.0033   0.0016
 'International Tables Vol C Tables 4.2.6.8 and 6.1.1.4'
 'H'  'H'   0.0000   0.0000
 'International Tables Vol C Tables 4.2.6.8 and 6.1.1.4'
 'Cl'  'Cl'   0.1484   0.1585
 'International Tables Vol C Tables 4.2.6.8 and 6.1.1.4'
 'N'  'N'   0.0061   0.0033
 'International Tables Vol C Tables 4.2.6.8 and 6.1.1.4'
 'O'  'O'   0.0106   0.0060
 'International Tables Vol C Tables 4.2.6.8 and 6.1.1.4'
 
_space_group_crystal_system       monoclinic
_space_group_IT_number            14
_space_group_name_H-M_alt         'P 21/c'
_space_group_name_Hall            '-P 2ybc'
 
_shelx_space_group_comment
;
The symmetry employed for this shelxl refinement is uniquely defined
by the following loop, which should always be used as a source of
symmetry information in preference to the above space-group names.
They are only intended as comments.
;
 
loop_
 _space_group_symop_operation_xyz
 'x, y, z'
 '-x, y+1/2, -z+1/2'
 '-x, -y, -z'
 'x, -y-1/2, z-1/2'
 
_cell_length_a                    8.7104(13)
_cell_length_b                    18.838(3)
_cell_length_c                    12.5324(17)
_cell_angle_alpha                 90
_cell_angle_beta                  90.740(5)
_cell_angle_gamma                 90
_cell_volume                      2056.2(5)
_cell_formula_units_Z             4
_cell_measurement_temperature     120(2)
_cell_measurement_reflns_used     131
_cell_measurement_theta_min       2.20
_cell_measurement_theta_max       20.85
 
_exptl_crystal_description        needle
_exptl_crystal_colour             orange
_exptl_crystal_density_meas       ?
_exptl_crystal_density_method     ?
_exptl_crystal_density_diffrn     1.382          
_exptl_crystal_F_000              888
_exptl_transmission_factor_min    ?
_exptl_transmission_factor_max    ?
_exptl_crystal_size_max           0.359
_exptl_crystal_size_mid           0.145
_exptl_crystal_size_min           0.048
_exptl_absorpt_coefficient_mu     0.463
_shelx_estimated_absorpt_T_min    0.851
_shelx_estimated_absorpt_T_max    0.978
_exptl_absorpt_correction_type    numerical
_exptl_absorpt_correction_T_min   0.8823
_exptl_absorpt_correction_T_max   1.0000
_exptl_absorpt_process_details    'SADABS (Bruker, 2010)'
_exptl_absorpt_special_details    ?
_diffrn_ambient_temperature       120(2)
_diffrn_radiation_wavelength      0.71073
_diffrn_radiation_type            MoK\a
_diffrn_radiation_source          'fine-focus sealed tube'                     
_diffrn_measurement_device_type   'Bruker APEX CCD detector' 
_diffrn_measurement_method        'phi and omega scans'  
_diffrn_detector_area_resol_mean  8.3333
_diffrn_reflns_number             26253
_diffrn_reflns_av_unetI/netI      0.0324
_diffrn_reflns_av_R_equivalents   0.0533
_diffrn_reflns_limit_h_min        -11
_diffrn_reflns_limit_h_max        11
_diffrn_reflns_limit_k_min        -23
_diffrn_reflns_limit_k_max        23
_diffrn_reflns_limit_l_min        -15
_diffrn_reflns_limit_l_max        15
_diffrn_reflns_theta_min          1.952
_diffrn_reflns_theta_max          26.731
_diffrn_reflns_theta_full         25.242
_diffrn_measured_fraction_theta_max   1.000
_diffrn_measured_fraction_theta_full  1.000
_diffrn_reflns_Laue_measured_fraction_max    1.000
_diffrn_reflns_Laue_measured_fraction_full   1.000
_diffrn_reflns_point_group_measured_fraction_max   1.000
_diffrn_reflns_point_group_measured_fraction_full  1.000
_reflns_number_total              4358
_reflns_number_gt                 3288
_reflns_threshold_expression      'I > 2\s(I)'
_reflns_Friedel_coverage          0.000
_reflns_Friedel_fraction_max      .
_reflns_Friedel_fraction_full     .
 
_reflns_special_details
;
 Reflections were merged by SHELXL according to the crystal
 class for the calculation of statistics and refinement.
 
 _reflns_Friedel_fraction is defined as the number of unique
 Friedel pairs measured divided by the number that would be
 possible theoretically, ignoring centric projections and
 systematic absences.
;
 
_computing_data_collection        '<i>APEX2</i> (Bruker, 2010)' 
_computing_cell_refinement        '<i>SAINT</i> (Bruker, 2010)' 
_computing_data_reduction         '<i>SAINT</i> (Bruker, 2010)' 
_computing_structure_solution     'SHELXS-97 (Sheldrick, 2008)'
_computing_structure_refinement 'SHELXL-2014/7 (Sheldrick, 2015)'
_computing_molecular_graphics     ?
_computing_publication_material   ?
_refine_special_details           ?
_refine_ls_structure_factor_coef  Fsqd
_refine_ls_matrix_type            full
_refine_ls_weighting_scheme       calc
_refine_ls_weighting_details
'w=1/[\s^2^(Fo^2^)+(0.0335P)^2^+1.0726P] where P=(Fo^2^+2Fc^2^)/3'
_atom_sites_solution_primary      direct
_atom_sites_solution_secondary    ?
_atom_sites_solution_hydrogens    geom
_refine_ls_hydrogen_treatment     constr
_refine_ls_extinction_method      none
_refine_ls_extinction_coef        .
_refine_ls_number_reflns          4358
_refine_ls_number_parameters      247
_refine_ls_number_restraints      0
_refine_ls_R_factor_all           0.0581
_refine_ls_R_factor_gt            0.0360
_refine_ls_wR_factor_ref          0.0857
_refine_ls_wR_factor_gt           0.0770
_refine_ls_goodness_of_fit_ref    1.017
_refine_ls_restrained_S_all       1.017
_refine_ls_shift/su_max           0.001
_refine_ls_shift/su_mean          0.000
 
loop_
 _atom_site_label
 _atom_site_type_symbol
 _atom_site_fract_x
 _atom_site_fract_y
 _atom_site_fract_z
 _atom_site_U_iso_or_equiv
 _atom_site_adp_type
 _atom_site_occupancy
 _atom_site_site_symmetry_order  
 _atom_site_calc_flag
 _atom_site_refinement_flags_posn
 _atom_site_refinement_flags_adp
 _atom_site_refinement_flags_occupancy
 _atom_site_disorder_assembly
 _atom_site_disorder_group
Cl1 Cl 0.44533(7) 0.48569(3) 0.64389(6) 0.05304(19) Uani 1 1 d . . . . .
Cl2 Cl 0.18776(7) 0.45291(3) 0.50391(5) 0.03931(14) Uani 1 1 d . . . . .
Cl3 Cl 0.14032(7) 0.53505(3) 0.69516(4) 0.03972(15) Uani 1 1 d . . . . .
O1 O 0.12322(16) 0.89803(7) 0.44833(11) 0.0298(3) Uani 1 1 d . . . . .
O2 O 0.33241(16) 0.96835(6) 0.44765(11) 0.0292(3) Uani 1 1 d . . . . .
N1 N 0.22090(17) 0.74232(7) 0.33789(11) 0.0194(3) Uani 1 1 d . . . . .
N2 N 0.29184(18) 0.66104(8) 0.46036(12) 0.0222(3) Uani 1 1 d . . . . .
C1 C 0.5508(2) 0.67611(9) 0.61030(14) 0.0227(4) Uani 1 1 d . . . . .
H1 H 0.5476 0.6341 0.5714 0.027 Uiso 1 1 calc R U . . .
C2 C 0.6454(2) 0.68102(10) 0.69948(15) 0.0255(4) Uani 1 1 d . . . . .
H2 H 0.7055 0.6422 0.7191 0.031 Uiso 1 1 calc R U . . .
C3 C 0.6529(2) 0.74253(10) 0.76027(15) 0.0256(4) Uani 1 1 d . . . . .
C4 C 0.5629(2) 0.79975(10) 0.72752(15) 0.0269(4) Uani 1 1 d . . . . .
H4 H 0.5668 0.8418 0.7663 0.032 Uiso 1 1 calc R U . . .
C5 C 0.4679(2) 0.79539(10) 0.63858(15) 0.0247(4) Uani 1 1 d . . . . .
H5 H 0.4085 0.8344 0.6189 0.030 Uiso 1 1 calc R U . . .
C6 C 0.4599(2) 0.73340(9) 0.57799(14) 0.0205(4) Uani 1 1 d . . . . .
C7 C 0.3573(2) 0.72580(9) 0.48462(14) 0.0202(4) Uani 1 1 d . . . . .
C8 C 0.3166(2) 0.77644(9) 0.40991(14) 0.0194(4) Uani 1 1 d . . . . .
C9 C 0.1487(2) 0.76648(9) 0.24642(14) 0.0221(4) Uani 1 1 d . . . . .
H9 H 0.1594 0.8137 0.2261 0.026 Uiso 1 1 calc R U . . .
C10 C 0.0620(2) 0.72173(10) 0.18590(15) 0.0246(4) Uani 1 1 d . . . . .
C11 C 0.0473(2) 0.64970(10) 0.21962(15) 0.0279(4) Uani 1 1 d . . . . .
H11 H -0.0123 0.6186 0.1791 0.033 Uiso 1 1 calc R U . . .
C12 C 0.1186(2) 0.62558(10) 0.30960(15) 0.0266(4) Uani 1 1 d . . . . .
H12 H 0.1072 0.5785 0.3304 0.032 Uiso 1 1 calc R U . . .
C13 C 0.2098(2) 0.67214(9) 0.37132(15) 0.0217(4) Uani 1 1 d . . . . .
C14 C 0.3684(2) 0.85101(9) 0.39489(15) 0.0225(4) Uani 1 1 d . . . . .
H14A H 0.3860 0.8588 0.3195 0.027 Uiso 1 1 calc R U . . .
H14B H 0.4658 0.8572 0.4321 0.027 Uiso 1 1 calc R U . . .
C15 C 0.2579(2) 0.90682(9) 0.43382(14) 0.0222(4) Uani 1 1 d . . . . .
C16 C 0.2407(3) 1.02820(10) 0.48378(18) 0.0350(5) Uani 1 1 d . . . . .
H16A H 0.1375 1.0245 0.4544 0.042 Uiso 1 1 calc R U . . .
H16B H 0.2854 1.0722 0.4585 0.042 Uiso 1 1 calc R U . . .
C17 C 0.2347(3) 1.02918(12) 0.60337(19) 0.0415(5) Uani 1 1 d . . . . .
H17A H 0.1759 1.0694 0.6262 0.062 Uiso 1 1 calc R U . . .
H17B H 0.3371 1.0325 0.6323 0.062 Uiso 1 1 calc R U . . .
H17C H 0.1874 0.9863 0.6281 0.062 Uiso 1 1 calc R U . . .
C18 C 0.7516(2) 0.74627(12) 0.85985(16) 0.0331(5) Uani 1 1 d . . . . .
H18A H 0.7871 0.7941 0.8701 0.050 Uiso 1 1 calc R U . . .
H18B H 0.8382 0.7152 0.8526 0.050 Uiso 1 1 calc R U . . .
H18C H 0.6925 0.7319 0.9203 0.050 Uiso 1 1 calc R U . . .
C19 C -0.0163(2) 0.74670(11) 0.08527(15) 0.0300(4) Uani 1 1 d . . . . .
H19A H -0.1251 0.7397 0.0909 0.045 Uiso 1 1 calc R U . . .
H19B H 0.0215 0.7202 0.0257 0.045 Uiso 1 1 calc R U . . .
H19C H 0.0046 0.7962 0.0749 0.045 Uiso 1 1 calc R U . . .
C20 C 0.2690(2) 0.51631(10) 0.59115(17) 0.0304(4) Uani 1 1 d . . . . .
H20 H 0.2875 0.5601 0.5511 0.036 Uiso 1 1 calc R U . . .
 
loop_
 _atom_site_aniso_label
 _atom_site_aniso_U_11
 _atom_site_aniso_U_22
 _atom_site_aniso_U_33
 _atom_site_aniso_U_23
 _atom_site_aniso_U_13
 _atom_site_aniso_U_12
Cl1 0.0406(3) 0.0400(3) 0.0780(5) 0.0276(3) -0.0176(3) -0.0057(2)
Cl2 0.0408(3) 0.0312(3) 0.0461(3) -0.0146(2) 0.0037(2) -0.0006(2)
Cl3 0.0551(4) 0.0315(3) 0.0326(3) -0.0073(2) 0.0024(2) -0.0114(2)
O1 0.0265(8) 0.0214(7) 0.0417(8) -0.0015(6) 0.0042(6) 0.0015(5)
O2 0.0327(8) 0.0164(6) 0.0384(8) -0.0037(6) 0.0009(6) -0.0030(5)
N1 0.0221(8) 0.0154(7) 0.0208(8) -0.0004(6) 0.0014(6) 0.0010(6)
N2 0.0267(9) 0.0173(7) 0.0226(8) -0.0005(6) 0.0002(6) -0.0008(6)
C1 0.0280(10) 0.0187(8) 0.0214(9) 0.0010(7) 0.0023(8) -0.0011(7)
C2 0.0255(10) 0.0260(9) 0.0252(10) 0.0060(8) 0.0010(8) -0.0001(8)
C3 0.0237(10) 0.0333(10) 0.0198(9) 0.0010(8) 0.0018(8) -0.0063(8)
C4 0.0298(11) 0.0247(10) 0.0262(10) -0.0079(8) 0.0034(8) -0.0039(8)
C5 0.0266(11) 0.0207(9) 0.0267(10) -0.0024(8) 0.0028(8) 0.0012(7)
C6 0.0209(9) 0.0205(9) 0.0202(9) 0.0008(7) 0.0033(7) -0.0016(7)
C7 0.0226(9) 0.0162(8) 0.0220(9) -0.0013(7) 0.0045(7) 0.0008(7)
C8 0.0213(9) 0.0156(8) 0.0214(9) -0.0011(7) 0.0013(7) -0.0002(7)
C9 0.0245(10) 0.0207(9) 0.0211(9) 0.0030(7) 0.0032(7) 0.0042(7)
C10 0.0224(10) 0.0300(10) 0.0215(9) -0.0017(8) 0.0028(7) 0.0040(8)
C11 0.0305(11) 0.0259(10) 0.0272(10) -0.0057(8) -0.0020(8) -0.0035(8)
C12 0.0320(11) 0.0174(9) 0.0304(10) -0.0016(8) 0.0000(8) -0.0035(7)
C13 0.0264(10) 0.0166(8) 0.0223(9) 0.0005(7) 0.0036(8) 0.0005(7)
C14 0.0251(10) 0.0180(9) 0.0244(10) -0.0001(7) 0.0016(8) -0.0006(7)
C15 0.0299(11) 0.0168(8) 0.0199(9) 0.0016(7) -0.0011(8) -0.0008(7)
C16 0.0441(13) 0.0165(9) 0.0442(13) -0.0045(9) -0.0012(10) 0.0041(8)
C17 0.0470(14) 0.0314(11) 0.0460(14) -0.0120(10) -0.0019(11) 0.0021(10)
C18 0.0316(12) 0.0433(12) 0.0244(10) -0.0017(9) -0.0012(9) -0.0080(9)
C19 0.0286(11) 0.0371(11) 0.0243(10) -0.0023(8) -0.0003(8) 0.0057(8)
C20 0.0332(11) 0.0208(9) 0.0370(11) 0.0042(8) -0.0037(9) -0.0036(8)
 
_geom_special_details
;
 All esds (except the esd in the dihedral angle between two l.s. planes)
 are estimated using the full covariance matrix.  The cell esds are taken
 into account individually in the estimation of esds in distances, angles
 and torsion angles; correlations between esds in cell parameters are only
 used when they are defined by crystal symmetry.  An approximate (isotropic)
 treatment of cell esds is used for estimating esds involving l.s. planes.
;
 
loop_
 _geom_bond_atom_site_label_1
 _geom_bond_atom_site_label_2
 _geom_bond_distance
 _geom_bond_site_symmetry_2
 _geom_bond_publ_flag
Cl1 C20 1.761(2) . ?
Cl2 C20 1.761(2) . ?
Cl3 C20 1.766(2) . ?
O1 C15 1.201(2) . ?
O2 C15 1.339(2) . ?
O2 C16 1.457(2) . ?
N1 C9 1.378(2) . ?
N1 C8 1.380(2) . ?
N1 C13 1.391(2) . ?
N2 C13 1.334(2) . ?
N2 C7 1.379(2) . ?
C1 C2 1.384(3) . ?
C1 C6 1.395(2) . ?
C1 H1 0.9300 . ?
C2 C3 1.388(3) . ?
C2 H2 0.9300 . ?
C3 C4 1.392(3) . ?
C3 C18 1.508(3) . ?
C4 C5 1.382(3) . ?
C4 H4 0.9300 . ?
C5 C6 1.394(2) . ?
C5 H5 0.9300 . ?
C6 C7 1.470(3) . ?
C7 C8 1.380(2) . ?
C8 C14 1.488(2) . ?
C9 C10 1.357(3) . ?
C9 H9 0.9300 . ?
C10 C11 1.427(3) . ?
C10 C19 1.502(3) . ?
C11 C12 1.358(3) . ?
C11 H11 0.9300 . ?
C12 C13 1.408(3) . ?
C12 H12 0.9300 . ?
C14 C15 1.511(3) . ?
C14 H14A 0.9700 . ?
C14 H14B 0.9700 . ?
C16 C17 1.500(3) . ?
C16 H16A 0.9700 . ?
C16 H16B 0.9700 . ?
C17 H17A 0.9600 . ?
C17 H17B 0.9600 . ?
C17 H17C 0.9600 . ?
C18 H18A 0.9600 . ?
C18 H18B 0.9600 . ?
C18 H18C 0.9600 . ?
C19 H19A 0.9600 . ?
C19 H19B 0.9600 . ?
C19 H19C 0.9600 . ?
C20 H20 0.9800 . ?
 
loop_
 _geom_angle_atom_site_label_1
 _geom_angle_atom_site_label_2
 _geom_angle_atom_site_label_3
 _geom_angle
 _geom_angle_site_symmetry_1
 _geom_angle_site_symmetry_3
 _geom_angle_publ_flag
C15 O2 C16 116.32(16) . . ?
C9 N1 C8 131.00(15) . . ?
C9 N1 C13 122.13(15) . . ?
C8 N1 C13 106.83(14) . . ?
C13 N2 C7 105.15(14) . . ?
C2 C1 C6 120.84(17) . . ?
C2 C1 H1 119.6 . . ?
C6 C1 H1 119.6 . . ?
C1 C2 C3 121.51(18) . . ?
C1 C2 H2 119.2 . . ?
C3 C2 H2 119.2 . . ?
C2 C3 C4 117.55(17) . . ?
C2 C3 C18 121.03(18) . . ?
C4 C3 C18 121.40(18) . . ?
C5 C4 C3 121.40(17) . . ?
C5 C4 H4 119.3 . . ?
C3 C4 H4 119.3 . . ?
C4 C5 C6 120.94(17) . . ?
C4 C5 H5 119.5 . . ?
C6 C5 H5 119.5 . . ?
C5 C6 C1 117.76(17) . . ?
C5 C6 C7 122.72(16) . . ?
C1 C6 C7 119.49(16) . . ?
N2 C7 C8 111.11(16) . . ?
N2 C7 C6 120.47(15) . . ?
C8 C7 C6 128.38(16) . . ?
N1 C8 C7 105.64(15) . . ?
N1 C8 C14 122.59(15) . . ?
C7 C8 C14 131.53(17) . . ?
C10 C9 N1 120.31(16) . . ?
C10 C9 H9 119.8 . . ?
N1 C9 H9 119.8 . . ?
C9 C10 C11 118.45(17) . . ?
C9 C10 C19 121.22(18) . . ?
C11 C10 C19 120.33(17) . . ?
C12 C11 C10 121.46(17) . . ?
C12 C11 H11 119.3 . . ?
C10 C11 H11 119.3 . . ?
C11 C12 C13 119.75(17) . . ?
C11 C12 H12 120.1 . . ?
C13 C12 H12 120.1 . . ?
N2 C13 N1 111.26(15) . . ?
N2 C13 C12 130.86(17) . . ?
N1 C13 C12 117.88(16) . . ?
C8 C14 C15 114.87(16) . . ?
C8 C14 H14A 108.5 . . ?
C15 C14 H14A 108.5 . . ?
C8 C14 H14B 108.5 . . ?
C15 C14 H14B 108.5 . . ?
H14A C14 H14B 107.5 . . ?
O1 C15 O2 124.94(17) . . ?
O1 C15 C14 125.51(16) . . ?
O2 C15 C14 109.53(16) . . ?
O2 C16 C17 110.26(17) . . ?
O2 C16 H16A 109.6 . . ?
C17 C16 H16A 109.6 . . ?
O2 C16 H16B 109.6 . . ?
C17 C16 H16B 109.6 . . ?
H16A C16 H16B 108.1 . . ?
C16 C17 H17A 109.5 . . ?
C16 C17 H17B 109.5 . . ?
H17A C17 H17B 109.5 . . ?
C16 C17 H17C 109.5 . . ?
H17A C17 H17C 109.5 . . ?
H17B C17 H17C 109.5 . . ?
C3 C18 H18A 109.5 . . ?
C3 C18 H18B 109.5 . . ?
H18A C18 H18B 109.5 . . ?
C3 C18 H18C 109.5 . . ?
H18A C18 H18C 109.5 . . ?
H18B C18 H18C 109.5 . . ?
C10 C19 H19A 109.5 . . ?
C10 C19 H19B 109.5 . . ?
H19A C19 H19B 109.5 . . ?
C10 C19 H19C 109.5 . . ?
H19A C19 H19C 109.5 . . ?
H19B C19 H19C 109.5 . . ?
Cl1 C20 Cl2 110.63(11) . . ?
Cl1 C20 Cl3 110.32(12) . . ?
Cl2 C20 Cl3 109.88(11) . . ?
Cl1 C20 H20 108.7 . . ?
Cl2 C20 H20 108.7 . . ?
Cl3 C20 H20 108.7 . . ?
 
_refine_diff_density_max    0.223
_refine_diff_density_min   -0.258
_refine_diff_density_rms    0.048

_shelxl_version_number 2014/6

_shelx_res_file
;
TITL RMS-637_a.res in P2(1)/c
REM Old TITL RMS-637 in P2(1)/c

REM SHELXT solution in P2(1)/c
REM R1 0.162,  Rweak 0.011,  Alpha 0.017,  Orientation as input
REM Formula found by SHELXT:  C20 Cl3 N2 O2

CELL  0.71073   8.7104  18.8380  12.5324   90.000   90.740   90.000
ZERR    4.000   0.0013   0.0027   0.0017    0.000    0.005    0.000
LATT  1
SYMM -X, 1/2+Y, 1/2-Z
SFAC C H CL N O
UNIT 80 84 12 8 8
TEMP 23.000
SIZE 0.048 0.145 0.359
ACTA
L.S. 20
BOND $H
LIST 4
FMAP 2
PLAN 5
WGHT    0.033500    1.072600
FVAR       0.35172
CL1   3    0.445329    0.485692    0.643888    11.00000    0.04059    0.04004 =
         0.07801    0.02764   -0.01760   -0.00567
CL2   3    0.187760    0.452906    0.503913    11.00000    0.04078    0.03117 =
         0.04608   -0.01462    0.00371   -0.00062
CL3   3    0.140324    0.535051    0.695163    11.00000    0.05512    0.03152 =
         0.03256   -0.00726    0.00238   -0.01143
O1    5    0.123224    0.898031    0.448331    11.00000    0.02645    0.02139 =
         0.04170   -0.00146    0.00424    0.00146
O2    5    0.332411    0.968352    0.447650    11.00000    0.03273    0.01639 =
         0.03837   -0.00370    0.00091   -0.00303
N1    4    0.220899    0.742320    0.337892    11.00000    0.02211    0.01540 =
         0.02081   -0.00041    0.00143    0.00097
N2    4    0.291839    0.661037    0.460356    11.00000    0.02666    0.01726 =
         0.02263   -0.00047    0.00025   -0.00080
C1    1    0.550752    0.676112    0.610296    11.00000    0.02798    0.01873 =
         0.02138    0.00098    0.00226   -0.00107
AFIX  43
H1    2    0.547622    0.634087    0.571387    11.00000   -1.20000
AFIX   0
C2    1    0.645439    0.681024    0.699475    11.00000    0.02547    0.02602 =
         0.02516    0.00597    0.00098   -0.00009
AFIX  43
H2    2    0.705454    0.642223    0.719129    11.00000   -1.20000
AFIX   0
C3    1    0.652909    0.742530    0.760272    11.00000    0.02368    0.03332 =
         0.01981    0.00104    0.00178   -0.00630
C4    1    0.562902    0.799754    0.727520    11.00000    0.02985    0.02468 =
         0.02620   -0.00793    0.00335   -0.00394
AFIX  43
H4    2    0.566763    0.841819    0.766305    11.00000   -1.20000
AFIX   0
C5    1    0.467911    0.795394    0.638585    11.00000    0.02664    0.02070 =
         0.02672   -0.00242    0.00283    0.00124
AFIX  43
H5    2    0.408472    0.834370    0.618866    11.00000   -1.20000
AFIX   0
C6    1    0.459910    0.733395    0.577994    11.00000    0.02086    0.02050 =
         0.02017    0.00077    0.00331   -0.00157
C7    1    0.357310    0.725799    0.484622    11.00000    0.02258    0.01623 =
         0.02195   -0.00126    0.00450    0.00084
C8    1    0.316623    0.776444    0.409914    11.00000    0.02128    0.01559 =
         0.02145   -0.00105    0.00126   -0.00015
C9    1    0.148662    0.766475    0.246418    11.00000    0.02451    0.02066 =
         0.02106    0.00298    0.00323    0.00424
AFIX  43
H9    2    0.159360    0.813673    0.226063    11.00000   -1.20000
AFIX   0
C10   1    0.062004    0.721732    0.185905    11.00000    0.02236    0.03001 =
         0.02145   -0.00167    0.00275    0.00402
C11   1    0.047341    0.649696    0.219623    11.00000    0.03047    0.02591 =
         0.02721   -0.00573   -0.00198   -0.00353
AFIX  43
H11   2   -0.012326    0.618583    0.179085    11.00000   -1.20000
AFIX   0
C12   1    0.118605    0.625581    0.309605    11.00000    0.03202    0.01739 =
         0.03043   -0.00159   -0.00003   -0.00350
AFIX  43
H12   2    0.107196    0.578499    0.330370    11.00000   -1.20000
AFIX   0
C13   1    0.209814    0.672140    0.371317    11.00000    0.02642    0.01656 =
         0.02232    0.00054    0.00361    0.00054
C14   1    0.368402    0.851009    0.394892    11.00000    0.02514    0.01803 =
         0.02440   -0.00010    0.00162   -0.00065
AFIX  23
H14A  2    0.385959    0.858813    0.319524    11.00000   -1.20000
H14B  2    0.465843    0.857234    0.432061    11.00000   -1.20000
AFIX   0
C15   1    0.257873    0.906817    0.433818    11.00000    0.02993    0.01678 =
         0.01990    0.00161   -0.00113   -0.00076
C16   1    0.240737    1.028196    0.483778    11.00000    0.04413    0.01651 =
         0.04424   -0.00445   -0.00124    0.00414
AFIX  23
H16A  2    0.137461    1.024472    0.454427    11.00000   -1.20000
H16B  2    0.285353    1.072162    0.458458    11.00000   -1.20000
AFIX   0
C17   1    0.234722    1.029181    0.603368    11.00000    0.04701    0.03142 =
         0.04597   -0.01202   -0.00189    0.00207
AFIX 137
H17A  2    0.175875    1.069368    0.626214    11.00000   -1.50000
H17B  2    0.337082    1.032480    0.632262    11.00000   -1.50000
H17C  2    0.187359    0.986328    0.628142    11.00000   -1.50000
AFIX   0
C18   1    0.751629    0.746265    0.859845    11.00000    0.03156    0.04331 =
         0.02440   -0.00166   -0.00124   -0.00800
AFIX 137
H18A  2    0.787098    0.794063    0.870072    11.00000   -1.50000
H18B  2    0.838174    0.715162    0.852600    11.00000   -1.50000
H18C  2    0.692463    0.731949    0.920256    11.00000   -1.50000
AFIX   0
C19   1   -0.016306    0.746699    0.085268    11.00000    0.02857    0.03708 =
         0.02428   -0.00226   -0.00031    0.00569
AFIX 137
H19A  2   -0.125063    0.739667    0.090870    11.00000   -1.50000
H19B  2    0.021459    0.720156    0.025715    11.00000   -1.50000
H19C  2    0.004622    0.796236    0.074883    11.00000   -1.50000
AFIX   0
C20   1    0.269005    0.516309    0.591152    11.00000    0.03322    0.02082 =
         0.03697    0.00416   -0.00367   -0.00360
AFIX  13
H20   2    0.287460    0.560093    0.551083    11.00000   -1.20000
AFIX   0
HKLF 4

REM  RMS-637_a.res in P2(1)/c
REM R1 =  0.0360 for    3288 Fo > 4sig(Fo)  and  0.0581 for all    4358 data
REM    247 parameters refined using      0 restraints

END

WGHT      0.0335      1.0733

REM Highest difference peak  0.223,  deepest hole -0.258,  1-sigma level  0.048
Q1    1   0.6929  0.7467  0.8048  11.00000  0.05    0.22
Q2    1   0.2106  0.7072  0.3566  11.00000  0.05    0.22
Q3    1   0.0113  0.7374  0.1551  11.00000  0.05    0.22
Q4    1   0.6207  0.7715  0.7385  11.00000  0.05    0.21
Q5    1   0.0571  0.6884  0.2036  11.00000  0.05    0.21
;
_shelx_res_checksum   60932

_shelx_hkl_file
;
   1   0   0  162.18    3.10
   1   0   0  165.68    3.40
  -1   0   0  154.48    3.20
   2   0   0 1121.19   18.90
  -2   0   0 1096.69   18.60
   3   0   0  588.54   11.50
  -3   0   0  581.94   11.00
   4   0   0    7.00    2.70
  -4   0   0    7.10    2.20
  -5   0   0    2.70    2.30
   5   0   0    7.80    3.20
  -6   0   0   44.90    3.80
   6   0   0   51.99    4.80
   7   0   0   35.60    4.80
  -7   0   0   36.10    4.10
   8   0   0   18.30    5.00
  -8   0   0   16.40    4.00
   9   0   0  142.39    9.20
  -9   0   0  135.99    7.50
  10   0   0  163.58   10.50
 -10   0   0  164.78    8.60
 -11   0   0   12.10    4.70
  11   0   0   15.30    6.50
  11   0   0    8.40    5.80
   0  -1   0   -0.30    0.50
   0  -1   0    0.40    0.40
   0  -1   0   -0.50    0.40
   0   1   0   -0.20    0.30
   1  -1   0 1204.88   19.60
  -1  -1   0 1187.68   19.50
  -1  -1   0 1221.78   19.50
   1  -1   0 1219.28   19.70
   1   1   0 1196.98   19.70
   1   1   0 1195.58   19.10
  -1   1   0 1196.18   19.50
   2  -1   0  425.66    8.40
  -2  -1   0  413.96    8.00
  -2  -1   0  420.96    7.80
   2   1   0  412.96    8.20
  -2   1   0  427.96    7.90
   3  -1   0   57.09    3.50
  -3  -1   0   57.49    3.10
   3   1   0   58.19    3.60
  -3   1   0   49.70    3.20
  -4  -1   0  103.89    4.20
   4  -1   0  102.79    5.00
   4   1   0  117.99    4.90
  -4   1   0   98.89    4.20
   5  -1   0   11.00    3.20
  -5  -1   0   12.70    2.60
  -5   1   0   10.60    2.60
   5   1   0   16.30    3.40
  -6  -1   0   24.70    3.30
   6  -1   0   23.90    4.00
  -6   1   0   18.40    2.90
   6   1   0   20.90    3.90
  -7  -1   0    0.80    3.00
   7  -1   0   -1.90    3.60
  -7   1   0    0.00    3.10
   7   1   0   -3.20    3.80
   8  -1   0    3.40    4.60
  -8  -1   0    1.80    3.50
  -8   1   0    0.10    3.20
   8   1   0    6.10    4.50
  -9  -1   0    7.10    3.90
   9  -1   0    7.60    5.10
  -9   1   0   -2.00    3.40
   9   1   0    1.20    5.20
  10  -1   0    1.30    5.20
 -10  -1   0   -1.30    4.00
  10  -1   0    9.20    5.80
  10   1   0    8.60    6.00
 -10   1   0    2.30    4.10
  11  -1   0   21.40    6.70
 -11  -1   0   14.10    4.70
  11  -1   0    9.90    6.20
 -11   1   0    8.90    4.80
  11   1   0   12.60    7.00
   0  -2   0   74.49    2.10
   0  -2   0   80.09    2.40
   0  -2   0   98.39    1.90
   0   2   0   90.49    2.00
   0   2   0   79.49    2.10
   1  -2   0  160.28    3.80
   1  -2   0  157.38    3.60
  -1  -2   0  159.48    3.00
  -1  -2   0  157.48    3.70
  -1  -2   0  157.78    3.50
   1   2   0  159.78    3.60
  -1   2   0  156.58    3.30
  -2  -2   0  651.53   11.50
   2  -2   0  646.94   11.70
   2  -2   0  656.33   11.90
  -2  -2   0  649.64   11.50
   2   2   0  651.93   11.80
  -2   2   0  627.74   11.30
   3  -2   0 1167.38   20.90
  -3  -2   0 1190.38   20.50
  -3  -2   0 1188.38   20.30
   3   2   0 1190.98   20.90
  -3   2   0 1186.08   20.30
   4  -2   0   76.99    4.50
  -4  -2   0   50.29    3.30
   4   2   0   50.89    3.70
   5  -2   0    1.00    2.90
  -5  -2   0    1.10    2.30
   5   2   0   -1.80    2.60
  -5   2   0    1.60    2.20
   6  -2   0    3.30    3.40
  -6  -2   0    3.70    2.80
   6   2   0    6.50    3.20
  -6   2   0    0.90    2.50
  -7  -2   0  136.39    6.50
   7  -2   0  118.59    7.20
  -7   2   0  129.49    6.20
   7   2   0  118.29    7.30
  -8  -2   0    6.60    3.70
   8  -2   0   10.70    4.80
   8  -2   0    3.80    1.80
   8   2   0    3.70    4.30
  -8   2   0    7.50    3.50
   9  -2   0    6.80    5.10
  -9  -2   0    2.40    3.90
   9  -2   0    6.70    5.10
  -9   2   0    3.50    3.60
   9   2   0    1.70    5.00
 -10  -2   0    1.40    4.00
  10  -2   0    4.50    5.10
  10  -2   0   -7.60    5.10
 -10   2   0    3.60    4.20
  10   2   0    3.60    5.40
   0  -3   0    2.50    1.10
   0  -3   0    1.60    1.30
   0   3   0   -0.40    0.80
   0   3   0   -1.60    1.20
  -1  -3   0    1.70    1.50
  -1  -3   0    0.60    1.10
  -1  -3   0   -0.50    1.30
   1  -3   0   -1.20    1.70
   1  -3   0   -0.70    1.50
  -1  -3   0    0.30    1.00
   1   3   0    1.60    1.40
  -1   3   0    2.90    1.20
   2  -3   0   19.50    2.70
  -2  -3   0    8.90    1.10
   2  -3   0    9.70    2.30
  -2  -3   0   15.40    2.00
  -2  -3   0   18.00    2.10
   2   3   0   12.50    2.20
  -2   3   0    9.10    1.80
  -3  -3   0  108.69    4.00
  -3  -3   0  111.39    3.90
   3  -3   0  107.99    4.70
   3  -3   0  119.69    4.30
  -3   3   0  107.69    3.90
   3   3   0  108.59    4.50
   4  -3   0  487.45   10.70
  -4  -3   0  495.75   10.20
  -4  -3   0  484.25    9.90
   4  -3   0  477.55   10.40
  -4   3   0  479.35    9.90
   4   3   0  478.85   10.70
  -5  -3   0  130.39    5.20
   5  -3   0  122.09    5.60
   5  -3   0  134.79    6.10
   5   3   0  126.39    5.70
  -5   3   0  126.99    5.00
  -6  -3   0  123.79    5.70
   6  -3   0  111.99    6.50
   6  -3   0  125.59    6.20
   6   3   0  121.99    6.30
  -6   3   0  119.79    5.50
   7  -3   0  191.88    7.90
  -7  -3   0  213.28    7.60
   7  -3   0  190.88    8.50
  -7   3   0  208.98    7.40
   7   3   0  204.38    8.60
  -8  -3   0   38.20    4.60
   8  -3   0   44.70    5.90
   8  -3   0   37.60    2.70
   8  -3   0   38.60    5.40
   8   3   0   38.80    5.70
  -8   3   0   39.10    4.80
   9  -3   0   50.69    6.40
   9  -3   0   65.49    7.00
  -9  -3   0   58.29    5.60
   9   3   0   58.19    6.80
  -9   3   0   52.09    5.30
  10  -3   0   19.20    6.40
  10  -3   0   29.80    6.00
 -10  -3   0   25.20    4.80
 -10   3   0   26.90    5.10
  10   3   0   20.00    6.50
   0  -4   0 7173.68  116.69
   0  -4   0 7296.27  116.29
   0   4   0 7119.79  115.49
  -1  -4   0  287.67    5.60
   1  -4   0  283.27    6.00
   1  -4   0  278.47    6.10
  -1  -4   0  284.07    5.50
  -1  -4   0  285.87    6.30
  -1  -4   0  288.47    5.70
   1  -4   0  302.87    5.90
  -1   4   0  291.67    5.50
   1   4   0  290.27    5.80
   2  -4   0  154.28    4.90
  -2  -4   0  152.88    3.50
   2  -4   0  159.08    4.60
  -2  -4   0  152.28    4.60
  -2  -4   0  156.38    4.30
  -2  -4   0  159.08    4.00
   2  -4   0  152.78    4.50
   2   4   0  162.48    4.40
  -2   4   0  152.88    4.00
  -3  -4   0  131.49    3.00
  -3  -4   0  125.29    4.30
   3  -4   0  128.19    5.10
  -3  -4   0  131.19    4.40
   3  -4   0  128.99    4.60
   3   4   0  134.59    4.80
  -3   4   0  132.69    4.20
   4  -4   0  105.19    4.80
  -4  -4   0  117.99    4.60
  -4  -4   0  113.59    4.50
   4  -4   0  109.39    5.40
  -4   4   0  120.39    4.40
   4   4   0  114.59    5.10
  -5  -4   0   69.79    4.50
   5  -4   0   81.49    5.50
  -5  -4   0   79.99    4.30
   5  -4   0   92.69    5.10
   5   4   0   74.69    5.10
  -5   4   0   88.59    4.40
  -6  -4   0   35.60    3.70
   6  -4   0   40.20    4.90
   6  -4   0   42.30    4.50
  -6   4   0   29.50    3.50
   6   4   0   31.20    4.20
   7  -4   0    3.80    1.90
   7  -4   0    6.00    4.30
  -7  -4   0    3.20    3.20
   7  -4   0    1.60    3.80
  -7   4   0    1.10    2.90
   7   4   0    0.10    3.70
   8  -4   0   39.40    2.90
  -8  -4   0   42.10    4.70
   8  -4   0   42.90    6.10
   8  -4   0   48.10    5.60
   8   4   0   43.00    5.50
  -8   4   0   35.90    4.40
   9  -4   0   44.10    6.30
   9  -4   0   50.29    6.80
  -9  -4   0   47.00    5.50
  -9   4   0   47.80    5.00
   9   4   0   39.70    6.40
 -10  -4   0   79.19    6.80
  10  -4   0   71.79    7.90
  10  -4   0   69.09    7.30
 -10   4   0   51.59    5.70
  10   4   0   69.19    7.60
   0  -5   0   -4.10    1.70
   0  -5   0   -1.40    1.40
   0   5   0   -1.10    1.40
  -1  -5   0  220.08    4.90
   1  -5   0  225.78    5.20
  -1  -5   0  221.98    4.80
   1  -5   0  220.28    5.50
  -1  -5   0  218.18    5.70
  -1  -5   0  224.78    4.90
   1  -5   0  216.08    5.20
  -1   5   0  233.98    4.70
   1   5   0  224.78    5.10
  -2  -5   0    9.20    2.20
  -2  -5   0    8.60    1.40
  -2  -5   0    8.50    2.00
   2  -5   0   12.10    2.50
   2  -5   0    7.80    2.10
  -2  -5   0   10.70    1.80
   2   5   0    7.60    1.90
  -2   5   0   11.20    1.90
   3  -5   0  201.48    6.10
   3  -5   0  206.08    5.60
  -3  -5   0  192.88    5.30
  -3  -5   0  199.98    4.20
  -3  -5   0  195.98    5.70
   3   5   0  206.38    5.80
  -3   5   0  196.98    5.10
  -4  -5   0   58.89    3.70
   4  -5   0   54.49    4.00
  -4  -5   0   57.09    3.90
   4  -5   0   59.29    4.60
  -4   5   0   57.79    3.50
   4   5   0   62.49    4.30
   5  -5   0  118.99    5.60
  -5  -5   0  127.29    5.20
  -5  -5   0  123.99    5.10
   5  -5   0  136.59    6.20
  -5   5   0  127.49    5.10
   5   5   0  129.99    5.90
   6  -5   0  198.98    7.30
  -6  -5   0  213.48    7.10
   6  -5   0  225.98    8.20
  -6  -5   0  205.78    6.70
   6   5   0  206.58    7.90
  -6   5   0  200.28    6.80
  -7  -5   0    0.60    3.20
   7  -5   0    4.70    4.30
   7  -5   0    2.20    2.00
   7  -5   0    6.80    3.90
   7   5   0    6.50    3.80
  -7   5   0   -0.30    3.10
  -8  -5   0    4.80    3.60
   8  -5   0    3.30    4.80
   8  -5   0   -3.30    2.10
   8  -5   0    2.20    4.30
   8   5   0   -3.30    4.30
  -8   5   0   -0.20    3.30
   9  -5   0   21.70    5.40
   9  -5   0   20.10    6.00
  -9  -5   0   20.40    4.60
   9   5   0   20.40    5.70
  -9   5   0   28.30    4.90
  10  -5   0    7.00    5.10
 -10  -5   0    3.80    4.50
  10  -5   0    2.80    5.60
 -10   5   0   11.10    4.40
  10   5   0    8.40    5.80
   0  -6   0  115.89    4.10
   0  -6   0   97.89    3.10
   0   6   0  103.69    3.20
  -1  -6   0 1004.00   17.10
   1  -6   0 1002.90   17.00
  -1  -6   0 1001.30   17.80
   1  -6   0 1003.30   17.60
   1  -6   0 1006.10   17.40
  -1  -6   0  978.60   16.90
  -1  -6   0 1008.70   16.90
  -1   6   0 1016.80   16.80
   1   6   0  986.00   17.10
   2  -6   0  106.99    4.30
  -2  -6   0  118.49    3.40
  -2  -6   0  114.39    4.40
  -2  -6   0  112.49    3.90
  -2  -6   0  117.19    3.50
   2  -6   0  116.79    4.30
   2  -6   0  114.19    3.80
   2   6   0  109.89    4.10
  -2   6   0  117.89    3.60
  -3  -6   0   -1.30    2.00
  -3  -6   0    1.40    2.00
   3  -6   0   -2.80    2.20
  -3  -6   0   -0.80    1.70
   3  -6   0   -1.60    2.70
  -3  -6   0   -0.50    1.20
   3  -6   0   -4.90    2.00
  -3   6   0   -0.90    1.80
   3   6   0    2.10    2.30
   4  -6   0    3.30    2.90
  -4  -6   0    2.60    2.30
   4  -6   0    5.50    2.70
  -4  -6   0   -0.40    2.10
   4   6   0    2.30    2.40
  -4   6   0   -0.40    2.10
  -5  -6   0    2.40    2.20
   5  -6   0    4.30    3.20
   5  -6   0    3.70    2.90
  -5  -6   0    2.00    2.40
   5   6   0    2.50    2.90
  -5   6   0   -0.20    2.30
  -6  -6   0   22.90    3.40
  -6  -6   0   25.50    3.50
   6  -6   0   24.40    2.60
   6  -6   0   19.60    4.20
   6  -6   0   39.40    4.30
  -6   6   0   25.10    3.40
   6   6   0   24.50    4.30
   7  -6   0   16.90    2.50
   7  -6   0   21.00    4.40
  -7  -6   0   19.20    3.90
   7  -6   0   31.20    5.10
   7   6   0   16.40    4.30
  -7   6   0    9.50    3.40
   8  -6   0   63.09    6.00
   8  -6   0   67.49    6.70
  -8  -6   0   61.09    5.30
   8  -6   0   69.19    4.20
   8   6   0   62.69    6.30
  -8   6   0   62.79    5.30
   9  -6   0   -5.80    4.40
   9  -6   0   -2.90    5.10
  -9  -6   0   -4.60    3.80
   9   6   0    2.70    5.20
  -9   6   0   -1.80    3.80
  10  -6   0    7.70    5.60
 -10  -6   0    5.40    4.70
  10  -6   0   -3.80    4.90
 -10   6   0   -1.20    4.00
  10   6   0   -0.10    5.40
   0  -7   0   -2.50    1.40
   0  -7   0   -3.30    1.80
   0  -7   0   -0.60    1.50
   0   7   0   -0.80    1.50
   1  -7   0  210.68    5.10
  -1  -7   0  215.78    4.90
   1  -7   0  225.28    5.50
   1  -7   0  221.88    5.80
  -1  -7   0  227.58    6.20
  -1  -7   0  215.58    5.20
  -1  -7   0  221.88    5.00
   1   7   0  210.88    5.20
  -1   7   0  216.28    4.80
  -2  -7   0   15.50    2.10
  -2  -7   0   15.60    2.00
   2  -7   0   11.30    2.50
  -2  -7   0   12.10    2.50
   2  -7   0   12.40    2.00
  -2  -7   0   10.10    1.70
   2  -7   0   13.10    2.40
   2   7   0   12.90    2.20
  -2   7   0   10.80    1.90
  -3  -7   0   45.10    2.50
  -3  -7   0   47.50    3.10
   3  -7   0   51.39    3.20
   3  -7   0   57.79    3.90
  -3  -7   0   45.70    2.90
   3  -7   0   50.19    3.70
  -3  -7   0   46.30    3.50
  -3   7   0   53.49    3.30
   3   7   0   50.19    3.50
  -4  -7   0  686.23   13.00
   4  -7   0  687.73   13.20
   4  -7   0  671.23   14.10
  -4  -7   0  674.93   12.00
  -4  -7   0  689.83   14.00
   4  -7   0  672.03   13.50
  -4  -7   0  685.43   13.50
   4  -7   0  671.73   13.30
   4   7   0  677.93   14.00
  -4   7   0  683.03   13.10
   5  -7   0  164.78    5.80
   5  -7   0  172.18    5.40
  -5  -7   0  174.68    6.00
   5  -7   0  166.18    6.20
  -5  -7   0  164.48    6.20
   5  -7   0  170.58    7.00
   5   7   0  166.18    6.70
  -5   7   0  173.28    5.80
   6  -7   0    1.40    3.60
   6  -7   0    7.90    3.50
   6  -7   0    2.50    2.10
  -6  -7   0   -2.30    2.70
  -6  -7   0   -3.00    2.80
  -6   7   0    6.50    3.00
   6   7   0   -3.50    3.20
   7  -7   0    6.80    4.20
  -7  -7   0    4.40    2.90
  -7  -7   0    3.80    3.40
   7  -7   0    6.80    3.90
   7  -7   0    1.80    2.40
  -7   7   0    3.00    3.20
   7   7   0   11.10    4.10
   8  -7   0   60.19    4.20
   8  -7   0   58.89    6.40
  -8  -7   0   62.49    5.30
   8  -7   0   74.99    6.30
  -8   7   0   62.09    5.20
   8   7   0   62.89    6.30
   9  -7   0    3.80    4.60
   9  -7   0   -3.40    4.80
  -9  -7   0    8.50    4.10
   9   7   0    2.00    4.80
  -9   7   0    5.10    3.90
  10  -7   0    8.00    5.80
 -10  -7   0    1.50    4.40
  10  -7   0   -0.60    4.80
  10   7   0   -2.70    5.30
 -10   7   0   -3.80    3.80
   0  -8   0  413.26    8.50
   0  -8   0  423.36    9.20
   0  -8   0  399.86    7.70
   0   8   0  415.46    8.00
   1  -8   0    1.30    1.70
  -1  -8   0   -0.30    1.50
   1  -8   0   -1.60    2.00
  -1  -8   0    1.90    1.60
  -1  -8   0    1.20    1.60
   1  -8   0   -0.20    1.70
  -1  -8   0    5.50    2.50
   1   8   0    0.60    1.80
  -1   8   0   -1.20    1.50
  -2  -8   0   37.40    2.60
  -2  -8   0   38.40    2.80
  -2  -8   0   42.70    3.50
   2  -8   0   44.10    3.60
  -2  -8   0   38.30    3.00
   2  -8   0   42.80    2.90
   2  -8   0   51.29    3.20
   2   8   0   43.60    3.20
  -2   8   0   40.80    2.80
   3  -8   0   66.79    4.00
   3  -8   0   56.49    4.20
  -3  -8   0   57.29    3.30
  -3  -8   0   67.19    3.70
  -3  -8   0   69.69    4.40
  -3  -8   0   65.89    3.00
   3  -8   0   59.89    3.50
  -3   8   0   66.69    3.40
   3   8   0   66.89    4.00
   4  -8   0    8.40    2.20
  -4  -8   0    5.10    2.20
  -4  -8   0    4.50    1.50
   4  -8   0    8.80    3.10
  -4  -8   0    2.90    2.30
   4  -8   0   12.80    2.70
  -4  -8   0    7.50    2.70
  -4   8   0   13.00    2.60
   4   8   0    6.30    2.60
   5  -8   0   29.90    3.70
   5  -8   0   16.70    2.60
  -5  -8   0   25.00    3.10
  -5  -8   0   21.00    3.50
  -5  -8   0   24.20    2.90
   5  -8   0   32.30    4.40
   5  -8   0   22.50    3.20
  -5   8   0   26.50    3.10
   5   8   0   16.30    3.30
  -6  -8   0   36.60    4.00
   6  -8   0   39.00    4.40
   6  -8   0   32.90    3.80
  -6  -8   0   27.00    3.90
   6  -8   0   35.10    3.30
   6  -8   0   48.10    5.20
  -6  -8   0   41.90    3.70
   6   8   0   33.90    4.70
  -6   8   0   33.90    3.80
   7  -8   0   17.80    5.00
   7  -8   0   16.10    3.50
   7  -8   0   32.10    4.70
  -7  -8   0   20.60    4.10
   7  -8   0   22.40    3.10
  -7  -8   0   21.90    3.90
  -7   8   0   15.10    3.60
   7   8   0   21.80    4.60
  -8  -8   0   37.50    4.80
   8  -8   0   26.80    3.00
   8  -8   0   46.40    5.50
   8  -8   0   44.30    6.20
   8  -8   0   26.50    4.20
   8   8   0   29.80    5.40
  -8   8   0   23.50    4.10
   9  -8   0   28.50    5.40
  -9  -8   0   11.20    4.10
   9  -8   0    6.40    5.40
   9  -8   0   13.30    2.80
  -9   8   0   16.20    4.30
   9   8   0   17.10    5.40
 -10  -8   0   13.60    4.80
  10  -8   0   16.20    5.40
 -10   8   0   11.40    4.50
  10   8   0   15.70    5.60
   0  -9   0   -1.50    1.50
   0  -9   0    3.20    2.40
   0  -9   0    1.70    1.70
   0   9   0   -1.20    1.70
   1  -9   0   43.80    2.90
   1  -9   0   53.29    3.70
  -1  -9   0   41.10    3.00
  -1  -9   0   43.10    2.60
  -1  -9   0   45.70    2.80
  -1  -9   0   47.10    3.70
  -1   9   0   41.10    2.70
   1   9   0   49.00    3.10
  -2  -9   0   -0.40    1.80
  -2  -9   0   -0.60    1.60
  -2  -9   0   -1.00    2.30
   2  -9   0    1.70    2.00
   2  -9   0   -1.10    2.20
   2  -9   0    0.50    1.90
  -2  -9   0    1.40    1.70
   2   9   0   -1.30    1.90
  -2   9   0   -0.30    1.60
   3  -9   0  146.49    5.40
  -3  -9   0  156.78    4.40
  -3  -9   0  142.69    5.80
   3  -9   0  136.29    5.30
  -3  -9   0  142.29    4.50
  -3  -9   0  147.19    4.90
   3  -9   0  143.59    5.00
   3   9   0  145.09    5.30
  -3   9   0  137.89    4.60
  -4  -9   0   79.69    4.90
  -4  -9   0   82.49    3.80
   4  -9   0   77.29    4.20
   4  -9   0   80.69    5.00
   4  -9   0   71.89    4.60
  -4  -9   0   67.69    4.10
  -4  -9   0   73.99    3.10
  -4   9   0   76.19    4.10
   4   9   0   71.19    4.80
   5  -9   0  280.37    7.90
  -5  -9   0  285.67    7.60
  -5  -9   0  288.17    8.60
  -5  -9   0  280.67    6.20
  -5  -9   0  286.37    8.00
   5  -9   0  282.87    7.60
   5  -9   0  283.57    8.80
   5  -9   0  288.67    8.10
   5   9   0  292.97    8.80
  -5   9   0  275.97    7.70
   6  -9   0   13.70    2.70
  -6  -9   0   11.30    3.10
  -6  -9   0   11.60    3.30
   6  -9   0   14.20    4.30
  -6  -9   0   11.00    3.40
   6  -9   0   12.60    3.70
   6  -9   0    6.40    3.00
  -6   9   0   15.10    3.40
   6   9   0   15.90    4.00
   7  -9   0   -1.20    2.50
  -7  -9   0    0.30    2.70
   7  -9   0   -0.60    3.20
   7  -9   0   -2.80    4.40
  -7  -9   0    3.90    3.30
   7  -9   0    4.80    3.70
  -7  -9   0   -1.10    3.20
   7   9   0    0.30    3.80
  -7   9   0    1.80    3.40
  -8  -9   0    9.80    3.80
   8  -9   0   12.60    3.90
   8  -9   0    6.50    2.60
  -8  -9   0    6.70    3.60
   8  -9   0   16.80    5.50
   8  -9   0   12.30    4.50
  -8  -9   0   11.60    3.60
  -8   9   0   11.10    3.90
   8   9   0   12.60    5.00
  -9  -9   0   -1.40    3.80
  -9  -9   0    0.10    3.60
   9  -9   0   -3.30    4.40
   9  -9   0    2.00    2.50
   9   9   0    6.90    5.10
  -9   9   0   -3.30    3.70
 -10  -9   0   -1.60    3.50
  10  -9   0   -3.60    4.70
 -10  -9   0   -3.20    4.20
  10   9   0   -1.00    5.00
 -10   9   0    3.10    4.30
   0 -10   0  722.43   14.20
   0 -10   0  671.03   12.30
   0 -10   0  704.83   13.50
   0  10   0  697.33   12.90
  -1 -10   0  267.47    6.00
   1 -10   0  271.77    6.90
   1 -10   0  290.67    7.50
  -1 -10   0  274.17    6.70
  -1 -10   0  272.27    7.70
  -1  10   0  279.27    6.30
   1  10   0  270.17    6.60
  -2 -10   0  457.35    9.40
  -2 -10   0  447.26    9.20
   2 -10   0  460.65   10.10
   2 -10   0  450.45    9.20
  -2 -10   0  458.55   10.70
   2 -10   0  450.25    9.90
  -2 -10   0  460.65    9.30
  -2  10   0  460.75    9.10
   2  10   0  457.55    9.80
   3 -10   0    4.60    2.50
   3 -10   0    1.80    2.10
  -3 -10   0    4.60    2.10
  -3 -10   0    1.80    2.60
   3 -10   0    1.50    2.40
  -3 -10   0    3.60    1.70
  -3 -10   0    4.90    2.10
   3  10   0    2.40    2.40
  -3  10   0    2.80    2.00
   4 -10   0    7.50    2.50
  -4 -10   0    4.20    1.80
  -4 -10   0    3.10    2.30
  -4 -10   0    8.70    2.90
   4 -10   0   15.30    3.20
  -4 -10   0    1.80    2.30
   4 -10   0    9.70    2.70
   4  10   0    1.90    2.80
  -4  10   0    6.10    2.50
  -5 -10   0   87.49    4.60
  -5 -10   0  101.99    5.10
   5 -10   0   88.39    5.90
  -5 -10   0   90.29    5.70
   5 -10   0   96.69    5.50
   5 -10   0   89.69    4.80
  -5 -10   0   91.49    3.60
   5  10   0   85.59    5.70
  -5  10   0   93.49    5.00
  -6 -10   0  141.59    6.40
   6 -10   0  131.29    5.50
  -6 -10   0  131.99    5.70
   6 -10   0  121.19    7.00
  -6 -10   0  126.59    6.60
   6 -10   0  133.99    6.20
  -6  10   0  129.99    6.10
   6  10   0  125.79    7.10
   7 -10   0   63.79    6.40
   7 -10   0   58.39    5.30
  -7 -10   0   51.59    4.90
  -7 -10   0   52.29    4.90
   7 -10   0   53.79    4.60
  -7 -10   0   51.99    4.40
   7 -10   0   42.10    3.60
   7  10   0   41.80    5.60
  -7  10   0   59.19    5.00
  -8 -10   0   -1.30    3.50
  -8 -10   0    4.60    3.40
   8 -10   0   -1.70    4.90
   8 -10   0    0.70    2.40
  -8 -10   0    3.30    3.70
   8 -10   0    0.30    4.00
   8 -10   0    2.20    3.40
  -8  10   0   -6.30    3.40
   8  10   0   -0.30    4.30
  -9 -10   0    8.90    3.90
   9 -10   0    5.20    4.60
   9 -10   0    9.60    2.90
  -9 -10   0   10.10    4.10
  -9  10   0    7.20    4.10
   9  10   0    7.30    4.90
  10 -10   0   16.40    5.10
 -10 -10   0    0.70    3.90
 -10 -10   0   -1.20    4.40
 -10  10   0   -2.60    4.10
  10  10   0    1.50    5.60
   0 -11   0   -0.60    1.50
   0 -11   0   -3.30    1.80
   0 -11   0   -1.30    2.30
   0  11   0    1.30    2.00
  -1 -11   0    2.70    1.90
  -1 -11   0    3.20    2.70
   1 -11   0    4.30    2.40
  -1 -11   0    1.70    1.70
   1 -11   0    2.00    2.00
   1  11   0    2.10    2.10
  -1  11   0    5.50    1.90
  -2 -11   0  115.49    4.10
  -2 -11   0  119.69    4.20
   2 -11   0  115.39    5.20
  -2 -11   0  111.09    5.40
   2 -11   0  114.19    4.70
  -2 -11   0  113.29    4.30
  -2  11   0  116.09    4.10
   2  11   0  114.09    4.70
   3 -11   0    9.30    2.70
  -3 -11   0    1.20    2.10
  -3 -11   0    5.30    1.90
   3 -11   0    7.90    2.50
   3 -11   0    7.50    2.50
  -3 -11   0    5.90    3.00
  -3 -11   0    4.70    2.10
   3  11   0    5.10    2.70
  -3  11   0    8.00    2.20
  -4 -11   0  125.69    4.80
  -4 -11   0  123.19    6.10
   4 -11   0  113.99    5.50
   4 -11   0  115.49    5.30
  -4 -11   0  118.69    4.20
   4 -11   0  114.49    5.50
  -4 -11   0  116.19    5.00
   4  11   0  128.89    5.90
  -4  11   0  119.49    4.90
  -5 -11   0  267.07    7.50
  -5 -11   0  269.77    6.50
  -5 -11   0  276.57    7.90
   5 -11   0  274.87    8.00
   5 -11   0  267.67    8.50
   5 -11   0  263.27    7.70
  -5 -11   0  263.67    8.90
   5  11   0  285.57    9.00
  -5  11   0  266.97    7.70
   6 -11   0   20.00    3.60
  -6 -11   0   11.70    3.20
   6 -11   0   17.50    4.30
  -6 -11   0   20.20    4.00
   6 -11   0   21.50    3.40
  -6 -11   0   17.70    3.60
  -6  11   0   15.50    3.50
   6  11   0   16.10    4.40
  -7 -11   0   -3.30    3.30
  -7 -11   0   -0.40    3.40
   7 -11   0    5.60    4.50
   7 -11   0    6.50    2.70
  -7 -11   0    1.10    3.00
   7 -11   0    6.40    3.30
  -7  11   0    1.10    3.40
   7  11   0   -0.40    4.10
  -8 -11   0   10.40    4.30
  -8 -11   0    6.00    3.60
  -8 -11   0    7.20    3.90
   8 -11   0    0.10    2.70
  -8  11   0    0.50    3.70
   8  11   0    1.00    4.30
   9 -11   0   18.10    3.30
   9 -11   0   22.00    5.20
  -9 -11   0   10.70    4.10
  -9 -11   0   21.40    4.60
   9  11   0   15.40    5.60
  -9  11   0   10.20    4.20
   0 -12   0   33.00    3.00
   0 -12   0   29.60    3.60
   0  12   0   34.00    3.00
  -1 -12   0  116.09    5.60
   1 -12   0  120.69    5.40
  -1 -12   0  108.29    4.60
   1 -12   0  110.69    4.80
  -1 -12   0  113.99    3.90
  -1  12   0  117.39    4.10
   1  12   0  115.09    4.50
   2 -12   0    1.40    2.00
  -2 -12   0    1.50    2.10
  -2 -12   0    3.80    2.80
  -2 -12   0    4.70    2.10
   2 -12   0    2.80    2.70
  -2 -12   0    1.40    2.00
  -2  12   0    5.70    2.10
   2  12   0    3.90    2.50
  -3 -12   0  172.28    5.50
  -3 -12   0  179.98    5.50
  -3 -12   0  178.68    5.50
   3 -12   0  173.28    6.30
  -3 -12   0  170.28    7.00
   3 -12   0  178.98    6.10
   3  12   0  170.58    6.30
  -3  12   0  170.08    5.40
   4 -12   0  162.78    6.00
   4 -12   0  156.08    5.90
  -4 -12   0  163.58    5.70
   4 -12   0  161.28    6.40
  -4 -12   0  158.58    5.60
  -4 -12   0  159.08    7.00
  -4 -12   0  151.18    5.00
  -4  12   0  152.98    5.60
   4  12   0  153.78    6.60
  -5 -12   0    2.50    3.30
   5 -12   0   11.60    3.70
   5 -12   0    8.50    3.50
   5 -12   0    3.90    2.50
  -5 -12   0    1.70    2.50
  -5 -12   0    4.70    2.00
  -5 -12   0    4.50    2.70
  -5  12   0   10.20    2.90
   5  12   0    3.80    3.40
   6 -12   0   76.99    5.00
   6 -12   0   91.99    6.80
  -6 -12   0   72.89    4.90
  -6 -12   0   76.09    6.00
  -6 -12   0   73.19    5.40
   6 -12   0   66.59    5.50
   6  12   0   68.49    5.70
  -6  12   0   68.69    5.20
  -7 -12   0    3.50    3.10
  -7 -12   0    2.40    3.40
   7 -12   0    2.10    2.50
   7 -12   0    1.70    3.10
  -7 -12   0    0.60    3.70
   7  12   0    2.90    4.30
  -7  12   0    3.30    3.40
  -8 -12   0    3.80    4.10
  -8 -12   0   -2.30    3.20
   8 -12   0    4.70    3.00
  -8 -12   0    4.60    3.80
   8  12   0    6.30    4.70
  -8  12   0    0.10    3.60
   9 -12   0    5.50    3.00
  -9 -12   0    1.20    3.50
  -9 -12   0    2.00    3.90
  -9 -12   0    5.00    4.00
   9  12   0    5.80    5.20
  -9  12   0    4.00    4.10
   0 -13   0    0.30    2.00
   0 -13   0    0.10    2.70
   0  13   0    0.20    2.10
   1 -13   0   72.59    4.30
  -1 -13   0   73.49    3.40
  -1 -13   0   71.49    4.10
   1 -13   0   71.89    5.00
  -1 -13   0   74.79    5.20
  -1  13   0   73.89    3.80
   1  13   0   75.49    4.20
  -2 -13   0  272.77    6.70
  -2 -13   0  278.77    7.10
   2 -13   0  276.87    7.80
   2 -13   0  280.17    8.30
  -2 -13   0  282.07    7.40
  -2 -13   0  279.77    8.70
   2  13   0  273.07    7.60
  -2  13   0  280.87    6.90
  -3 -13   0  263.17    7.00
  -3 -13   0  270.97    7.10
  -3 -13   0  277.17    9.00
   3 -13   0  280.67    8.20
  -3 -13   0  277.37    7.20
   3 -13   0  279.57    7.90
   3  13   0  269.37    7.90
  -3  13   0  262.47    7.00
   4 -13   0   11.70    2.80
   4 -13   0   12.60    3.20
  -4 -13   0   10.40    2.70
   4 -13   0   14.20    3.20
  -4 -13   0   14.20    3.60
  -4 -13   0    9.10    2.70
  -4 -13   0   12.50    2.50
  -4  13   0   15.40    3.00
   4  13   0   13.30    3.40
   5 -13   0   72.59    4.90
  -5 -13   0   74.69    4.70
  -5 -13   0   78.89    4.10
  -5 -13   0   81.99    6.20
   5 -13   0   80.89    5.60
  -5 -13   0   73.59    4.90
  -5  13   0   77.49    5.00
   5  13   0   79.79    5.90
   6 -13   0    8.00    2.90
   6 -13   0   11.10    3.50
  -6 -13   0    8.50    4.00
  -6 -13   0    8.70    3.30
  -6 -13   0    8.10    2.30
  -6 -13   0    4.20    3.00
  -6  13   0    8.80    3.20
   6  13   0    4.90    3.70
  -7 -13   0   10.60    3.80
   7 -13   0   11.20    3.90
   7 -13   0    6.20    3.00
  -7 -13   0    5.60    3.90
  -7 -13   0    9.70    3.60
  -7  13   0   16.20    3.90
   7  13   0    3.50    4.40
  -8 -13   0   32.80    4.70
  -8 -13   0   24.00    4.90
  -8 -13   0   20.60    4.00
   8 -13   0   27.60    3.70
  -8  13   0   25.70    4.50
   8  13   0   28.90    5.70
  -9 -13   0   25.80    4.90
   9 -13   0   33.00    4.10
  -9 -13   0   25.50    4.50
  -9 -13   0   31.10    5.00
   9  13   0   25.80    6.00
  -9  13   0   18.80    4.60
   0 -14   0  568.94   12.30
   0 -14   0  578.74   13.30
   0  14   0  560.14   11.60
  -1 -14   0  105.19    5.90
  -1 -14   0   95.09    3.70
   1 -14   0  101.09    5.70
  -1 -14   0   96.99    4.70
   1 -14   0  100.79    4.90
  -1  14   0   98.49    4.40
   1  14   0  100.29    4.70
  -2 -14   0  291.07    7.90
  -2 -14   0  286.67    7.10
   2 -14   0  298.57    8.80
   2 -14   0  316.67    8.50
  -2 -14   0  305.17    9.30
  -2  14   0  302.27    7.50
   2  14   0  299.07    8.10
  -3 -14   0  140.99    5.30
  -3 -14   0  148.19    7.10
  -3 -14   0  140.09    5.10
   3 -14   0  146.19    6.00
  -3 -14   0  135.99    5.40
   3 -14   0  136.09    6.30
   3  14   0  139.89    6.10
  -3  14   0  144.09    5.30
  -4 -14   0    6.00    2.70
  -4 -14   0    6.30    2.70
  -4 -14   0    4.30    3.40
   4 -14   0   17.60    3.50
  -4 -14   0    8.20    2.50
   4 -14   0    9.30    2.80
   4  14   0    5.90    3.20
  -4  14   0    6.20    2.80
  -5 -14   0    9.30    3.10
   5 -14   0   10.00    3.00
   5 -14   0   14.30    3.50
  -5 -14   0   12.20    3.00
  -5 -14   0   11.40    4.00
  -5 -14   0   13.40    2.50
   5  14   0    9.20    3.80
  -5  14   0   14.70    3.20
  -6 -14   0   26.60    4.70
  -6 -14   0   28.20    2.80
  -6 -14   0   26.30    3.90
   6 -14   0   32.40    4.30
   6 -14   0   23.60    3.70
  -6 -14   0   23.30    3.70
  -6  14   0   25.00    3.90
   6  14   0   20.50    4.50
  -7 -14   0    1.20    3.50
  -7 -14   0    0.50    3.80
  -7 -14   0    0.60    3.20
   7 -14   0   -0.50    2.90
   7 -14   0    1.00    3.50
   7  14   0    3.90    4.60
  -7  14   0   -1.10    3.40
  -8 -14   0   28.10    4.30
  -8 -14   0   23.70    5.00
  -8 -14   0   40.40    5.00
   8 -14   0   25.60    3.90
   8  14   0   26.90    5.40
  -8  14   0   29.30    4.60
   0 -15   0    3.90    2.40
   0 -15   0    0.10    3.00
   0  15   0    4.60    2.50
   1 -15   0  148.29    6.00
  -1 -15   0  157.38    6.00
   1 -15   0  148.69    6.80
  -1 -15   0  149.99    6.90
   1  15   0  157.88    5.80
  -1  15   0  144.69    5.30
  -2 -15   0   18.20    2.60
   2 -15   0    9.30    2.80
  -2 -15   0   12.70    2.80
  -2 -15   0   20.50    3.90
   2 -15   0   11.30    3.40
  -2  15   0   17.30    2.80
   2  15   0   16.10    3.20
   3 -15   0   17.80    3.30
   3 -15   0   19.90    3.70
  -3 -15   0   18.20    3.00
  -3 -15   0   14.60    3.00
  -3 -15   0   19.30    4.20
  -3 -15   0   26.90    3.00
  -3  15   0   25.90    3.20
   3  15   0   21.60    3.60
  -4 -15   0   76.59    4.50
  -4 -15   0   74.09    4.70
   4 -15   0   61.99    4.70
   4 -15   0   75.79    5.70
  -4 -15   0   65.19    4.60
  -4 -15   0   65.99    5.70
   4  15   0   81.29    5.50
  -4  15   0   70.29    4.80
  -5 -15   0   22.90    3.40
  -5 -15   0   21.00    2.90
   5 -15   0   30.50    4.30
  -5 -15   0   21.10    3.50
   5 -15   0   19.30    3.60
  -5 -15   0   24.60    4.70
  -5  15   0   19.90    3.40
   5  15   0   23.00    4.60
  -6 -15   0   81.79    5.40
  -6 -15   0   86.29    4.50
   6 -15   0   89.59    6.10
   6 -15   0   85.79    5.60
  -6 -15   0   77.79    6.40
  -6 -15   0   83.19    5.50
  -6  15   0   86.59    5.70
   6  15   0   87.49    7.00
   7 -15   0   42.40    4.60
  -7 -15   0   35.00    4.30
   7 -15   0   30.40    4.10
  -7 -15   0   36.90    4.60
  -7 -15   0   28.90    5.00
  -7  15   0   34.60    4.50
   7  15   0   34.10    5.50
  -8 -15   0    4.20    4.40
  -8 -15   0    9.60    3.80
   8 -15   0    8.20    3.40
  -8 -15   0   10.40    4.20
   8  15   0   10.00    5.30
  -8  15   0    7.50    4.00
   0 -16   0  253.37    9.00
   0 -16   0  247.08    7.70
   0  16   0  256.67    7.20
  -1 -16   0   17.60    4.00
   1 -16   0   18.50    3.30
  -1 -16   0   20.00    3.20
   1 -16   0   12.40    3.70
  -1  16   0   16.00    3.10
   1  16   0   15.50    3.10
   2 -16   0   68.29    5.40
   2 -16   0   58.99    4.50
  -2 -16   0   73.59    5.80
  -2 -16   0   66.59    4.50
  -2 -16   0   65.59    5.20
  -2  16   0   55.39    4.20
   2  16   0   67.89    5.00
   3 -16   0   -1.60    2.50
   3 -16   0   -2.00    2.90
  -3 -16   0   -0.20    2.20
  -3 -16   0    4.00    2.70
  -3 -16   0    0.40    2.50
  -3 -16   0    2.60    3.50
   3  16   0    3.90    3.20
  -3  16   0    3.10    2.50
  -4 -16   0   15.10    3.00
  -4 -16   0   21.60    3.40
   4 -16   0   15.30    3.80
  -4 -16   0   19.60    4.30
   4 -16   0   12.20    3.30
  -4 -16   0   20.70    3.10
   4  16   0   14.20    3.70
  -4  16   0   21.60    3.50
  -5 -16   0   53.19    4.80
   5 -16   0   38.10    4.60
   5 -16   0   39.60    4.50
  -5 -16   0   31.50    3.30
  -5 -16   0   45.90    5.50
  -5 -16   0   38.40    4.10
   5  16   0   47.10    5.30
  -5  16   0   37.60    4.30
  -6 -16   0    7.00    2.70
  -6 -16   0    3.00    3.20
  -6 -16   0   13.00    4.50
  -6 -16   0   15.20    6.20
   6 -16   0    6.10    3.30
   6 -16   0    1.10    3.50
   6  16   0    4.50    4.10
  -6  16   0    9.40    3.60
  -7 -16   0    2.50    3.50
  -7 -16   0    7.60    4.40
   7 -16   0   -0.70    3.10
   7 -16   0   -5.10    3.60
  -7  16   0    6.10    3.70
   7  16   0    1.20    4.60
  -8 -16   0    2.40    4.50
   8 -16   0    8.00    3.40
  -8 -16   0   -5.20    3.20
  -8  16   0    0.30    3.90
   8  16   0    2.60    4.90
   0 -17   0    5.80    2.90
   0 -17   0   -0.90    3.40
   0  17   0    2.10    2.60
   1 -17   0   74.49    6.10
  -1 -17   0   67.29    5.80
  -1 -17   0   79.49    5.20
   1 -17   0   72.39    5.00
  -1  17   0   68.89    4.70
   1  17   0   64.09    4.80
  -2 -17   0   60.09    5.80
  -2 -17   0   70.69    4.80
   2 -17   0   69.39    5.00
   2 -17   0   84.99    6.10
  -2  17   0   61.09    4.50
   2  17   0   67.59    5.20
   3 -17   0  131.59    7.00
   3 -17   0  122.49    6.30
  -3 -17   0  141.69    6.00
  -3 -17   0  133.79    7.70
   3  17   0  135.99    6.60
  -3  17   0  137.19    5.80
  -4 -17   0   26.00    3.60
  -4 -17   0   34.90    3.90
   4 -17   0   38.80    4.50
  -4 -17   0   26.40    4.80
   4 -17   0   32.90    4.20
  -4  17   0   35.80    3.90
   4  17   0   41.50    4.80
  -5 -17   0    1.50    3.00
   5 -17   0    5.70    3.20
   5 -17   0   -1.70    3.50
  -5 -17   0    0.50    2.50
  -5 -17   0    9.60    4.20
   5  17   0    5.00    3.90
  -5  17   0    6.10    3.20
  -6 -17   0   53.49    6.10
  -6 -17   0   58.09    4.90
   6 -17   0   52.79    5.10
   6 -17   0   64.29    5.50
   6  17   0   59.79    6.40
  -6  17   0   58.29    5.20
   7 -17   0   -0.70    3.20
  -7 -17   0    0.00    3.40
  -7 -17   0    5.50    4.40
  -7  17   0   -0.20    3.40
   7  17   0   -3.30    4.60
   0 -18   0   20.80    3.70
   0 -18   0   18.50    4.40
   0  18   0   24.20    3.50
  -1 -18   0    0.50    3.50
   1 -18   0    1.30    2.80
   1 -18   0    0.70    3.50
  -1 -18   0    2.20    2.80
   1  18   0   -0.20    2.80
  -1  18   0   -2.90    2.60
  -2 -18   0    4.80    2.80
  -2 -18   0   -2.20    3.60
   2 -18   0    2.70    2.90
   2 -18   0   -1.60    3.30
  -2  18   0   -1.20    2.60
   2  18   0    5.00    3.30
   3 -18   0    0.00    3.40
  -3 -18   0    4.00    2.90
  -3 -18   0   -1.70    3.70
   3 -18   0   -3.10    2.70
   3  18   0    2.50    3.20
  -3  18   0    2.90    2.80
   4 -18   0    6.20    3.30
  -4 -18   0    7.30    3.20
  -4 -18   0    7.50    4.10
   4 -18   0    3.60    3.50
  -4 -18   0    9.20    3.10
  -4  18   0    8.70    3.20
   4  18   0    6.90    3.70
  -5 -18   0   -1.70    4.00
  -5 -18   0    7.50    3.30
   5 -18   0    5.00    3.30
  -5 -18   0    2.70    2.70
   5 -18   0    3.80    3.30
   5  18   0   -4.80    3.80
  -5  18   0    2.20    3.20
  -6 -18   0    0.80    4.20
   6 -18   0   12.80    4.10
  -6 -18   0    4.50    3.20
   6 -18   0   -1.30    3.20
  -6  18   0   -1.00    3.30
   6  18   0    2.20    4.20
  -7 -18   0    4.10    3.60
  -7 -18   0    5.00    4.80
   7 -18   0   -3.60    3.30
  -7  18   0   -2.90    3.60
   7  18   0   -5.50    4.40
   0 -19   0    0.00    3.60
   0 -19   0   -0.80    2.70
   0  19   0   -2.30    2.80
   1 -19   0    4.80    3.10
  -1 -19   0    4.60    3.70
  -1 -19   0    4.30    3.00
   1 -19   0    7.60    4.10
  -1  19   0    2.90    2.90
   1  19   0   12.70    3.30
   2 -19   0    0.00    3.60
  -2 -19   0   -2.20    3.00
  -2 -19   0    0.40    3.70
   2 -19   0    5.30    3.20
  -2  19   0   -0.70    2.70
   2  19   0   -7.30    3.00
   3 -19   0   80.39    6.40
  -3 -19   0   88.09    5.60
  -3 -19   0   75.19    6.70
   3 -19   0   77.59    5.80
  -3  19   0   71.59    5.00
   3  19   0   75.89    5.80
  -4 -19   0   12.40    4.50
  -4 -19   0   13.30    3.40
   4 -19   0   17.80    3.80
   4 -19   0   11.10    4.10
   4  19   0   17.80    4.10
  -4  19   0   12.30    3.40
   5 -19   0    2.20    3.10
  -5 -19   0    3.10    2.90
   5 -19   0    4.80    3.70
  -5 -19   0   -5.30    4.00
  -5 -19   0    3.20    3.30
  -5  19   0   -5.00    3.10
   5  19   0    0.60    4.00
  -6 -19   0   24.70    5.50
   6 -19   0   31.80    4.60
   6 -19   0   33.40    4.80
  -6 -19   0   26.40    4.30
   6  19   0   19.70    4.90
  -6  19   0   35.40    4.70
   0 -20   0    9.30    3.40
   0 -20   0    0.70    3.80
   0  20   0    1.90    3.10
  -1 -20   0   18.50    3.80
   1 -20   0   11.60    3.60
   1 -20   0   14.60    4.50
  -1 -20   0    5.00    4.10
   1  20   0   19.20    3.90
  -1  20   0    7.60    3.20
   2 -20   0    6.60    3.30
  -2 -20   0   -2.80    2.80
   2 -20   0   -0.80    3.70
  -2 -20   0    0.40    3.90
   2  20   0    3.20    3.20
  -2  20   0    2.80    3.20
  -3 -20   0    1.50    3.00
  -3 -20   0    2.20    4.10
   3 -20   0    2.60    3.40
   3 -20   0   11.60    4.30
   3  20   0    3.10    3.50
  -3  20   0    7.10    3.20
  -4 -20   0    2.30    4.10
   4 -20   0    4.10    3.50
   4 -20   0    0.30    3.70
  -4 -20   0    6.80    3.40
  -4  20   0    2.00    3.10
   4  20   0    3.80    3.60
  -5 -20   0   23.70    4.20
  -5 -20   0   20.70    5.30
   5 -20   0   23.60    4.30
  -5 -20   0   22.00    3.70
   5 -20   0   28.30    4.90
  -5  20   0   24.60    3.90
   5  20   0   25.80    5.00
   6 -20   0    1.60    3.80
  -6 -20   0   -1.60    3.40
  -6 -20   0    2.30    4.70
   6 -20   0    0.40    3.50
  -6  20   0    0.60    3.50
   6  20   0   -0.10    4.50
   0 -21   0    1.70    3.10
   0 -21   0    4.50    4.00
   0  21   0   -5.00    3.00
   1 -21   0   32.60    4.30
  -1 -21   0   22.30    4.00
   1 -21   0   29.10    5.20
  -1 -21   0   23.60    5.00
  -1  21   0   33.20    4.20
   1  21   0   26.40    4.10
  -2 -21   0    3.10    3.10
   2 -21   0    0.40    3.20
  -2 -21   0   -3.70    3.80
   2 -21   0    3.00    4.30
   2  21   0    6.30    3.50
  -2  21   0    1.70    3.20
  -3 -21   0   45.80    4.70
  -3 -21   0   48.80    6.10
   3 -21   0   51.79    5.40
   3 -21   0   51.69    5.90
   3  21   0   46.20    5.50
  -3  21   0   51.69    4.80
   4 -21   0    6.50    3.60
  -4 -21   0   -0.50    4.10
   4 -21   0    7.00    4.10
  -4 -21   0    3.10    3.40
  -4  21   0    0.20    3.10
   4  21   0    4.90    3.80
   5 -21   0    7.60    4.20
  -5 -21   0   15.00    3.60
   5 -21   0   19.70    4.50
  -5 -21   0   17.00    5.40
  -5  21   0   14.20    4.00
   5  21   0   15.50    5.00
   0 -22   0    4.90    4.30
   0 -22   0    5.40    3.40
   0  22   0    5.70    3.30
   1 -22   0   14.80    4.60
  -1 -22   0    9.30    3.60
   1 -22   0   12.00    3.90
  -1 -22   0    1.90    4.30
   1  22   0    6.80    3.50
  -1  22   0    7.50    3.30
   2 -22   0    8.00    4.40
  -2 -22   0    3.00    3.30
  -2 -22   0    3.80    4.40
   2 -22   0    2.10    3.50
  -2  22   0    4.90    3.50
   2  22   0    4.10    3.50
  -3 -22   0    2.70    4.40
   3 -22   0   -1.30    4.10
  -3 -22   0    2.20    3.30
   3 -22   0    4.60    3.50
  -3  22   0    5.70    3.50
   3  22   0    6.70    4.10
  -4 -22   0   42.00    4.70
   4 -22   0   45.90    5.90
  -4 -22   0   36.90    5.90
   4 -22   0   39.70    5.20
  -4  22   0   37.40    4.80
   4  22   0   36.90    5.40
   0 -23   0   -2.00    4.20
   0 -23   0    2.60    3.40
   0  23   0    3.00    3.60
   1 -23   0    2.60    4.10
  -1 -23   0    3.10    3.60
  -1 -23   0    1.50    4.30
   1 -23   0   -1.80    3.20
  -1  23   0    5.30    3.40
   1  23   0    1.80    3.20
   2 -23   0    5.90    3.70
  -2 -23   0    1.50    4.50
   2 -23   0    7.50    4.50
  -2 -23   0    4.00    3.50
   2  23   0    5.20    3.80
  -2  23   0    9.80    3.60
  11   0  -1    3.10    5.90
 -11   0   1    1.50    4.40
  11   0  -1   -2.20    6.20
  10   0  -1   -2.00    5.40
 -10   0   1    1.10    4.00
   9   0  -1   -1.20    4.80
  -9   0   1   -1.40    3.50
   8   0  -1    0.00    4.30
  -8   0   1   -3.50    3.10
  -7   0   1    2.70    3.10
   7   0  -1   -0.30    3.80
   6   0  -1   -2.10    3.30
  -6   0   1   -4.50    2.40
  -5   0   1    4.10    2.50
   5   0  -1    2.70    3.00
  -4   0   1    0.00    2.10
   4   0  -1    2.00    2.70
   3   0  -1   -2.10    2.40
  -3   0   1   -3.70    1.70
   2   0  -1   -3.80    2.10
  -2   0   1    0.40    1.50
   1   0  -1    0.20    1.40
  -1   0   1   -0.40    1.00
   0   0   1   -0.20    0.60
   0   0  -1   -0.20    0.60
   0   0  -1   -0.70    0.80
   0   0   1   -0.20    0.60
  -1   0  -1   -1.90    1.10
   1   0   1   -3.90    1.10
  -1   0  -1   -1.00    0.50
   1   0   1   -1.30    0.50
  -2   0  -1   -1.40    1.10
   2   0   1    3.30    1.90
  -2   0  -1   -1.70    1.70
   3   0   1    1.00    2.10
  -3   0  -1   -2.50    1.80
   4   0   1    3.00    2.40
  -4   0  -1   -1.50    1.80
  -5   0  -1    0.60    1.90
   5   0   1   -0.90    2.60
  -6   0  -1    0.70    2.50
   6   0   1   -4.30    3.00
  -7   0  -1   -1.10    3.00
   7   0   1    0.00    3.90
  -8   0  -1    3.80    3.30
   8   0   1    0.20    4.20
   9   0   1   -1.00    4.60
  -9   0  -1    2.50    3.80
 -10   0  -1   -5.30    3.80
  10   0   1    9.10    5.40
 -11  -1   1    7.00    4.80
  11  -1  -1    6.30    6.00
  11  -1  -1    2.90    6.60
  11   1  -1    7.80    6.50
 -11   1   1    4.90    4.70
  10  -1  -1    3.40    5.80
  10  -1  -1    8.00    5.50
 -10  -1   1   12.30    4.40
 -10   1   1    4.50    4.40
  10   1  -1    9.90    5.80
   9  -1  -1    7.50    5.10
   9  -1  -1    8.80    5.30
  -9  -1   1    1.60    3.80
   9   1  -1    2.90    5.10
  -9   1   1    1.10    3.80
  -8  -1   1   57.49    5.20
   8  -1  -1   62.29    6.50
  -8   1   1   57.99    5.10
   8   1  -1   63.89    6.70
   7  -1  -1   51.19    5.90
  -7  -1   1   33.20    4.10
   7   1  -1   42.00    5.20
  -7   1   1   54.89    4.70
  -6  -1   1  107.49    5.40
   6  -1  -1   99.89    6.30
  -6   1   1  109.39    5.20
   6   1  -1   95.09    6.30
  -5  -1   1   43.40    3.60
   5  -1  -1   53.49    4.70
  -5   1   1   49.50    3.50
   5   1  -1   46.90    4.50
  -4  -1   1  129.79    4.50
   4  -1  -1  132.09    5.50
  -4   1   1  124.99    4.60
   4   1  -1  135.49    5.40
  -3  -1   1  127.59    4.00
   3  -1  -1  128.29    5.00
   3   1  -1  124.69    4.80
  -3   1   1  122.69    4.10
  -2  -1   1   11.80    1.80
   2  -1  -1   17.10    2.80
  -2   1   1   14.70    1.80
   2   1  -1   12.20    2.20
  -1  -1   1  233.58    4.50
   1  -1  -1  237.18    5.10
   1  -1  -1  238.88    5.20
  -1   1   1  231.98    4.60
   1   1  -1  235.38    4.80
   0  -1   1  226.58    4.00
   0  -1  -1  222.28    4.50
   0  -1   1  225.48    4.00
   0   1   1  225.98    4.10
   1  -1   1  498.25    8.40
  -1  -1  -1  483.55    8.70
  -1  -1  -1  492.15    8.40
   1  -1   1  504.55    8.20
   1   1   1  498.25    8.70
  -1   1  -1  488.95    8.40
  -1   1  -1  494.85    8.40
   2  -1   1   54.99    3.00
  -2  -1  -1   50.09    3.00
  -2  -1  -1   49.30    2.30
  -2   1  -1   45.70    2.80
   2   1   1   52.79    3.10
  -3  -1  -1 1561.54   25.40
   3  -1   1 1535.85   26.20
  -3  -1  -1 1551.34   26.00
   3  -1   1 1521.35   24.80
  -3   1  -1 1531.95   25.90
   3   1   1 1524.35   26.30
  -4  -1  -1  254.57    6.60
   4  -1   1  255.07    6.90
   4  -1   1  252.47    5.00
   4   1   1  263.67    7.10
   5  -1   1  148.49    6.10
   5  -1   1  158.78    3.70
  -5  -1  -1  163.38    5.60
  -5   1  -1  160.98    5.60
   5   1   1  156.88    6.10
   6  -1   1  313.97    6.20
   6  -1   1  321.47    9.50
  -6  -1  -1  336.37    8.90
   6   1   1  323.47    9.50
  -6   1  -1  325.17    8.70
   7  -1   1   12.40    4.20
  -7  -1  -1    0.70    3.20
  -7   1  -1   10.50    3.20
   7   1   1   17.40    4.30
   8  -1   1  191.08    9.00
  -8  -1  -1  219.58    8.10
   8   1   1  196.98    9.20
  -8   1  -1  199.08    7.80
  -9  -1  -1   15.60    4.10
   9  -1   1   16.70    5.40
   9   1   1   12.50    5.30
  -9   1  -1   21.50    4.50
  10  -1   1    2.90    5.50
 -10  -1  -1    1.70    4.20
  10   1   1    2.20    5.50
 -10   1  -1    1.60    4.10
 -10  -2   1    8.40    4.30
  10  -2  -1   10.50    6.00
  10  -2  -1   13.20    5.60
 -10   2   1   16.70    4.70
  10   2  -1   10.90    6.00
   9  -2  -1    1.00    5.00
  -9  -2   1   -0.80    3.80
   9  -2  -1   -1.70    5.00
   9   2  -1   -3.00    4.90
  -9   2   1   -1.30    3.60
   8  -2  -1   12.00    4.70
   8  -2  -1    5.40    5.00
  -8  -2   1   13.40    3.70
   8   2  -1   12.00    4.40
  -8   2   1   16.10    4.00
  -7  -2   1   34.80    4.30
   7  -2  -1   29.70    5.20
  -7   2   1   35.10    4.00
   7   2  -1   37.40    5.00
  -6  -2   1   55.49    4.40
   6  -2  -1   57.19    5.20
  -6   2   1   51.19    4.20
   6   2  -1   49.70    4.90
  -5  -2   1   22.50    2.90
   5  -2  -1   27.90    3.90
  -5   2   1   30.30    3.20
   5   2  -1   23.20    3.40
   4  -2  -1  353.86    9.00
  -4  -2   1  351.96    8.10
   4   2  -1  363.66    8.90
  -4   2   1  359.66    8.10
   3  -2  -1  275.67    7.00
   3  -2  -1  273.37    7.20
  -3  -2   1  273.27    6.30
   3   2  -1  282.77    6.90
  -3   2   1  273.57    6.30
   2  -2  -1  301.97    6.90
  -2  -2   1  296.07    6.10
   2  -2  -1  302.67    7.20
  -2  -2   1  300.37    6.40
  -2   2   1  302.67    6.20
   2   2  -1  295.97    6.60
  -1  -2   1    2.90    1.10
   1  -2  -1    4.60    2.20
   1  -2  -1    3.20    1.80
  -1  -2   1    3.90    1.20
  -1  -2   1    2.90    1.40
  -1  -2   1    2.10    1.00
  -1   2   1    4.20    1.30
   1   2  -1    3.30    1.40
   0  -2  -1    9.40    1.60
   0  -2   1    9.00    1.10
   0  -2   1   11.50    1.10
   0  -2  -1    9.80    1.50
   0   2   1   11.30    1.20
  -1  -2  -1  437.66    8.00
   1  -2   1  448.56    7.70
  -1  -2  -1  436.76    8.10
   1  -2   1  439.96    7.70
   1  -2   1  450.75    7.40
   1  -2   1  442.66    7.50
  -1   2  -1  444.66    7.50
  -1   2  -1  435.36    7.50
  -1   2  -1  450.65    7.70
  -1   2  -1  461.05    7.50
   1   2   1  446.86    8.10
   2  -2   1  187.58    4.10
   2  -2   1  203.68    4.90
  -2  -2  -1  201.88    4.70
  -2  -2  -1  199.08    5.00
  -2   2  -1  191.28    4.60
   2   2   1  202.48    5.10
   3  -2   1  137.89    4.70
  -3  -2  -1  125.89    4.40
  -3  -2  -1  130.79    3.90
   3  -2   1  126.19    3.20
   3   2   1  123.09    4.70
  -3   2  -1  133.09    4.10
  -4  -2  -1    7.70    2.40
   4  -2   1    4.50    2.60
   4  -2   1    7.10    1.40
  -4  -2  -1    7.40    1.90
  -4   2  -1    6.00    2.20
   4   2   1   14.80    2.90
   5  -2   1   -0.10    2.90
  -5  -2  -1    1.40    2.30
   5  -2   1    1.20    1.30
  -5   2  -1    0.40    2.30
   5   2   1    2.50    2.60
  -6  -2  -1   15.70    2.90
   6  -2   1   23.90    3.90
   6  -2   1   21.10    1.80
  -6   2  -1   18.40    3.20
   6   2   1   26.80    3.90
   7  -2   1   15.60    4.30
  -7  -2  -1    5.40    3.30
   7  -2   1    5.90    1.60
   7   2   1    1.80    3.90
  -7   2  -1   12.00    3.30
   8  -2   1   62.49    6.20
  -8  -2  -1   68.09    5.40
   8   2   1   72.29    6.40
  -8   2  -1   65.59    5.30
   9  -2   1    1.70    5.10
  -9  -2  -1   -1.00    3.60
   9  -2   1    6.20    4.80
  -9   2  -1    1.60    3.80
   9   2   1    3.50    4.90
  10  -2   1   -2.90    4.90
  10  -2   1   -5.00    5.20
 -10  -2  -1    0.00    4.30
 -10   2  -1    4.00    4.00
  10   2   1   -3.00    5.50
 -10  -3   1    0.10    4.00
  10  -3  -1    3.00    5.30
  10  -3  -1    1.60    5.90
 -10   3   1   -5.50    3.90
  10   3  -1    8.80    6.10
   9  -3  -1    0.50    5.10
  -9  -3   1    5.40    3.80
   9  -3  -1    4.60    4.70
   9   3  -1   -7.50    4.80
  -9   3   1    0.50    3.70
  -8  -3   1   18.30    4.00
   8  -3  -1   22.50    5.00
   8  -3  -1   20.50    5.30
  -8   3   1   19.50    3.90
   8   3  -1   21.80    5.20
   7  -3  -1  118.09    7.60
   7  -3  -1  110.29    6.70
  -7  -3   1  113.39    6.10
  -7   3   1  108.59    5.90
   7   3  -1  106.49    7.30
  -6  -3   1   37.30    3.60
   6  -3  -1   48.20    4.80
   6  -3  -1   46.00    5.00
   6   3  -1   43.90    4.60
  -6   3   1   43.80    3.90
   5  -3  -1  102.49    5.40
  -5  -3   1  104.39    4.80
   5  -3  -1   99.09    5.90
  -5   3   1  106.49    4.70
   5   3  -1   96.59    5.50
  -4  -3   1   98.89    4.10
   4  -3  -1   91.99    4.80
  -4  -3   1  100.79    4.30
   4  -3  -1  100.09    5.40
   4   3  -1   99.69    4.90
  -4   3   1   99.89    4.10
  -3  -3   1    0.80    1.80
  -3  -3   1    3.10    1.90
   3  -3  -1    3.20    2.50
   3  -3  -1    4.10    2.70
   3   3  -1   -1.40    2.00
  -3   3   1    2.40    1.90
   2  -3  -1  530.35   10.50
  -2  -3   1  546.85    9.90
  -2  -3   1  544.75   10.30
   2  -3  -1  551.64   10.90
  -2  -3   1  548.65    9.40
  -2   3   1  532.85   10.00
   2   3  -1  546.05   10.30
   1  -3  -1 1245.38   21.10
  -1  -3   1 1243.28   20.40
  -1  -3   1 1254.07   20.80
  -1  -3   1 1204.58   20.10
  -1  -3   1 1261.97   20.30
   1  -3  -1 1254.07   20.80
   1   3  -1 1235.28   20.30
  -1   3   1 1231.18   20.50
   0  -3   1   87.19    2.80
   0  -3  -1   86.59    3.30
   0  -3   1   83.49    2.60
   0  -3  -1   89.69    3.30
   0   3   1   92.39    2.70
  -1  -3  -1  756.12   12.30
   1  -3   1  736.03   12.40
  -1  -3  -1  743.83   13.00
   1  -3   1  739.63   12.60
  -1  -3  -1  734.03   12.90
   1   3   1  742.83   12.90
  -2  -3  -1  100.29    3.70
  -2  -3  -1   90.19    2.20
  -2  -3  -1  103.59    3.70
   2  -3   1  109.19    3.00
   2  -3   1   97.09    3.00
   2  -3   1   92.49    3.30
   2  -3   1   98.89    3.80
   2   3   1   89.29    3.80
  -2   3  -1   96.79    3.00
   3  -3   1 1208.68   20.60
   3  -3   1 1196.88   20.90
   3  -3   1 1186.58   20.00
  -3  -3  -1 1187.88   20.80
  -3  -3  -1 1177.88   20.60
   3   3   1 1211.88   21.20
  -3   3  -1 1220.48   20.50
   4  -3   1    4.50    2.60
   4  -3   1    0.60    1.40
  -4  -3  -1    3.40    1.90
  -4  -3  -1   -1.40    2.30
  -4   3  -1    2.90    2.10
   4   3   1    1.10    2.70
  -5  -3  -1   -0.60    2.30
   5  -3   1   -5.60    2.70
  -5  -3  -1   -0.70    2.00
   5  -3   1    2.70    1.50
   5   3   1   -1.40    2.50
  -5   3  -1   -1.90    2.10
  -6  -3  -1   78.29    4.90
   6  -3   1   81.59    3.20
   6  -3   1   73.99    5.60
  -6   3  -1   89.19    4.90
   6   3   1   69.39    5.40
   7  -3   1    0.00    1.60
   7  -3   1   -0.80    3.80
   7  -3   1    5.90    3.90
  -7  -3  -1   -0.50    2.90
  -7   3  -1    2.80    3.10
   7   3   1    3.10    3.80
  -8  -3  -1    6.50    3.50
   8  -3   1   -2.20    4.00
   8  -3   1    2.30    4.50
   8   3   1   -0.20    4.10
  -8   3  -1   -4.30    3.30
   9  -3   1   49.20    6.30
  -9  -3  -1   41.30    5.10
   9  -3   1   47.70    6.00
   9   3   1   42.10    6.20
  -9   3  -1   38.30    4.90
 -10  -3  -1    1.60    4.30
  10  -3   1   -1.60    5.30
  10  -3   1    5.20    5.10
 -10   3  -1    3.30    4.00
  10   3   1    3.50    5.20
  10  -4  -1    3.90    5.90
 -10  -4   1   -2.30    4.20
  10  -4  -1   11.40    5.60
 -10   4   1    1.70    4.10
  10   4  -1  -11.30    5.30
   9  -4  -1   44.40    6.20
   9  -4  -1   46.70    6.70
  -9  -4   1   46.00    5.20
   9   4  -1   45.70    6.40
  -9   4   1   36.40    4.90
   8  -4  -1   -1.80    4.60
  -8  -4   1    9.10    3.80
   8  -4  -1    1.00    4.40
   8   4  -1    6.60    4.40
  -8   4   1   -2.70    3.40
  -7  -4   1   89.59    5.70
   7  -4  -1   84.49    6.30
   7  -4  -1   76.09    6.60
   7   4  -1   66.49    5.80
  -7   4   1   80.99    5.60
   6  -4  -1   -4.70    3.60
  -6  -4   1   -0.10    2.60
   6  -4  -1   -1.40    3.40
   6   4  -1    0.40    3.40
  -6   4   1    0.80    2.80
  -5  -4   1   52.89    3.80
   5  -4  -1   75.49    5.50
   5  -4  -1   77.59    5.00
  -5   4   1   62.19    4.20
   5   4  -1   54.89    4.40
  -4  -4   1   34.00    3.10
   4  -4  -1   41.30    3.70
   4  -4  -1   46.70    4.20
  -4  -4   1   39.30    3.10
   4   4  -1   43.20    3.90
  -4   4   1   33.30    3.00
   3  -4  -1  390.46    8.70
  -3  -4   1  386.66    8.50
  -3  -4   1  383.96    8.10
   3  -4  -1  400.36    9.10
   3   4  -1  394.96    8.60
  -3   4   1  384.96    8.10
  -2  -4   1   18.50    2.00
  -2  -4   1   23.10    2.40
   2  -4  -1   23.60    2.80
  -2  -4   1   17.10    1.90
  -2  -4   1   23.20    1.70
   2  -4  -1   19.90    3.10
   2   4  -1   21.80    2.30
  -2   4   1   22.40    2.20
  -1  -4   1 1490.45   24.50
  -1  -4   1 1495.05   24.90
  -1  -4   1 1543.25   24.90
   1  -4  -1 1514.95   25.50
   1  -4  -1 1522.75   25.60
  -1  -4   1 1515.15   25.40
   1   4  -1 1548.65   24.80
  -1   4   1 1511.15   24.90
   0  -4  -1  548.95   10.40
   0  -4   1  563.24    9.80
   0  -4  -1  550.84   10.20
   0  -4   1  551.74   10.00
   0   4   1  546.15    9.80
  -1  -4  -1    0.90    1.20
  -1  -4  -1   -3.40    1.70
  -1  -4  -1   -0.30    1.20
   1  -4   1    1.80    1.30
   1  -4   1   -0.80    1.50
  -1  -4  -1   -2.10    1.90
   2  -4   1  117.39    3.40
  -2  -4  -1  120.59    2.80
   2  -4   1  108.59    3.40
  -2  -4  -1  118.49    3.90
  -2  -4  -1  117.99    4.10
   2  -4   1  115.89    3.90
   2  -4   1  111.19    3.60
  -2   4  -1  117.69    3.30
   2   4   1  117.89    4.20
  -3  -4  -1   11.60    2.30
   3  -4   1   10.30    2.60
   3  -4   1   13.50    2.30
  -3  -4  -1   10.40    2.10
  -3  -4  -1   10.80    0.90
   3  -4   1    9.30    1.70
  -3   4  -1   10.70    1.90
   3   4   1   11.70    2.40
  -4  -4  -1  114.59    4.80
   4  -4   1  120.49    3.70
   4  -4   1  115.69    5.10
   4  -4   1  124.69    4.70
  -4  -4  -1  123.79    4.50
  -4   4  -1  121.39    4.40
   4   4   1  108.39    4.90
   5  -4   1   13.80    3.30
   5  -4   1   16.50    3.00
  -5  -4  -1   10.30    2.40
  -5  -4  -1    6.00    2.60
   5  -4   1    7.60    1.80
   5   4   1   12.30    3.10
  -5   4  -1   11.20    2.50
   6  -4   1   44.40    3.00
  -6  -4  -1   47.70    3.90
   6  -4   1   49.40    4.50
   6  -4   1   47.00    4.70
  -6  -4  -1   45.10    3.90
   6   4   1   59.09    5.30
  -6   4  -1   46.80    3.90
  -7  -4  -1   14.70    3.60
   7  -4   1   23.90    4.60
   7  -4   1   15.60    4.00
   7  -4   1   12.50    2.00
   7   4   1   10.10    4.20
  -7   4  -1   16.50    3.70
   8  -4   1    3.70    1.80
  -8  -4  -1    2.70    3.60
   8  -4   1   -1.60    4.10
   8  -4   1    3.70    4.60
   8   4   1   -1.80    4.00
  -8   4  -1    4.70    3.40
  -9  -4  -1    9.10    4.30
   9  -4   1   17.10    5.10
   9  -4   1   12.10    5.30
  -9   4  -1   17.00    4.30
   9   4   1   15.00    5.50
  10  -4   1    2.40    5.60
  10  -4   1   -4.20    4.60
 -10  -4  -1    3.90    4.40
 -10   4  -1   -3.20    3.80
  10   4   1    3.10    5.30
 -10  -5   1   -1.00    4.30
  10  -5  -1    0.10    5.60
  10  -5  -1   -0.70    5.10
  10   5  -1   -2.50    5.50
 -10   5   1    1.30    4.00
  -9  -5   1    6.30    3.90
   9  -5  -1   -2.30    4.70
   9  -5  -1   -3.90    5.30
  -9   5   1    0.20    3.80
   9   5  -1    3.20    5.20
  -8  -5   1   25.90    4.20
   8  -5  -1   43.90    5.70
   8  -5  -1   33.30    5.80
   8   5  -1   43.70    6.00
  -8   5   1   31.30    4.40
   7  -5  -1   72.99    6.70
   7  -5  -1   91.29    6.50
  -7  -5   1   76.39    5.40
   7   5  -1   72.39    6.00
  -7   5   1   65.69    5.10
  -6  -5   1  307.27    8.40
   6  -5  -1  273.67    9.00
   6  -5  -1  296.17    9.60
  -6   5   1  290.37    8.30
   6   5  -1  291.57    9.30
   5  -5  -1   -0.10    3.40
  -5  -5   1   -1.70    2.30
   5  -5  -1   -0.90    3.00
  -5  -5   1   -1.80    2.20
   5   5  -1    3.10    3.20
  -5   5   1   -2.60    2.30
  -4  -5   1  182.78    5.90
   4  -5  -1  175.58    6.10
  -4  -5   1  184.68    5.60
   4  -5  -1  177.58    6.70
  -4   5   1  181.18    5.50
   4   5  -1  195.88    6.30
   3  -5  -1    2.10    2.50
   3  -5  -1    1.80    2.80
  -3  -5   1   -0.70    1.60
  -3  -5   1    2.30    1.80
  -3  -5   1    1.10    2.10
  -3  -5   1    2.60    1.20
  -3   5   1    0.40    1.90
   3   5  -1    0.10    1.90
   2  -5  -1    5.40    2.30
   2  -5  -1    2.30    2.60
  -2  -5   1    3.20    2.00
  -2  -5   1    5.30    1.70
  -2  -5   1    4.40    1.30
  -2  -5   1    5.20    1.70
   2  -5  -1    6.60    2.30
  -2   5   1    1.90    1.70
   2   5  -1    4.40    1.90
   1  -5  -1    7.10    2.60
  -1  -5   1   -1.40    2.00
  -1  -5   1    2.90    1.50
   1  -5  -1    0.30    2.40
  -1  -5   1    1.80    1.10
  -1   5   1    1.60    1.70
   1   5  -1    3.50    1.50
   0  -5   1  656.43   11.60
   0  -5   1  656.23   11.90
   0  -5  -1  652.93   12.20
   0  -5  -1  640.24   11.80
   0   5   1  644.04   11.50
  -1  -5  -1  122.99    3.20
  -1  -5  -1  127.59    3.50
   1  -5   1  121.99    3.70
   1  -5   1  124.49    3.70
  -1  -5  -1  124.49    4.00
  -1  -5  -1  124.39    4.40
   1   5   1  113.69    3.90
  -2  -5  -1    3.10    1.90
  -2  -5  -1    2.50    2.10
   2  -5   1    2.10    1.60
   2  -5   1   -1.80    1.90
  -2  -5  -1    0.20    1.40
   2  -5   1   -2.00    1.40
  -2  -5  -1    3.10    1.20
   2   5   1    0.30    1.90
  -2   5  -1    0.80    1.40
   3  -5   1  553.54   10.30
  -3  -5  -1  550.54   11.00
   3  -5   1  558.34   10.60
   3  -5   1  530.35   10.90
  -3  -5  -1  546.35    9.50
  -3  -5  -1  558.04   11.10
   3  -5   1  560.64   10.50
   3   5   1  579.14   11.40
  -3   5  -1  547.15   10.40
   4  -5   1   97.19    4.90
   4  -5   1   96.29    3.70
  -4  -5  -1   97.89    4.60
   4  -5   1   99.79    4.40
  -4  -5  -1  101.59    4.50
   4   5   1  101.39    4.90
  -4   5  -1   97.79    4.10
   5  -5   1    5.40    1.80
  -5  -5  -1    3.90    2.70
  -5  -5  -1    0.00    2.20
   5  -5   1    2.60    2.60
   5  -5   1    4.20    3.10
  -5   5  -1   -0.10    2.40
   5   5   1    0.80    2.70
   6  -5   1   93.49    3.80
  -6  -5  -1   96.79    5.40
   6  -5   1   98.29    6.20
   6  -5   1   91.09    5.30
  -6  -5  -1   99.29    5.00
   6   5   1   90.19    6.00
  -6   5  -1   94.79    5.20
   7  -5   1    8.50    2.00
   7  -5   1   14.40    4.50
  -7  -5  -1    8.80    3.50
   7  -5   1   16.90    4.10
  -7   5  -1   16.70    3.50
   7   5   1   14.20    4.30
   8  -5   1    9.80    2.20
   8  -5   1   12.30    5.10
  -8  -5  -1   13.00    3.90
   8  -5   1   14.00    4.50
   8   5   1   12.10    4.70
  -8   5  -1   12.50    3.70
  -9  -5  -1    3.90    3.80
   9  -5   1   14.70    5.30
   9  -5   1    4.00    4.50
   9   5   1    7.10    4.80
  -9   5  -1   -0.90    3.70
  10  -5   1   41.40    6.80
 -10  -5  -1   37.10    5.40
  10  -5   1   26.00    5.90
 -10   5  -1   25.50    4.90
  10   5   1   32.20    6.40
  10  -6  -1    8.60    5.50
 -10  -6   1   12.80    4.90
  10  -6  -1    9.00    5.80
 -10   6   1    8.60    4.40
  10   6  -1   11.40    5.70
   9  -6  -1  107.09    5.10
   9  -6  -1   96.19    7.70
   9  -6  -1   96.49    8.00
  -9  -6   1  112.99    7.20
  -9   6   1   97.29    6.80
   9   6  -1   79.79    7.60
   8  -6  -1   18.40    5.20
  -8  -6   1   23.60    4.30
   8  -6  -1   16.40    4.90
  -8   6   1   18.60    3.90
   8   6  -1   15.80    4.90
   7  -6  -1  392.86   11.20
   7  -6  -1  409.26   12.10
  -7  -6   1  409.86   10.70
   7   6  -1  376.06   11.80
   6  -6  -1  129.89    7.00
  -6  -6   1  119.09    5.70
   6  -6  -1  125.69    6.50
  -6  -6   1  126.89    5.70
  -6   6   1  125.59    5.60
   6   6  -1  119.39    6.60
  -5  -6   1   76.99    4.70
   5  -6  -1   73.89    5.70
   5  -6  -1   66.29    5.00
  -5  -6   1   76.89    4.40
  -5   6   1   73.79    4.30
   5   6  -1   78.89    5.10
  -4  -6   1  384.96    9.20
  -4  -6   1  388.96    8.70
   4  -6  -1  376.96    9.80
   4  -6  -1  376.66    9.20
  -4  -6   1  380.56    8.40
  -4   6   1  377.06    8.60
   4   6  -1  376.86    9.30
  -3  -6   1    0.10    2.10
  -3  -6   1   -0.30    1.80
  -3  -6   1    1.10    1.80
   3  -6  -1   -1.60    2.30
   3  -6  -1   -0.40    2.40
   3  -6  -1   -0.40    2.90
  -3  -6   1   -0.80    1.30
  -3   6   1    1.20    1.90
   3   6  -1    1.80    2.30
  -2  -6   1  403.76    8.10
  -2  -6   1  416.26    7.90
  -2  -6   1  417.96    8.90
   2  -6  -1  410.26    9.10
   2  -6  -1  393.46    8.90
  -2  -6   1  408.16    7.90
  -2   6   1  406.56    8.20
   2   6  -1  410.36    8.30
  -1  -6   1  529.35    9.70
  -1  -6   1  510.35   10.30
   1  -6  -1  514.05   10.50
  -1  -6   1  535.15    9.80
  -1  -6   1  530.85    9.20
   1  -6  -1  518.15   10.30
   1   6  -1  526.95    9.50
  -1   6   1  515.65    9.70
   0  -6  -1  246.08    6.30
   0  -6   1  245.98    6.10
   0  -6   1  250.17    5.60
   0  -6  -1  258.17    5.90
   0   6   1  244.88    5.60
  -1  -6  -1  504.05    9.00
  -1  -6  -1  504.85   10.20
   1  -6   1  505.35    9.60
   1  -6   1  503.25    9.60
  -1  -6  -1  505.35    9.30
  -1  -6  -1  491.15    9.50
   1   6   1  477.95    9.60
   2  -6   1  170.18    4.60
  -2  -6  -1  163.28    4.80
  -2  -6  -1  166.28    5.30
  -2  -6  -1  174.78    4.00
  -2  -6  -1  173.98    4.20
   2  -6   1  165.78    4.60
  -2   6  -1  174.78    4.10
   2   6   1  166.38    5.00
   3  -6   1    7.50    1.70
  -3  -6  -1   10.00    1.30
   3  -6   1   12.30    2.80
   3  -6   1   11.90    2.00
  -3  -6  -1   12.60    1.90
  -3  -6  -1   14.80    2.50
  -3  -6  -1   10.50    2.50
   3  -6   1   12.60    2.40
  -3   6  -1    8.20    1.90
   3   6   1    9.70    2.30
   4  -6   1   79.09    4.60
  -4  -6  -1   84.29    4.40
  -4  -6  -1   72.99    4.30
   4  -6   1   69.89    3.60
  -4  -6  -1   74.09    2.40
   4  -6   1   72.29    4.10
   4  -6   1   80.79    3.60
  -4   6  -1   73.09    3.80
   4   6   1   72.29    4.50
   5  -6   1   16.00    2.40
  -5  -6  -1   19.60    3.10
  -5  -6  -1   16.90    2.90
   5  -6   1   22.50    3.20
   5  -6   1   18.00    2.70
   5  -6   1   28.00    3.70
  -5   6  -1   18.30    2.80
   5   6   1   20.20    3.50
   6  -6   1   62.19    5.20
  -6  -6  -1   60.39    4.60
   6  -6   1   56.69    3.40
  -6  -6  -1   52.79    4.40
   6  -6   1   64.79    4.80
  -6   6  -1   54.19    4.20
   6   6   1   51.89    4.90
  -7  -6  -1  128.69    6.80
   7  -6   1  116.69    6.60
   7  -6   1  110.19    7.20
   7  -6   1  125.49    4.60
  -7  -6  -1  113.39    5.70
   7   6   1  117.99    7.30
  -7   6  -1  110.79    6.20
   8  -6   1   78.89    4.00
   8  -6   1   88.99    6.50
  -8  -6  -1   70.39    5.80
   8  -6   1   89.29    7.00
   8   6   1   64.49    6.70
  -8   6  -1   77.99    6.00
  -9  -6  -1   67.29    6.00
   9  -6   1   71.79    7.20
   9  -6   1   73.09    6.60
   9   6   1   53.99    6.70
  -9   6  -1   62.79    5.60
  10  -6   1    6.70    4.90
  10  -6   1   -3.30    5.40
 -10  -6  -1    0.60    3.80
  10   6   1   -9.30    5.40
 -10   6  -1    0.00    3.90
  10  -7  -1   12.00    5.50
  10  -7  -1    8.50    6.00
 -10  -7   1   16.00    4.70
 -10   7   1    9.40    4.70
  10   7  -1    8.10    5.70
   9  -7  -1    2.80    2.70
   9  -7  -1    0.10    4.60
  -9  -7   1    2.90    3.90
   9  -7  -1    2.30    5.40
  -9   7   1    2.50    3.90
   9   7  -1    0.60    4.90
   8  -7  -1   43.20    5.80
   8  -7  -1   36.80    3.50
  -8  -7   1   38.20    4.70
   8  -7  -1   47.90    6.30
   8   7  -1   40.50    5.90
  -8   7   1   29.40    4.50
   7  -7  -1  113.49    7.70
  -7  -7   1  133.49    6.40
   7  -7  -1  121.19    6.80
  -7   7   1  114.19    6.30
   7   7  -1  117.49    7.40
   6  -7  -1   26.90    4.80
  -6  -7   1   20.00    3.50
   6  -7  -1   25.50    4.30
  -6  -7   1   21.10    3.40
  -6   7   1   25.30    3.60
   6   7  -1   27.60    4.30
  -5  -7   1   46.70    3.90
  -5  -7   1   47.20    3.60
   5  -7  -1   57.89    5.00
   5  -7  -1   52.39    4.50
  -5  -7   1   48.10    3.80
  -5   7   1   54.29    3.90
   5   7  -1   52.39    4.40
  -4  -7   1    5.20    2.20
  -4  -7   1   10.70    2.60
  -4  -7   1    8.70    2.30
   4  -7  -1   10.90    3.00
   4  -7  -1   12.60    3.50
   4  -7  -1    8.70    2.90
  -4  -7   1    6.90    1.50
  -4   7   1   10.10    2.50
   4   7  -1    8.90    2.80
  -3  -7   1   47.10    3.00
  -3  -7   1   43.50    2.60
  -3  -7   1   44.10    3.50
  -3  -7   1   44.60    3.00
   3  -7  -1   56.19    3.90
   3  -7  -1   46.60    4.00
  -3   7   1   45.60    3.10
   3   7  -1   48.40    3.40
   2  -7  -1   62.89    4.30
  -2  -7   1   66.39    2.90
  -2  -7   1   63.79    3.00
  -2  -7   1   64.99    3.90
  -2  -7   1   65.39    2.90
   2  -7  -1   75.89    4.40
  -2   7   1   70.19    3.20
   2   7  -1   67.09    3.30
   1  -7  -1   19.30    2.90
   1  -7  -1   30.40    3.00
  -1  -7   1   30.50    2.40
  -1  -7   1   22.80    2.60
  -1  -7   1   31.90    1.90
  -1  -7   1   30.60    2.30
  -1   7   1   26.00    2.30
   1   7  -1   31.90    2.40
   0  -7  -1   45.30    3.70
   0  -7   1   50.49    3.50
   0  -7  -1   47.30    2.90
   0  -7   1   47.80    2.90
   0  -7  -1   42.70    3.30
   0   7  -1   51.49    2.30
   0   7   1   49.40    2.90
   1  -7   1   23.20    2.20
  -1  -7  -1   23.50    1.80
  -1  -7  -1   16.10    2.60
   1  -7   1   18.20    2.20
  -1  -7  -1   19.80    2.30
  -1  -7  -1   18.40    2.00
  -1   7  -1   26.50    2.90
   1   7   1   21.90    2.40
   2  -7   1  265.07    6.20
  -2  -7  -1  262.87    7.00
   2  -7   1  256.27    6.10
  -2  -7  -1  265.47    6.30
  -2  -7  -1  268.07    5.70
  -2  -7  -1  265.97    5.70
  -2   7  -1  261.37    5.60
   2   7   1  264.37    6.60
  -3  -7  -1   19.10    2.20
   3  -7   1    9.50    1.90
   3  -7   1   17.60    2.30
  -3  -7  -1   12.60    2.50
   3  -7   1   13.40    2.60
  -3  -7  -1   17.40    2.70
  -3  -7  -1   11.60    1.60
   3   7   1   10.90    2.50
  -3   7  -1   12.40    2.10
  -4  -7  -1  159.08    3.80
   4  -7   1  166.88    5.00
   4  -7   1  164.48    5.10
   4  -7   1  167.78    5.90
  -4  -7  -1  160.58    5.80
  -4  -7  -1  163.28    5.70
   4  -7   1  165.48    5.30
   4   7   1  163.18    6.00
  -4   7  -1  174.38    5.10
  -5  -7  -1  243.88    7.40
   5  -7   1  252.97    7.10
   5  -7   1  245.18    6.50
   5  -7   1  240.58    7.70
  -5  -7  -1  261.07    7.50
   5  -7   1  251.27    6.50
  -5   7  -1  253.87    6.90
   5   7   1  254.37    8.00
   6  -7   1   52.59    3.60
   6  -7   1   74.49    4.40
   6  -7   1   54.39    4.60
  -6  -7  -1   45.20    4.30
  -6  -7  -1   44.10    4.00
   6  -7   1   56.19    4.90
  -6   7  -1   49.60    4.00
   6   7   1   45.30    5.10
   7  -7   1   63.09    4.80
   7  -7   1   66.59    5.90
   7  -7   1   75.89    5.60
   7  -7   1   54.49    3.90
  -7  -7  -1   45.50    4.30
  -7  -7  -1   52.29    4.50
   7   7   1   61.89    5.90
  -7   7  -1   62.29    4.80
   8  -7   1    2.50    4.10
  -8  -7  -1    0.90    3.70
   8  -7   1    2.70    4.00
   8  -7   1    1.90    4.40
   8  -7   1    7.10    2.30
   8   7   1    3.00    4.30
  -8   7  -1    3.10    3.50
   9  -7   1    4.60    5.00
   9  -7   1    3.60    4.30
  -9  -7  -1    2.50    3.70
   9   7   1    0.20    4.70
  -9   7  -1    0.50    3.90
 -10  -7  -1    6.60    4.40
  10  -7   1    2.10    4.80
 -10   7  -1    2.50    4.10
  10   7   1    6.20    5.50
  10  -8  -1   12.90    5.50
 -10  -8   1    8.50    4.40
  10  -8  -1   18.70    6.40
 -10  -8   1   14.60    4.20
 -10   8   1   14.50    4.70
  10   8  -1   20.70    6.40
   9  -8  -1   14.00    5.80
   9  -8  -1    7.10    4.90
  -9  -8   1    9.50    3.80
   9  -8  -1    9.80    3.00
  -9  -8   1   10.30    4.40
  -9   8   1    4.20    3.90
   9   8  -1    5.90    5.10
   8  -8  -1    2.00    4.40
  -8  -8   1    2.10    3.20
   8  -8  -1   -3.70    4.90
   8  -8  -1    2.00    2.60
  -8  -8   1   -3.80    3.40
   8   8  -1    2.60    4.10
  -8   8   1    5.70    3.70
   7  -8  -1  108.19    6.90
  -7  -8   1  116.79    5.60
   7  -8  -1  116.39    5.30
   7  -8  -1  130.89    8.00
  -7  -8   1  123.79    6.30
  -7  -8   1  113.19    6.40
  -7   8   1  123.59    6.40
   7   8  -1   98.39    7.10
  -6  -8   1  122.49    5.40
   6  -8  -1  121.79    7.30
  -6  -8   1  128.39    5.90
   6  -8  -1  128.19    6.60
  -6  -8   1  134.89    6.40
  -6   8   1  132.29    6.00
   6   8  -1  121.59    6.80
   5  -8  -1   46.70    4.40
  -5  -8   1   33.90    3.80
  -5  -8   1   37.90    3.40
   5  -8  -1   42.90    4.90
  -5  -8   1   42.90    3.60
   5  -8  -1   43.30    4.00
  -5   8   1   39.20    3.60
   5   8  -1   35.60    4.20
  -4  -8   1  394.96    8.00
   4  -8  -1  398.66    9.60
  -4  -8   1  408.46    9.00
  -4  -8   1  398.56    9.80
   4  -8  -1  380.16    9.50
   4  -8  -1  400.76   10.20
  -4  -8   1  390.06    8.70
   4   8  -1  414.06    9.80
  -4   8   1  398.56    9.00
  -3  -8   1  149.29    4.60
  -3  -8   1  142.59    5.60
   3  -8  -1  136.89    5.80
  -3  -8   1  146.19    4.20
   3  -8  -1  143.19    5.50
  -3  -8   1  150.28    4.50
  -3   8   1  144.59    4.80
   3   8  -1  147.09    5.20
  -2  -8   1  419.46    8.20
  -2  -8   1  419.86    9.50
   2  -8  -1  408.66    9.30
   2  -8  -1  410.86    9.40
  -2  -8   1  416.36    8.40
  -2  -8   1  413.26    8.50
  -2   8   1  409.56    8.50
   2   8  -1  417.46    8.70
  -1  -8   1    2.80    1.60
  -1  -8   1    2.90    1.80
   1  -8  -1    0.70    2.20
   1  -8  -1    2.00    2.40
  -1  -8   1   -0.10    2.10
   1   8  -1    3.60    1.70
  -1   8   1    4.10    1.70
   0  -8   1   89.89    3.50
   0  -8   1   81.89    4.10
   0  -8  -1   89.29    3.50
   0  -8  -1   79.99    4.30
   0  -8  -1   81.49    3.80
   0   8   1   80.39    3.50
   0   8  -1   83.19    2.80
  -1  -8  -1  115.39    3.90
  -1  -8  -1  119.39    3.50
   1  -8   1  129.59    4.20
  -1  -8  -1  127.99    5.00
   1  -8   1  124.79    4.50
  -1  -8  -1  124.29    4.10
  -1   8  -1  123.09    3.30
   1   8   1  122.09    4.30
   2  -8   1  209.08    5.60
  -2  -8  -1  203.78    5.00
  -2  -8  -1  212.38    5.10
   2  -8   1  204.68    5.60
  -2  -8  -1  197.28    5.40
  -2  -8  -1  210.88    6.40
  -2   8  -1  212.98    4.80
   2   8   1  207.08    5.90
   3  -8   1  349.47    7.90
  -3  -8  -1  343.47    7.40
   3  -8   1  345.37    7.80
  -3  -8  -1  345.77    8.10
  -3  -8  -1  339.47    8.70
  -3  -8  -1  346.97    7.10
   3  -8   1  351.26    7.70
   3   8   1  349.17    8.50
   4  -8   1   23.80    3.30
   4  -8   1   15.00    2.30
   4  -8   1   20.20    2.60
  -4  -8  -1   17.00    3.00
  -4  -8  -1   17.30    1.70
  -4  -8  -1   20.50    3.00
  -4  -8  -1   29.80    2.70
  -4   8  -1   21.30    2.60
   4   8   1   20.20    3.30
   5  -8   1   26.30    4.00
   5  -8   1   22.00    2.60
  -5  -8  -1   21.60    3.40
   5  -8   1   27.60    3.40
  -5  -8  -1   28.90    3.00
  -5  -8  -1   16.30    3.20
   5  -8   1   24.80    3.00
  -5  -8  -1   21.30    1.70
  -5   8  -1   23.80    3.00
   5   8   1   22.20    3.50
   6  -8   1   70.09    5.60
  -6  -8  -1   49.20    4.30
   6  -8   1   56.99    3.80
  -6  -8  -1   65.29    5.00
   6  -8   1   58.79    4.60
   6  -8   1   55.89    3.90
   6   8   1   54.59    5.30
  -6   8  -1   61.19    4.70
   7  -8   1  146.89    7.00
   7  -8   1  158.98    6.00
  -7  -8  -1  155.58    7.00
   7  -8   1  149.88    5.40
   7  -8   1  154.48    7.80
  -7  -8  -1  153.38    6.90
   7   8   1  149.49    8.00
  -7   8  -1  159.08    6.80
  -8  -8  -1  113.09    6.50
   8  -8   1  113.79    6.80
   8  -8   1  109.39    5.00
   8  -8   1  111.49    7.90
  -8  -8  -1  124.89    7.20
   8   8   1  114.49    8.00
  -8   8  -1  115.89    6.70
   9  -8   1    3.20    4.50
  -9  -8  -1   -3.00    3.80
  -9   8  -1    2.50    4.00
   9   8   1    1.90    4.90
 -10  -8  -1    5.00    4.30
  10  -8   1    3.80    4.80
 -10   8  -1    3.70    4.20
  10   8   1   -4.30    5.10
  10  -9  -1   20.00    5.70
 -10  -9   1   13.30    4.20
 -10  -9   1   17.30    4.70
  10   9  -1   26.10    6.40
 -10   9   1   13.50    4.60
  -9  -9   1    1.10    4.00
  -9  -9   1   -2.50    3.20
   9  -9  -1    4.50    4.70
   9  -9  -1    3.30    5.70
   9  -9  -1   -1.80    2.80
   9   9  -1    5.40    4.90
  -9   9   1    3.70    4.00
  -8  -9   1   35.20    4.70
   8  -9  -1   33.00    3.60
   8  -9  -1   41.80    5.60
  -8  -9   1   33.30    4.20
   8  -9  -1   39.60    4.90
   8  -9  -1   33.70    6.30
   8   9  -1   31.10    5.60
  -8   9   1   27.80    4.50
  -7  -9   1   20.10    3.70
   7  -9  -1   11.40    3.90
   7  -9  -1   19.20    4.60
   7  -9  -1    8.60    2.80
  -7  -9   1   13.80    3.90
   7  -9  -1   13.20    5.20
  -7  -9   1    7.50    3.50
  -7   9   1   16.10    3.70
   7   9  -1   13.30    4.50
   6  -9  -1   86.79    5.90
   6  -9  -1   88.09    6.70
   6  -9  -1   84.09    5.60
  -6  -9   1   86.49    5.00
  -6  -9   1   74.49    5.20
  -6  -9   1   70.49    5.60
   6  -9  -1   83.29    4.70
  -6   9   1   76.79    5.30
   6   9  -1   84.79    6.20
  -5  -9   1   50.19    3.90
   5  -9  -1   53.89    4.50
  -5  -9   1   49.50    3.90
  -5  -9   1   41.70    4.20
   5  -9  -1   55.09    4.80
   5  -9  -1   56.59    5.30
  -5   9   1   46.80    3.90
   5   9  -1   52.29    4.70
  -4  -9   1   63.59    4.70
  -4  -9   1   66.59    3.90
   4  -9  -1   70.99    5.20
   4  -9  -1   77.59    4.90
  -4  -9   1   68.19    4.00
  -4  -9   1   74.89    3.30
   4   9  -1   68.49    4.60
  -4   9   1   67.99    4.10
  -3  -9   1  143.59    4.50
   3  -9  -1  132.39    5.80
  -3  -9   1  146.39    4.40
  -3  -9   1  149.88    4.70
  -3  -9   1  150.88    5.80
   3  -9  -1  145.89    5.80
  -3   9   1  145.29    4.90
   3   9  -1  143.79    5.30
  -2  -9   1   19.80    2.90
   2  -9  -1   21.50    3.00
  -2  -9   1   22.40    2.10
   2  -9  -1   20.40    3.10
  -2  -9   1   25.30    2.50
  -2  -9   1   23.40    2.30
   2   9  -1   25.50    2.60
  -2   9   1   24.90    2.50
   1  -9  -1  125.89    4.60
   1  -9  -1  121.99    5.10
   1  -9  -1  127.69    4.50
  -1  -9   1  133.29    4.30
  -1  -9   1  121.69    5.00
  -1  -9   1  124.99    4.10
  -1   9   1  131.89    4.20
   1   9  -1  129.49    4.00
   0  -9   1  391.46    8.40
   0  -9  -1  395.66    8.40
   0  -9  -1  369.86    8.10
   0  -9  -1  412.66    9.40
   0  -9   1  397.26    9.00
   0   9   1  396.36    8.30
   0   9  -1  390.46    7.60
  -1  -9  -1  508.95   10.10
  -1  -9  -1  496.15    9.90
   1  -9   1  504.95   10.30
   1  -9   1  507.55   10.60
  -1  -9  -1  502.15    9.50
  -1  -9  -1  512.55   11.10
   1   9   1  505.05   10.20
  -1   9  -1  507.05    9.20
   2  -9   1  687.33   13.10
   2  -9   1  663.13   13.00
  -2  -9  -1  656.63   12.70
  -2  -9  -1  685.33   12.50
  -2  -9  -1  674.03   12.30
  -2  -9  -1  664.23   13.80
  -2   9  -1  675.73   12.10
   2   9   1  663.43   13.10
  -3  -9  -1   67.49    4.60
  -3  -9  -1   74.39    3.40
   3  -9   1   70.99    3.80
   3  -9   1   67.79    3.80
  -3  -9  -1   69.09    3.10
  -3  -9  -1   64.49    4.00
  -3   9  -1   70.59    3.40
   3   9   1   69.19    4.30
  -4  -9  -1   26.70    3.30
  -4  -9  -1   30.50    3.50
   4  -9   1   31.00    3.00
  -4  -9  -1   27.40    2.70
   4  -9   1   25.80    2.70
   4  -9   1   34.40    3.50
  -4  -9  -1   25.30    2.10
   4   9   1   30.90    3.60
  -4   9  -1   28.20    2.80
  -5  -9  -1   46.00    4.00
   5  -9   1   45.90    3.40
  -5  -9  -1   48.20    3.70
   5  -9   1   55.19    4.60
  -5  -9  -1   45.90    2.60
  -5  -9  -1   44.30    4.10
   5  -9   1   47.60    3.50
   5   9   1   43.50    4.40
  -5   9  -1   43.60    3.60
   6  -9   1   -3.90    2.10
   6  -9   1   -4.70    3.50
  -6  -9  -1    1.40    2.50
   6  -9   1    0.60    3.10
  -6  -9  -1    0.80    3.00
  -6  -9  -1   -0.60    3.10
   6  -9   1    0.30    2.60
   6   9   1    0.70    3.50
  -6   9  -1    2.10    2.90
   7  -9   1   44.40    3.90
  -7  -9  -1   33.30    3.90
   7  -9   1   42.70    4.70
   7  -9   1   37.30    3.40
   7  -9   1   41.80    5.50
  -7  -9  -1   44.30    4.60
  -7  -9  -1   36.80    4.20
  -7   9  -1   42.90    4.40
   7   9   1   46.00    5.80
  -8  -9  -1    5.20    3.60
   8  -9   1   10.80    4.90
   8  -9   1   12.50    2.80
  -8  -9  -1   11.40    4.00
   8  -9   1    8.30    4.20
  -8   9  -1    9.20    3.80
   8   9   1    4.90    4.30
  -9  -9  -1    4.50    4.10
   9  -9   1    4.90    4.50
   9   9   1    5.60    5.20
  -9   9  -1   -1.50    3.70
  10  -9   1   32.60    5.70
 -10  -9  -1   21.40    4.50
 -10  -9  -1   30.70    5.30
  10   9   1   25.10    6.60
 -10   9  -1   28.70    5.10
   9 -10  -1   92.89    7.30
  -9 -10   1   92.09    6.40
   9 -10  -1  115.29    6.00
  -9 -10   1  111.79    7.40
   9  10  -1   77.29    8.00
  -9  10   1   93.89    7.10
   8 -10  -1    9.00    4.50
   8 -10  -1   15.90    4.20
   8 -10  -1   -5.20    4.90
  -8 -10   1   15.20    4.30
   8 -10  -1   11.40    3.10
  -8 -10   1   12.50    3.70
   8  10  -1   17.20    5.20
  -8  10   1    9.90    3.80
  -7 -10   1  140.69    7.40
   7 -10  -1  130.89    6.00
   7 -10  -1  127.79    7.10
  -7 -10   1  127.79    6.10
  -7 -10   1  133.89    6.70
   7 -10  -1  140.99    8.30
   7 -10  -1  126.49    7.00
  -7  10   1  140.29    6.70
   7  10  -1  136.39    8.00
   6 -10  -1   30.30    3.50
  -6 -10   1   34.50    3.90
   6 -10  -1   35.50    4.30
  -6 -10   1   28.30    4.20
   6 -10  -1   37.00    4.70
  -6 -10   1   33.20    3.70
   6 -10  -1   42.10    5.40
  -6  10   1   27.80    3.80
   6  10  -1   34.50    4.70
   5 -10  -1   10.80    2.70
  -5 -10   1   13.00    2.90
  -5 -10   1   15.40    3.00
  -5 -10   1    8.10    3.30
   5 -10  -1   18.80    4.20
   5 -10  -1   20.20    3.80
  -5 -10   1   13.70    2.10
  -5  10   1   15.70    3.20
   5  10  -1   12.30    3.30
  -4 -10   1   -0.70    2.60
   4 -10  -1   -0.40    3.10
  -4 -10   1    0.20    1.80
   4 -10  -1   -1.20    2.10
   4 -10  -1    2.50    2.90
  -4 -10   1    3.00    2.20
  -4 -10   1    2.10    2.20
  -4  10   1    1.60    2.30
   4  10  -1   -1.50    2.60
   3 -10  -1   -1.30    2.80
  -3 -10   1    1.60    1.80
  -3 -10   1   -0.40    2.00
  -3 -10   1    3.20    1.80
   3 -10  -1    3.70    2.70
   3 -10  -1   -2.10    2.00
  -3 -10   1    1.70    2.60
   3  10  -1    4.50    2.30
  -3  10   1    1.00    2.10
  -2 -10   1  469.75    9.80
   2 -10  -1  461.95   10.80
   2 -10  -1  479.55   10.20
  -2 -10   1  470.05    9.20
  -2 -10   1  469.75   10.90
  -2 -10   1  463.35    9.70
   2 -10  -1  491.05   10.40
   2  10  -1  481.65    9.90
  -2  10   1  480.75    9.80
   1 -10  -1   45.10    3.20
  -1 -10   1   42.50    3.60
   1 -10  -1   52.09    3.40
   1 -10  -1   37.20    3.50
  -1 -10   1   35.20    2.80
   1  10  -1   43.80    2.90
  -1  10   1   47.70    3.10
   0 -10  -1   23.50    2.60
   0 -10  -1   27.20    3.30
   0  10   1   22.90    2.80
  -1 -10  -1   97.99    3.90
  -1 -10  -1   95.09    3.80
   1 -10   1   81.19    4.00
  -1 -10  -1  102.29    5.00
   1 -10   1   78.49    4.40
  -1  10  -1  114.29    3.40
   1  10   1   91.39    4.20
  -2 -10  -1  135.19    4.60
  -2 -10  -1  139.59    4.20
  -2 -10  -1  140.39    4.40
  -2 -10  -1  147.09    5.90
   2 -10   1  139.59    5.10
   2 -10   1  134.99    4.90
   2  10   1  135.79    5.00
  -2  10  -1  139.09    4.00
  -3 -10  -1   31.40    3.60
  -3 -10  -1   26.30    2.40
   3 -10   1   31.70    3.00
  -3 -10  -1   28.40    2.60
   3 -10   1   28.80    2.90
  -3 -10  -1   28.80    3.10
   3  10   1   28.80    3.50
  -3  10  -1   35.20    2.70
   4 -10   1   57.29    4.30
  -4 -10  -1   54.79    3.60
   4 -10   1   60.19    4.10
  -4 -10  -1   58.29    4.50
   4 -10   1   69.89    4.10
  -4 -10  -1   62.19    4.50
  -4 -10  -1   63.79    3.10
  -4  10  -1   65.29    3.90
   4  10   1   60.69    4.70
  -5 -10  -1    0.90    1.60
   5 -10   1   -3.90    2.90
  -5 -10  -1    2.70    3.10
   5 -10   1    3.50    2.70
  -5 -10  -1    1.30    2.80
  -5 -10  -1   -1.60    2.40
   5 -10   1   -0.40    2.20
   5  10   1    0.10    3.00
  -5  10  -1   -2.40    2.60
   6 -10   1   85.39    4.70
  -6 -10  -1   78.59    5.90
  -6 -10  -1   91.19    4.90
   6 -10   1   84.89    6.20
   6 -10   1   90.19    4.90
  -6 -10  -1   83.99    5.60
  -6  10  -1   90.29    5.20
   6  10   1   82.69    6.20
   7 -10   1   18.20    4.60
   7 -10   1   19.90    3.00
  -7 -10  -1   19.60    3.80
   7 -10   1   27.90    3.60
   7 -10   1   34.30    4.50
  -7 -10  -1   25.70    3.80
  -7 -10  -1   24.00    4.20
   7  10   1   27.10    5.20
  -7  10  -1   17.80    3.60
   8 -10   1   10.50    4.20
  -8 -10  -1   13.00    3.90
  -8 -10  -1    8.50    3.50
   8 -10   1   10.50    2.80
  -8 -10  -1    9.80    4.10
   8  10   1   12.40    5.00
  -8  10  -1    4.50    3.50
   9 -10   1   26.00    3.50
  -9 -10  -1   23.10    4.20
   9 -10   1   15.10    4.60
  -9 -10  -1   25.90    4.90
   9  10   1   18.20    5.20
  -9  10  -1   19.40    4.60
  -9 -11   1    3.20    4.10
   9 -11  -1    1.00    4.50
   9 -11  -1   -0.50    2.60
  -9 -11   1    1.10    3.70
  -9  11   1    0.90    3.80
   9  11  -1    2.00    4.80
  -8 -11   1    4.80    3.80
  -8 -11   1    9.00    3.70
  -8 -11   1   11.50    4.00
   8 -11  -1    3.60    4.30
   8 -11  -1    6.70    3.90
   8 -11  -1    6.90    3.20
   8 -11  -1   10.50    6.80
   8  11  -1    9.90    4.60
  -8  11   1   11.40    4.00
   7 -11  -1    0.40    3.50
  -7 -11   1    4.30    3.20
  -7 -11   1   -1.00    3.60
  -7 -11   1    2.60    3.30
   7 -11  -1    3.40    4.60
   7 -11  -1    4.10    2.90
   7  11  -1   -3.60    4.10
  -7  11   1    5.20    3.60
  -6 -11   1    4.30    3.30
   6 -11  -1    1.40    2.70
   6 -11  -1    2.20    3.50
  -6 -11   1    2.30    2.80
  -6 -11   1   -0.50    2.90
   6 -11  -1    0.80    4.10
   6  11  -1    1.00    3.60
  -6  11   1   -0.70    3.00
   5 -11  -1   76.99    6.00
  -5 -11   1   74.39    3.70
   5 -11  -1   74.09    5.70
  -5 -11   1   73.39    5.80
  -5 -11   1   74.39    4.60
  -5 -11   1   69.69    4.80
   5 -11  -1   72.29    4.70
   5  11  -1   78.39    5.60
  -5  11   1   75.99    4.90
   4 -11  -1   58.69    4.70
  -4 -11   1   47.10    3.70
   4 -11  -1   75.89    5.40
   4 -11  -1   55.79    4.20
  -4 -11   1   51.69    4.50
  -4 -11   1   52.59    3.40
  -4 -11   1   50.99    3.90
   4  11  -1   62.89    4.60
  -4  11   1   54.09    4.10
   3 -11  -1  251.47    7.10
  -3 -11   1  253.17    6.20
  -3 -11   1  240.58    7.80
  -3 -11   1  255.07    6.40
  -3 -11   1  251.77    6.50
   3 -11  -1  236.58    7.30
   3 -11  -1  234.48    7.70
   3  11  -1  233.08    6.90
  -3  11   1  249.78    6.70
   2 -11  -1   25.40    2.90
   2 -11  -1   29.30    3.60
  -2 -11   1   28.30    2.30
  -2 -11   1   24.80    2.60
   2 -11  -1   33.20    3.20
  -2 -11   1   29.20    2.80
  -2 -11   1   26.70    3.40
  -2  11   1   28.20    2.80
   2  11  -1   33.30    3.00
   1 -11  -1  233.48    7.30
   1 -11  -1  248.88    6.80
  -1 -11   1  239.78    6.40
   1 -11  -1  240.88    6.20
  -1 -11   1  237.08    7.20
   1  11  -1  236.08    5.90
  -1  11   1  237.78    6.20
   0 -11   1   40.40    3.70
   0 -11   1   37.30    3.10
   0 -11  -1   33.90    3.50
   0 -11  -1   35.30    3.00
   0 -11  -1   37.50    2.90
   0  11  -1   44.00    2.80
   0  11   1   38.60    3.20
   1 -11   1   46.20    3.50
   1 -11   1   54.39    3.90
  -1 -11  -1   46.50    3.30
  -1 -11  -1   52.89    3.30
  -1 -11  -1   59.29    4.30
   1  11   1   59.49    3.80
  -1  11  -1   47.90    2.70
  -2 -11  -1   81.19    3.70
  -2 -11  -1   85.39    5.20
   2 -11   1   66.89    4.00
  -2 -11  -1   82.99    3.90
   2 -11   1   65.89    4.10
  -2 -11  -1   82.89    3.50
  -2  11  -1   72.79    3.30
   2  11   1   83.49    4.40
   3 -11   1  290.67    7.70
  -3 -11  -1  312.37    7.10
  -3 -11  -1  297.47    7.60
  -3 -11  -1  296.67    7.10
  -3 -11  -1  294.27    8.70
   3 -11   1  303.67    7.80
  -3  11  -1  301.57    7.00
   3  11   1  293.87    8.20
  -4 -11  -1    5.70    2.30
  -4 -11  -1    5.40    1.80
  -4 -11  -1    4.80    2.80
   4 -11   1    8.60    2.50
  -4 -11  -1    7.70    3.10
   4 -11   1    6.30    2.60
   4  11   1    5.40    2.90
  -4  11  -1    5.70    2.50
   5 -11   1  299.67    8.20
   5 -11   1  309.47    8.40
  -5 -11  -1  321.97    8.10
  -5 -11  -1  312.17    6.90
  -5 -11  -1  327.17    8.90
   5 -11   1  306.77    8.50
  -5 -11  -1  316.67    9.60
   5  11   1  299.37    9.50
  -5  11  -1  296.87    8.10
   6 -11   1   43.60    4.90
  -6 -11  -1   35.60    4.20
  -6 -11  -1   38.50    4.50
   6 -11   1   41.40    3.70
   6 -11   1   43.10    3.90
  -6 -11  -1   41.80    3.80
  -6  11  -1   41.80    4.10
   6  11   1   37.30    4.80
  -7 -11  -1   -3.80    2.90
  -7 -11  -1    1.60    3.10
   7 -11   1    3.70    2.90
  -7 -11  -1    4.40    3.60
   7 -11   1    2.40    2.60
   7  11   1    8.30    4.30
  -7  11  -1    4.30    3.50
  -8 -11  -1   -1.00    3.20
  -8 -11  -1   -3.90    3.50
  -8 -11  -1    0.90    3.50
   8 -11   1   -1.40    2.60
  -8  11  -1   -2.20    3.60
   8  11   1   -0.60    4.30
  -9 -11  -1   25.60    5.00
  -9 -11  -1   18.80    4.10
   9 -11   1   25.50    3.50
  -9 -11  -1   19.10    4.40
  -9  11  -1   27.80    4.90
   9  11   1   22.30    5.90
  -9 -12   1    6.10    3.80
   9 -12  -1   -2.90    2.70
  -9 -12   1    1.80    3.90
  -9  12   1    0.00    3.90
   9  12  -1    1.60    5.00
  -8 -12   1    0.90    3.70
  -8 -12   1    5.00    3.60
   8 -12  -1   -1.00    3.10
  -8 -12   1    3.70    4.20
   8 -12  -1    4.70    3.90
  -8  12   1    4.30    3.70
   8  12  -1    5.00    4.70
  -7 -12   1    5.60    3.20
   7 -12  -1    0.20    5.10
  -7 -12   1    2.90    3.60
  -7 -12   1    2.10    3.50
   7 -12  -1   -3.60    2.90
   7 -12  -1    0.60    3.80
   7  12  -1    1.10    4.00
  -7  12   1    0.60    3.30
  -6 -12   1   76.59    6.20
   6 -12  -1   92.09    5.50
   6 -12  -1   86.49    6.00
   6 -12  -1   92.19    6.60
  -6 -12   1   84.19    5.40
  -6 -12   1   81.29    5.20
  -6  12   1   85.49    5.50
   6  12  -1   86.69    6.70
  -5 -12   1    0.90    2.00
   5 -12  -1   -1.60    3.30
  -5 -12   1   -3.70    2.50
  -5 -12   1    1.20    2.60
   5 -12  -1    1.20    3.80
  -5 -12   1   -4.80    3.00
   5 -12  -1    3.00    2.80
  -5  12   1    0.60    2.70
   5  12  -1    2.60    3.20
   4 -12  -1   10.20    3.60
  -4 -12   1    0.90    2.40
  -4 -12   1    2.50    3.10
   4 -12  -1    1.90    2.60
  -4 -12   1    3.10    2.00
   4 -12  -1    2.10    3.20
  -4 -12   1    4.80    2.30
  -4  12   1    4.50    2.60
   4  12  -1    2.50    3.00
  -3 -12   1  204.98    5.50
  -3 -12   1  179.98    7.20
   3 -12  -1  184.48    6.40
   3 -12  -1  199.28    7.10
  -3 -12   1  186.38    5.90
  -3 -12   1  190.68    5.80
   3 -12  -1  193.88    6.50
  -3  12   1  195.18    6.00
   3  12  -1  199.68    6.40
  -2 -12   1  219.98    6.10
   2 -12  -1  220.98    6.60
  -2 -12   1  210.88    6.00
  -2 -12   1  215.28    7.30
  -2 -12   1  210.18    5.20
   2 -12  -1  209.18    6.20
   2 -12  -1  217.08    7.10
  -2  12   1  204.68    6.00
   2  12  -1  214.98    6.10
   1 -12  -1  251.07    6.90
  -1 -12   1  244.38    6.60
   1 -12  -1  238.78    6.20
  -1 -12   1  244.58    7.60
   1 -12  -1  241.18    7.60
   1  12  -1  243.38    6.20
  -1  12   1  236.98    6.30
   0 -12   1   11.80    2.40
   0 -12   1    8.70    2.90
   0 -12  -1   13.30    3.00
   0 -12  -1   11.20    2.30
   0 -12  -1   14.50    2.40
   0  12  -1   14.90    2.30
   0  12   1   11.70    2.60
  -1 -12  -1  223.78    6.30
  -1 -12  -1  218.38    7.40
   1 -12   1  237.08    7.00
   1 -12   1  231.88    6.50
  -1 -12  -1  212.88    5.80
  -1  12  -1  217.18    5.40
   1  12   1  228.88    6.40
   2 -12   1    6.00    2.50
  -2 -12  -1    4.40    2.00
  -2 -12  -1    3.50    2.80
  -2 -12  -1    9.70    2.10
  -2 -12  -1    6.00    2.30
   2 -12   1    4.70    2.20
  -2  12  -1    4.70    1.90
   2  12   1    8.60    2.60
   3 -12   1   67.39    4.20
  -3 -12  -1   70.29    5.10
  -3 -12  -1   57.19    4.10
  -3 -12  -1   59.99    3.60
   3 -12   1   63.39    4.40
  -3 -12  -1   59.49    3.70
  -3  12  -1   59.19    3.50
   3  12   1   70.09    4.80
  -4 -12  -1   -1.20    2.20
   4 -12   1    1.20    2.70
  -4 -12  -1   -1.30    2.80
  -4 -12  -1    0.20    3.10
   4 -12   1    0.10    2.30
  -4 -12  -1    1.40    1.90
  -4  12  -1    3.10    2.40
   4  12   1   -0.50    2.80
   5 -12   1    8.80    2.70
   5 -12   1   11.30    2.90
  -5 -12  -1    9.90    2.00
  -5 -12  -1    8.30    3.70
  -5 -12  -1    7.90    3.20
  -5 -12  -1   11.40    2.80
   5  12   1    7.60    3.50
  -5  12  -1   11.50    3.00
  -6 -12  -1   62.99    5.50
   6 -12   1   74.99    5.00
   6 -12   1   68.09    4.80
  -6 -12  -1   66.99    3.30
  -6 -12  -1   75.89    5.60
  -6 -12  -1   75.89    4.80
   6  12   1   64.39    6.10
  -6  12  -1   72.99    5.20
  -7 -12  -1   25.10    4.00
  -7 -12  -1   31.60    4.00
   7 -12   1   21.70    3.40
  -7 -12  -1   20.50    4.20
   7 -12   1   24.10    3.60
  -7  12  -1   25.00    4.10
   7  12   1   22.70    5.20
  -8 -12  -1   57.29    5.70
  -8 -12  -1   33.80    4.90
   8 -12   1   40.80    4.00
  -8 -12  -1   43.80    4.50
   8  12   1   46.20    6.30
  -8  12  -1   38.20    4.90
  -9 -12  -1   59.89    6.30
  -9 -12  -1   53.39    5.30
   9 -12   1   52.79    4.40
  -9 -12  -1   50.29    5.90
   9  12   1   43.60    6.70
  -9  12  -1   52.09    5.60
  -9 -13   1   12.70    4.10
   9 -13  -1   15.90    3.50
  -9 -13   1   15.90    4.60
   9  13  -1   15.00    5.60
  -9  13   1   27.70    4.90
  -8 -13   1   -2.60    3.30
  -8 -13   1    0.70    4.20
  -8 -13   1    1.60    3.70
   8 -13  -1    0.60    3.90
   8 -13  -1   -6.00    2.60
  -8  13   1   -7.00    3.40
   8  13  -1   -5.70    4.40
  -7 -13   1    5.30    3.30
   7 -13  -1   -3.40    3.60
   7 -13  -1    0.60    3.20
  -7 -13   1    2.20    3.80
  -7 -13   1    0.30    3.20
   7  13  -1   -3.40    4.00
  -7  13   1   -0.20    3.50
  -6 -13   1   32.20    3.90
   6 -13  -1   32.70    4.00
  -6 -13   1   33.70    4.00
  -6 -13   1   26.10    4.50
   6 -13  -1   31.80    8.20
   6 -13  -1   39.00    4.50
   6  13  -1   30.40    5.00
  -6  13   1   32.10    4.10
  -5 -13   1   16.90    3.30
   5 -13  -1   13.70    3.20
  -5 -13   1   10.30    3.70
   5 -13  -1   21.20    3.90
  -5 -13   1    9.50    2.50
   5 -13  -1    9.80    4.10
  -5  13   1   19.50    3.40
   5  13  -1    7.80    3.70
  -4 -13   1   -0.70    2.00
  -4 -13   1    0.50    2.20
   4 -13  -1    4.60    3.20
  -4 -13   1   -2.60    2.40
  -4 -13   1    2.30    3.30
   4 -13  -1    2.80    2.60
   4 -13  -1    2.70    3.20
  -4  13   1    3.20    2.60
   4  13  -1    0.90    3.00
   3 -13  -1   27.00    3.90
  -3 -13   1   30.20    3.00
  -3 -13   1   33.40    2.70
  -3 -13   1   31.00    3.20
  -3 -13   1   31.40    4.10
   3 -13  -1   37.60    3.80
   3 -13  -1   41.20    4.10
   3  13  -1   31.80    3.70
  -3  13   1   35.80    3.40
   2 -13  -1   79.09    5.50
   2 -13  -1   90.99    4.40
   2 -13  -1   88.69    4.80
  -2 -13   1   91.79    4.40
  -2 -13   1   83.79    4.30
  -2 -13   1   92.59    5.60
  -2 -13   1   98.69    3.50
  -2  13   1   85.79    4.30
   2  13  -1   93.39    4.50
   1 -13  -1  244.28    7.00
  -1 -13   1  229.98    6.80
   1 -13  -1  240.08    7.80
  -1 -13   1  240.48    7.80
   1  13  -1  238.28    6.30
  -1  13   1  229.18    6.50
   0 -13  -1    3.20    2.20
   0 -13   1    5.10    2.30
   0 -13   1    2.80    2.80
   0 -13  -1    5.30    3.00
   0 -13  -1    2.50    2.00
   0  13   1    2.60    2.40
   0  13  -1    0.60    2.00
  -1 -13  -1   42.30    4.40
  -1 -13  -1   47.60    3.20
  -1 -13  -1   38.10    3.40
   1 -13   1   38.40    3.90
   1 -13   1   38.70    3.40
   1  13   1   42.80    3.60
  -1  13  -1   45.20    3.00
  -2 -13  -1  144.39    4.90
   2 -13   1  150.48    6.00
  -2 -13  -1  158.78    5.30
  -2 -13  -1  142.29    6.60
  -2 -13  -1  141.49    5.10
   2 -13   1  152.18    5.70
   2  13   1  146.79    5.70
  -2  13  -1  143.29    4.60
  -3 -13  -1   42.40    4.50
   3 -13   1   42.60    3.80
  -3 -13  -1   54.49    3.90
   3 -13   1   38.90    3.60
  -3 -13  -1   48.50    3.40
  -3 -13  -1   46.60    3.50
   3  13   1   49.70    4.40
  -3  13  -1   45.70    3.60
  -4 -13  -1   61.49    4.00
  -4 -13  -1   60.39    5.20
   4 -13   1   60.19    4.70
   4 -13   1   54.99    4.30
  -4 -13  -1   68.39    4.80
  -4 -13  -1   62.99    3.80
   4  13   1   55.19    4.90
  -4  13  -1   56.89    4.10
  -5 -13  -1   55.19    3.70
  -5 -13  -1   56.49    5.20
   5 -13   1   46.00    4.10
  -5 -13  -1   55.39    4.30
   5 -13   1   61.99    4.90
  -5 -13  -1   58.69    4.70
   5  13   1   62.49    5.40
  -5  13  -1   57.29    4.20
   6 -13   1    7.00    2.90
  -6 -13  -1   11.90    3.60
  -6 -13  -1    2.80    2.20
  -6 -13  -1   11.10    3.10
  -6 -13  -1    0.90    3.70
   6 -13   1    2.30    2.90
  -6  13  -1    8.50    3.30
   6  13   1    6.90    4.00
  -7 -13  -1   -1.40    2.90
  -7 -13  -1    3.50    3.20
  -7 -13  -1   -2.50    3.60
   7 -13   1   -0.10    3.90
   7 -13   1   -3.70    2.60
  -7  13  -1   -1.90    3.40
   7  13   1   -0.70    4.40
  -8 -13  -1   12.70    3.80
  -8 -13  -1    4.80    4.00
  -8 -13  -1   14.00    4.40
   8 -13   1   15.10    3.30
   8  13   1   10.10    4.90
  -8  13  -1   16.50    4.20
  -9 -13  -1   15.50    4.00
  -9 -13  -1   13.60    4.50
  -9 -13  -1   13.60    4.90
   9 -13   1    6.30    3.20
   9  13   1    7.90    5.70
  -9  13  -1    8.20    4.30
  -8 -14   1    9.50    4.60
   8 -14  -1   13.60    3.50
   8 -14  -1   15.50    5.40
  -8 -14   1   11.40    4.10
  -8 -14   1   17.30    4.00
  -8  14   1   13.20    4.20
   8  14  -1   16.60    5.40
  -7 -14   1   -4.60    3.00
  -7 -14   1    0.20    4.00
   7 -14  -1   -0.60    2.70
  -7 -14   1    2.30    3.20
   7 -14  -1   -1.30    3.70
  -7  14   1    6.30    3.60
   7  14  -1    0.60    4.40
   6 -14  -1   -0.60    3.00
  -6 -14   1    6.70    2.40
  -6 -14   1    1.50    3.00
  -6 -14   1    8.10    3.20
   6 -14  -1    5.10    3.80
  -6 -14   1    3.10    3.70
   6  14  -1    3.20    4.10
  -6  14   1    5.90    3.30
  -5 -14   1    6.70    3.70
   5 -14  -1    2.10    3.50
  -5 -14   1    8.50    3.00
  -5 -14   1   12.30    2.60
  -5 -14   1    5.70    2.90
   5 -14  -1    4.10    3.00
   5  14  -1   14.90    3.90
  -5  14   1    5.00    3.10
   4 -14  -1    0.50    2.80
  -4 -14   1   -1.50    2.60
  -4 -14   1    0.70    2.50
  -4 -14   1    0.60    3.30
   4 -14  -1    6.50    3.40
  -4 -14   1    4.20    2.40
   4 -14  -1    1.40    3.20
  -4  14   1   -2.00    2.60
   4  14  -1    0.60    3.30
  -3 -14   1   72.89    4.30
  -3 -14   1   85.79    6.00
   3 -14  -1   77.49    5.10
  -3 -14   1   74.79    3.90
  -3 -14   1   68.99    4.40
   3 -14  -1   64.39    4.60
   3 -14  -1   82.09    5.60
   3  14  -1   71.29    4.90
  -3  14   1   85.59    4.70
   2 -14  -1   89.99    4.50
  -2 -14   1   85.99    5.80
  -2 -14   1  104.39    4.70
   2 -14  -1   96.89    5.90
   2 -14  -1   99.59    5.00
  -2  14   1   95.99    4.70
   2  14  -1   94.29    4.80
  -1 -14   1   86.09    4.70
   1 -14  -1   85.69    5.40
   1 -14  -1   81.89    4.60
  -1 -14   1   78.59    5.50
   1  14  -1   81.69    4.20
  -1  14   1   79.69    4.40
   0 -14   1   18.20    3.50
   0 -14  -1   16.10    3.50
   0 -14   1   14.60    2.70
   0 -14  -1   16.80    2.50
   0 -14  -1   16.60    2.70
   0  14  -1   14.40    2.50
   0  14   1   16.70    2.90
  -1 -14  -1   89.69    4.00
   1 -14   1   91.59    4.80
  -1 -14  -1   96.29    4.60
  -1 -14  -1   96.19    5.90
   1 -14   1   85.69    5.30
  -1  14  -1   91.99    3.90
   1  14   1   91.59    4.80
  -2 -14  -1    5.00    2.40
  -2 -14  -1   -2.80    2.10
   2 -14   1   -0.10    2.80
  -2 -14  -1    0.80    3.00
   2 -14   1    4.80    2.50
  -2  14  -1    0.60    2.00
   2  14   1    2.40    2.60
   3 -14   1  138.99    6.00
  -3 -14  -1  159.38    7.30
  -3 -14  -1  150.58    5.40
  -3 -14  -1  162.08    5.80
  -3 -14  -1  160.78    5.60
   3 -14   1  151.28    6.30
   3  14   1  146.49    6.40
  -3  14  -1  145.99    5.20
  -4 -14  -1   79.09    4.30
  -4 -14  -1   79.39    4.60
  -4 -14  -1   72.89    5.90
   4 -14   1   93.29    5.20
   4 -14   1   73.29    5.20
  -4 -14  -1   83.39    5.00
   4  14   1   83.59    5.70
  -4  14  -1   77.69    4.50
  -5 -14  -1   15.90    4.10
  -5 -14  -1   11.00    2.50
   5 -14   1   15.10    3.20
   5 -14   1   17.40    3.40
  -5 -14  -1   18.20    3.20
  -5 -14  -1   15.80    3.40
  -5  14  -1   14.60    3.30
   5  14   1   14.90    4.50
  -6 -14  -1   87.09    6.90
  -6 -14  -1   96.19    6.00
  -6 -14  -1  102.29    5.40
   6 -14   1  102.99    5.80
   6 -14   1   99.79    5.70
   6  14   1   97.29    7.10
  -6  14  -1   89.89    5.60
   7 -14   1   26.90    3.70
  -7 -14  -1   34.10    4.10
  -7 -14  -1   33.70    5.00
  -7 -14  -1   31.90    4.80
   7  14   1   30.70    5.60
  -7  14  -1   25.50    4.10
  -8 -14  -1    8.00    4.40
   8 -14   1    6.70    3.10
  -8 -14  -1   10.10    4.30
  -8 -14  -1   12.50    3.90
   8  14   1    5.20    4.90
  -8  14  -1    8.00    4.00
   8 -15  -1   -0.10    3.20
  -8 -15   1    0.20    3.40
  -8 -15   1    6.50    4.50
  -8  15   1    1.10    3.90
   8  15  -1    3.00    4.90
   7 -15  -1    1.70    3.00
   7 -15  -1    1.20    3.70
  -7 -15   1   -6.40    3.00
  -7 -15   1    3.90    4.00
   7  15  -1    2.50    4.40
  -7  15   1    2.40    3.60
   6 -15  -1   27.00    3.90
  -6 -15   1   25.60    3.10
   6 -15  -1   26.50    4.70
  -6 -15   1   19.90    4.50
  -6 -15   1   25.60    4.00
  -6 -15   1   27.20    4.20
   6  15  -1   25.60    5.00
  -6  15   1   24.70    4.00
  -5 -15   1   42.50    3.50
   5 -15  -1   40.20    4.90
  -5 -15   1   36.60    4.10
  -5 -15   1   38.70    4.00
  -5 -15   1   39.70    5.20
   5 -15  -1   38.50    4.20
   5  15  -1   35.30    4.70
  -5  15   1   44.90    4.40
  -4 -15   1    0.90    2.50
  -4 -15   1   -1.50    2.40
  -4 -15   1   -0.10    2.60
   4 -15  -1    1.90    2.70
  -4 -15   1    6.30    3.50
   4 -15  -1   -1.40    3.10
  -4  15   1    2.60    2.80
   4  15  -1    3.30    3.30
  -3 -15   1    2.70    2.60
  -3 -15   1    2.40    2.50
  -3 -15   1    3.20    3.40
   3 -15  -1    0.10    3.40
   3 -15  -1    2.80    2.60
   3 -15  -1    1.20    3.20
  -3 -15   1    0.20    2.00
  -3  15   1    7.00    2.80
   3  15  -1    2.40    2.90
   2 -15  -1  225.48    6.30
  -2 -15   1  230.48    7.10
   2 -15  -1  227.78    7.50
  -2 -15   1  227.08    8.40
   2 -15  -1  223.18    8.20
  -2  15   1  233.78    6.90
   2  15  -1  226.08    7.00
   1 -15  -1    0.20    2.40
  -1 -15   1    2.80    3.20
  -1 -15   1    2.70    2.40
   1 -15  -1   -1.10    2.10
  -1  15   1    3.40    2.60
   1  15  -1    0.30    2.30
   0 -15  -1    2.30    2.30
   0 -15   1   -3.30    2.80
   0 -15  -1   -0.20    2.10
   0 -15   1   -1.60    2.30
   0 -15  -1    4.40    3.20
   0  15  -1    3.30    2.30
   0  15   1   -1.70    2.50
   1 -15   1   68.49    5.30
  -1 -15  -1   64.79    5.40
  -1 -15  -1   61.89    4.30
   1 -15   1   59.59    4.40
  -1 -15  -1   55.19    3.60
  -1  15  -1   58.09    3.80
   1  15   1   68.59    4.60
   2 -15   1   62.09    4.50
   2 -15   1   62.69    5.10
  -2 -15  -1   60.69    5.30
  -2 -15  -1   58.19    4.10
  -2 -15  -1   65.89    4.40
   2  15   1   63.29    4.80
  -2  15  -1   66.49    3.90
   3 -15   1  116.39    5.70
  -3 -15  -1  124.69    5.30
  -3 -15  -1  129.19    5.10
   3 -15   1  111.39    5.90
  -3 -15  -1  124.09    5.40
  -3 -15  -1  129.09    7.10
  -3  15  -1  119.59    4.90
   3  15   1  122.69    6.20
  -4 -15  -1   -0.40    2.80
  -4 -15  -1    0.50    2.20
  -4 -15  -1   -1.50    3.50
   4 -15   1    3.80    2.70
  -4 -15  -1    0.30    2.40
   4 -15   1    2.50    2.90
   4  15   1    1.20    3.30
  -4  15  -1    3.20    2.50
   5 -15   1  156.78    6.70
  -5 -15  -1  162.78    6.10
   5 -15   1  144.39    6.70
  -5 -15  -1  155.48    5.50
  -5 -15  -1  164.68    6.70
  -5 -15  -1  159.98    8.10
   5  15   1  144.89    7.60
  -5  15  -1  164.18    6.30
  -6 -15  -1  139.89    6.70
   6 -15   1  136.19    6.50
  -6 -15  -1  143.29    8.20
   6 -15   1  138.09    6.50
  -6 -15  -1  136.49    6.20
   6  15   1  129.99    7.90
  -6  15  -1  133.49    6.40
  -7 -15  -1    0.00    4.10
  -7 -15  -1    2.60    3.30
  -7 -15  -1    0.50    3.50
   7 -15   1    0.90    3.00
   7  15   1   -1.30    4.00
  -7  15  -1   -2.10    3.30
  -8 -15  -1   47.00    5.40
  -8 -15  -1   34.90    5.60
   8 -15   1   49.30    4.60
  -8 -15  -1   46.40    4.90
  -8  15  -1   39.10    4.90
   8  15   1   52.89    6.90
  -8 -16   1   -1.20    4.40
   8 -16  -1    3.10    3.30
  -8 -16   1    6.30    3.70
  -8  16   1   -2.20    3.80
   8  16  -1    5.00    4.80
   7 -16  -1   36.00    4.90
  -7 -16   1   42.20    4.80
   7 -16  -1   29.10    4.40
  -7 -16   1   23.40    5.20
   7  16  -1   26.10    5.40
  -7  16   1   24.10    4.40
  -6 -16   1   15.30    3.60
   6 -16  -1   14.80    3.50
  -6 -16   1   11.10    2.90
   6 -16  -1   15.20    4.10
  -6 -16   1   11.50    4.40
   6  16  -1    9.40    4.10
  -6  16   1   12.40    3.70
  -5 -16   1   66.89    6.20
  -5 -16   1   77.79    5.20
   5 -16  -1   91.19    5.80
   5 -16  -1   75.29    6.20
  -5 -16   1   73.79    4.70
  -5  16   1   79.29    5.50
   5  16  -1   82.89    6.40
   4 -16  -1   32.70    4.10
  -4 -16   1   25.00    3.40
   4 -16  -1   25.50    4.40
  -4 -16   1   30.50    4.80
  -4 -16   1   25.90    3.60
  -4  16   1   22.50    3.70
   4  16  -1   28.50    4.30
   3 -16  -1  131.09    7.00
  -3 -16   1  134.29    7.40
  -3 -16   1  140.29    5.80
  -3 -16   1  142.59    5.90
   3 -16  -1  134.99    6.30
  -3  16   1  135.49    5.80
   3  16  -1  135.59    6.20
   2 -16  -1  360.66   10.40
  -2 -16   1  334.17   10.60
  -2 -16   1  349.37    9.20
   2 -16  -1  341.37    9.60
   2  16  -1  349.77    9.10
  -2  16   1  336.07    8.80
   1 -16  -1   16.30    3.80
  -1 -16   1    7.80    2.80
   1 -16  -1   10.70    3.60
   1 -16  -1   11.70    3.10
  -1 -16   1    6.20    3.40
   1  16  -1   14.10    2.80
  -1  16   1    8.40    3.10
   0 -16  -1  161.18    7.40
   0 -16  -1  151.68    5.00
   0 -16   1  161.58    7.10
   0 -16  -1  159.08    6.20
   0 -16   1  159.08    6.30
   0  16   1  158.48    6.00
   0  16  -1  152.68    5.40
  -1 -16  -1   97.19    4.40
   1 -16   1  105.79    5.50
   1 -16   1  100.89    6.20
  -1 -16  -1   92.29    6.70
  -1 -16  -1  108.39    5.30
  -1  16  -1  104.19    4.60
   1  16   1  113.89    5.60
   2 -16   1   -0.30    2.60
  -2 -16  -1    1.90    3.30
  -2 -16  -1    5.30    2.60
  -2 -16  -1    1.70    2.50
   2 -16   1    8.60    3.30
  -2  16  -1    1.10    2.30
   2  16   1   -2.70    2.70
  -3 -16  -1   -0.10    2.70
   3 -16   1   -0.20    2.50
  -3 -16  -1    3.30    2.60
  -3 -16  -1    2.00    3.60
   3 -16   1    1.40    3.10
  -3  16  -1    2.00    2.40
   3  16   1    1.60    3.20
  -4 -16  -1   17.00    2.90
  -4 -16  -1   19.90    3.30
   4 -16   1   20.00    3.60
   4 -16   1   15.90    3.60
  -4 -16  -1   15.90    4.30
  -4 -16  -1   19.00    3.50
  -4  16  -1   18.90    3.30
   4  16   1   16.30    4.10
  -5 -16  -1    5.60    2.50
   5 -16   1    7.80    3.10
  -5 -16  -1    1.60    2.90
  -5 -16  -1    3.30    3.80
   5 -16   1    1.00    3.00
  -5 -16  -1   -0.50    2.90
  -5  16  -1    4.60    3.00
   5  16   1    1.40    3.80
  -6 -16  -1    4.20    3.20
   6 -16   1    3.80    3.40
  -6 -16  -1    2.90    4.20
   6 -16   1   -0.20    2.80
  -6 -16  -1   -2.60    3.00
   6  16   1    5.00    4.40
  -6  16  -1    3.60    3.30
  -7 -16  -1   24.90    5.20
  -7 -16  -1   31.30    4.50
   7 -16   1   26.00    4.00
  -7 -16  -1   27.50    4.10
  -7  16  -1   25.30    4.20
   7  16   1   27.80    5.50
  -8 -16  -1   20.50    4.20
   8 -16   1   26.60    4.10
  -8 -16  -1   19.70    5.00
  -8  16  -1   23.40    4.50
   8  16   1   24.30    5.70
  -7 -17   1    3.80    3.50
   7 -17  -1    8.30    4.20
   7 -17  -1    3.10    3.50
  -7 -17   1    4.30    4.40
  -7  17   1    2.40    3.80
   7  17  -1   -0.40    4.50
  -6 -17   1   -1.20    3.10
   6 -17  -1    7.50    3.40
   6 -17  -1   -1.10    3.70
  -6 -17   1    0.30    4.20
  -6 -17   1    0.30    2.60
   6  17  -1    0.10    3.80
  -6  17   1    1.50    3.40
  -5 -17   1   67.59    6.50
  -5 -17   1   85.39    5.10
   5 -17  -1   74.39    6.00
   5 -17  -1   58.89    5.10
  -5 -17   1   73.89    5.20
  -5  17   1   74.19    5.60
   5  17  -1   75.09    6.20
  -4 -17   1   25.10    3.70
  -4 -17   1   26.10    4.70
   4 -17  -1   22.10    3.80
   4 -17  -1   19.90    4.30
  -4 -17   1   22.70    3.40
  -4  17   1   23.50    3.80
   4  17  -1   21.80    4.20
  -3 -17   1    6.20    2.80
   3 -17  -1    9.50    3.80
   3 -17  -1    4.10    3.00
  -3 -17   1    6.20    3.70
   3  17  -1    8.00    3.30
  -3  17   1    3.40    2.80
  -2 -17   1   16.60    3.20
   2 -17  -1   25.70    4.30
   2 -17  -1   20.40    3.60
  -2 -17   1   16.40    4.20
  -2  17   1   27.10    3.60
   2  17  -1   26.10    3.60
  -1 -17   1  229.68    8.80
   1 -17  -1  249.48    8.10
  -1 -17   1  225.08    7.60
   1 -17  -1  239.58    8.90
  -1  17   1  244.88    7.60
   1  17  -1  231.78    7.10
   0 -17   1  230.38    7.70
   0 -17  -1  228.68    9.10
   0 -17   1  248.58    8.70
   0 -17  -1  243.98    7.80
   0  17   1  234.48    7.40
   0  17  -1  230.18    6.80
   1 -17   1    4.80    2.80
  -1 -17  -1    8.80    2.90
   1 -17   1    5.80    3.60
  -1 -17  -1   13.80    4.10
   1  17   1   10.50    3.40
  -1  17  -1    8.40    2.80
   2 -17   1   15.40    3.30
  -2 -17  -1   18.40    4.20
   2 -17   1   29.50    4.30
  -2 -17  -1   22.80    3.40
   2  17   1   24.50    3.80
  -2  17  -1   24.30    3.20
   3 -17   1   -3.50    3.00
  -3 -17  -1   -5.10    3.50
   3 -17   1    3.10    2.90
  -3 -17  -1    1.40    4.50
  -3 -17  -1    0.40    2.70
  -3  17  -1   -3.20    2.30
   3  17   1   -0.70    3.30
   4 -17   1   -4.50    2.60
  -4 -17  -1    1.30    2.80
  -4 -17  -1    4.10    4.00
  -4 -17  -1    6.20    4.80
   4 -17   1    1.10    3.40
  -4 -17  -1   -3.90    2.40
  -4  17  -1    3.60    2.70
   4  17   1   -0.90    3.40
   5 -17   1    7.40    3.40
  -5 -17  -1   -0.60    3.80
  -5 -17  -1    5.40    2.60
   5 -17   1    4.90    3.30
  -5 -17  -1    5.80    2.90
  -5  17  -1   11.30    3.50
   5  17   1    3.50    3.90
   6 -17   1    1.80    3.20
  -6 -17  -1   -0.20    3.10
   6 -17   1   -1.20    3.10
  -6 -17  -1    4.60    4.40
   6  17   1   -4.00    4.00
  -6  17  -1   -3.00    2.90
  -7 -17  -1   43.70    4.70
  -7 -17  -1   35.60    5.80
   7 -17   1   42.20    4.70
   7  17   1   41.50    6.00
  -7  17  -1   40.90    4.70
   7 -18  -1    0.50    3.90
  -7 -18   1    9.50    4.80
  -7 -18   1    1.20    3.40
   7 -18  -1   -1.70    3.50
  -7  18   1    7.20    4.10
   7  18  -1    0.30    4.70
  -6 -18   1    8.10    3.70
  -6 -18   1   10.80    4.80
   6 -18  -1    5.30    3.50
   6 -18  -1    8.20    4.00
  -6 -18   1    5.50    3.00
   6  18  -1   15.00    4.60
  -6  18   1    8.30    3.70
  -5 -18   1    2.00    4.00
   5 -18  -1    5.30    3.30
  -5 -18   1    7.00    2.90
  -5 -18   1    5.80    3.40
   5 -18  -1    2.90    3.90
   5  18  -1    1.70    3.90
  -5  18   1    4.90    3.40
  -4 -18   1   31.70    4.10
  -4 -18   1   24.10    3.50
   4 -18  -1   32.20    5.00
  -4 -18   1   23.80    4.80
   4 -18  -1   32.80    4.40
  -4  18   1   32.50    4.00
   4  18  -1   27.60    4.50
  -3 -18   1  100.99    7.20
  -3 -18   1   97.29    5.60
   3 -18  -1   96.29    6.20
   3 -18  -1   96.19    6.70
  -3  18   1   95.59    5.50
   3  18  -1   95.59    6.00
  -2 -18   1   15.20    3.30
   2 -18  -1   18.60    4.10
   2 -18  -1   11.20    3.20
  -2 -18   1   10.30    4.10
  -2  18   1   17.50    3.50
   2  18  -1   13.10    3.30
  -1 -18   1  158.78    6.80
  -1 -18   1  167.88    8.00
   1 -18  -1  169.58    6.90
   1 -18  -1  167.18    8.00
  -1  18   1  156.68    6.50
   1  18  -1  155.68    6.20
   0 -18  -1   16.80    3.30
   0 -18   1   23.40    3.70
   0 -18  -1   21.10    4.40
   0 -18   1   26.50    4.40
   0  18   1   25.60    3.70
   0  18  -1   17.10    3.20
   1 -18   1   39.70    4.80
  -1 -18  -1   36.40    5.00
   1 -18   1   36.60    4.20
  -1 -18  -1   44.30    4.40
   1  18   1   43.40    4.30
  -1  18  -1   46.30    3.90
   2 -18   1   43.10    5.10
  -2 -18  -1   30.70    4.90
  -2 -18  -1   38.20    4.00
   2 -18   1   32.00    4.10
   2  18   1   41.60    4.30
  -2  18  -1   36.10    3.60
  -3 -18  -1    4.70    3.90
  -3 -18  -1    1.10    2.80
   3 -18   1    2.10    3.50
   3 -18   1   -0.20    2.90
  -3  18  -1    4.60    2.70
   3  18   1    5.80    3.70
   4 -18   1   -0.60    3.00
  -4 -18  -1    8.60    4.20
  -4 -18  -1    3.30    2.80
   4 -18   1    5.60    3.60
  -4 -18  -1    4.20    3.00
  -4  18  -1   -2.10    2.70
   4  18   1    0.40    3.60
  -5 -18  -1    6.10    4.30
  -5 -18  -1    0.20    2.70
   5 -18   1    4.90    3.30
   5 -18   1    8.50    3.70
  -5 -18  -1    6.70    3.30
  -5  18  -1   -0.60    3.10
   5  18   1    7.80    4.10
  -6 -18  -1   53.49    6.40
  -6 -18  -1   49.80    4.70
   6 -18   1   60.29    5.40
   6 -18   1   55.19    5.20
  -6  18  -1   52.49    5.10
   6  18   1   60.79    6.60
  -7 -18  -1   -3.20    4.40
  -7 -18  -1    0.60    3.40
   7 -18   1    4.70    3.40
   7  18   1    7.60    4.50
  -7  18  -1    5.50    3.60
   6 -19  -1   25.50    4.50
  -6 -19   1   28.50    4.40
  -6 -19   1   21.60    5.40
   6 -19  -1   26.70    5.00
   6  19  -1   29.00    5.20
  -6  19   1   19.80    4.40
  -5 -19   1    7.10    3.20
   5 -19  -1    9.30    4.20
  -5 -19   1    9.50    3.60
   5 -19  -1    6.50    3.50
  -5 -19   1   14.10    4.70
   5  19  -1    7.30    4.20
  -5  19   1   10.00    3.70
  -4 -19   1   19.20    4.80
  -4 -19   1   16.90    3.60
   4 -19  -1   15.20    4.10
   4 -19  -1   24.60    4.20
   4  19  -1   24.50    4.40
  -4  19   1   16.00    3.80
   3 -19  -1    5.20    3.70
   3 -19  -1    2.40    3.10
  -3 -19   1    3.50    3.00
  -3 -19   1    4.90    4.00
   3  19  -1   -0.40    3.30
  -3  19   1    1.80    2.90
  -2 -19   1  146.59    8.20
   2 -19  -1  150.78    7.90
   2 -19  -1  140.39    6.80
  -2 -19   1  138.99    6.70
  -2  19   1  151.98    6.50
   2  19  -1  144.49    6.40
  -1 -19   1   22.00    4.50
  -1 -19   1   18.30    3.80
   1 -19  -1   12.30    4.30
   1 -19  -1   20.70    3.60
   1  19  -1   15.70    3.30
  -1  19   1   18.10    3.70
   0 -19   1   -0.70    2.90
   0 -19  -1    3.20    2.90
   0 -19  -1    3.80    4.10
   0 -19   1    2.70    3.70
   0  19  -1    7.10    2.90
   0  19   1    4.80    3.20
  -1 -19  -1    3.60    3.00
  -1 -19  -1    3.70    3.80
   1 -19   1    0.90    2.90
   1 -19   1    6.20    3.70
   1  19   1    5.50    3.30
  -1  19  -1    0.30    2.70
   2 -19   1   37.50    4.40
  -2 -19  -1   28.60    4.00
   2 -19   1   38.00    4.90
  -2 -19  -1   29.00    5.10
   2  19   1   36.00    4.60
  -2  19  -1   27.80    3.50
  -3 -19  -1   14.00    3.20
  -3 -19  -1   13.60    4.40
   3 -19   1   21.00    3.80
   3 -19   1   22.50    4.40
  -3  19  -1   16.70    3.10
   3  19   1   16.40    4.20
   4 -19   1    7.50    3.60
  -4 -19  -1    6.80    3.10
  -4 -19  -1    4.00    4.30
   4 -19   1    7.40    3.80
  -4  19  -1    9.30    3.10
   4  19   1    9.20    4.20
  -5 -19  -1   12.50    4.90
   5 -19   1    7.80    3.70
  -5 -19  -1   10.40    3.20
   5 -19   1    8.10    3.60
  -5 -19  -1    9.10    3.40
  -5  19  -1   12.20    3.60
   5  19   1    4.90    4.30
  -6 -19  -1   -1.50    3.10
  -6 -19  -1   -0.50    4.40
   6 -19   1    2.00    3.40
   6  19   1   -1.60    4.20
  -6  19  -1    5.70    3.60
  -5 -20   1   17.30    5.10
  -5 -20   1   15.00    4.00
   5 -20  -1   18.80    4.30
   5 -20  -1   17.10    4.40
  -5 -20   1   19.10    3.70
   5  20  -1   17.00    4.60
  -5  20   1   15.00    3.80
  -4 -20   1    1.50    4.10
  -4 -20   1   -0.60    3.10
   4 -20  -1    1.90    3.40
   4 -20  -1    3.60    3.90
   4  20  -1    1.80    3.70
  -4  20   1    2.30    3.10
  -3 -20   1  114.79    6.30
  -3 -20   1  117.69    8.00
   3 -20  -1  112.79    7.60
   3 -20  -1  117.19    6.70
  -3  20   1  116.19    6.30
   3  20  -1  112.39    6.70
   2 -20  -1    1.10    3.10
  -2 -20   1    1.40    3.10
   2 -20  -1   -0.90    3.80
  -2 -20   1   -0.60    3.80
   2  20  -1   -4.10    3.00
  -2  20   1   -2.20    3.20
   1 -20  -1    1.00    3.00
  -1 -20   1   -0.20    3.70
  -1 -20   1    1.30    2.90
   1 -20  -1    0.50    4.00
   1  20  -1   -2.90    2.90
  -1  20   1    4.90    3.20
   0 -20  -1  159.28    7.30
   0 -20   1  151.28    8.10
   0 -20   1  158.48    7.20
   0 -20  -1  164.68    8.60
   0  20  -1  164.28    6.40
   0  20   1  139.89    6.70
  -1 -20  -1   18.40    3.60
   1 -20   1   22.90    4.00
  -1 -20  -1   18.20    4.60
   1 -20   1   15.50    4.40
   1  20   1   17.10    3.80
  -1  20  -1   20.70    3.50
   2 -20   1   11.30    3.50
   2 -20   1    9.30    4.20
  -2 -20  -1   12.70    3.60
  -2 -20  -1    8.90    4.20
   2  20   1   14.30    3.90
  -2  20  -1   11.60    3.30
  -3 -20  -1   -1.80    2.90
   3 -20   1    0.20    3.20
  -3 -20  -1    1.10    4.10
   3 -20   1    6.00    4.00
  -3  20  -1    3.40    3.00
   3  20   1   -1.20    3.60
   4 -20   1   90.69    6.80
  -4 -20  -1   93.79    5.80
   4 -20   1   86.69    6.30
  -4 -20  -1   98.39    8.00
  -4  20  -1   81.19    5.50
   4  20   1   94.19    7.00
   5 -20   1    1.90    3.70
   5 -20   1    1.90    3.50
  -5 -20  -1   -2.40    4.30
  -5 -20  -1    0.60    3.00
  -5  20  -1    0.00    3.20
   5  20   1    4.90    4.40
  -5 -21   1    9.20    4.90
   5 -21  -1    8.40    3.80
   5 -21  -1   23.40    5.00
  -5 -21   1   16.20    3.90
  -5  21   1   17.00    4.10
   5  21  -1   12.40    4.60
  -4 -21   1   -1.10    3.30
   4 -21  -1    5.60    4.20
   4 -21  -1    1.00    3.40
  -4 -21   1    0.30    4.20
  -4  21   1   -3.20    3.10
   4  21  -1   -2.90    3.60
   3 -21  -1   -1.10    3.90
  -3 -21   1    2.30    4.10
  -3 -21   1    3.20    3.30
   3 -21  -1    2.50    3.30
   3  21  -1   -1.80    3.40
  -3  21   1    3.30    3.50
  -2 -21   1    1.30    3.00
   2 -21  -1   -2.80    3.00
  -2 -21   1    0.40    4.00
   2 -21  -1    4.30    4.00
  -2  21   1    8.60    3.60
   2  21  -1    5.50    3.50
  -1 -21   1    7.40    4.10
  -1 -21   1    6.20    3.30
   1 -21  -1    7.50    3.40
   1 -21  -1   12.40    4.30
   1  21  -1    4.00    2.90
  -1  21   1    5.70    3.40
   0 -21  -1    8.50    4.30
   0 -21   1    6.10    4.10
   0 -21   1   -3.20    3.10
   0 -21  -1    0.40    3.30
   0  21  -1    6.80    3.00
   0  21   1    3.40    3.30
  -1 -21  -1   -1.00    3.80
   1 -21   1   -1.80    3.60
   1 -21   1    4.50    3.20
  -1 -21  -1    3.20    3.30
  -1  21  -1    2.90    3.00
   1  21   1    1.70    3.40
  -2 -21  -1   28.30    4.10
   2 -21   1   30.40    4.90
   2 -21   1   15.20    4.00
  -2 -21  -1   21.70    5.00
   2  21   1   29.40    4.70
  -2  21  -1   26.50    3.90
  -3 -21  -1   34.20    5.60
  -3 -21  -1   33.60    4.30
   3 -21   1   49.99    5.80
   3 -21   1   31.80    4.60
   3  21   1   34.30    5.00
  -3  21  -1   41.00    4.20
   4 -21   1   -0.40    3.40
  -4 -21  -1    1.20    4.30
  -4 -21  -1    3.70    3.20
   4 -21   1    1.40    4.00
  -4  21  -1    0.90    3.00
   4  21   1    2.10    4.00
  -5 -21  -1    9.80    3.50
   5 -21   1   11.90    3.90
   5 -21   1   12.40    4.20
  -5 -21  -1    3.20    4.60
  -5  21  -1   12.00    3.50
   5  21   1   16.80    4.90
  -4 -22   1   15.30    5.20
   4 -22  -1   15.60    4.90
   4 -22  -1   16.60    4.20
  -4 -22   1   14.50    4.00
  -4  22   1   15.90    4.20
   4  22  -1   11.40    4.30
   3 -22  -1   17.40    4.10
  -3 -22   1   17.10    4.00
  -3 -22   1    9.80    4.90
   3 -22  -1   19.50    5.00
   3  22  -1   23.30    4.60
  -3  22   1   20.50    4.30
   2 -22  -1   -0.40    3.30
  -2 -22   1    4.10    3.40
  -2 -22   1    4.50    4.40
   2 -22  -1   -1.00    4.00
   2  22  -1   -1.50    3.30
  -2  22   1    3.60    3.70
   1 -22  -1   25.60    4.40
  -1 -22   1   24.30    4.20
  -1 -22   1   18.80    4.90
   1 -22  -1   25.90    5.50
  -1  22   1   31.50    4.40
   1  22  -1   35.40    4.40
   0 -22  -1   17.90    4.70
   0 -22   1   18.10    4.20
   0 -22  -1   14.80    3.90
   0 -22   1   15.90    4.90
   0  22  -1   21.10    3.70
   0  22   1   14.40    4.00
   1 -22   1    6.50    3.60
  -1 -22  -1    7.80    4.40
  -1 -22  -1    2.40    3.50
   1 -22   1    7.60    4.20
  -1  22  -1    8.10    3.30
   1  22   1    4.40    3.60
  -2 -22  -1   44.20    6.10
   2 -22   1   53.39    6.00
   2 -22   1   58.79    5.70
  -2 -22  -1   50.09    5.10
  -2  22  -1   57.89    4.90
   2  22   1   62.69    5.80
   3 -22   1   -0.80    3.40
  -3 -22  -1   -1.70    3.20
  -3 -22  -1    5.80    4.60
   3 -22   1    1.00    3.90
  -3  22  -1    6.20    3.40
   3  22   1    7.40    4.30
  -4 -22  -1   11.90    5.00
  -4 -22  -1    8.80    3.60
   4 -22   1   13.30    4.10
   4 -22   1   11.80    4.40
  -4  22  -1    5.20    3.60
   4  22   1   10.10    4.50
  -2 -23   1   -3.50    4.20
  -2 -23   1    1.60    3.40
   2 -23  -1   -2.70    3.30
   2 -23  -1   -1.20    4.60
  -2  23   1   -1.40    3.40
   2  23  -1    1.80    3.60
   1 -23  -1   12.10    4.90
   1 -23  -1   -1.00    3.40
  -1 -23   1    7.90    4.70
  -1 -23   1    3.60    3.60
   1  23  -1    2.30    3.50
  -1  23   1    2.90    3.60
   0 -23   1   28.00    4.40
   0 -23   1   23.20    5.20
   0 -23  -1   28.80    4.50
   0 -23  -1   28.00    5.60
   0  23  -1   34.40    4.30
   0  23   1   36.10    4.80
  -1 -23  -1   18.00    5.10
   1 -23   1   15.80    4.80
   1 -23   1    8.10    3.80
  -1 -23  -1   10.80    3.90
   1  23   1   12.00    4.00
  -1  23  -1   10.60    3.50
   2 -23   1   10.90    4.50
   2 -23   1   -0.10    3.50
  -2 -23  -1    5.70    3.70
  -2 -23  -1   11.60    4.80
  -2  23  -1   16.80    3.80
   2  23   1    7.10    4.00
  10   0  -2    2.20    5.80
  10   0  -2   11.10    5.90
 -10   0   2    5.10    4.10
  -9   0   2   15.90    4.30
   9   0  -2   13.80    5.60
  -8   0   2   -1.30    3.40
   8   0  -2    3.30    4.70
  -7   0   2   -0.60    3.10
   7   0  -2    0.10    4.10
  -6   0   2   47.10    3.90
   6   0  -2   54.09    5.10
   5   0  -2  426.06   10.90
  -5   0   2  434.16    9.70
  -4   0   2    2.70    2.10
   4   0  -2   -3.90    2.70
  -3   0   2  444.16    9.10
   3   0  -2  462.35   10.00
   2   0  -2  619.84   12.10
  -2   0   2  628.84   11.30
   1   0  -2  358.36    7.30
  -1   0   2  371.06    6.80
   1   0  -2  357.56    7.40
   0   0   2  134.89    3.10
   0   0  -2  134.09    3.20
   0   0  -2  135.59    3.70
   1   0   2    4.70    1.50
  -1   0  -2    4.20    2.00
  -1   0  -2    4.60    1.20
   2   0   2 1970.50   32.30
  -2   0  -2 1963.00   32.20
  -3   0  -2    6.70    1.20
  -3   0  -2    2.70    2.00
   3   0   2    4.80    2.10
   3   0   2    4.10    1.90
   4   0   2 1452.85   25.80
  -4   0  -2 1483.25   25.50
  -5   0  -2  275.97    7.60
   5   0   2  286.57    8.00
   6   0   2  278.37    8.70
  -6   0  -2  282.37    8.10
  -7   0  -2   70.99    5.50
   7   0   2   90.79    6.60
  -8   0  -2   27.00    4.20
   8   0   2   26.90    5.20
  -9   0  -2   19.70    4.40
   9   0   2   19.90    5.60
  10   0   2  157.28   10.00
 -10   0  -2  153.28    8.60
  10  -1  -2   19.30    5.90
 -10  -1   2    9.40    4.40
  10  -1  -2   16.70    6.60
 -10   1   2    9.90    4.50
  10   1  -2    9.50    5.90
   9  -1  -2    7.70    5.70
   9  -1  -2    9.80    5.40
  -9  -1   2   10.00    4.20
   9   1  -2   19.60    5.90
  -9   1   2   10.20    4.00
  -8  -1   2    6.90    3.60
   8  -1  -2   17.30    5.10
   8  -1  -2    3.00    4.70
  -8   1   2    7.50    3.70
   8   1  -2    1.60    4.60
   7  -1  -2   32.00    5.30
  -7  -1   2   37.90    4.30
  -7   1   2   40.70    4.40
   7   1  -2   34.60    5.40
  -6  -1   2   72.49    4.70
   6  -1  -2   80.49    6.20
  -6   1   2   72.09    4.90
   6   1  -2   75.09    5.70
   5  -1  -2   18.40    3.80
  -5  -1   2   15.10    2.70
   5   1  -2   17.20    3.60
  -5   1   2   21.00    2.90
   4  -1  -2   44.10    4.40
  -4  -1   2   44.50    3.10
   4   1  -2   46.60    4.00
  -4   1   2   46.40    3.60
  -3  -1   2    4.90    1.90
   3  -1  -2   11.60    3.00
   3   1  -2    9.60    2.60
  -3   1   2    9.70    2.00
  -2  -1   2 9999.00  156.38
   2  -1  -2 9705.13  156.18
   2  -1  -2 9800.42  156.08
  -2   1   2 9887.01  155.48
   2   1  -2 9644.74  155.88
   1  -1  -2  200.48    5.30
   1  -1  -2  191.88    4.90
  -1  -1   2  184.98    4.00
  -1  -1   2  180.08    3.90
   1   1  -2  178.18    4.60
  -1   1   2  184.98    4.20
   0  -1   2  118.29    2.60
   0  -1  -2  122.99    3.80
   0   1  -2  122.09    3.30
   0   1   2  120.39    3.20
   0   1  -2  120.49    2.90
   0   1  -2  120.09    2.70
   1  -1   2   49.50    1.80
   1  -1   2   44.70    2.10
  -1  -1  -2   45.70    2.40
  -1  -1  -2   50.79    3.20
  -1   1  -2   42.60    2.60
   1   1   2   50.89    2.60
   2  -1   2   17.60    1.30
   2  -1   2   15.30    2.00
  -2  -1  -2   18.00    1.70
  -2  -1  -2   18.50    2.40
  -2   1  -2   12.40    2.00
   2   1   2   23.10    2.50
  -3  -1  -2    5.50    1.50
   3  -1   2    5.70    2.00
   3  -1   2    3.50    1.00
  -3  -1  -2    9.00    2.30
   3  -1   2    7.00    2.10
  -3   1  -2    3.90    2.10
   3   1   2    5.30    2.10
   3   1   2    5.90    1.90
  -4  -1  -2  147.89    4.10
   4  -1   2  152.48    3.30
   4  -1   2  150.48    5.20
  -4  -1  -2  148.49    5.20
   4   1   2  158.48    5.40
   4   1   2  153.08    5.00
  -4   1  -2  154.98    5.10
  -5  -1  -2   29.70    3.10
   5  -1   2   37.40    3.80
  -5   1  -2   22.70    2.90
   5   1   2   30.20    3.60
  -6  -1  -2    1.70    2.80
   6  -1   2    0.10    3.30
   6   1   2    5.80    3.20
  -6   1  -2    0.10    2.50
   7  -1   2    8.30    4.00
  -7  -1  -2   10.50    3.10
   7   1   2   11.30    4.00
  -7   1  -2    6.90    3.30
  -8  -1  -2   85.89    6.30
   8  -1   2   81.59    6.60
   8   1   2   68.89    6.40
  -8   1  -2   81.59    6.10
   9  -1   2    1.70    4.70
  -9  -1  -2   -1.40    3.40
  -9   1  -2   -7.20    3.20
   9   1   2    3.40    4.60
  10  -1   2   28.10    6.30
 -10  -1  -2   17.20    4.40
 -10   1  -2   18.40    4.90
  10   1   2   22.80    6.10
  10  -2  -2   32.30    6.60
  10  -2  -2   27.00    7.00
 -10  -2   2   22.00    5.10
  10   2  -2   15.60    6.20
 -10   2   2   21.80    4.90
  -9  -2   2   -5.10    3.60
   9  -2  -2    3.40    5.40
   9  -2  -2   -4.30    4.80
   9   2  -2    1.90    5.30
  -9   2   2   12.60    4.20
   8  -2  -2   15.60    5.20
   8  -2  -2   15.30    5.10
  -8  -2   2   22.90    4.10
  -8   2   2   20.50    4.20
   8   2  -2   20.60    5.50
   7  -2  -2   49.90    5.50
  -7  -2   2   41.20    4.30
   7  -2  -2   59.19    6.00
   7   2  -2   54.89    6.00
  -7   2   2   62.19    5.10
   6  -2  -2   18.30    4.30
  -6  -2   2   11.70    3.00
   6  -2  -2   16.90    4.20
   6   2  -2   12.00    3.80
  -6   2   2   18.40    3.30
   5  -2  -2  128.29    6.10
  -5  -2   2  121.79    5.10
   5  -2  -2  127.19    6.50
   5   2  -2  120.99    6.20
  -5   2   2  123.19    5.10
   4  -2  -2  135.19    6.10
   4  -2  -2  131.79    5.70
  -4  -2   2  126.99    4.70
  -4   2   2  139.99    4.80
   4   2  -2  131.39    5.70
   3  -2  -2    5.20    2.70
   3  -2  -2    6.40    2.90
  -3  -2   2    4.60    1.90
  -3   2   2    4.50    2.10
   3   2  -2    1.90    2.30
   2  -2  -2 1018.50   18.10
  -2  -2   2 1021.00   17.20
   2  -2  -2 1017.30   18.30
   2   2  -2  997.20   17.70
  -2   2   2 1007.40   17.40
   1  -2  -2 1263.97   21.90
  -1  -2   2 1275.77   20.70
   1  -2  -2 1251.27   21.40
  -1  -2   2 1264.47   20.80
   1   2  -2 1283.07   21.00
  -1   2   2 1278.07   21.10
   0  -2  -2 1216.48   21.10
   0  -2   2 1281.77   20.40
   0  -2   2 1243.28   20.40
   0   2   2 1228.58   20.60
  -1  -2  -2  705.63   12.10
  -1  -2  -2  717.33   12.40
   1  -2   2  680.13   11.70
  -1   2  -2  666.33   11.50
   1   2   2  690.23   12.20
  -1   2  -2  671.93   11.50
  -2  -2  -2  561.74   10.50
   2  -2   2  545.35    9.50
  -2  -2  -2  555.54    9.90
   2  -2   2  540.35   10.00
   2   2   2  536.65   10.40
  -2   2  -2  549.65    9.90
   3  -2   2   69.19    3.60
   3  -2   2   61.99    2.30
  -3  -2  -2   72.29    3.80
  -3  -2  -2   70.09    2.90
   3  -2   2   68.49    3.30
  -3   2  -2   62.49    3.40
   3   2   2   66.59    3.80
   3   2   2   64.19    3.20
  -4  -2  -2  449.06    9.70
   4  -2   2  448.36    9.70
   4  -2   2  431.86    8.00
  -4  -2  -2  448.46    8.70
   4   2   2  433.06    9.40
  -4   2  -2  443.66    9.40
   4   2   2  451.25   10.00
  -5  -2  -2   24.00    2.40
  -5  -2  -2   27.90    3.10
   5  -2   2   23.70    1.60
   5  -2   2   32.10    3.60
  -5   2  -2   25.30    2.90
   5   2   2   27.20    3.60
  -6  -2  -2   20.40    3.40
   6  -2   2   18.90    1.70
   6  -2   2   20.20    3.80
   6   2   2   17.90    3.60
  -6   2  -2   19.80    3.40
   7  -2   2  178.48    8.00
  -7  -2  -2  184.08    7.20
  -7   2  -2  177.78    7.10
   7   2   2  177.08    8.00
   8  -2   2   15.10    4.60
  -8  -2  -2   18.90    3.90
   8   2   2   26.60    4.80
  -8   2  -2   17.80    3.70
  -9  -2  -2    0.60    3.70
   9  -2   2   -2.30    4.90
  -9   2  -2    5.70    3.70
   9   2   2   10.30    5.00
 -10  -2  -2   28.50    5.00
  10  -2   2   25.90    5.70
  10  -2   2   28.00    6.10
  10   2   2   32.90    6.40
 -10   2  -2   22.80    4.80
  10  -3  -2   -6.10    5.70
  10  -3  -2   -2.30    5.20
 -10  -3   2    2.10    4.10
 -10   3   2    5.40    4.50
  10   3  -2    2.20    5.90
  -9  -3   2   13.30    4.10
   9  -3  -2    7.60    5.10
   9  -3  -2    8.10    5.60
   9   3  -2   15.60    5.50
  -9   3   2   12.00    4.40
  -8  -3   2   12.20    3.70
   8  -3  -2    9.00    5.40
   8  -3  -2    8.20    4.80
   8   3  -2    2.20    4.90
  -8   3   2    9.10    3.70
   7  -3  -2    8.60    4.70
  -7  -3   2    9.90    3.30
   7  -3  -2   20.40    4.60
   7   3  -2   10.40    4.20
  -7   3   2   13.20    3.50
  -6  -3   2   29.20    3.50
   6  -3  -2   28.70    4.50
   6  -3  -2   31.70    4.80
   6   3  -2   27.10    4.50
  -6   3   2   30.30    3.60
   5  -3  -2   29.50    4.40
   5  -3  -2   26.70    4.00
  -5  -3   2   28.20    3.10
   5   3  -2   29.10    3.70
  -5   3   2   24.60    3.00
   4  -3  -2   95.89    5.70
   4  -3  -2  105.09    5.30
  -4  -3   2  112.09    4.30
   4   3  -2  108.09    5.20
  -4   3   2  111.69    4.60
   3  -3  -2   19.90    3.50
  -3  -3   2   20.30    2.30
   3  -3  -2   21.40    3.20
   3   3  -2   17.60    2.60
  -3   3   2   15.20    2.30
   2  -3  -2 1235.28   21.70
   2  -3  -2 1220.68   21.30
  -2  -3   2 1209.18   20.40
  -2  -3   2 1204.58   20.30
  -2  -3   2 1228.18   21.00
   2   3  -2 1194.88   20.80
  -2   3   2 1210.98   20.70
   1  -3  -2  592.34   11.60
  -1  -3   2  593.54   10.90
   1  -3  -2  575.74   11.10
  -1  -3   2  593.14   10.00
  -1  -3   2  585.94   10.40
  -1  -3   2  604.14   10.40
  -1   3   2  603.44   10.70
   1   3  -2  605.94   10.40
   0  -3   2  368.86    6.80
   0  -3   2  368.86    6.80
   0  -3  -2  344.27    7.80
   0  -3  -2  358.06    7.50
   0   3   2  361.66    7.10
   1  -3   2  148.39    3.30
  -1  -3  -2  149.99    4.80
   1  -3   2  156.88    3.70
  -1  -3  -2  147.29    4.30
   1   3   2  151.98    4.30
   2  -3   2  623.94   10.90
  -2  -3  -2  657.83   12.10
   2  -3   2  627.54   11.30
  -2  -3  -2  655.03   11.70
   2  -3   2  650.43   11.20
  -2   3  -2  643.24   11.20
   2   3   2  638.74   12.00
  -3  -3  -2    1.90    1.70
  -3  -3  -2    0.30    2.10
   3  -3   2   -0.20    1.80
   3  -3   2   -0.20    1.20
   3  -3   2    1.90    2.00
   3   3   2    2.50    1.80
  -3   3  -2   -2.60    1.80
   3   3   2   -1.40    2.10
   4  -3   2  131.59    5.00
  -4  -3  -2  138.49    4.40
  -4  -3  -2  132.59    5.00
   4  -3   2  130.99    3.60
   4   3   2  140.29    5.30
  -4   3  -2  137.49    4.60
   4   3   2  122.99    4.60
   5  -3   2   89.39    3.00
   5  -3   2   96.29    5.10
  -5  -3  -2   94.09    4.90
  -5  -3  -2   95.19    4.00
  -5   3  -2   94.19    4.30
   5   3   2   92.89    5.20
   6  -3   2   28.00    4.00
   6  -3   2   24.40    2.00
  -6  -3  -2   22.40    3.50
  -6  -3  -2   16.90    2.60
  -6   3  -2   26.20    3.40
   6   3   2   24.10    4.10
   7  -3   2   65.19    5.50
   7  -3   2   66.59    2.90
  -7  -3  -2   50.89    4.60
  -7   3  -2   51.69    4.40
   7   3   2   58.09    5.40
  -8  -3  -2   20.50    4.00
   8  -3   2   24.20    4.70
   8  -3   2   22.50    4.90
   8   3   2   24.80    5.00
  -8   3  -2   19.10    4.00
   9  -3   2    7.80    4.70
   9  -3   2   -1.90    4.90
  -9  -3  -2   -2.70    3.70
  -9   3  -2   -2.00    3.50
   9   3   2  -11.20    4.30
 -10  -3  -2   10.00    4.60
  10  -3   2   10.70    5.20
  10  -3   2    3.90    5.50
  10   3   2    5.50    5.30
 -10   3  -2   11.30    4.40
  10  -4  -2   -2.60    5.10
  10  -4  -2    3.80    6.10
 -10  -4   2   -1.30    4.20
 -10   4   2    0.40    4.10
  10   4  -2    0.10    5.50
   9  -4  -2   53.69    6.70
  -9  -4   2   43.40    5.30
   9  -4  -2   40.70    6.80
  -9   4   2   52.19    5.60
   9   4  -2   51.09    7.10
   8  -4  -2   11.40    5.20
   8  -4  -2   19.70    5.10
  -8  -4   2   13.40    4.10
   8   4  -2   10.10    5.00
  -8   4   2    7.20    3.70
   7  -4  -2  101.69    6.80
  -7  -4   2   87.89    5.70
   7  -4  -2   89.39    7.30
  -7   4   2   95.69    5.60
   7   4  -2   73.09    6.40
  -6  -4   2  176.18    6.40
   6  -4  -2  182.08    8.10
   6  -4  -2  174.08    7.40
  -6   4   2  166.68    6.40
   6   4  -2  164.18    7.40
   5  -4  -2  267.37    8.40
   5  -4  -2  286.77    9.00
  -5  -4   2  283.07    7.50
   5   4  -2  279.77    8.50
  -5   4   2  285.27    7.70
   4  -4  -2   49.99    4.60
  -4  -4   2   41.80    3.10
   4  -4  -2   43.10    4.20
   4   4  -2   33.80    3.50
  -4   4   2   36.30    3.10
  -3  -4   2  861.71   15.80
   3  -4  -2  838.52   16.00
  -3  -4   2  847.42   15.10
   3  -4  -2  838.82   16.50
  -3  -4   2  820.92   15.00
   3   4  -2  857.21   15.80
  -3   4   2  846.62   15.40
   2  -4  -2    0.70    2.50
  -2  -4   2    0.40    1.60
  -2  -4   2    0.10    1.30
  -2  -4   2    0.50    1.40
  -2  -4   2    4.10    1.90
   2  -4  -2   -1.40    2.90
  -2   4   2    0.70    1.70
   2   4  -2   -0.50    1.80
  -1  -4   2 1152.88   20.00
   1  -4  -2 1159.58   20.50
  -1  -4   2 1160.48   19.60
  -1  -4   2 1163.48   19.60
   1  -4  -2 1178.68   20.70
   1   4  -2 1172.58   19.30
  -1   4   2 1153.08   19.80
   1   4  -2 1211.48   19.50
   0  -4  -2   13.30    2.80
   0  -4   2   11.10    1.80
   0  -4  -2    4.00    2.50
   0  -4   2    8.70    1.70
   0   4   2   11.40    2.00
  -1  -4  -2 1110.39   18.00
   1  -4   2 1099.09   18.30
   1  -4   2 1115.89   18.60
  -1  -4  -2 1098.09   19.20
  -1  -4  -2 1114.49   19.10
   1   4   2 1094.59   19.00
  -2  -4  -2    0.20    1.90
   2  -4   2    3.30    1.50
  -2  -4  -2    2.70    2.30
  -2   4  -2    5.20    1.50
   2   4   2    2.20    2.00
   3  -4   2    2.40    1.80
  -3  -4  -2    3.60    2.10
   3  -4   2   -0.20    2.10
   3  -4   2    2.90    1.50
   3  -4   2    6.60    2.00
  -3  -4  -2    4.40    2.10
   3   4   2    3.40    2.00
   3   4   2    0.70    1.90
  -3   4  -2    1.20    1.70
   4  -4   2  662.23   13.00
  -4  -4  -2  654.23   13.10
  -4  -4  -2  658.43   12.60
   4  -4   2  634.84   11.80
   4  -4   2  656.53   12.40
   4   4   2  663.63   13.50
  -4   4  -2  640.64   12.50
   4   4   2  658.83   12.70
  -5  -4  -2   48.70    3.90
   5  -4   2   50.19    2.70
   5  -4   2   49.50    4.10
  -5  -4  -2   52.49    3.60
   5  -4   2   58.39    3.90
   5   4   2   42.90    4.10
  -5   4  -2   40.60    3.40
   6  -4   2  345.87    7.30
   6  -4   2  349.96    9.80
  -6  -4  -2  346.27    9.50
   6  -4   2  353.06    9.20
  -6  -4  -2  354.06    8.60
  -6   4  -2  360.86    9.20
   6   4   2  349.07   10.10
   7  -4   2   23.70    2.20
  -7  -4  -2   21.90    3.80
   7  -4   2   26.80    4.70
   7  -4   2   23.90    4.20
  -7   4  -2   22.30    3.70
   7   4   2   32.90    5.00
   8  -4   2    2.20    4.30
   8  -4   2    2.20    4.00
  -8  -4  -2    0.70    3.70
  -8   4  -2   -3.00    3.40
   8   4   2    3.60    4.20
   9  -4   2   37.50    6.10
  -9  -4  -2   32.80    5.20
   9  -4   2   37.00    5.50
   9   4   2   27.40    5.70
  -9   4  -2   29.80    4.80
 -10  -4  -2   35.20    5.40
  10  -4   2   37.20    5.90
  10  -4   2   35.70    6.70
  10   4   2   40.00    6.60
 -10   4  -2   33.30    5.10
  10  -5  -2   -4.50    5.30
 -10  -5   2   -8.80    3.90
  10  -5  -2   10.40    5.90
  10   5  -2    1.90    5.70
 -10   5   2    2.10    4.30
  -9  -5   2   68.89    5.90
   9  -5  -2   51.59    6.70
   9  -5  -2   57.49    7.10
  -9   5   2   61.29    5.80
   9   5  -2   49.70    6.90
   8  -5  -2  144.59    8.10
  -8  -5   2  140.79    7.00
   8  -5  -2  114.99    8.70
  -8   5   2  130.59    7.10
   8   5  -2  131.19    8.70
   7  -5  -2   38.50    5.20
   7  -5  -2   27.70    5.30
  -7  -5   2   39.30    4.30
   7   5  -2   30.70    5.10
  -7   5   2   31.20    4.00
   6  -5  -2   37.10    4.70
  -6  -5   2   21.40    3.40
   6  -5  -2   32.20    4.70
  -6   5   2   29.30    3.60
   6   5  -2   24.50    4.30
   5  -5  -2   73.79    5.20
   5  -5  -2   73.79    5.60
  -5  -5   2   65.79    4.30
  -5   5   2   61.19    4.30
   5   5  -2   54.09    4.50
   4  -5  -2  840.52   16.50
  -4  -5   2  842.32   15.60
   4  -5  -2  827.22   17.10
  -4  -5   2  844.52   15.50
  -4  -5   2  833.72   16.20
  -4   5   2  821.12   15.70
   4   5  -2  829.92   16.40
  -3  -5   2  264.37    6.10
   3  -5  -2  253.27    7.70
  -3  -5   2  246.18    6.00
   3  -5  -2  261.87    7.10
  -3  -5   2  248.78    6.80
   3   5  -2  255.67    6.70
  -3   5   2  264.97    6.40
   2  -5  -2 1852.91   32.20
  -2  -5   2 1877.91   31.00
  -2  -5   2 1908.11   31.70
   2  -5  -2 1858.81   31.70
  -2  -5   2 1898.71   30.80
  -2  -5   2 1849.11   30.60
   2   5  -2 1855.41   31.10
  -2   5   2 1874.51   31.20
  -1  -5   2 2122.99   35.30
  -1  -5   2 2164.68   34.80
   1  -5  -2 2136.79   35.80
  -1  -5   2 2142.99   34.80
   1  -5  -2 2092.59   35.60
   1   5  -2 2152.28   34.40
   1   5  -2 2050.79   34.70
  -1   5   2 2147.29   35.00
   0  -5   2   -3.40    1.70
   0  -5  -2   -1.40    2.80
   0  -5  -2    6.50    2.60
   0  -5   2   -3.20    1.50
   0   5   2   -1.60    1.90
  -1  -5  -2   55.29    3.60
   1  -5   2   45.90    2.70
  -1  -5  -2   45.30    3.10
  -1  -5  -2   49.80    1.90
   1  -5   2   49.30    2.60
   1   5   2   67.89    3.40
  -2  -5  -2  588.64   11.30
   2  -5   2  571.84   10.60
  -2  -5  -2  584.74   11.30
   2  -5   2  571.44   10.20
  -2   5  -2  581.14   10.10
   2   5   2  568.54   11.30
  -3  -5  -2   52.59    1.90
   3  -5   2   60.39    3.40
   3  -5   2   51.79    2.70
  -3  -5  -2   57.79    3.70
   3  -5   2   56.59    2.90
  -3  -5  -2   59.09    3.70
   3   5   2   48.40    3.80
  -3   5  -2   50.39    2.70
   3   5   2   51.49    3.10
  -4  -5  -2   89.59    4.70
  -4  -5  -2   84.39    4.20
   4  -5   2   92.39    4.60
   4  -5   2   81.99    3.30
   4  -5   2   80.19    3.80
  -4   5  -2   84.39    3.80
   4   5   2   87.39    4.00
   4   5   2   90.69    4.80
   5  -5   2    8.80    2.70
   5  -5   2    3.30    3.00
   5  -5   2    7.10    1.80
  -5  -5  -2    5.90    2.40
  -5  -5  -2    1.20    2.70
   5   5   2    5.20    2.80
  -5   5  -2    7.90    2.50
   6  -5   2   20.30    3.90
   6  -5   2   15.40    3.40
  -6  -5  -2   14.80    3.50
   6  -5   2   15.10    2.00
  -6  -5  -2   10.00    2.70
   6   5   2   17.00    4.00
  -6   5  -2   14.60    3.00
   7  -5   2    4.60    4.10
  -7  -5  -2    8.30    2.70
   7  -5   2   12.50    3.80
   7  -5   2   10.60    2.10
  -7  -5  -2    5.40    3.60
   7   5   2    9.40    4.40
  -7   5  -2    8.60    3.10
  -8  -5  -2   -1.00    3.60
   8  -5   2    0.00    2.00
   8  -5   2   -0.60    4.50
   8  -5   2   -0.60    3.80
  -8   5  -2   -3.30    3.50
   8   5   2   -4.00    4.10
   9  -5   2    3.30    5.10
   9  -5   2    7.60    4.50
  -9  -5  -2    0.10    4.00
  -9   5  -2    5.60    3.80
   9   5   2   -2.50    4.70
 -10  -5  -2   14.20    4.60
  10  -5   2   20.70    5.90
  10  -5   2   14.10    5.40
  10   5   2   23.70    6.20
 -10   5  -2   24.50    4.80
 -10  -6   2   30.00    5.20
  10  -6  -2   24.10    6.00
  10  -6  -2   19.00    6.50
 -10   6   2   14.50    4.70
  10   6  -2   19.30    6.60
   9  -6  -2    9.60    5.20
  -9  -6   2    2.50    3.70
   9  -6  -2   -2.50    5.10
   9   6  -2    5.30    5.10
  -9   6   2   -0.50    4.00
   8  -6  -2   12.40    4.90
  -8  -6   2    7.00    3.60
   8  -6  -2    5.00    4.90
   8   6  -2    6.90    4.60
  -8   6   2   14.80    4.00
   7  -6  -2    7.80    4.30
   7  -6  -2    5.90    4.70
  -7  -6   2    6.10    3.20
   7   6  -2   -1.30    3.80
  -7   6   2    4.30    3.30
   6  -6  -2   46.90    5.10
  -6  -6   2   44.00    4.00
   6  -6  -2   52.19    5.80
  -6   6   2   45.70    4.10
   6   6  -2   42.40    4.80
  -5  -6   2   11.10    2.60
  -5  -6   2    7.10    2.60
  -5  -6   2    6.20    2.80
   5  -6  -2    2.40    3.30
   5  -6  -2    7.20    3.80
   5   6  -2    7.80    3.00
  -5   6   2    1.90    2.60
   4  -6  -2   -1.00    2.80
  -4  -6   2    6.10    2.50
  -4  -6   2   -1.20    2.00
  -4  -6   2    3.30    2.10
   4  -6  -2    0.20    3.50
  -4   6   2    2.40    2.20
   4   6  -2    5.30    2.50
  -3  -6   2   61.59    3.20
   3  -6  -2   68.99    4.80
  -3  -6   2   60.89    3.90
  -3  -6   2   60.79    2.80
   3  -6  -2   65.19    4.30
  -3  -6   2   57.69    3.20
  -3   6   2   61.39    3.60
   3   6  -2   59.49    3.90
  -2  -6   2   40.30    2.70
  -2  -6   2   40.60    3.10
   2  -6  -2   39.80    3.70
  -2  -6   2   34.00    2.30
   2  -6  -2   49.80    3.60
  -2  -6   2   36.80    2.30
  -2   6   2   37.90    2.90
   2   6  -2   41.90    2.70
  -1  -6   2    2.70    2.00
  -1  -6   2    4.20    1.60
   1  -6  -2    6.60    2.80
  -1  -6   2    0.50    1.60
   1  -6  -2   10.70    2.70
  -1   6   2    2.90    1.70
   1   6  -2    3.30    1.50
   0  -6  -2  102.39    4.70
   0  -6   2  101.19    3.50
   0  -6  -2  100.69    4.50
   0  -6   2  103.99    3.80
   0   6   2   98.59    3.80
  -1  -6  -2   38.80    3.10
  -1  -6  -2   35.80    1.90
  -1  -6  -2   44.60    3.40
   1  -6   2   36.90    2.40
   1  -6   2   39.00    2.70
   1   6   2   44.00    3.20
  -2  -6  -2  477.85    8.70
   2  -6   2  470.45    9.30
   2  -6   2  473.85    8.90
  -2  -6  -2  465.35    9.70
  -2  -6  -2  471.35    8.70
  -2  -6  -2  472.05    9.90
   2   6   2  468.85    9.80
  -3  -6  -2    6.40    2.20
   3  -6   2    0.90    1.60
  -3  -6  -2    2.10    2.20
  -3  -6  -2    1.70    1.20
   3   6   2    5.30    2.40
   3   6   2    5.90    1.90
  -3   6  -2    4.50    1.70
  -4  -6  -2   68.09    4.50
   4  -6   2   70.69    3.60
  -4  -6  -2   62.69    2.00
   4  -6   2   76.49    4.10
   4  -6   2   68.69    3.00
  -4  -6  -2   69.89    4.10
   4  -6   2   64.79    3.30
   4   6   2   59.19    4.50
  -4   6  -2   64.49    3.60
   4   6   2   59.69    3.60
   5  -6   2  106.89    4.60
   5  -6   2  113.39    3.80
  -5  -6  -2  108.09    5.00
   5  -6   2  113.59    5.40
   5  -6   2  108.59    4.00
  -5  -6  -2  121.49    5.60
   5   6   2  106.39    5.70
  -5   6  -2  114.99    4.80
  -6  -6  -2   23.10    3.20
   6  -6   2   25.60    2.70
   6  -6   2   19.10    3.90
   6  -6   2   21.90    2.30
   6  -6   2   35.20    3.90
  -6  -6  -2   20.50    3.70
   6   6   2   17.20    4.10
  -6   6  -2   21.90    3.20
   7  -6   2    3.00    2.50
  -7  -6  -2    4.70    3.00
   7  -6   2    4.20    2.10
   7  -6   2    6.40    4.10
  -7  -6  -2    1.30    3.20
   7  -6   2    9.90    3.70
   7   6   2    3.10    3.70
  -7   6  -2    5.00    3.20
   8  -6   2    2.90    2.20
   8  -6   2    4.10    4.00
  -8  -6  -2    5.40    3.20
   8  -6   2    5.70    4.50
   8   6   2    0.80    4.00
  -8   6  -2    2.20    3.40
   9  -6   2   11.80    4.50
   9  -6   2    0.20    4.90
  -9  -6  -2    5.30    4.10
  -9   6  -2    4.60    3.80
   9   6   2    6.40    4.90
  10  -6   2    8.70    4.90
 -10  -6  -2    6.20    4.10
 -10   6  -2   11.70    4.20
  10   6   2    4.50    5.50
 -10  -7   2   21.50    4.90
  10  -7  -2   21.70    6.60
  10  -7  -2   14.60    5.80
  10   7  -2   14.40    5.90
 -10   7   2    6.00    4.40
   9  -7  -2    1.90    5.40
   9  -7  -2  -11.80    4.50
  -9  -7   2    4.20    4.00
   9   7  -2   -2.60    5.10
  -9   7   2    3.20    3.90
   8  -7  -2   48.40    5.90
   8  -7  -2   59.19    7.00
  -8  -7   2   45.70    4.80
  -8   7   2   54.69    5.10
   8   7  -2   51.89    6.00
   7  -7  -2   15.80    4.60
  -7  -7   2   14.60    3.60
  -7  -7   2   10.40    3.20
   7  -7  -2   11.60    5.40
  -7   7   2   16.00    3.70
   7   7  -2   11.50    4.40
   6  -7  -2    5.50    4.20
   6  -7  -2   -6.30    3.60
  -6  -7   2    2.80    2.90
  -6  -7   2    0.80    2.80
  -6  -7   2   -1.90    2.50
  -6   7   2   -0.30    2.80
   6   7  -2   -7.50    3.20
  -5  -7   2  158.48    6.40
  -5  -7   2  153.38    5.40
   5  -7  -2  179.88    7.70
  -5  -7   2  164.48    5.70
   5  -7  -2  159.28    6.70
   5   7  -2  153.88    6.60
  -5   7   2  159.18    5.90
   4  -7  -2  487.85   12.00
  -4  -7   2  494.25   10.30
  -4  -7   2  505.55   10.30
  -4  -7   2  495.55   11.30
   4  -7  -2  481.85   11.20
  -4   7   2  505.65   10.60
   4   7  -2  484.95   11.10
  -3  -7   2  148.99    4.50
  -3  -7   2  157.78    5.70
  -3  -7   2  166.88    4.80
  -3  -7   2  159.58    4.40
   3  -7  -2  160.98    6.30
   3  -7  -2  150.48    5.90
   3   7  -2  155.18    5.20
  -3   7   2  148.29    5.00
   2  -7  -2  115.19    5.50
  -2  -7   2  121.29    4.00
  -2  -7   2  110.99    3.30
  -2  -7   2  119.39    4.80
   2  -7  -2  121.49    5.20
  -2  -7   2  115.29    3.80
   2   7  -2  116.89    4.00
  -2   7   2  113.89    4.20
  -1  -7   2  812.92   14.80
  -1  -7   2  786.42   14.10
  -1  -7   2  789.42   14.20
   1  -7  -2  769.12   15.20
   1  -7  -2  773.12   15.00
   1   7  -2  794.12   13.60
  -1   7   2  792.92   14.30
   0  -7   2  160.48    4.50
   0  -7   2  165.88    4.80
   0  -7  -2  153.38    5.30
   0  -7  -2  154.88    5.50
   0   7   2  156.28    4.80
   1  -7   2   90.59    3.60
   1  -7   2   90.39    3.60
  -1  -7  -2   93.69    2.80
  -1  -7  -2   92.99    4.50
   1   7   2   97.39    4.00
   2  -7   2 1349.27   22.80
  -2  -7  -2 1268.67   23.00
   2  -7   2 1311.97   22.40
  -2  -7  -2 1321.87   22.20
  -2  -7  -2 1325.57   22.00
  -2  -7  -2 1328.77   23.50
   2   7   2 1339.67   23.30
  -3  -7  -2   53.39    2.90
  -3  -7  -2   51.99    2.40
  -3  -7  -2   59.09    3.90
  -3  -7  -2   56.49    4.00
   3  -7   2   63.79    3.30
   3  -7   2   63.49    3.00
   3   7   2   51.09    3.90
  -3   7  -2   59.19    3.00
   3   7   2   58.59    3.20
   4  -7   2   30.30    2.30
  -4  -7  -2   27.80    1.90
   4  -7   2   26.00    2.50
  -4  -7  -2   33.20    3.40
   4  -7   2   36.10    2.90
  -4  -7  -2   27.20    3.20
   4  -7   2   33.40    3.30
  -4   7  -2   29.00    2.80
   4   7   2   26.60    3.30
  -5  -7  -2   -2.10    2.80
   5  -7   2   -0.10    1.90
   5  -7   2    2.20    2.60
   5  -7   2    0.10    2.90
   5  -7   2    1.30    1.80
  -5  -7  -2    2.20    2.60
   5   7   2   -0.70    2.90
  -5   7  -2   -0.30    2.30
   6  -7   2   20.30    3.90
   6  -7   2   17.40    2.40
  -6  -7  -2   15.70    3.60
  -6  -7  -2   13.70    3.20
   6  -7   2   21.00    3.60
  -6   7  -2   13.40    3.20
   6   7   2   20.80    4.10
   7  -7   2    6.40    4.20
  -7  -7  -2    0.80    3.00
   7  -7   2    6.00    2.20
  -7  -7  -2    4.60    3.50
   7  -7   2    4.50    3.60
  -7   7  -2    8.00    3.40
   7   7   2    4.70    3.90
   8  -7   2   68.09    4.00
  -8  -7  -2   69.79    5.40
   8  -7   2   62.49    6.20
  -8  -7  -2   47.20    4.90
   8  -7   2   78.69    5.80
  -8   7  -2   54.49    5.00
   8   7   2   57.39    6.50
   9  -7   2   22.80    4.90
  -9  -7  -2   12.70    4.50
   9   7   2   10.10    4.90
  -9   7  -2    9.80    4.00
 -10  -7  -2    3.00    4.20
  10  -7   2    5.40    4.80
 -10   7  -2   -1.20    4.00
  10   7   2    0.70    5.40
 -10  -8   2    9.60    4.10
 -10  -8   2   14.50    4.70
  10  -8  -2   20.20    6.80
  10  -8  -2    9.50    5.60
  10   8  -2    8.70    5.80
 -10   8   2    1.80    4.20
   9  -8  -2   -2.40    2.60
  -9  -8   2    1.00    3.40
   9  -8  -2    2.70    5.60
  -9  -8   2    5.80    3.90
   9  -8  -2   -2.90    4.80
   9   8  -2    0.70    5.00
  -9   8   2   -0.10    4.00
   8  -8  -2   14.20    5.00
  -8  -8   2   14.00    3.60
   8  -8  -2   17.30    5.60
  -8  -8   2   14.50    4.00
  -8   8   2    9.00    4.00
   8   8  -2    7.40    4.90
  -7  -8   2   26.60    3.90
   7  -8  -2   26.90    5.80
  -7  -8   2   31.30    4.20
   7  -8  -2   32.90    5.10
   7   8  -2   30.70    5.10
  -7   8   2   21.20    3.80
   6  -8  -2   65.89    5.60
  -6  -8   2   53.69    4.40
  -6  -8   2   55.79    4.80
  -6  -8   2   51.49    4.10
   6  -8  -2   57.19    6.10
   6   8  -2   53.89    5.20
  -6   8   2   55.09    4.50
  -5  -8   2   35.80    4.00
  -5  -8   2   42.80    3.70
   5  -8  -2   45.80    5.20
   5  -8  -2   43.00    4.60
  -5  -8   2   38.40    3.50
   5   8  -2   41.20    4.20
  -5   8   2   42.00    3.80
  -4  -8   2   57.99    3.60
  -4  -8   2   64.29    3.20
   4  -8  -2   66.29    5.00
   4  -8  -2   78.49    5.10
   4  -8  -2   82.09    5.70
  -4  -8   2   68.69    3.90
  -4  -8   2   57.09    4.50
  -4   8   2   66.39    4.10
   4   8  -2   60.39    4.60
  -3  -8   2   93.09    3.60
  -3  -8   2   89.49    4.80
  -3  -8   2   86.59    3.50
   3  -8  -2   97.39    5.50
  -3  -8   2   91.19    3.90
   3  -8  -2   84.79    5.20
   3   8  -2   97.09    4.40
  -3   8   2   94.09    4.20
  -2  -8   2   20.20    1.80
  -2  -8   2   21.80    2.90
  -2  -8   2   15.90    2.10
  -2  -8   2   19.80    2.30
   2  -8  -2    9.70    3.30
   2  -8  -2   18.60    3.20
  -2   8   2   16.60    2.40
   2   8  -2   17.90    2.10
  -1  -8   2   10.10    2.00
   1  -8  -2   12.10    2.90
  -1  -8   2   14.70    2.50
   1  -8  -2   10.40    2.80
  -1  -8   2   15.40    2.20
  -1   8   2   12.10    2.10
   1   8  -2   13.00    1.80
   0  -8   2  130.79    4.60
   0  -8  -2  124.19    5.20
   0  -8  -2  133.69    4.90
   0  -8   2  129.69    4.30
   0   8   2  127.69    4.50
   1  -8   2  132.59    4.50
   1  -8   2  128.29    4.40
  -1  -8  -2  132.89    3.50
  -1  -8  -2  132.29    4.20
  -1  -8  -2  137.69    5.30
   1   8   2  132.29    4.70
   2  -8   2  696.73   13.00
  -2  -8  -2  692.33   13.50
  -2  -8  -2  724.03   12.80
   2  -8   2  672.23   13.20
  -2  -8  -2  707.43   14.10
  -2  -8  -2  698.73   12.40
   2   8   2  710.93   13.80
  -3  -8  -2   31.70    3.20
   3  -8   2   36.70    2.60
  -3  -8  -2   33.00    2.30
   3  -8   2   37.80    2.70
  -3  -8  -2   30.30    3.30
  -3  -8  -2   35.10    2.60
   3   8   2   40.00    2.70
   3   8   2   35.00    3.50
  -3   8  -2   42.10    2.60
  -4  -8  -2   46.90    3.20
   4  -8   2   54.79    3.60
   4  -8   2   47.50    3.00
  -4  -8  -2   49.50    4.00
  -4  -8  -2   50.49    2.40
  -4  -8  -2   51.19    4.00
   4  -8   2   45.80    3.40
   4   8   2   45.90    3.90
  -4   8  -2   45.40    3.30
   5  -8   2  258.47    7.60
  -5  -8  -2  272.47    8.10
   5  -8   2  267.77    6.90
   5  -8   2  260.37    6.90
  -5  -8  -2  270.47    8.00
   5  -8   2  259.67    6.40
  -5   8  -2  266.67    7.10
   5   8   2  264.97    8.50
  -6  -8  -2    4.60    3.30
  -6  -8  -2    5.30    3.10
   6  -8   2    4.50    2.30
   6  -8   2    1.20    3.10
   6  -8   2    5.20    2.20
   6  -8   2    0.80    3.30
   6   8   2    6.10    3.40
  -6   8  -2    5.10    2.80
   7  -8   2    3.30    3.50
  -7  -8  -2   -1.60    3.10
   7  -8   2   -3.10    3.80
   7  -8   2    0.00    2.20
  -7  -8  -2   -0.40    3.30
  -7   8  -2    2.40    3.10
   7   8   2   -3.10    3.80
   8  -8   2   43.50    4.90
  -8  -8  -2   38.50    4.60
   8  -8   2   38.70    5.60
  -8  -8  -2   22.30    4.30
   8  -8   2   38.60    3.30
  -8   8  -2   37.70    4.60
   8   8   2   39.50    5.70
  -9  -8  -2    5.80    4.10
   9  -8   2    1.30    4.20
  -9   8  -2   -1.90    3.80
   9   8   2   -3.80    4.50
 -10  -8  -2    4.90    4.60
  10   8   2    0.80    5.30
 -10   8  -2    3.80    4.40
  10  -9  -2   26.60    6.00
 -10  -9   2   12.30    4.60
  10  -9  -2   22.30    7.20
 -10  -9   2   25.40    4.70
  10   9  -2   28.80    7.10
 -10   9   2   12.00    4.70
   9  -9  -2    8.90    5.30
   9  -9  -2   14.90    3.40
   9  -9  -2   11.40    6.50
  -9  -9   2   22.20    4.60
  -9  -9   2    9.30    3.80
  -9   9   2   14.00    4.40
   9   9  -2   15.60    5.30
   8  -9  -2   86.69    8.00
   8  -9  -2   84.29    7.00
  -8  -9   2   71.89    5.60
  -8  -9   2   68.99    5.40
   8   9  -2   62.89    6.70
  -8   9   2   65.79    5.70
   7  -9  -2    1.60    4.30
  -7  -9   2    8.10    3.40
   7  -9  -2   21.40    5.60
  -7  -9   2    5.50    3.40
  -7  -9   2   13.10    3.50
   7   9  -2    7.80    4.00
  -7   9   2   15.70    3.70
   6  -9  -2    8.20    3.90
   6  -9  -2   16.70    4.90
  -6  -9   2   17.40    3.40
  -6  -9   2   11.70    3.10
  -6  -9   2   12.10    3.70
   6  -9  -2    9.40    4.00
   6   9  -2    6.10    3.80
  -6   9   2   11.30    3.30
  -5  -9   2    9.10    2.70
  -5  -9   2    3.80    3.00
   5  -9  -2    5.80    3.50
   5  -9  -2    2.90    3.90
  -5  -9   2    5.50    2.70
   5  -9  -2    8.30    3.60
   5   9  -2   11.50    3.60
  -5   9   2    6.20    2.90
   4  -9  -2  211.78    7.90
  -4  -9   2  223.28    6.30
   4  -9  -2  230.38    7.70
  -4  -9   2  222.48    5.80
  -4  -9   2  229.68    6.20
  -4  -9   2  229.28    7.50
   4   9  -2  226.88    7.10
  -4   9   2  227.08    6.70
  -3  -9   2   -2.50    2.40
  -3  -9   2    1.50    1.70
   3  -9  -2    0.60    2.70
  -3  -9   2   -1.10    1.60
  -3  -9   2   -1.10    2.00
   3  -9  -2    3.30    3.20
  -3   9   2   -0.50    1.90
   3   9  -2   -1.80    2.10
  -2  -9   2  654.43   12.60
   2  -9  -2  638.04   13.60
   2  -9  -2  656.83   13.90
  -2  -9   2  672.83   13.70
  -2  -9   2  664.63   12.60
   2   9  -2  675.03   12.50
  -2   9   2  655.93   12.80
  -1  -9   2 1892.61   31.90
  -1  -9   2 1900.11   31.60
   1  -9  -2 1863.01   32.30
  -1  -9   2 1875.71   32.50
   1  -9  -2 1843.62   32.80
  -1   9   2 1892.01   31.90
   1   9  -2 1900.81   31.00
   0  -9  -2  198.88    6.10
   0  -9   2  202.28    5.60
   0  -9   2  207.88    6.00
   0  -9  -2  210.98    6.50
   0   9   2  202.48    5.80
  -1  -9  -2   91.79    4.70
   1  -9   2   93.09    4.00
  -1  -9  -2   89.69    3.70
  -1  -9  -2   82.69    4.20
   1  -9   2   90.69    4.20
   1   9   2   97.19    4.30
  -2  -9  -2  841.52   15.80
  -2  -9  -2  845.52   14.80
   2  -9   2  856.71   15.80
  -2  -9  -2  839.32   16.60
   2  -9   2  835.62   15.50
  -2  -9  -2  845.92   15.20
   2   9   2  837.02   16.20
   3  -9   2   30.50    2.80
   3  -9   2   25.40    2.40
  -3  -9  -2   27.80    2.20
  -3  -9  -2   29.70    3.40
  -3  -9  -2   31.90    2.50
  -3  -9  -2   26.20    3.00
   3   9   2   28.30    2.40
  -3   9  -2   26.60    2.40
   3   9   2   26.10    3.40
  -4  -9  -2   64.59    4.60
   4  -9   2   67.59    3.60
  -4  -9  -2   71.69    2.90
  -4  -9  -2   71.29    4.90
   4  -9   2   75.69    4.00
  -4  -9  -2   72.59    3.60
   4   9   2   61.49    4.70
  -4   9  -2   72.29    3.70
   5  -9   2    0.00    2.10
  -5  -9  -2   -2.70    1.20
  -5  -9  -2    2.90    3.10
  -5  -9  -2    3.40    2.30
   5  -9   2    2.20    2.10
   5  -9   2   -1.00    2.80
  -5  -9  -2    4.00    2.90
  -5   9  -2    0.90    2.30
   5   9   2    5.50    3.30
  -6  -9  -2   12.20    3.40
   6  -9   2   12.00    3.30
  -6  -9  -2   15.20    3.00
   6  -9   2   12.10    2.50
   6  -9   2   16.80    4.10
   6  -9   2   15.10    2.60
  -6  -9  -2    6.80    3.40
  -6   9  -2   12.80    3.00
   6   9   2   13.60    3.90
   7  -9   2   59.49    4.10
   7  -9   2   61.99    4.70
  -7  -9  -2   61.29    5.00
   7  -9   2   64.99    5.70
  -7  -9  -2   54.59    5.20
  -7   9  -2   50.99    4.40
   7   9   2   57.49    5.70
  -8  -9  -2    1.00    3.50
   8  -9   2    2.00    2.50
  -8  -9  -2   -0.60    3.50
   8  -9   2    5.00    3.80
   8   9   2    4.30    4.30
  -8   9  -2   -0.10    3.50
   9  -9   2   77.49    6.20
  -9  -9  -2   60.39    6.00
  -9   9  -2   59.99    5.60
   9   9   2   50.69    6.40
 -10  -9  -2    3.50    4.50
 -10   9  -2    5.50    4.30
  10   9   2   11.40    5.90
   9 -10  -2   -3.80    4.30
  -9 -10   2   -0.80    3.50
   9 -10  -2    5.60    3.10
   9 -10  -2    3.70    5.80
   9 -10  -2   -1.90    4.50
  -9 -10   2    0.50    3.90
  -9  10   2    5.40    4.10
   9  10  -2   -4.00    4.70
   8 -10  -2   64.59    6.30
   8 -10  -2   58.29    7.30
   8 -10  -2   46.20    5.60
  -8 -10   2   56.79    5.00
   8 -10  -2   47.10    4.20
  -8 -10   2   56.09    5.20
   8  10  -2   51.39    6.30
  -8  10   2   48.20    5.10
  -7 -10   2   53.49    4.80
   7 -10  -2   43.70    6.10
  -7 -10   2   38.20    4.40
  -7 -10   2   32.30    4.40
   7 -10  -2   49.50    5.30
   7 -10  -2   56.39    5.80
  -7  10   2   44.10    4.70
   7  10  -2   37.90    5.30
   6 -10  -2    1.10    3.60
  -6 -10   2   -2.90    3.30
   6 -10  -2    3.70    3.80
  -6 -10   2    3.20    2.90
  -6 -10   2    1.60    2.80
   6 -10  -2   -1.40    4.20
   6  10  -2    0.70    3.60
  -6  10   2    1.50    2.90
   5 -10  -2   20.40    4.50
  -5 -10   2   17.00    3.60
   5 -10  -2   22.50    4.10
  -5 -10   2   19.10    3.10
  -5 -10   2   11.60    3.00
   5  10  -2   19.70    3.90
  -5  10   2   21.70    3.40
  -4 -10   2  114.99    4.20
  -4 -10   2  107.69    5.90
  -4 -10   2  106.59    4.40
  -4 -10   2  104.99    4.60
   4 -10  -2   97.49    6.10
   4 -10  -2  100.39    5.90
   4  10  -2  108.89    5.30
  -4  10   2  114.99    5.00
  -3 -10   2   22.20    2.70
   3 -10  -2   23.80    3.90
   3 -10  -2   16.90    3.60
  -3 -10   2   18.70    2.30
  -3 -10   2   20.80    2.20
  -3 -10   2   17.40    3.10
  -3  10   2   21.50    2.90
   3  10  -2   28.60    3.10
  -2 -10   2  127.39    4.50
   2 -10  -2  118.89    5.60
   2 -10  -2  122.49    5.80
  -2 -10   2  126.89    5.50
  -2 -10   2  129.89    4.50
   2  10  -2  125.89    4.40
  -2  10   2  119.19    4.60
  -1 -10   2  169.38    6.00
   1 -10  -2  166.88    6.40
   1 -10  -2  167.68    5.80
  -1 -10   2  174.68    5.30
  -1  10   2  171.18    5.30
   1  10  -2  166.38    4.50
   0 -10   2   40.10    3.40
   0 -10   2   33.70    2.90
  -1 -10  -2  138.29    5.00
   1 -10   2  127.89    4.90
   1 -10   2  128.59    4.70
  -1 -10  -2  132.39    4.60
  -1 -10  -2  136.59    5.70
   1  10   2  127.19    4.90
  -2 -10  -2  201.08    5.00
  -2 -10  -2  207.08    6.10
   2 -10   2  207.18    5.90
  -2 -10  -2  211.78    5.50
   2 -10   2  207.08    6.00
  -2 -10  -2  200.48    6.80
   2  10   2  204.48    6.40
  -3 -10  -2    1.80    1.70
  -3 -10  -2    4.10    2.70
  -3 -10  -2    2.60    2.30
  -3 -10  -2   -0.50    1.60
   3 -10   2    1.30    1.90
   3 -10   2   -3.40    1.90
   3  10   2   -0.90    2.40
  -3  10  -2    0.80    1.80
   3  10   2    2.10    1.80
  -4 -10  -2    8.70    1.80
  -4 -10  -2    8.80    3.10
  -4 -10  -2    6.00    2.20
  -4 -10  -2    9.60    3.10
   4 -10   2    9.20    2.30
   4 -10   2    6.70    2.30
   4  10   2    0.80    2.90
  -4  10  -2    4.40    2.20
  -5 -10  -2  225.18    5.30
   5 -10   2  228.98    6.80
   5 -10   2  242.88    6.40
  -5 -10  -2  232.88    8.00
  -5 -10  -2  240.18    6.70
  -5 -10  -2  228.08    7.70
   5  10   2  224.48    8.20
   6 -10   2   28.70    3.20
   6 -10   2   43.10    4.60
  -6 -10  -2   38.50    4.40
  -6 -10  -2   29.10    3.50
  -6 -10  -2   32.60    4.30
   6 -10   2   36.80    3.10
  -6  10  -2   38.10    4.00
   6  10   2   24.70    4.50
  -7 -10  -2   13.40    3.70
   7 -10   2   16.60    3.00
  -7 -10  -2   11.70    3.20
  -7 -10  -2   14.60    4.10
   7  10   2   12.70    4.50
  -7  10  -2   10.50    3.50
   8 -10   2  151.08    7.10
  -8 -10  -2  168.88    7.90
  -8 -10  -2  142.29    7.50
  -8 -10  -2  150.58    6.70
   8 -10   2  154.88    5.90
   8  10   2  140.59    8.70
  -9 -10  -2    3.10    4.20
  -9 -10  -2    1.10    3.70
  -9 -10  -2    7.60    3.60
   9  10   2    0.30    5.20
  -9  10  -2    0.30    3.90
   9 -11  -2   13.10    5.20
   9 -11  -2   12.80    4.70
  -9 -11   2   10.00    3.80
   9 -11  -2    8.40    3.40
  -9 -11   2   13.30    4.40
  -9  11   2    2.90    3.90
   9  11  -2    7.90    5.30
   8 -11  -2   22.30    3.70
  -8 -11   2   20.40    4.20
  -8 -11   2   12.30    3.90
   8 -11  -2   27.40    4.90
   8 -11  -2   16.10    5.70
   8 -11  -2   20.40    5.10
  -8  11   2   16.80    4.30
   8  11  -2   12.50    5.20
   7 -11  -2   44.10    4.30
  -7 -11   2   51.69    4.70
  -7 -11   2   52.59    4.70
  -7 -11   2   46.50    5.30
   7 -11  -2   53.39    5.40
   7 -11  -2   39.50    6.00
   7  11  -2   53.99    5.80
  -7  11   2   52.69    4.80
  -6 -11   2    4.20    3.40
   6 -11  -2   -2.40    3.40
   6 -11  -2    2.40    4.30
  -6 -11   2    6.10    3.00
  -6 -11   2    7.90    3.10
  -6  11   2    8.10    3.20
   6  11  -2    3.90    3.70
  -5 -11   2    5.30    2.10
   5 -11  -2   -4.40    3.90
  -5 -11   2    2.20    2.60
  -5 -11   2    4.20    2.60
  -5 -11   2   10.10    3.50
   5 -11  -2   11.40    3.80
   5  11  -2    4.80    3.40
  -5  11   2    6.60    2.90
  -4 -11   2    9.50    2.20
  -4 -11   2    4.60    2.30
   4 -11  -2    9.40    3.90
  -4 -11   2   15.90    2.80
  -4 -11   2   13.60    3.30
   4 -11  -2   12.60    3.70
  -4  11   2   11.50    2.90
   4  11  -2    2.60    2.80
  -3 -11   2   60.69    3.20
  -3 -11   2   53.69    3.50
  -3 -11   2   52.69    3.70
  -3 -11   2   56.79    4.50
   3 -11  -2   71.69    5.00
   3 -11  -2   60.99    4.80
  -3  11   2   54.59    4.00
   3  11  -2   53.59    4.10
   2 -11  -2  143.69    6.40
   2 -11  -2  143.89    5.90
  -2 -11   2  141.89    5.00
  -2 -11   2  139.39    4.90
  -2 -11   2  143.39    6.00
   2  11  -2  142.89    4.80
  -2  11   2  136.69    5.00
   1 -11  -2   69.59    4.00
  -1 -11   2   66.59    4.50
   1 -11  -2   62.69    4.80
  -1 -11   2   64.19    3.70
   1 -11  -2   58.69    4.40
  -1  11   2   69.89    3.80
   1  11  -2   68.39    3.20
   0 -11   2    8.00    2.50
   0 -11  -2    5.50    2.90
   0 -11   2    5.80    2.10
   0 -11  -2   -1.50    2.60
   0 -11  -2    1.10    2.10
   0  11   2    4.00    2.40
  -1 -11  -2    6.90    2.40
   1 -11   2    6.70    2.20
   1 -11   2    4.70    2.40
  -1 -11  -2    1.40    2.00
  -1 -11  -2    3.80    2.70
   1  11   2    7.00    2.50
  -2 -11  -2  260.07    6.00
  -2 -11  -2  255.67    8.00
   2 -11   2  250.57    6.90
  -2 -11  -2  257.37    6.90
   2 -11   2  260.37    7.00
  -2 -11  -2  247.08    6.50
   2  11   2  263.77    7.40
  -3 -11  -2    3.60    2.00
  -3 -11  -2    1.10    2.50
   3 -11   2    4.20    2.20
   3 -11   2    1.60    2.20
  -3 -11  -2    3.40    1.80
  -3 -11  -2    6.80    2.90
   3  11   2    4.80    2.70
  -3  11  -2    1.50    1.90
  -4 -11  -2   -2.80    2.80
  -4 -11  -2   -1.30    1.70
  -4 -11  -2   -1.30    2.80
   4 -11   2   -1.00    2.20
   4 -11   2    0.00    1.90
  -4 -11  -2    1.80    2.10
   4  11   2    3.30    2.90
  -4  11  -2    4.30    2.40
   5 -11   2   21.40    3.10
  -5 -11  -2   26.60    3.90
  -5 -11  -2   20.40    3.00
   5 -11   2   25.50    3.00
  -5 -11  -2   22.50    2.20
  -5 -11  -2   21.70    3.80
  -5  11  -2   17.40    3.00
   5  11   2   19.00    4.00
  -6 -11  -2    6.70    2.90
  -6 -11  -2   -0.20    3.30
   6 -11   2    3.50    2.50
   6 -11   2    3.30    2.50
  -6 -11  -2    3.80    3.50
  -6  11  -2    7.10    3.10
   6  11   2    1.80    3.60
  -7 -11  -2    7.20    3.20
  -7 -11  -2    5.90    3.60
   7 -11   2    4.30    2.70
  -7  11  -2   -3.40    3.00
   7  11   2   -1.10    4.20
  -8 -11  -2    8.30    3.90
  -8 -11  -2   12.50    4.20
  -8 -11  -2   13.40    3.70
   8 -11   2   13.00    3.10
  -8  11  -2    6.60    3.70
   8  11   2    6.40    4.80
  -9 -11  -2   56.19    5.70
  -9 -11  -2   56.09    5.20
  -9 -11  -2   42.80    5.60
  -9  11  -2   39.30    4.90
   9  11   2   48.70    6.50
  -9 -12   2   13.70    4.20
  -9 -12   2   19.50    4.40
   9 -12  -2   10.90    3.70
  -9  12   2    7.80    4.20
   9  12  -2   13.00    5.70
   8 -12  -2   28.80    4.00
  -8 -12   2   32.80    4.70
   8 -12  -2   47.00    5.50
  -8 -12   2   33.10    4.50
  -8 -12   2   28.70    4.90
   8  12  -2   22.20    5.30
  -8  12   2   30.00    4.70
   7 -12  -2   91.49    7.00
   7 -12  -2   94.09    5.70
  -7 -12   2   91.39    5.80
  -7 -12   2   93.59    5.90
  -7 -12   2   96.39    7.20
   7 -12  -2   96.29    7.80
  -7  12   2   95.49    6.40
   7  12  -2   78.99    6.70
  -6 -12   2   64.49    4.70
   6 -12  -2   53.99    4.50
  -6 -12   2   63.99    5.70
  -6 -12   2   63.29    4.70
   6 -12  -2   80.49    5.90
   6 -12  -2   64.39    6.40
  -6  12   2   59.89    5.00
   6  12  -2   72.49    6.00
   5 -12  -2  108.19    6.70
   5 -12  -2  107.29    7.10
  -5 -12   2  106.19    4.50
  -5 -12   2  106.39    5.30
  -5 -12   2  113.09    6.50
  -5 -12   2  101.79    5.00
  -5  12   2   95.59    5.50
   5  12  -2   97.89    6.40
  -4 -12   2    6.80    2.30
  -4 -12   2    3.70    3.10
  -4 -12   2    0.90    2.40
   4 -12  -2    2.10    3.50
  -4 -12   2    2.60    2.20
   4 -12  -2    3.50    3.80
   4  12  -2    2.00    2.80
  -4  12   2   -1.60    2.50
  -3 -12   2    7.40    2.50
  -3 -12   2    4.50    2.20
   3 -12  -2   -1.80    3.10
  -3 -12   2    4.50    1.90
  -3 -12   2    7.40    3.20
   3 -12  -2   10.40    3.30
   3  12  -2    4.90    2.50
  -3  12   2    4.10    2.60
  -2 -12   2   -1.90    1.90
  -2 -12   2    3.20    2.30
   2 -12  -2   -2.20    2.70
  -2 -12   2    1.30    2.70
   2 -12  -2    2.20    2.90
   2 -12  -2    1.70    2.20
  -2  12   2    1.20    2.20
   2  12  -2   -1.60    1.80
   1 -12  -2   10.20    3.20
  -1 -12   2    8.40    2.90
   1 -12  -2    9.50    2.40
  -1 -12   2   13.50    2.40
   1 -12  -2   12.10    2.90
  -1  12   2   11.10    2.70
   1  12  -2   13.00    2.10
   0 -12  -2   20.40    3.60
   0 -12   2   19.90    2.70
   0 -12   2   26.50    3.30
   0 -12  -2   20.50    2.80
   0  12   2   22.40    3.10
  -1 -12  -2  130.49    4.90
  -1 -12  -2  138.19    5.10
   1 -12   2  139.59    5.20
   1 -12   2  137.59    5.50
  -1 -12  -2  137.89    6.20
   1  12   2  136.49    5.30
  -2 -12  -2  339.57    8.00
   2 -12   2  331.47    8.40
   2 -12   2  334.77    8.40
  -2 -12  -2  326.37    8.20
  -2 -12  -2  337.97    7.40
  -2 -12  -2  326.77    9.40
   2  12   2  333.67    8.70
   3 -12   2    9.40    2.50
  -3 -12  -2    8.50    2.20
  -3 -12  -2   11.90    2.30
  -3 -12  -2   14.10    3.40
  -3 -12  -2   10.80    2.80
   3 -12   2    8.20    2.50
   3  12   2    9.50    3.00
  -3  12  -2   12.90    2.20
  -4 -12  -2   24.10    3.70
  -4 -12  -2   33.50    3.10
  -4 -12  -2   25.60    2.60
   4 -12   2   31.30    3.30
   4 -12   2   20.20    2.90
  -4 -12  -2   24.90    4.10
   4  12   2   22.20    3.80
  -4  12  -2   21.60    2.80
  -5 -12  -2  103.99    6.50
  -5 -12  -2  112.89    6.20
  -5 -12  -2   99.89    4.00
  -5 -12  -2  102.69    4.90
   5 -12   2  109.69    5.30
   5 -12   2  101.29    4.90
   5  12   2   96.29    6.50
  -5  12  -2  104.69    5.10
  -6 -12  -2    8.00    3.80
  -6 -12  -2   10.50    3.10
   6 -12   2    7.60    2.80
   6 -12   2    7.70    2.70
  -6 -12  -2    3.90    3.40
  -6  12  -2    6.80    3.30
   6  12   2    6.60    3.90
  -7 -12  -2  101.89    6.70
   7 -12   2   99.09    5.50
  -7 -12  -2  105.89    7.10
  -7 -12  -2  100.99    5.60
  -7  12  -2   96.49    6.00
   7  12   2   68.99    6.50
  -8 -12  -2   14.10    3.70
   8 -12   2   26.60    3.60
  -8 -12  -2   21.80    4.60
  -8 -12  -2   18.60    4.20
  -8  12  -2   17.90    4.20
   8  12   2   15.40    5.00
  -9 -12  -2    4.60    4.00
  -9 -12  -2    6.30    4.30
   9 -12   2    6.20    3.70
  -9 -12  -2    5.40    3.80
   9  12   2    1.20    5.10
  -9  12  -2    1.40    4.20
   9 -13  -2    9.30    3.60
  -9 -13   2    6.20    4.10
  -9 -13   2   -0.50    6.70
   9  13  -2   -2.10    5.30
  -9  13   2    4.90    4.30
   8 -13  -2    8.50    3.60
   8 -13  -2   10.00    4.40
  -8 -13   2   12.80    3.90
  -8 -13   2    7.00    4.10
  -8 -13   2   13.50    3.80
   8  13  -2    8.80    4.90
  -8  13   2    7.60    3.90
  -7 -13   2    5.80    3.40
  -7 -13   2   -2.80    3.10
   7 -13  -2   -0.70    4.00
   7 -13  -2   -3.50    3.00
  -7 -13   2   -2.10    3.80
  -7  13   2    1.20    3.40
   7  13  -2    8.30    4.70
  -6 -13   2   36.10    5.00
  -6 -13   2   51.79    4.40
   6 -13  -2   59.99    6.40
  -6 -13   2   44.10    4.20
   6 -13  -2   47.10    5.30
   6 -13  -2   45.00    4.50
  -6  13   2   52.49    4.90
   6  13  -2   46.00    5.20
   5 -13  -2    2.90    4.00
  -5 -13   2    2.70    2.60
  -5 -13   2    0.50    3.30
  -5 -13   2    1.40    2.20
  -5 -13   2    6.70    3.00
   5 -13  -2    7.20    3.00
   5 -13  -2    3.10    3.80
   5  13  -2    1.70    3.60
  -5  13   2    5.50    3.10
  -4 -13   2   94.89    5.00
   4 -13  -2   89.69    6.20
  -4 -13   2   91.79    4.40
  -4 -13   2   89.79    6.10
   4 -13  -2   83.69    5.20
   4 -13  -2   87.19    6.20
  -4 -13   2   86.49    4.60
   4  13  -2   91.29    5.60
  -4  13   2   92.29    5.20
  -3 -13   2   29.90    4.10
   3 -13  -2   22.40    3.40
   3 -13  -2   33.10    4.30
   3 -13  -2   33.00    4.30
  -3 -13   2   34.00    3.20
  -3 -13   2   37.30    2.70
  -3 -13   2   34.70    3.40
   3  13  -2   36.60    3.70
  -3  13   2   29.90    3.40
   2 -13  -2   -0.70    2.60
  -2 -13   2    3.70    3.00
   2 -13  -2   -1.00    2.30
  -2 -13   2    1.20    2.40
  -2 -13   2   -1.30    2.00
   2 -13  -2    2.00    3.10
  -2  13   2   -0.90    2.30
   2  13  -2    2.80    2.20
   1 -13  -2   24.40    3.80
   1 -13  -2   22.50    3.10
  -1 -13   2   20.50    3.50
  -1 -13   2   21.30    2.80
   1 -13  -2   23.80    3.50
  -1  13   2   20.40    3.00
   1  13  -2   22.90    2.50
   0 -13  -2  135.59    6.40
   0 -13   2  132.79    5.80
   0 -13   2  130.59    5.20
   0 -13  -2  126.79    5.20
   0  13  -2  132.49    4.10
   0  13   2  125.39    5.40
  -1 -13  -2  223.88    6.50
  -1 -13  -2  226.98    7.80
   1 -13   2  230.48    7.10
   1 -13   2  213.98    6.70
  -1 -13  -2  227.08    6.50
   1  13   2  216.98    6.90
   2 -13   2    4.60    2.30
   2 -13   2    0.90    2.60
  -2 -13  -2    1.70    3.10
  -2 -13  -2    5.00    2.20
  -2 -13  -2    4.40    2.50
  -2  13  -2    3.90    1.90
   2  13   2    3.40    2.80
   3 -13   2   61.39    4.40
  -3 -13  -2   59.49    3.60
  -3 -13  -2   63.39    4.60
  -3 -13  -2   56.99    4.90
   3 -13   2   53.49    4.00
  -3 -13  -2   64.29    3.90
  -3  13  -2   60.89    3.50
   3  13   2   63.19    4.80
  -4 -13  -2   27.30    3.10
   4 -13   2   24.60    3.30
   4 -13   2   29.80    3.40
  -4 -13  -2   19.10    3.90
  -4 -13  -2   29.20    3.80
  -4 -13  -2   23.80    2.70
   4  13   2   19.90    3.90
  -4  13  -2   26.50    3.00
   5 -13   2    3.40    2.50
  -5 -13  -2    3.60    3.60
  -5 -13  -2    4.60    2.10
  -5 -13  -2    6.20    3.70
  -5 -13  -2    2.30    2.50
   5 -13   2    4.30    2.60
   5  13   2    0.50    3.70
  -5  13  -2    4.90    2.80
  -6 -13  -2   39.80    4.60
   6 -13   2   31.80    3.80
  -6 -13  -2   27.70    4.60
   6 -13   2   36.20    3.60
  -6 -13  -2   34.90    3.80
   6  13   2   25.10    4.70
  -6  13  -2   38.70    4.10
  -7 -13  -2   10.80    3.90
  -7 -13  -2   15.30    4.40
   7 -13   2   11.90    3.20
  -7 -13  -2    9.10    3.40
  -7  13  -2    9.90    3.70
   7  13   2   13.60    4.80
  -8 -13  -2    4.30    3.90
  -8 -13  -2    2.80    3.40
  -8 -13  -2    0.10    3.60
   8 -13   2    6.20    3.00
   8  13   2   -0.40    4.50
  -8  13  -2    2.10    3.80
  -9 -13  -2   17.00    4.20
  -9 -13  -2   11.40    4.60
   9 -13   2   17.20    3.50
  -9 -13  -2   15.60    5.00
   9  13   2   13.70    5.50
  -9  13  -2   21.50    4.70
  -8 -14   2    1.90    4.50
   8 -14  -2   -3.80    4.00
  -8 -14   2    8.30    3.80
   8 -14  -2   -0.30    3.40
  -8  14   2   -1.60    3.60
   8  14  -2    3.90    4.70
  -7 -14   2   20.70    4.10
   7 -14  -2   22.70    4.00
   7 -14  -2   21.60    4.90
  -7 -14   2   18.10    4.60
   7  14  -2   30.50    5.20
  -7  14   2   25.90    4.30
  -6 -14   2   33.40    4.10
   6 -14  -2   26.00    4.00
  -6 -14   2   33.90    4.00
  -6 -14   2   25.20    4.70
   6 -14  -2   36.50    4.90
  -6  14   2   22.90    4.00
   6  14  -2   27.80    5.00
  -5 -14   2   22.50    3.50
  -5 -14   2   30.00    3.20
   5 -14  -2   25.40    4.50
  -5 -14   2   29.50    3.50
   5 -14  -2   27.80    5.00
   5 -14  -2   28.60    3.90
  -5 -14   2   23.00    4.40
   5  14  -2   31.50    4.40
  -5  14   2   30.50    4.10
  -4 -14   2  102.89    5.10
   4 -14  -2   96.59    6.50
  -4 -14   2   97.09    6.50
   4 -14  -2  101.39    5.60
  -4 -14   2   93.19    4.40
  -4 -14   2   91.89    4.90
   4 -14  -2  108.39    6.40
  -4  14   2  102.29    5.50
   4  14  -2   97.59    5.80
   3 -14  -2   13.60    3.80
   3 -14  -2    8.70    3.00
   3 -14  -2   17.00    3.50
  -3 -14   2   13.50    2.70
  -3 -14   2   12.40    3.60
  -3 -14   2   11.50    3.00
   3  14  -2   14.20    3.00
  -3  14   2   15.00    3.10
   2 -14  -2   24.00    3.60
   2 -14  -2   18.20    3.80
  -2 -14   2   18.60    3.70
  -2 -14   2   15.70    2.80
   2 -14  -2   17.10    3.10
  -2  14   2   24.50    3.30
   2  14  -2   22.10    3.00
  -1 -14   2   -3.40    2.10
  -1 -14   2    2.00    2.90
   1 -14  -2   -0.30    2.50
   1 -14  -2    6.70    3.20
   1 -14  -2    1.70    2.80
  -1  14   2    2.80    2.50
   1  14  -2    1.10    2.10
   0 -14  -2   31.50    3.40
   0 -14  -2   25.30    3.30
   0 -14   2   22.70    3.10
   0 -14  -2   21.10    3.80
   0 -14   2   29.80    3.80
   0  14   2   33.40    3.60
   0  14  -2   32.20    2.70
  -1 -14  -2   11.30    2.60
  -1 -14  -2   14.00    3.50
  -1 -14  -2   11.20    2.70
   1 -14   2    7.90    2.60
   1 -14   2   12.10    3.10
   1  14   2   15.20    3.20
  -2 -14  -2   -1.00    3.10
   2 -14   2    0.90    2.30
  -2 -14  -2    2.30    2.20
   2 -14   2    1.80    2.80
  -2 -14  -2    2.10    2.40
   2  14   2    0.50    2.90
  -3 -14  -2    1.70    2.30
  -3 -14  -2    0.10    2.30
   3 -14   2   -1.20    2.70
   3 -14   2    0.00    2.40
  -3 -14  -2   -0.30    3.20
  -3 -14  -2    0.70    2.80
   3  14   2   -1.70    3.00
  -3  14  -2   -1.50    2.10
   4 -14   2   26.10    3.50
  -4 -14  -2   25.00    2.90
   4 -14   2   27.00    3.50
  -4 -14  -2   32.40    4.00
  -4 -14  -2   28.00    3.20
  -4 -14  -2   25.00    4.30
  -4  14  -2   29.40    3.20
   4  14   2   23.10    4.20
  -5 -14  -2   99.79    6.00
  -5 -14  -2  104.89    5.10
   5 -14   2   98.29    5.30
  -5 -14  -2  107.49    4.50
  -5 -14  -2   94.39    6.80
   5 -14   2  102.39    5.70
  -5  14  -2  105.69    5.20
   5  14   2  105.09    6.90
  -6 -14  -2   -4.70    3.60
   6 -14   2    1.30    2.60
   6 -14   2    1.10    2.80
  -6 -14  -2    2.10    2.80
  -6 -14  -2    6.90    3.70
   6  14   2    2.90    4.00
  -6  14  -2    1.60    3.00
   7 -14   2   13.80    3.40
  -7 -14  -2    8.80    4.20
  -7 -14  -2    3.90    3.70
  -7 -14  -2   12.00    3.50
  -7  14  -2    9.90    3.60
   7  14   2    5.70    4.10
  -8 -14  -2   63.49    6.20
   8 -14   2   70.79    5.10
  -8 -14  -2   70.89    6.10
  -8 -14  -2   81.59    5.80
  -8  14  -2   53.59    5.30
   8  14   2   53.19    6.70
  -8 -15   2   -1.10    3.50
   8 -15  -2   -2.20    3.40
  -8 -15   2    4.30    4.40
   8 -15  -2   -3.40    3.90
  -8  15   2    1.90    3.90
   8  15  -2    1.40    4.80
  -7 -15   2   32.90    4.40
   7 -15  -2   31.90    4.60
  -7 -15   2   25.70    5.10
   7 -15  -2   42.60    5.50
   7  15  -2   25.10    5.20
  -7  15   2   33.00    4.90
   6 -15  -2   -2.90    3.90
   6 -15  -2    4.20    3.20
  -6 -15   2    3.40    3.90
  -6 -15   2   -1.80    3.10
   6  15  -2   -1.90    3.90
  -6  15   2    1.40    3.40
  -5 -15   2    4.10    3.90
   5 -15  -2    2.20    3.90
  -5 -15   2    5.80    2.60
  -5 -15   2    7.30    3.10
   5 -15  -2    5.80    3.40
   5  15  -2    1.20    3.50
  -5  15   2    5.60    3.20
  -4 -15   2  125.09    5.60
   4 -15  -2  113.59    7.10
  -4 -15   2  120.49    5.60
  -4 -15   2  132.59    7.30
   4 -15  -2  112.09    6.20
   4 -15  -2  120.79    6.60
  -4  15   2  132.19    6.10
   4  15  -2  125.69    6.40
   3 -15  -2   -4.00    3.30
  -3 -15   2   -0.20    2.40
   3 -15  -2    5.30    3.20
  -3 -15   2    0.10    2.70
   3 -15  -2   -0.10    2.80
  -3 -15   2    3.70    3.30
   3  15  -2   -4.70    2.50
  -3  15   2    0.40    2.70
   2 -15  -2  118.29    5.50
  -2 -15   2  116.29    5.50
   2 -15  -2  116.29    5.80
  -2 -15   2  125.89    6.70
   2 -15  -2  119.89    6.80
  -2  15   2  117.59    5.40
   2  15  -2  110.59    5.10
  -1 -15   2   -0.90    2.40
   1 -15  -2    0.80    2.70
   1 -15  -2    1.50    3.30
  -1 -15   2    3.30    3.20
  -1  15   2    3.20    2.80
   1  15  -2    1.80    2.20
   0 -15  -2   60.69    5.40
   0 -15   2   65.99    4.50
   0 -15  -2   66.49    4.60
   0 -15   2   64.19    5.00
   0 -15  -2   55.69    4.30
   0  15  -2   57.09    3.60
   0  15   2   64.19    4.60
  -1 -15  -2  407.36   10.10
   1 -15   2  421.06   10.70
  -1 -15  -2  404.46   11.50
   1 -15   2  419.06   10.40
  -1 -15  -2  397.86    9.50
  -1  15  -2  410.96    8.70
   1  15   2  429.16   10.40
   2 -15   2   23.00    3.60
   2 -15   2   31.80    3.60
  -2 -15  -2   28.00    3.30
  -2 -15  -2   28.90    4.60
  -2 -15  -2   25.50    3.20
  -2  15  -2   27.80    2.70
   2  15   2   26.80    3.90
   3 -15   2   53.59    4.50
  -3 -15  -2   48.60    3.60
  -3 -15  -2   42.20    4.10
  -3 -15  -2   44.10    3.60
   3 -15   2   46.80    4.20
  -3 -15  -2   45.40    4.90
   3  15   2   55.29    5.00
  -3  15  -2   45.60    3.40
  -4 -15  -2   17.30    3.00
  -4 -15  -2   19.50    3.70
   4 -15   2   14.60    3.30
   4 -15   2   19.30    3.50
  -4 -15  -2   16.00    2.90
  -4 -15  -2   16.40    4.20
  -4  15  -2   13.90    2.90
   4  15   2   18.60    4.10
  -5 -15  -2   11.20    3.60
  -5 -15  -2    3.60    3.80
   5 -15   2    3.40    3.10
  -5 -15  -2    7.30    2.50
  -5 -15  -2    3.40    2.80
   5 -15   2    9.80    3.10
  -5  15  -2    5.00    2.90
   5  15   2    6.90    3.50
  -6 -15  -2   14.80    3.30
  -6 -15  -2   21.20    4.70
   6 -15   2   17.50    3.60
   6 -15   2   14.20    3.50
  -6 -15  -2   15.90    4.00
  -6  15  -2   15.40    3.40
   6  15   2   23.30    5.00
  -7 -15  -2   10.30    4.00
  -7 -15  -2    5.00    4.10
  -7 -15  -2    8.00    3.40
   7 -15   2    6.90    3.20
   7  15   2   -1.90    4.20
  -7  15  -2    1.10    3.50
  -8 -15  -2   14.10    4.80
  -8 -15  -2    0.50    3.30
   8 -15   2   -0.40    3.10
  -8 -15  -2    7.90    4.40
   8  15   2    5.00    4.90
  -8  15  -2    5.50    3.90
  -8 -16   2    8.10    4.80
   8 -16  -2    5.40    4.60
  -8 -16   2    0.10    3.60
   8 -16  -2   -1.30    3.20
   8  16  -2    1.80    4.70
  -8  16   2    2.50    4.00
  -7 -16   2   -2.00    3.30
  -7 -16   2    3.70    4.30
   7 -16  -2   -5.60    3.40
   7 -16  -2    6.70    4.20
   7  16  -2    5.70    4.60
  -7  16   2    1.00    3.60
  -6 -16   2   -2.30    3.80
   6 -16  -2    1.80    4.00
  -6 -16   2    1.10    2.60
   6 -16  -2   -4.90    3.30
  -6 -16   2   -4.80    3.00
   6  16  -2   -1.40    4.10
  -6  16   2   -0.40    3.40
   5 -16  -2   -1.20    3.10
  -5 -16   2   -1.40    3.00
  -5 -16   2    0.80    2.60
  -5 -16   2   -0.40    3.70
   5 -16  -2   -1.50    3.90
   5  16  -2   -0.40    3.40
  -5  16   2    2.70    3.20
  -4 -16   2   14.70    4.10
  -4 -16   2   19.10    3.50
   4 -16  -2   15.10    4.20
  -4 -16   2   11.60    2.90
   4 -16  -2   14.80    3.70
   4  16  -2   12.40    3.70
  -4  16   2   16.20    3.60
  -3 -16   2  125.79    5.90
  -3 -16   2  130.89    5.70
   3 -16  -2  116.69    6.20
  -3 -16   2  122.89    7.20
   3 -16  -2  120.49    7.10
   3  16  -2  130.79    5.80
  -3  16   2  121.69    5.90
   2 -16  -2    7.30    3.20
  -2 -16   2   -2.10    3.20
  -2 -16   2   -0.40    2.50
   2 -16  -2    1.10    3.00
   2 -16  -2   -3.50    3.40
   2  16  -2    1.30    2.60
  -2  16   2    1.20    2.90
  -1 -16   2  101.59    6.40
  -1 -16   2  106.49    5.40
   1 -16  -2   98.89    5.40
   1 -16  -2  100.09    6.40
   1  16  -2  105.99    4.70
  -1  16   2   95.79    5.40
   0 -16  -2  100.59    6.70
   0 -16   2   99.29    5.50
   0 -16   2   86.39    6.10
   0 -16  -2   95.89    5.40
   0 -16  -2   88.29    4.70
   0  16   2   88.09    5.30
   0  16  -2  103.79    4.40
   1 -16   2   69.49    5.30
  -1 -16  -2   64.19    4.80
   1 -16   2   70.39    5.10
  -1 -16  -2   58.79    5.50
  -1 -16  -2   68.69    4.50
  -1  16  -2   66.69    4.00
   1  16   2   73.49    5.10
  -2 -16  -2  302.17   10.20
   2 -16   2  292.47    9.10
   2 -16   2  296.77    8.80
  -2 -16  -2  301.27    8.10
  -2 -16  -2  307.57    8.40
   2  16   2  294.77    9.10
  -2  16  -2  301.37    7.20
   3 -16   2    0.30    2.70
  -3 -16  -2    4.30    3.10
  -3 -16  -2    4.20    2.60
   3 -16   2    3.90    3.30
  -3 -16  -2    4.50    3.60
   3  16   2    3.30    3.30
  -3  16  -2    5.90    2.50
  -4 -16  -2   30.10    4.20
  -4 -16  -2   23.20    4.60
   4 -16   2   20.80    3.60
  -4 -16  -2   24.70    3.30
   4 -16   2   26.20    3.80
  -4 -16  -2   24.80    3.30
   4  16   2   25.80    4.50
  -4  16  -2   27.10    3.30
  -5 -16  -2   17.40    2.90
   5 -16   2   11.00    3.30
   5 -16   2   18.60    3.60
  -5 -16  -2    6.40    2.90
  -5 -16  -2   10.10    3.60
  -5 -16  -2   14.60    4.50
  -5  16  -2   16.10    3.20
   5  16   2   12.90    4.20
   6 -16   2    2.00    3.10
  -6 -16  -2    1.90    3.00
  -6 -16  -2    3.50    4.10
  -6 -16  -2    6.40    3.70
   6  16   2    1.20    4.20
  -6  16  -2    4.70    3.20
   7 -16   2    7.50    3.40
  -7 -16  -2    8.60    3.70
  -7 -16  -2   11.80    4.60
  -7 -16  -2   15.90    3.70
   7  16   2    5.50    4.90
  -7  16  -2   11.00    3.80
  -8 -16  -2    6.70    4.50
  -8 -16  -2   -2.70    3.30
   8 -16   2    8.30    3.50
  -8 -16  -2    3.30    4.00
  -8  16  -2    4.60    3.70
   8  16   2    9.80    5.30
  -7 -17   2   19.90    4.10
   7 -17  -2   17.50    4.90
   7 -17  -2   17.70    3.90
  -7 -17   2   13.40    5.00
  -7  17   2   27.00    4.70
   7  17  -2   13.20    5.00
  -6 -17   2    3.30    3.40
   6 -17  -2    4.90    3.20
  -6 -17   2   -1.20    3.90
   6 -17  -2    2.70    4.00
  -6 -17   2   -2.90    2.60
  -6  17   2   -1.40    3.40
   6  17  -2    0.90    4.40
  -5 -17   2    8.10    4.20
   5 -17  -2   -0.80    3.20
  -5 -17   2    0.60    3.10
  -5 -17   2   -3.30    2.70
   5 -17  -2    1.00    3.70
  -5  17   2   -0.70    3.30
   5  17  -2    0.20    3.70
  -4 -17   2   66.79    5.20
   4 -17  -2   86.89    6.50
   4 -17  -2   85.99    6.00
  -4 -17   2   86.89    5.30
  -4 -17   2   89.89    7.00
   4  17  -2   86.19    6.00
  -4  17   2   82.09    5.60
  -3 -17   2   39.90    5.20
  -3 -17   2   37.70    4.00
   3 -17  -2   35.20    4.40
   3 -17  -2   40.90    5.10
  -3  17   2   38.20    4.10
   3  17  -2   43.30    4.30
   2 -17  -2  118.89    7.20
  -2 -17   2  132.99    5.90
  -2 -17   2  128.39    7.30
   2 -17  -2  131.49    6.30
  -2  17   2  132.69    6.10
   2  17  -2  122.79    5.70
   1 -17  -2    1.80    2.80
  -1 -17   2   -0.50    2.60
   1 -17  -2    3.90    3.50
  -1 -17   2    4.20    3.50
  -1  17   2    2.00    3.10
   1  17  -2    5.90    2.60
   0 -17  -2    6.50    2.60
   0 -17  -2    2.50    3.60
   0 -17  -2    6.30    2.90
   0 -17   2    3.00    2.80
   0 -17   2    9.90    3.70
   0  17  -2   11.70    2.60
   0  17   2    8.20    3.20
  -1 -17  -2   18.30    3.20
   1 -17   2   24.70    3.50
  -1 -17  -2   24.50    3.20
  -1 -17  -2   32.00    4.80
   1 -17   2   27.70    4.10
   1  17   2   23.10    3.90
  -1  17  -2   27.10    3.10
  -2 -17  -2    5.50    2.90
  -2 -17  -2    5.30    3.80
   2 -17   2    0.00    3.10
  -2 -17  -2    2.90    2.70
   2 -17   2    3.60    2.80
  -2  17  -2    4.90    2.40
   2  17   2    2.60    3.20
   3 -17   2   89.59    5.60
   3 -17   2   98.59    6.00
  -3 -17  -2   91.69    7.00
  -3 -17  -2   78.79    5.00
  -3 -17  -2   84.89    5.30
   3  17   2   84.89    6.10
  -3  17  -2   87.89    4.40
   4 -17   2   37.90    4.30
   4 -17   2   53.69    4.80
  -4 -17  -2   50.99    4.10
  -4 -17  -2   51.99    4.80
  -4 -17  -2   44.40    3.80
  -4 -17  -2   43.70    5.50
  -4  17  -2   48.50    3.90
   4  17   2   51.59    5.40
  -5 -17  -2   -0.70    2.50
   5 -17   2    4.50    3.30
  -5 -17  -2   -0.20    4.00
   5 -17   2    0.20    3.10
  -5 -17  -2   -0.20    2.70
  -5 -17  -2   -7.00    3.20
   5  17   2   -4.90    3.30
  -5  17  -2   -2.70    2.70
  -6 -17  -2   48.60    5.10
   6 -17   2   43.80    4.60
  -6 -17  -2   47.90    5.90
  -6 -17  -2   34.80    4.10
  -6  17  -2   38.40    4.20
   6  17   2   47.10    6.00
  -7 -17  -2    7.90    4.90
  -7 -17  -2    7.40    3.30
   7 -17   2   14.60    3.80
  -7 -17  -2    8.00    4.60
  -7  17  -2    9.60    4.00
   7  17   2   12.00    4.90
   7 -18  -2    0.10    4.20
  -7 -18   2    3.50    3.60
  -7 -18   2   -1.10    4.40
   7 -18  -2   -4.90    3.20
   7  18  -2    2.70    4.70
  -7  18   2   -0.80    3.70
  -6 -18   2   72.59    5.30
   6 -18  -2   61.69    5.80
   6 -18  -2   73.89    6.50
  -6 -18   2   46.40    6.10
  -6 -18   2   72.69    5.70
  -6  18   2   65.19    5.70
   6  18  -2   61.89    6.50
  -5 -18   2    0.50    2.90
   5 -18  -2    1.70    3.20
   5 -18  -2   -2.60    3.90
  -5 -18   2    4.70    4.20
  -5 -18   2    0.10    3.20
  -5  18   2   -0.90    3.30
   5  18  -2   -0.50    3.80
   4 -18  -2   11.90    4.40
  -4 -18   2    8.60    3.00
  -4 -18   2   10.30    3.50
  -4 -18   2   11.70    4.40
   4 -18  -2    3.60    3.20
  -4  18   2   14.50    3.70
   4  18  -2    7.00    3.80
   3 -18  -2    4.40    3.10
   3 -18  -2    9.40    4.10
  -3 -18   2    1.70    3.80
  -3 -18   2    8.00    3.10
   3  18  -2    8.00    3.30
  -3  18   2   13.00    3.40
  -2 -18   2   23.50    4.50
  -2 -18   2   19.40    3.60
   2 -18  -2   20.70    3.70
   2 -18  -2   18.60    4.20
  -2  18   2   19.20    3.70
   2  18  -2   27.90    3.70
  -1 -18   2    7.50    3.00
  -1 -18   2   10.70    3.90
   1 -18  -2   13.30    4.10
   1 -18  -2   12.70    3.30
  -1  18   2   15.20    3.70
   1  18  -2   13.70    2.70
   0 -18  -2   69.59    6.20
   0 -18   2   60.19    4.90
   0 -18   2   75.49    6.00
   0 -18  -2   71.09    5.30
   0  18   2   82.39    5.60
   0  18  -2   67.89    4.40
  -1 -18  -2   26.90    3.60
   1 -18   2   20.70    3.70
   1 -18   2   27.70    4.40
  -1 -18  -2   19.30    4.50
  -1  18  -2   25.40    3.10
   1  18   2   29.60    4.30
   2 -18   2   -1.30    3.20
  -2 -18  -2   -4.70    2.60
   2 -18   2    2.40    2.90
  -2 -18  -2    1.30    3.80
  -2  18  -2   -0.30    2.40
   2  18   2    1.00    3.30
  -3 -18  -2   40.80    5.50
   3 -18   2   41.60    4.60
   3 -18   2   49.99    5.10
  -3 -18  -2   42.50    4.20
   3  18   2   44.00    5.00
  -3  18  -2   42.30    3.70
  -4 -18  -2   48.20    5.90
   4 -18   2   44.70    4.60
   4 -18   2   49.80    5.00
  -4 -18  -2   45.30    4.00
  -4  18  -2   39.40    3.80
   4  18   2   49.50    5.50
   5 -18   2    3.90    3.30
  -5 -18  -2    1.70    4.20
   5 -18   2   -1.50    3.20
  -5 -18  -2    0.30    2.90
  -5 -18  -2   -2.20    2.50
   5  18   2   -0.30    3.70
  -5  18  -2    0.70    2.90
   6 -18   2   -3.90    3.20
  -6 -18  -2    3.10    4.30
  -6 -18  -2    2.10    3.10
  -6  18  -2    0.90    3.30
   6  18   2    6.30    4.50
  -7 -18  -2    0.80    4.40
   7 -18   2    3.20    3.60
  -7 -18  -2    4.00    3.50
  -7  18  -2    0.40    3.50
   7  18   2   13.20    5.20
   6 -19  -2   28.20    5.30
  -6 -19   2   20.30    5.20
   6 -19  -2   23.00    4.40
  -6 -19   2   22.00    3.70
  -6 -19   2   24.30    4.40
   6  19  -2   21.20    5.40
  -6  19   2   25.50    4.60
   5 -19  -2    2.90    3.30
  -5 -19   2    1.80    3.00
  -5 -19   2    5.10    3.50
  -5 -19   2    3.80    4.30
   5 -19  -2   10.80    4.60
   5  19  -2    1.00    3.80
  -5  19   2    1.40    3.50
   4 -19  -2   20.80    4.80
   4 -19  -2   21.00    4.00
  -4 -19   2   19.40    4.80
  -4 -19   2   24.00    3.80
   4  19  -2   25.20    4.40
  -4  19   2   18.00    4.00
  -3 -19   2   37.60    4.20
   3 -19  -2   39.10    5.50
   3 -19  -2   23.30    4.10
  -3 -19   2   34.60    5.10
   3  19  -2   38.10    4.30
  -3  19   2   36.10    4.60
  -2 -19   2   70.49    5.30
   2 -19  -2   67.79    5.50
   2 -19  -2   76.49    6.70
  -2 -19   2   68.99    6.30
  -2  19   2   78.49    5.50
   2  19  -2   66.59    5.20
   1 -19  -2   31.50    4.20
  -1 -19   2   33.90    5.20
  -1 -19   2   37.00    4.30
   1 -19  -2   40.30    5.30
  -1  19   2   37.90    4.50
   1  19  -2   43.50    4.00
   0 -19   2   20.20    4.30
   0 -19  -2   22.00    4.70
   0 -19   2   14.90    3.50
   0 -19  -2   15.20    3.50
   0  19   2   20.00    3.90
   0  19  -2   20.10    3.10
  -1 -19  -2   29.40    3.90
   1 -19   2   26.60    4.50
  -1 -19  -2   29.60    5.30
   1 -19   2   29.20    4.10
   1  19   2   23.60    4.00
  -1  19  -2   33.80    3.40
  -2 -19  -2    6.60    3.10
   2 -19   2    6.20    3.50
   2 -19   2    5.50    3.20
  -2 -19  -2    5.60    4.10
   2  19   2    6.30    3.50
  -2  19  -2   -1.40    2.50
  -3 -19  -2   24.70    5.00
   3 -19   2   19.60    4.10
  -3 -19  -2   17.60    3.50
   3 -19   2   28.10    4.10
  -3  19  -2   27.40    3.20
   3  19   2   24.50    4.30
   4 -19   2   -3.20    3.20
  -4 -19  -2    2.30    2.80
   4 -19   2    2.50    3.30
  -4 -19  -2    0.20    4.20
  -4  19  -2   -3.00    2.60
   4  19   2    1.20    4.00
  -5 -19  -2    4.60    4.40
  -5 -19  -2   -0.30    3.10
  -5 -19  -2   -4.90    2.70
   5 -19   2   -1.50    3.60
   5 -19   2    5.80    3.70
  -5  19  -2    2.70    3.10
   5  19   2   -0.70    3.80
  -6 -19  -2    5.40    3.40
   6 -19   2    3.40    3.60
  -6 -19  -2    0.50    4.40
  -6  19  -2    7.30    3.50
   6  19   2    1.60    4.80
   5 -20  -2   -3.20    4.10
  -5 -20   2    2.20    3.20
   5 -20  -2    1.10    3.40
  -5 -20   2   -5.90    3.30
  -5 -20   2   -4.50    4.10
  -5  20   2   -1.30    3.30
   5  20  -2    2.40    4.20
   4 -20  -2    3.50    4.60
   4 -20  -2    9.10    3.90
  -4 -20   2    5.20    3.20
  -4 -20   2    3.50    4.20
  -4  20   2   11.00    3.70
   4  20  -2   13.40    4.30
   3 -20  -2   59.89    5.70
  -3 -20   2   60.19    6.40
   3 -20  -2   76.19    6.80
  -3 -20   2   73.99    5.40
   3  20  -2   74.89    5.60
  -3  20   2   67.59    5.40
  -2 -20   2   20.90    4.80
   2 -20  -2   23.40    4.90
   2 -20  -2   25.10    4.20
  -2 -20   2   32.40    4.20
  -2  20   2   22.50    4.30
   2  20  -2   28.40    3.90
  -1 -20   2   65.69    5.20
  -1 -20   2   69.49    6.40
   1 -20  -2   87.39    7.20
   1 -20  -2   72.79    5.80
  -1  20   2   77.39    5.70
   1  20  -2   65.49    5.10
   0 -20   2    7.70    3.30
   0 -20  -2    9.50    3.30
   0 -20  -2    5.50    4.30
   0 -20   2    3.80    3.90
   0  20   2    5.10    3.40
   0  20  -2    7.60    3.00
   1 -20   2   62.29    5.20
   1 -20   2   62.09    6.00
  -1 -20  -2   67.09    6.70
  -1 -20  -2   61.19    5.20
  -1  20  -2   58.99    4.50
   1  20   2   71.89    5.70
  -2 -20  -2    2.20    3.00
  -2 -20  -2    3.80    3.90
   2 -20   2   -4.10    2.90
   2 -20   2   -0.70    3.60
   2  20   2   -3.60    3.00
  -2  20  -2    0.00    2.90
   3 -20   2   47.20    5.20
   3 -20   2   57.39    5.40
  -3 -20  -2   50.49    6.20
  -3 -20  -2   53.29    4.80
  -3  20  -2   58.39    4.30
   3  20   2   69.49    6.10
   4 -20   2   18.40    4.20
  -4 -20  -2   25.70    5.40
   4 -20   2   29.20    4.50
  -4 -20  -2   23.90    3.80
  -4  20  -2   23.10    3.60
   4  20   2   25.90    5.00
  -5 -20  -2    4.40    4.70
   5 -20   2    6.40    3.80
   5 -20   2   13.70    4.00
  -5 -20  -2    8.60    3.50
  -5  20  -2    6.80    3.40
   5  20   2    7.10    4.40
   5 -21  -2    3.00    4.00
  -5 -21   2    0.70    4.50
   5 -21  -2   -0.50    4.40
  -5 -21   2    0.60    3.20
  -5  21   2    0.90    3.60
   5  21  -2    4.40    4.30
   4 -21  -2   60.99    6.40
  -4 -21   2   61.89    6.80
  -4 -21   2   66.39    5.40
   4 -21  -2   57.29    5.70
   4  21  -2   75.99    6.30
  -4  21   2   65.09    5.90
   3 -21  -2   10.30    3.60
  -3 -21   2    7.80    3.40
   3 -21  -2    7.80    4.40
  -3 -21   2   12.40    4.70
   3  21  -2   15.20    3.90
  -3  21   2    7.60    3.80
   2 -21  -2   97.69    6.60
   2 -21  -2  104.89    7.80
  -2 -21   2  100.69    6.50
  -2 -21   2   97.79    7.60
   2  21  -2   92.29    6.00
  -2  21   2  108.39    6.50
   1 -21  -2    6.80    4.50
   1 -21  -2    4.20    3.30
  -1 -21   2   -1.30    3.80
  -1 -21   2   11.60    3.50
  -1  21   2    7.60    3.50
   1  21  -2   10.00    3.20
   0 -21  -2   30.80    4.30
   0 -21   2   27.80    4.20
   0 -21   2   35.50    5.20
   0 -21  -2   27.00    5.30
   0  21   2   33.10    4.60
   0  21  -2   34.50    3.80
   1 -21   2   51.09    5.70
   1 -21   2   46.70    5.00
  -1 -21  -2   46.50    5.90
  -1 -21  -2   34.90    4.60
  -1  21  -2   44.80    4.10
   1  21   2   42.60    5.00
   2 -21   2   12.30    3.80
  -2 -21  -2   16.60    3.80
   2 -21   2   18.20    4.50
  -2 -21  -2   13.30    4.60
   2  21   2   11.30    4.20
  -2  21  -2   13.50    3.40
  -3 -21  -2   52.09    6.50
   3 -21   2   66.89    5.80
   3 -21   2   62.19    5.80
  -3 -21  -2   62.39    5.30
  -3  21  -2   65.19    4.70
   3  21   2   59.69    6.10
  -4 -21  -2    2.50    3.20
   4 -21   2   -6.40    3.20
   4 -21   2   -3.80    3.40
  -4 -21  -2    1.30    4.60
  -4  21  -2   -1.80    2.80
   4  21   2   -1.10    3.90
  -5 -21  -2    2.40    4.70
   5 -21   2   -3.50    3.50
   5  21   2   -0.50    4.00
  -5  21  -2    0.30    3.10
  -4 -22   2   -4.40    4.10
  -4 -22   2    2.90    3.50
   4 -22  -2    0.70    3.70
   4 -22  -2    7.90    4.50
   4  22  -2    3.30    4.10
  -4  22   2    9.10    3.80
  -3 -22   2    5.90    3.60
   3 -22  -2   10.10    3.90
   3 -22  -2    3.50    4.40
  -3 -22   2   12.30    4.70
  -3  22   2   10.60    4.00
   3  22  -2    5.80    3.60
   2 -22  -2    7.20    3.70
   2 -22  -2   13.10    4.70
  -2 -22   2    2.50    4.40
  -2 -22   2    2.70    3.40
  -2  22   2    4.50    4.00
   2  22  -2    4.80    3.60
  -1 -22   2   17.50    4.00
  -1 -22   2   19.20    4.90
   1 -22  -2   28.80    5.70
   1 -22  -2   19.60    4.00
  -1  22   2   20.00    4.20
   1  22  -2   26.70    3.90
   0 -22  -2    9.30    3.60
   0 -22  -2   10.70    5.00
   0 -22   2    6.50    3.60
   0 -22   2   13.90    4.60
   0  22  -2   20.70    3.50
   0  22   2   20.30    4.30
  -1 -22  -2    1.50    4.30
  -1 -22  -2    4.60    3.50
   1 -22   2   -0.90    3.90
   1 -22   2    4.30    3.40
  -1  22  -2    8.80    3.10
   1  22   2    2.50    3.70
  -2 -22  -2   14.50    5.00
   2 -22   2   17.90    4.30
   2 -22   2   22.90    4.90
  -2 -22  -2   25.90    4.20
   2  22   2   23.70    4.60
  -2  22  -2   22.30    3.60
   3 -22   2   18.60    4.70
   3 -22   2   26.00    4.50
  -3 -22  -2   15.50    5.10
  -3 -22  -2   14.30    3.80
   3  22   2   23.70    5.00
  -3  22  -2   28.30    3.90
  -4 -22  -2   -0.60    4.50
  -4 -22  -2    2.40    3.30
   4 -22   2   -0.10    3.80
   4 -22   2    0.70    3.70
   4  22   2    3.60    4.50
  -4  22  -2    0.40    3.30
   2 -23  -2   19.00    5.30
  -2 -23   2   16.10    4.20
  -2 -23   2   25.60    5.40
   2 -23  -2   13.40    3.90
  -2  23   2   22.70    4.60
   2  23  -2   16.00    4.00
  -1 -23   2    4.50    4.50
  -1 -23   2    4.30    3.50
   1 -23  -2    6.30    4.80
   1 -23  -2   -0.70    3.40
  -1  23   2    5.80    3.80
   1  23  -2    0.60    3.10
   0 -23  -2   10.80    4.90
   0 -23   2    6.00    3.60
   0 -23  -2   12.60    3.90
   0 -23   2    0.60    4.20
   0  23   2    3.30    3.80
   0  23  -2   12.40    3.50
   1 -23   2   10.40    4.50
   1 -23   2   15.70    4.10
  -1 -23  -2    7.80    4.80
  -1 -23  -2    7.10    3.80
   1  23   2   16.10    4.50
  -1  23  -2   12.20    3.50
   2 -23   2    6.30    3.60
   2 -23   2    3.50    4.30
  -2 -23  -2    1.50    3.60
  -2 -23  -2    4.50    4.90
  -2  23  -2   10.60    3.30
   2  23   2    6.80    4.30
  10   0  -3   -1.40    5.70
  10   0  -3   -1.60    5.90
 -10   0   3   -5.30    4.20
  -9   0   3   -0.50    3.70
   9   0  -3   -1.60    5.30
   9   0  -3    3.10    5.30
   8   0  -3    4.10    5.00
  -8   0   3    1.80    3.50
   7   0  -3   -2.60    4.20
  -7   0   3   -1.70    3.10
  -6   0   3   -1.50    2.40
   6   0  -3    0.00    4.00
  -5   0   3   -1.10    2.20
   5   0  -3   -1.10    3.20
  -4   0   3   -0.20    2.20
   4   0  -3    1.80    3.10
   3   0  -3   -2.40    2.70
  -3   0   3    1.10    1.90
   2   0  -3   -2.70    2.60
   2   0  -3    1.10    2.70
  -2   0   3   -2.60    1.80
  -1   0   3    0.70    1.50
   1   0  -3   -2.40    2.60
  -1   0   3    1.60    1.30
   1   0  -3   -1.50    2.30
   0   0   3   -4.00    1.50
   0   0  -3    3.00    1.80
   0   0  -3   -3.60    2.30
   1   0   3   -1.10    1.60
  -1   0  -3   -6.10    2.20
  -2   0  -3    2.70    2.20
   2   0   3   -3.30    1.80
  -3   0  -3    5.20    2.00
   3   0   3    0.70    2.00
   3   0   3    0.60    1.80
   4   0   3    4.30    2.20
  -4   0  -3   -1.20    2.40
   4   0   3   -0.80    2.20
   5   0   3   -1.40    2.30
  -5   0  -3    3.50    2.60
   5   0   3   -0.80    2.50
  -6   0  -3    2.00    2.90
   6   0   3   -2.10    3.00
  -7   0  -3    4.10    3.30
   7   0   3   -0.40    3.60
   8   0   3   -4.80    3.80
  -8   0  -3    0.10    3.50
  -9   0  -3   -3.90    3.70
   9   0   3    0.90    4.70
 -10   0  -3   -0.10    4.10
  10   0   3    4.10    5.40
  10  -1  -3   38.90    7.60
  10  -1  -3   33.00    6.60
 -10  -1   3   38.20    5.60
  10   1  -3   43.60    7.30
 -10   1   3   40.50    5.60
  10   1  -3   58.99    7.60
   9  -1  -3   37.00    6.60
  -9  -1   3   40.70    5.30
   9  -1  -3   40.90    6.60
   9   1  -3   45.40    6.70
  -9   1   3   39.90    5.20
   8  -1  -3   75.09    7.00
  -8  -1   3   76.39    6.00
   8  -1  -3   69.19    7.20
   8   1  -3   81.69    7.30
  -8   1   3   79.29    6.00
  -7  -1   3  123.29    6.30
   7  -1  -3  131.89    7.70
   7  -1  -3  121.19    8.10
   7   1  -3  129.79    7.90
  -7   1   3  114.99    6.20
   6  -1  -3   11.30    4.40
   6  -1  -3   16.90    4.40
  -6  -1   3   19.80    3.20
  -6   1   3   15.20    3.00
   6   1  -3   13.00    4.50
   5  -1  -3  217.98    7.90
  -5  -1   3  231.78    6.60
   5  -1  -3  223.18    8.10
   5   1  -3  235.58    8.10
  -5   1   3  223.98    6.70
  -4  -1   3  490.65   10.20
   4  -1  -3  491.15   11.40
   4  -1  -3  495.65   11.80
  -4   1   3  486.75   10.30
   4   1  -3  490.05   11.40
  -3  -1   3  118.19    4.10
   3  -1  -3  123.09    5.50
   3  -1  -3  111.19    5.20
   3   1  -3  111.49    5.10
  -3   1   3  118.09    4.20
   2  -1  -3  516.55   11.10
   2  -1  -3  507.25   10.80
  -2  -1   3  524.55    9.90
   2   1  -3  618.34   11.00
  -2   1   3  508.85   10.10
   1  -1  -3  467.15    9.80
   1  -1  -3  454.55    9.20
  -1  -1   3  463.35    8.40
  -1  -1   3  466.15    8.30
  -1   1   3  467.65    8.70
   1   1  -3  463.75    9.30
   1   1  -3  459.75    9.20
   0  -1   3  732.43   12.70
   0  -1  -3  750.62   13.90
   0   1  -3  762.62   13.40
   0   1  -3  758.22   12.90
   0   1   3  768.72   13.10
   1  -1   3   30.00    2.30
  -1  -1  -3   34.10    2.40
  -1  -1  -3   33.80    3.10
   1   1   3   39.30    2.80
  -1   1  -3   33.80    2.70
   2  -1   3    3.70    1.70
  -2  -1  -3    4.30    1.50
   2  -1   3    5.60    1.20
  -2  -1  -3    6.70    2.30
   2   1   3    4.00    1.90
  -2   1  -3    4.10    2.10
  -3  -1  -3   39.00    2.30
   3  -1   3   37.40    1.80
  -3  -1  -3   36.30    3.00
   3  -1   3   40.30    3.00
   3  -1   3   39.40    3.10
   3   1   3   38.50    3.00
   3   1   3   39.80    2.70
  -3   1  -3   40.40    2.90
  -4  -1  -3    2.10    2.40
   4  -1   3   -0.30    0.90
   4  -1   3    1.30    2.20
   4  -1   3   -0.40    2.10
   4   1   3    1.40    2.60
  -4   1  -3    1.30    2.20
  -5  -1  -3   80.29    4.70
   5  -1   3   75.89    4.60
   5   1   3   77.09    4.30
   5   1   3   83.19    4.90
  -5   1  -3   70.09    4.40
  -6  -1  -3   63.79    5.00
   6  -1   3   60.79    4.80
  -6   1  -3   65.59    4.80
   6   1   3   73.69    5.40
  -7  -1  -3  159.48    7.00
   7  -1   3  149.09    7.50
   7   1   3  146.99    7.50
  -7   1  -3  153.58    6.70
   8  -1   3    9.70    4.50
  -8  -1  -3    5.20    3.10
   8   1   3   11.90    4.40
  -8   1  -3    7.60    3.70
   9  -1   3  120.39    8.50
  -9  -1  -3  131.29    7.70
   9   1   3  119.69    8.80
  -9   1  -3  119.09    7.40
 -10  -1  -3   48.60    5.80
  10  -1   3   49.70    6.80
  10   1   3   52.29    7.10
 -10  -2   3    0.70    4.00
  10  -2  -3   -0.10    5.60
  10  -2  -3    7.70    6.50
 -10   2   3    2.90    4.20
  10   2  -3    4.70    5.80
  -9  -2   3   -1.10    3.60
   9  -2  -3   -2.40    5.40
   9  -2  -3   -4.90    4.80
   9   2  -3   -4.80    5.40
  -9   2   3   -0.90    3.70
   8  -2  -3   -5.30    4.40
  -8  -2   3    5.70    3.60
   8  -2  -3   -2.90    4.90
   8   2  -3    5.50    4.80
  -8   2   3    1.90    3.50
   7  -2  -3    3.40    4.20
  -7  -2   3   -1.80    3.10
   7  -2  -3    6.70    4.70
   7   2  -3    4.10    4.30
  -7   2   3    1.40    3.40
  -6  -2   3   37.60    3.90
   6  -2  -3   33.50    5.00
   6  -2  -3   36.30    4.80
   6   2  -3   34.30    4.70
  -6   2   3   42.20    4.10
  -5  -2   3  171.08    5.90
   5  -2  -3  169.18    7.00
   5  -2  -3  171.48    7.60
  -5   2   3  170.68    5.90
   5   2  -3  179.28    7.10
  -4  -2   3  180.38    5.40
   4  -2  -3  182.08    6.80
   4  -2  -3  188.08    7.20
  -4   2   3  198.38    5.80
   4   2  -3  184.78    6.60
  -3  -2   3    0.80    1.90
   3  -2  -3   -4.50    3.00
   3  -2  -3   -1.70    2.70
  -3   2   3    0.40    1.90
   3   2  -3    5.90    2.70
  -2  -2   3 1818.72   29.80
   2  -2  -3 1808.92   31.20
   2  -2  -3 1774.72   30.80
  -2  -2   3 1818.42   29.70
  -2   2   3 1802.82   30.10
   2   2  -3 1828.22   30.50
   1  -2  -3  145.29    5.50
   1  -2  -3  137.89    4.80
  -1  -2   3  150.38    3.60
  -1  -2   3  149.39    3.50
  -1   2   3  132.79    4.10
   1   2  -3  129.99    4.40
   0  -2  -3  472.75   10.00
   0   2  -3  492.85    8.70
   0   2  -3  485.15    8.90
   0   2  -3  479.65    8.40
   0   2   3  488.35    9.20
  -1  -2  -3  203.58    5.30
   1  -2   3  209.58    4.40
  -1  -2  -3  192.78    5.80
  -1   2  -3  203.28    4.90
   1   2   3  197.48    5.10
  -2  -2  -3  566.24   10.40
  -2  -2  -3  564.34   11.00
   2  -2   3  556.44   10.20
   2  -2   3  574.74   10.00
  -2   2  -3  575.34   10.40
   2   2   3  567.74   10.90
  -3  -2  -3   35.60    3.00
   3  -2   3   45.00    3.10
   3  -2   3   42.60    2.10
   3  -2   3   43.90    2.90
  -3  -2  -3   41.10    2.70
   3   2   3   41.30    3.10
   3   2   3   45.50    2.90
  -3   2  -3   43.00    3.20
   4  -2   3  116.59    3.10
   4  -2   3  122.79    4.60
  -4  -2  -3  114.29    5.00
  -4  -2  -3  118.09    3.80
   4  -2   3  113.19    4.60
   4   2   3  109.99    4.50
  -4   2  -3  118.99    4.60
   4   2   3  114.19    5.00
   5  -2   3   50.89    4.00
  -5  -2  -3   49.60    3.00
  -5  -2  -3   47.10    3.90
   5  -2   3   44.60    2.20
   5   2   3   51.39    4.10
  -5   2  -3   51.99    3.80
   5   2   3   52.29    3.90
  -6  -2  -3   12.10    3.30
   6  -2   3   16.40    1.50
   6  -2   3   16.60    3.70
  -6   2  -3   16.00    3.10
   6   2   3   16.50    3.70
  -7  -2  -3    6.90    3.50
   7  -2   3    8.40    3.90
   7   2   3    8.90    3.70
  -7   2  -3    6.50    3.10
  -8  -2  -3   -4.40    2.80
   8  -2   3    4.80    4.50
   8   2   3    1.90    4.20
  -8   2  -3   -1.50    3.50
   9  -2   3   19.10    5.20
  -9  -2  -3   13.70    4.30
  -9   2  -3    7.70    3.90
   9   2   3    6.70    5.00
 -10  -2  -3   33.60    5.50
  10  -2   3   20.70    6.10
  10  -2   3   34.70    5.90
  10   2   3   37.80    6.50
 -10   2  -3   25.60    4.90
 -10  -3   3   37.00    5.40
  10  -3  -3   42.40    7.00
  10  -3  -3   41.60    7.50
  10   3  -3   33.80    7.10
 -10   3   3   31.40    5.40
   9  -3  -3   15.50    5.80
   9  -3  -3   15.70    5.50
  -9  -3   3   16.30    4.30
   9   3  -3   22.80    5.80
  -9   3   3   19.80    4.60
   8  -3  -3   -7.40    4.70
   8  -3  -3   -7.80    4.20
  -8  -3   3    5.90    3.80
   8   3  -3    5.60    4.80
  -8   3   3    2.40    3.50
   7  -3  -3   26.40    5.60
   7  -3  -3   26.60    5.00
  -7  -3   3   24.40    4.00
   7   3  -3   24.40    5.00
  -7   3   3   19.90    3.80
   6  -3  -3   26.50    4.50
  -6  -3   3   16.70    3.20
   6  -3  -3   18.80    4.80
   6   3  -3   23.20    4.40
  -6   3   3   21.80    3.60
   5  -3  -3  489.15   12.60
  -5  -3   3  494.55   10.80
   5  -3  -3  492.65   12.10
   5   3  -3  501.45   12.10
  -5   3   3  492.95   10.90
  -4  -3   3   90.29    4.10
   4  -3  -3   86.19    5.70
   4  -3  -3   88.69    5.10
   4   3  -3   82.69    5.20
  -4   3   3   93.79    4.30
  -3  -3   3  114.69    3.90
   3  -3  -3  117.59    5.80
  -3  -3   3  115.39    4.00
   3  -3  -3  105.79    5.00
   3   3  -3  119.39    5.10
  -3   3   3  116.19    4.30
  -2  -3   3 1288.07   21.50
  -2  -3   3 1259.97   21.60
   2  -3  -3 1281.07   23.20
   2  -3  -3 1283.17   22.70
  -2   3   3 1294.77   22.00
   2   3  -3 1299.07   22.20
  -1  -3   3  430.36    7.50
  -1  -3   3  428.26    8.00
   1  -3  -3  422.16    9.00
   1  -3  -3  422.86    9.60
   1   3  -3  433.86    8.20
  -1   3   3  416.66    8.40
   0  -3  -3  785.82   14.70
   0  -3  -3  788.32   14.30
   0  -3   3  764.82   13.50
   0   3   3  767.62   13.80
  -1  -3  -3  161.48    5.40
  -1  -3  -3  171.88    5.10
   1  -3   3  181.28    4.20
   1   3   3  170.88    4.90
   2  -3   3   -0.10    1.30
  -2  -3  -3   -1.70    1.90
  -2  -3  -3   -2.10    2.30
   2   3   3    1.50    2.00
  -2   3  -3    3.10    1.70
   3  -3   3    0.60    1.90
  -3  -3  -3    1.80    1.80
  -3  -3  -3    3.20    2.40
   3  -3   3    4.00    1.40
  -3   3  -3    3.40    2.00
   3   3   3   -0.10    2.00
   4  -3   3  131.59    4.70
   4  -3   3  132.99    3.60
  -4  -3  -3  129.19    5.30
  -4  -3  -3  128.79    4.30
   4  -3   3  126.09    5.00
   4   3   3  128.69    4.70
   4   3   3  129.89    5.40
  -4   3  -3  143.49    4.80
  -5  -3  -3   11.90    3.00
   5  -3   3   11.90    1.50
  -5  -3  -3    9.20    2.10
   5  -3   3    3.10    2.70
  -5   3  -3   13.00    2.60
   5   3   3    7.00    2.60
   5   3   3    1.00    2.90
   6  -3   3  165.58    4.20
  -6  -3  -3  173.58    5.50
   6  -3   3  176.58    7.00
  -6  -3  -3  175.88    6.80
   6   3   3  168.48    7.20
  -6   3  -3  169.58    6.30
   7  -3   3  222.08    5.10
  -7  -3  -3  242.98    8.40
   7  -3   3  214.48    8.50
  -7   3  -3  224.08    7.90
   7   3   3  233.48    8.90
   8  -3   3   11.40    4.50
  -8  -3  -3   11.50    3.60
  -8   3  -3    6.90    3.50
   8   3   3    2.30    3.90
  -9  -3  -3    5.40    3.90
   9  -3   3    3.80    4.40
   9  -3   3    0.00    4.70
  -9   3  -3   10.80    4.10
   9   3   3    4.10    4.60
  10  -3   3   58.89    6.60
 -10  -3  -3   44.80    5.90
  10  -3   3   53.19    7.00
  10   3   3   55.89    7.20
 -10   3  -3   52.99    6.00
  10  -4  -3   12.20    5.70
 -10  -4   3    1.70    4.00
  10  -4  -3   -1.90    5.80
 -10   4   3    6.00    4.30
  10   4  -3    9.30    6.20
   9  -4  -3   -0.50    5.00
   9  -4  -3   -0.20    5.70
  -9  -4   3   -1.70    3.70
  -9   4   3   -1.30    3.80
   9   4  -3   -0.50    5.20
   8  -4  -3   36.90    5.80
  -8  -4   3   36.80    4.50
   8  -4  -3   40.30    6.70
   8   4  -3   42.70    6.30
  -8   4   3   36.50    4.70
   7  -4  -3   10.00    5.10
  -7  -4   3    8.90    3.30
   7  -4  -3    7.80    4.60
  -7   4   3    9.80    3.50
   7   4  -3    3.30    4.30
   6  -4  -3    4.20    4.20
  -6  -4   3   11.50    3.00
   6  -4  -3    6.00    3.90
  -6   4   3    3.80    3.00
   6   4  -3   11.90    4.10
   5  -4  -3  265.97    8.60
  -5  -4   3  285.67    7.40
   5  -4  -3  267.77    9.10
   5   4  -3  273.47    8.70
  -5   4   3  275.97    7.70
  -4  -4   3   10.60    2.20
   4  -4  -3    9.60    3.40
   4  -4  -3    1.60    3.50
  -4  -4   3    7.80    2.30
  -4   4   3    9.20    2.40
   4   4  -3    6.10    2.90
  -3  -4   3  271.47    6.30
   3  -4  -3  266.07    7.40
  -3  -4   3  270.37    6.20
   3  -4  -3  289.67    8.30
   3   4  -3  291.67    7.30
  -3   4   3  268.27    6.70
  -2  -4   3  164.88    5.00
   2  -4  -3  178.78    5.80
  -2  -4   3  168.58    4.10
   2  -4  -3  168.28    6.40
  -2  -4   3  161.38    4.40
   2   4  -3  176.48    5.00
  -2   4   3  167.48    4.90
   1  -4  -3 1465.25   26.40
  -1  -4   3 1522.05   25.60
  -1  -4   3 1528.55   25.10
  -1  -4   3 1507.15   25.20
   1   4  -3 1549.84   24.90
  -1   4   3 1492.95   25.50
   0  -4   3    0.80    1.50
   0  -4   3    2.00    1.50
   0  -4  -3    0.10    2.50
   0  -4  -3   -0.70    2.80
   0   4   3    4.00    2.20
  -1  -4  -3  786.62   14.80
   1  -4   3  806.12   13.90
  -1  -4  -3  782.52   14.60
   1  -4   3  799.32   13.50
   1   4   3  787.12   14.40
  -2  -4  -3 1211.08   21.60
   2  -4   3 1232.08   20.70
  -2  -4  -3 1220.18   21.30
   2   4   3 1245.78   21.60
  -2   4  -3 1231.68   20.40
  -3  -4  -3   -1.20    2.00
  -3  -4  -3   -3.80    2.30
   3  -4   3   -0.90    1.40
   3  -4   3   -0.50    1.40
   3  -4   3   -2.00    1.90
   3  -4   3    1.20    1.80
  -3   4  -3    1.10    1.80
   3   4   3    0.20    2.30
   3   4   3    1.90    1.90
   4  -4   3    4.50    2.30
   4  -4   3    4.00    2.00
   4  -4   3    3.10    2.10
  -4  -4  -3    2.00    2.60
   4  -4   3    2.40    1.50
  -4  -4  -3    1.00    2.00
  -4   4  -3   -1.20    2.10
   4   4   3    5.30    2.20
   4   4   3    3.00    2.60
   5  -4   3  115.09    4.70
   5  -4   3  114.89    5.20
  -5  -4  -3  124.49    4.60
   5  -4   3  120.99    3.70
  -5  -4  -3  122.29    5.60
   5   4   3  119.79    5.10
   5   4   3  121.89    5.70
  -5   4  -3  122.59    5.00
   6  -4   3    2.70    3.10
  -6  -4  -3    1.40    3.10
  -6  -4  -3    5.00    2.30
   6  -4   3    4.20    2.90
   6  -4   3   -2.90    1.50
  -6   4  -3    0.40    2.30
   6   4   3   -4.40    3.20
   7  -4   3  110.39    3.80
   7  -4   3  115.59    6.70
   7  -4   3  120.69    6.10
  -7  -4  -3  113.39    6.60
   7   4   3  115.59    7.20
  -7   4  -3  108.89    6.20
   8  -4   3   12.90    4.80
  -8  -4  -3    8.90    3.80
   8  -4   3   14.30    4.30
  -8   4  -3   10.80    3.70
   8   4   3   16.40    4.60
  -9  -4  -3    8.30    4.20
   9  -4   3    6.40    4.90
   9  -4   3    7.80    4.50
  -9   4  -3    6.30    3.80
   9   4   3   -4.30    4.80
  10  -4   3   24.20    6.20
 -10  -4  -3   21.70    5.20
  10  -4   3   26.40    5.50
 -10   4  -3   29.10    5.20
  10   4   3   31.30    6.40
  10  -5  -3    5.60    5.50
  10  -5  -3   -3.30    5.70
 -10  -5   3    1.70    4.10
 -10   5   3   -1.30    4.40
  10   5  -3   -4.90    5.90
  -9  -5   3   31.60    5.00
   9  -5  -3   38.20    6.90
   9  -5  -3   31.90    6.00
   9   5  -3   29.40    6.20
  -9   5   3   34.80    5.00
   8  -5  -3    9.70    4.90
   8  -5  -3    5.90    5.10
  -8  -5   3    0.20    3.50
   8   5  -3    1.10    4.40
  -8   5   3    0.50    3.70
   7  -5  -3    1.10    4.80
  -7  -5   3    5.90    3.40
   7  -5  -3    3.50    4.30
  -7   5   3    2.20    3.20
   7   5  -3    5.70    4.40
   6  -5  -3   19.30    4.70
  -6  -5   3   19.60    3.20
   6  -5  -3   19.50    4.50
  -6   5   3   19.00    3.60
   6   5  -3   12.80    3.80
  -5  -5   3   44.30    3.50
  -5  -5   3   49.30    3.70
   5  -5  -3   50.59    5.30
   5  -5  -3   49.40    4.90
   5   5  -3   45.90    4.30
  -5   5   3   44.60    3.70
   4  -5  -3   75.09    5.10
  -4  -5   3   72.99    3.80
  -4  -5   3   70.89    3.80
   4  -5  -3   79.79    5.90
   4   5  -3   82.59    4.90
  -4   5   3   79.69    4.20
  -3  -5   3    0.30    1.70
  -3  -5   3    1.20    2.20
  -3  -5   3    4.30    1.80
   3  -5  -3    1.80    2.80
   3  -5  -3    4.50    3.30
  -3   5   3    1.20    2.00
   3   5  -3    3.90    2.30
  -2  -5   3  308.87    7.40
  -2  -5   3  315.07    6.80
   2  -5  -3  315.27    8.50
  -2  -5   3  306.97    6.20
   2  -5  -3  313.97    7.90
  -2  -5   3  318.67    6.70
  -2   5   3  310.07    7.10
   2   5  -3  317.47    6.90
   1  -5  -3    0.80    2.80
  -1  -5   3    0.60    1.60
  -1  -5   3   -1.10    1.50
  -1  -5   3    0.50    1.80
   1  -5  -3   -1.40    2.50
   1   5  -3   -0.30    1.20
  -1   5   3   -1.10    1.70
   1   5  -3    2.50    1.40
   0  -5   3   35.20    2.80
   0  -5   3   39.50    2.60
   0  -5  -3   43.10    3.40
   0  -5  -3   39.60    3.60
   0   5   3   44.30    3.20
  -1  -5  -3  462.55    8.00
  -1  -5  -3  470.45   10.20
   1  -5   3  471.05    8.80
   1  -5   3  481.45    9.20
  -1  -5  -3  512.55   10.10
   1   5   3  462.35    9.60
  -2  -5  -3  346.07    8.00
   2  -5   3  339.67    7.10
   2  -5   3  335.97    6.30
  -2  -5  -3  341.67    7.90
   2   5   3  335.97    7.90
   3  -5   3   42.80    2.30
  -3  -5  -3   43.00    3.40
   3  -5   3   45.20    3.00
  -3  -5  -3   47.30    3.30
   3  -5   3   43.20    2.60
  -3   5  -3   39.80    2.90
   3   5   3   42.60    3.50
   3   5   3   48.40    3.10
  -4  -5  -3  171.48    6.10
   4  -5   3  179.68    4.80
  -4  -5  -3  175.68    5.50
   4  -5   3  174.98    4.70
   4  -5   3  166.58    5.40
   4   5   3  170.88    5.30
   4   5   3  181.08    6.30
  -4   5  -3  167.48    5.10
  -5  -5  -3   68.89    4.90
   5  -5   3   72.99    4.60
   5  -5   3   70.69    3.20
  -5  -5  -3   68.09    4.20
   5  -5   3   67.69    4.00
  -5   5  -3   63.99    3.90
   5   5   3   68.19    4.40
   5   5   3   70.19    5.00
  -6  -5  -3    8.10    3.40
   6  -5   3   11.30    2.00
   6  -5   3   13.20    3.30
  -6  -5  -3   11.20    2.70
   6  -5   3   16.00    3.70
   6   5   3   17.50    4.00
  -6   5  -3   13.20    2.90
  -7  -5  -3   88.89    6.20
   7  -5   3   86.19    5.60
   7  -5   3   80.09    3.60
   7  -5   3   88.49    6.20
  -7  -5  -3   84.69    5.10
   7   5   3   79.29    6.20
  -7   5  -3   87.39    5.70
  -8  -5  -3   27.00    4.30
   8  -5   3   31.00    4.60
   8  -5   3   29.90    5.30
   8   5   3   28.70    5.20
  -8   5  -3   26.70    4.30
  -9  -5  -3    4.40    4.10
   9  -5   3   -8.10    4.70
   9  -5   3   -6.50    3.80
  -9   5  -3   11.50    4.30
   9   5   3    2.40    5.00
  10  -5   3    7.40    6.30
 -10  -5  -3   11.00    4.80
  10   5   3   19.10    6.10
 -10   5  -3    8.20    4.30
  10  -6  -3    5.30    5.50
 -10  -6   3    6.70    4.40
  10  -6  -3   -2.90    5.90
 -10   6   3    7.30    4.40
  10   6  -3    3.90    5.90
  -9  -6   3   14.70    4.40
   9  -6  -3   20.50    6.30
   9  -6  -3    5.60    5.40
  -9   6   3    4.40    4.10
   9   6  -3   12.00    5.50
   8  -6  -3    2.50    4.70
   8  -6  -3    1.20    5.20
  -8  -6   3    2.00    3.80
  -8   6   3    4.70    3.50
   8   6  -3   -0.10    4.50
   7  -6  -3    7.80    5.10
  -7  -6   3   12.20    3.50
   7  -6  -3    7.10    4.40
   7   6  -3    5.50    4.20
  -7   6   3    9.30    3.40
  -6  -6   3   11.10    3.10
   6  -6  -3   12.90    4.30
  -6  -6   3    5.60    2.80
   6  -6  -3   13.80    4.80
  -6   6   3   11.40    3.20
   6   6  -3   11.20    3.90
  -5  -6   3  228.88    6.60
   5  -6  -3  220.68    7.90
  -5  -6   3  224.38    6.50
   5  -6  -3  224.98    8.70
  -5   6   3  218.58    6.90
   5   6  -3  225.88    7.80
   4  -6  -3    6.00    3.20
  -4  -6   3    2.80    2.10
   4  -6  -3    8.40    3.80
  -4  -6   3   10.00    2.70
  -4  -6   3    5.10    2.10
  -4   6   3    4.80    2.40
   4   6  -3    3.20    2.70
  -3  -6   3   13.70    2.20
  -3  -6   3   13.90    2.60
   3  -6  -3   14.20    3.70
   3  -6  -3   15.40    3.30
  -3  -6   3   14.80    2.10
   3   6  -3   12.10    2.60
  -3   6   3   12.20    2.40
   2  -6  -3  136.49    6.10
  -2  -6   3  138.59    5.00
  -2  -6   3  141.39    4.10
  -2  -6   3  140.89    3.60
  -2  -6   3  135.09    4.20
   2   6  -3  131.89    4.30
  -2   6   3  135.69    4.60
   1  -6  -3    8.10    3.10
  -1  -6   3    1.00    1.70
  -1  -6   3    2.20    2.00
   1  -6  -3    5.70    2.70
  -1  -6   3    3.20    1.60
  -1   6   3    7.10    2.00
   0  -6  -3  105.49    5.00
   0  -6  -3  108.39    5.00
   0  -6   3  102.19    3.80
   0  -6   3  106.29    3.70
   0   6   3  107.49    4.20
   1  -6   3  912.21   15.80
  -1  -6  -3  911.91   15.00
  -1  -6  -3  903.41   16.90
  -1  -6  -3  910.01   16.90
   1  -6   3  928.31   16.20
   1   6   3  900.91   16.50
  -2  -6  -3  563.04   11.60
  -2  -6  -3  571.54    9.90
  -2  -6  -3  556.94   11.50
   2  -6   3  554.44   10.10
   2  -6   3  560.64   10.70
   2   6   3  561.94   11.50
  -3  -6  -3  752.72   13.00
   3  -6   3  741.73   13.90
  -3  -6  -3  767.92   14.80
   3  -6   3  766.72   13.90
  -3  -6  -3  755.92   14.70
   3   6   3  770.02   15.10
   3   6   3  756.92   14.00
  -3   6  -3  764.82   13.50
  -4  -6  -3  441.86    9.80
   4  -6   3  418.36    8.40
  -4  -6  -3  439.56   10.10
   4  -6   3  436.16    8.80
   4  -6   3  427.16    9.20
   4   6   3  418.66   10.20
   4   6   3  429.66    9.30
  -4   6  -3  430.56    9.00
   5  -6   3  142.39    5.60
   5  -6   3  145.59    4.60
  -5  -6  -3  142.49    6.20
   5  -6   3  140.79    4.90
  -5  -6  -3  146.49    5.60
   5   6   3  149.79    5.50
   5   6   3  149.69    6.50
  -5   6  -3  146.89    5.30
   6  -6   3   82.09    3.80
   6  -6   3   76.19    4.70
  -6  -6  -3   86.69    5.90
   6  -6   3   84.39    5.80
  -6  -6  -3   82.99    5.00
  -6   6  -3   92.99    5.10
   6   6   3   79.19    6.10
  -7  -6  -3   30.90    4.40
   7  -6   3   36.30    4.90
   7  -6   3   29.80    4.10
   7  -6   3   31.90    2.80
  -7  -6  -3   28.40    3.60
  -7   6  -3   29.50    4.10
   7   6   3   26.10    4.80
   8  -6   3  127.69    6.60
  -8  -6  -3  136.89    7.50
   8  -6   3  132.39    8.00
   8   6   3  134.29    8.40
  -8   6  -3  121.69    6.80
  -9  -6  -3   25.60    4.30
   9  -6   3   39.40    5.30
   9   6   3   36.60    6.20
  -9   6  -3   38.10    5.10
 -10  -6  -3    5.50    4.60
  10   6   3    4.90    5.50
 -10   6  -3    3.80    4.30
 -10  -7   3    5.70    4.20
  10  -7  -3   -8.30    5.00
 -10  -7   3    2.30    3.80
  10  -7  -3   -4.20    6.00
 -10   7   3    7.80    4.40
  10   7  -3   10.90    6.00
  -9  -7   3    3.80    4.00
  -9  -7   3    1.30    3.40
   9  -7  -3   -5.70    5.60
   9  -7  -3    4.70    5.00
   9   7  -3    3.10    5.40
  -9   7   3   -3.00    3.70
   8  -7  -3   55.79    7.00
  -8  -7   3   43.40    4.60
  -8  -7   3   48.30    4.90
   8  -7  -3   64.89    6.60
   8   7  -3   46.40    6.30
  -8   7   3   43.70    4.90
  -7  -7   3    0.80    3.10
   7  -7  -3    5.40    4.80
   7  -7  -3   -2.10    4.10
  -7  -7   3   -6.80    2.60
  -7   7   3    1.50    3.20
   7   7  -3   -0.90    4.10
  -6  -7   3    0.20    2.50
  -6  -7   3   -1.50    2.70
   6  -7  -3   -5.30    3.80
   6  -7  -3   -3.60    4.40
  -6   7   3   -1.20    2.80
   6   7  -3   -3.00    3.50
   5  -7  -3    3.70    3.60
  -5  -7   3    0.80    2.40
  -5  -7   3    2.10    2.60
  -5  -7   3    0.20    2.40
   5  -7  -3    9.60    4.40
   5   7  -3    0.90    3.30
  -5   7   3    7.40    2.70
   4  -7  -3   19.00    3.70
   4  -7  -3   16.50    4.10
  -4  -7   3   13.70    2.90
  -4  -7   3   19.50    2.50
  -4  -7   3   14.40    2.50
   4   7  -3   13.70    3.00
  -4   7   3   14.60    2.80
  -3  -7   3  502.25    9.70
  -3  -7   3  500.95   10.20
  -3  -7   3  513.45   11.20
   3  -7  -3  495.05   12.00
  -3  -7   3  503.25   10.00
   3   7  -3  507.95   10.60
  -3   7   3  494.85   10.60
   2  -7  -3   74.19    5.30
  -2  -7   3   80.19    4.20
  -2  -7   3   74.89    3.40
  -2  -7   3   73.29    3.40
   2  -7  -3   73.79    4.90
  -2   7   3   71.69    3.80
   2   7  -3   74.69    3.50
   1  -7  -3   76.39    4.90
  -1  -7   3   88.79    4.00
  -1  -7   3   87.29    3.50
  -1  -7   3   80.29    3.40
   1  -7  -3   82.39    4.90
  -1   7   3   87.99    3.80
   0  -7   3  584.14   11.50
   0  -7  -3  601.74   12.40
   0  -7  -3  611.04   12.50
   0  -7   3  600.94   11.40
   0   7   3  597.04   11.80
  -1  -7  -3  105.79    5.10
  -1  -7  -3  117.99    5.00
  -1  -7  -3  120.89    2.90
   1  -7   3  113.49    4.00
   1  -7   3  123.69    4.10
   1   7   3  127.49    4.70
  -2  -7  -3   44.30    2.20
  -2  -7  -3   38.70    3.30
  -2  -7  -3   49.80    3.60
   2  -7   3   40.70    2.60
   2  -7   3   42.30    3.00
   2   7   3   52.79    3.80
   3  -7   3    9.70    2.00
  -3  -7  -3    0.30    2.60
   3  -7   3    8.60    1.60
  -3  -7  -3    7.20    1.50
   3  -7   3   10.00    2.10
  -3  -7  -3    5.30    2.70
  -3  -7  -3    4.90    1.60
  -3   7  -3    7.90    1.60
   3   7   3    5.00    2.60
   3   7   3    8.80    2.00
  -4  -7  -3   29.20    1.90
   4  -7   3   27.00    2.60
  -4  -7  -3   23.80    3.10
  -4  -7  -3   26.10    3.40
   4   7   3   30.60    2.90
  -4   7  -3   28.80    2.50
   4   7   3   27.30    3.50
   5  -7   3   19.00    2.40
  -5  -7  -3   24.40    3.10
  -5  -7  -3   23.30    3.70
   5  -7   3   23.70    2.90
   5  -7   3   18.70    3.10
   5   7   3   22.20    3.70
   5   7   3   29.10    3.20
  -5   7  -3   20.00    2.80
  -6  -7  -3    1.50    2.70
  -6  -7  -3    4.70    3.50
   6  -7   3    3.20    2.10
   6  -7   3    4.80    2.90
   6  -7   3    2.00    3.40
  -6   7  -3    3.30    2.80
   6   7   3   -1.90    3.50
  -7  -7  -3    5.40    3.70
   7  -7   3    1.70    2.10
  -7  -7  -3    2.40    2.90
   7  -7   3    1.50    3.20
   7  -7   3    2.50    3.90
   7   7   3   -2.40    3.80
  -7   7  -3   -3.30    2.80
   8  -7   3   36.70    4.60
  -8  -7  -3   35.00    4.10
   8  -7   3   35.90    5.80
  -8  -7  -3   27.90    4.60
   8  -7   3   31.40    2.90
  -8   7  -3   32.70    4.50
   8   7   3   33.70    5.30
   9  -7   3   44.50    5.60
  -9  -7  -3   27.70    4.60
   9   7   3   52.99    6.60
  -9   7  -3   34.00    4.80
 -10  -7  -3   20.70    5.30
  10   7   3   17.50    6.30
 -10   7  -3   12.80    4.70
  10  -8  -3   18.10    7.10
 -10  -8   3    8.50    4.20
  10  -8  -3   10.40    5.70
 -10  -8   3   10.50    4.50
  10   8  -3    1.80    5.40
 -10   8   3   13.20    4.60
   9  -8  -3    3.90    5.90
   9  -8  -3   12.00    5.50
  -9  -8   3    7.50    3.90
  -9  -8   3   11.30    4.20
   9   8  -3   16.40    5.90
  -9   8   3    7.70    4.00
   8  -8  -3    1.70    4.60
   8  -8  -3    3.10    5.30
  -8  -8   3   -0.90    3.50
  -8  -8   3   -2.30    3.20
  -8   8   3   -1.10    3.50
   8   8  -3    2.80    4.80
  -7  -8   3    0.00    3.20
   7  -8  -3    3.40    4.30
   7  -8  -3    4.60    5.30
  -7  -8   3    7.10    3.20
  -7   8   3    3.10    3.30
   7   8  -3    8.10    4.40
  -6  -8   3   68.79    4.80
  -6  -8   3   67.49    4.80
   6  -8  -3   78.29    6.10
   6  -8  -3   59.89    6.30
  -6   8   3   62.49    4.80
   6   8  -3   65.79    5.70
   5  -8  -3   85.99    5.80
  -5  -8   3   81.99    4.40
   5  -8  -3   88.69    6.60
  -5  -8   3   81.49    5.50
  -5  -8   3   82.59    4.60
   5   8  -3   82.69    5.50
  -5   8   3   83.99    5.00
   4  -8  -3    6.00    3.50
  -4  -8   3    4.80    2.30
  -4  -8   3    7.60    2.20
   4  -8  -3   11.40    3.80
  -4  -8   3    5.70    2.70
  -4   8   3    7.80    2.50
   4   8  -3    6.40    2.70
  -3  -8   3  163.78    4.40
  -3  -8   3  160.08    5.10
   3  -8  -3  163.18    7.00
   3  -8  -3  164.28    6.60
  -3  -8   3  163.88    4.90
  -3  -8   3  170.68    6.00
  -3   8   3  163.98    5.50
   3   8  -3  158.78    5.50
  -2  -8   3  274.37    7.60
   2  -8  -3  279.37    8.40
  -2  -8   3  278.47    6.70
   2  -8  -3  282.27    8.20
  -2  -8   3  290.17    6.80
   2   8  -3  284.47    6.50
  -2   8   3  289.47    7.10
  -1  -8   3   42.50    2.80
  -1  -8   3   42.10    3.30
  -1  -8   3   41.10    3.00
   1  -8  -3   45.40    4.00
   1  -8  -3   40.30    3.90
  -1   8   3   41.90    3.20
   0  -8   3   95.69    4.10
   0  -8   3   94.69    3.90
   0  -8  -3  101.79    5.00
   0  -8  -3   89.99    5.10
   0   8   3   95.29    4.30
  -1  -8  -3  120.99    5.30
  -1  -8  -3  120.99    5.30
   1  -8   3  130.09    4.30
   1  -8   3  121.99    4.30
   1   8   3  120.99    4.80
  -2  -8  -3  194.48    4.40
   2  -8   3  191.38    5.40
   2  -8   3  185.28    5.00
  -2  -8  -3  186.08    6.30
  -2  -8  -3  191.38    6.10
   2   8   3  191.38    6.10
  -3  -8  -3  149.79    5.80
   3  -8   3  149.99    4.80
   3  -8   3  132.19    4.10
  -3  -8  -3  145.79    5.70
  -3  -8  -3  150.08    4.10
  -3  -8  -3  147.69    4.20
   3   8   3  157.88    5.90
   3   8   3  154.08    4.60
  -3   8  -3  143.99    4.10
  -4  -8  -3    5.70    2.70
   4  -8   3    5.20    2.10
  -4  -8  -3   -1.30    2.60
  -4  -8  -3    3.70    1.40
  -4  -8  -3    7.40    2.00
  -4   8  -3    5.70    2.00
   4   8   3    4.50    2.70
   4   8   3    4.20    2.20
  -5  -8  -3  409.26   10.40
   5  -8   3  396.16    9.30
  -5  -8  -3  398.06   10.10
   5  -8   3  412.06    9.20
   5   8   3  411.36   10.80
  -5   8  -3  395.76    9.10
  -6  -8  -3    7.60    3.70
  -6  -8  -3    7.90    3.10
   6  -8   3    7.60    3.00
   6  -8   3   14.20    2.50
   6  -8   3   12.60    3.60
   6   8   3    6.00    3.50
  -6   8  -3   10.80    3.10
   7  -8   3  177.88    7.80
  -7  -8  -3  170.88    6.90
   7  -8   3  165.38    6.50
  -7  -8  -3  177.18    7.80
   7  -8   3  172.88    5.70
   7   8   3  175.68    8.50
  -7   8  -3  167.88    6.90
   8  -8   3    1.00    3.40
  -8  -8  -3    8.60    3.50
   8  -8   3    3.90    2.40
  -8  -8  -3    1.50    3.70
  -8   8  -3    4.70    3.70
   8   8   3   -4.90    4.30
  -9  -8  -3   -3.70    3.50
   9   8   3    6.00    5.00
  -9   8  -3    3.00    4.00
 -10  -8  -3    0.10    4.40
  10   8   3    3.20    5.60
 -10   8  -3   -2.90    4.00
 -10  -9   3    4.70    4.30
 -10  -9   3    7.20    4.10
  10  -9  -3    4.30    5.50
  10  -9  -3    1.30    6.50
  10   9  -3    4.80    5.70
 -10   9   3    4.80    4.50
  -9  -9   3   -3.40    3.60
   9  -9  -3   -5.30    4.80
   9  -9  -3   -5.80    5.80
  -9  -9   3   -0.90    3.90
   9   9  -3    1.50    5.40
  -9   9   3    0.60    3.60
   8  -9  -3   14.60    5.00
   8  -9  -3   22.90    6.40
  -8  -9   3   11.60    3.80
  -8  -9   3    8.50    3.60
   8   9  -3   11.30    5.10
  -8   9   3    7.40    3.90
   7  -9  -3   13.20    5.60
  -7  -9   3   18.60    3.70
  -7  -9   3   17.60    3.70
   7  -9  -3   10.40    4.70
   7   9  -3   15.60    4.70
  -7   9   3   15.30    3.70
   6  -9  -3  105.59    7.60
  -6  -9   3   98.59    5.20
   6  -9  -3   96.69    6.40
  -6  -9   3   98.69    5.30
  -6  -9   3   97.79    6.10
  -6   9   3   95.19    5.80
   6   9  -3   90.59    6.60
  -5  -9   3    2.90    2.50
  -5  -9   3   -3.40    2.90
  -5  -9   3    2.70    2.60
   5  -9  -3   -3.10    3.40
   5  -9  -3    1.30    3.60
   5  -9  -3   -2.20    4.00
  -5   9   3   -1.80    2.60
   5   9  -3    2.00    3.40
   4  -9  -3   12.60    4.00
   4  -9  -3   16.90    3.80
  -4  -9   3   13.10    2.70
  -4  -9   3   13.90    2.30
  -4  -9   3   11.50    3.10
  -4   9   3   11.30    2.80
   4   9  -3   10.70    3.00
  -3  -9   3  125.09    3.80
   3  -9  -3  124.39    6.50
  -3  -9   3  120.69    5.40
  -3  -9   3  120.69    4.40
   3  -9  -3  112.09    6.00
  -3  -9   3  115.89    4.50
  -3   9   3  123.89    5.00
   3   9  -3  125.89    5.00
  -2  -9   3   53.89    3.30
   2  -9  -3   64.09    4.70
  -2  -9   3   41.00    3.20
   2  -9  -3   60.59    4.90
  -2  -9   3   53.09    4.00
  -2   9   3   48.90    3.70
   2   9  -3   48.00    3.20
   1  -9  -3  121.49    5.80
   1  -9  -3  112.99    5.50
  -1  -9   3  109.39    4.20
  -1  -9   3  120.19    5.00
  -1   9   3  116.49    4.50
   0  -9  -3   81.29    5.00
   0  -9  -3   90.49    4.80
   0  -9   3   77.69    3.80
   0  -9   3   82.19    4.10
   0   9   3   81.79    4.40
   1  -9   3  192.28    5.50
  -1  -9  -3  191.98    6.30
  -1  -9  -3  184.38    6.50
   1  -9   3  188.78    5.50
   1   9   3  189.38    6.00
  -2  -9  -3   40.20    3.60
  -2  -9  -3   32.80    2.50
  -2  -9  -3   27.50    3.40
   2  -9   3   34.10    2.80
  -2  -9  -3   33.30    2.30
   2  -9   3   37.00    2.70
   2   9   3   46.00    3.90
   2   9   3   36.10    3.50
  -3  -9  -3  121.19    3.80
   3  -9   3  109.19    4.00
  -3  -9  -3  118.59    5.30
  -3  -9  -3  119.19    5.60
   3  -9   3  119.49    4.60
  -3  -9  -3  115.09    3.80
   3   9   3  117.49    4.10
  -3   9  -3  123.29    3.80
   3   9   3  127.29    5.40
  -4  -9  -3   22.40    3.50
   4  -9   3   17.00    2.10
  -4  -9  -3   21.20    3.40
   4  -9   3   19.70    2.70
  -4  -9  -3   23.40    2.60
  -4  -9  -3   15.90    1.90
   4   9   3   24.30    3.60
  -4   9  -3   23.40    2.60
   4   9   3   18.40    2.70
  -5  -9  -3  122.59    6.10
  -5  -9  -3  119.39    3.40
   5  -9   3  124.09    5.10
  -5  -9  -3  127.09    4.80
  -5  -9  -3  130.99    6.30
   5   9   3  131.79    6.70
  -5   9  -3  122.79    5.00
   6  -9   3  128.39    5.20
  -6  -9  -3  124.19    6.80
   6  -9   3  123.19    6.50
  -6  -9  -3  119.79    6.40
  -6   9  -3  121.29    5.60
   6   9   3  107.99    6.90
   7  -9   3   37.20    3.30
  -7  -9  -3   34.90    4.70
   7  -9   3   39.00    4.00
  -7  -9  -3   28.90    4.10
   7   9   3   22.90    4.90
  -7   9  -3   27.20    3.80
  -8  -9  -3   45.10    4.70
  -8  -9  -3   43.70    5.40
   8  -9   3   52.99    5.10
   8  -9   3   48.10    3.70
   8   9   3   44.90    6.30
  -8   9  -3   35.40    4.50
  -9  -9  -3    1.20    3.80
  -9  -9  -3    1.00    3.40
   9   9   3    0.40    4.70
  -9   9  -3    3.30    3.80
   9 -10  -3   -3.00    4.60
  -9 -10   3    0.40    3.80
   9 -10  -3    4.20    6.10
  -9 -10   3    5.90    3.80
   9 -10  -3    4.90    5.20
   9  10  -3   13.40    5.70
  -9  10   3    1.10    3.80
   8 -10  -3   12.50    4.80
  -8 -10   3   -0.60    3.50
  -8 -10   3   -0.70    3.20
   8 -10  -3   -3.00    5.30
   8 -10  -3   -1.70    4.30
  -8  10   3    0.30    3.50
   8  10  -3    2.30    4.90
  -7 -10   3   40.00    4.40
   7 -10  -3   60.29    6.00
  -7 -10   3   56.29    4.70
   7 -10  -3   56.49    6.90
   7 -10  -3   52.59    5.80
   7  10  -3   37.10    5.30
  -7  10   3   40.90    4.80
  -6 -10   3   15.10    3.30
  -6 -10   3   15.60    3.90
   6 -10  -3   13.00    5.00
  -6 -10   3   18.10    3.30
   6 -10  -3   20.10    4.60
   6 -10  -3   21.10    4.50
   6  10  -3   16.30    4.40
  -6  10   3   13.60    3.60
  -5 -10   3  256.47    7.50
  -5 -10   3  240.78    8.60
   5 -10  -3  255.87    9.00
  -5 -10   3  264.57    7.10
   5 -10  -3  255.97    9.60
   5  10  -3  252.07    8.60
  -5  10   3  241.88    7.80
  -4 -10   3   46.20    3.20
  -4 -10   3   50.49    3.80
  -4 -10   3   45.10    4.30
   4 -10  -3   54.39    5.00
   4 -10  -3   64.59    5.60
  -4 -10   3   44.40    3.30
  -4  10   3   49.00    4.00
   4  10  -3   54.69    4.40
  -3 -10   3   74.99    5.10
   3 -10  -3   81.59    5.70
  -3 -10   3   86.19    4.10
   3 -10  -3   80.79    5.90
  -3 -10   3   83.59    4.00
  -3 -10   3   78.59    3.20
   3  10  -3   74.19    4.20
  -3  10   3   75.29    4.40
  -2 -10   3    4.30    2.40
  -2 -10   3    1.80    2.10
  -2 -10   3    1.60    1.90
   2 -10  -3    2.10    3.00
   2 -10  -3    1.40    3.20
   2  10  -3    1.60    2.00
  -2  10   3    1.80    1.60
  -2  10   3    0.00    2.20
   1 -10  -3   38.20    4.10
  -1 -10   3   27.00    3.20
   1 -10  -3   36.30    3.90
  -1 -10   3   32.10    2.90
  -1  10   3   35.80    3.30
   0 -10   3   34.50    3.30
   0 -10  -3   36.30    3.80
   0 -10   3   34.70    2.90
   0 -10  -3   39.50    3.90
   0  10   3   42.90    3.60
  -1 -10  -3  108.99    5.60
   1 -10   3  111.99    4.50
   1 -10   3  110.49    4.40
   1  10   3  100.89    4.90
   2 -10   3  394.76    9.00
  -2 -10  -3  403.46    8.60
   2 -10   3  397.26    8.60
  -2 -10  -3  392.96   10.10
  -2 -10  -3  414.66    9.50
  -2 -10  -3  392.26    7.80
   2  10   3  400.56    9.60
   2  10   3  353.76    8.80
  -3 -10  -3  212.78    6.80
  -3 -10  -3  217.18    5.50
  -3 -10  -3  213.78    7.30
   3 -10   3  200.48    6.10
   3 -10   3  214.98    5.70
  -3 -10  -3  199.88    5.20
   3  10   3  204.78    7.00
   3  10   3  202.68    5.40
  -4 -10  -3    4.20    2.90
   4 -10   3    1.60    1.90
  -4 -10  -3    2.60    1.70
   4 -10   3    3.00    2.30
  -4 -10  -3    0.10    2.80
  -4 -10  -3   -0.80    2.00
  -4  10  -3    2.80    2.10
   4  10   3    3.50    2.20
   4  10   3    3.40    3.00
   5 -10   3   82.89    4.70
   5 -10   3   81.29    3.80
  -5 -10  -3   86.79    5.80
  -5 -10  -3   87.59    4.40
  -5 -10  -3   88.49    5.80
  -5 -10  -3   81.59    3.10
   5  10   3   74.79    5.90
  -5  10  -3   83.89    4.50
   6 -10   3    6.90    2.60
  -6 -10  -3    3.60    3.40
  -6 -10  -3    1.40    3.70
  -6 -10  -3    5.60    2.80
  -6  10  -3    3.80    3.00
   6  10   3    7.40    3.80
   7 -10   3   11.00    2.80
  -7 -10  -3   13.00    4.10
  -7 -10  -3   12.30    3.10
  -7 -10  -3   17.10    3.90
   7  10   3   10.70    4.40
  -7  10  -3   11.20    3.40
  -8 -10  -3   19.60    4.60
   8 -10   3   18.50    3.10
  -8 -10  -3   24.70    4.30
  -8 -10  -3   13.30    3.60
   8  10   3   19.40    5.20
  -8  10  -3   22.20    4.10
  -9 -10  -3    0.10    3.70
  -9 -10  -3   -0.70    3.40
  -9 -10  -3   -1.10    3.70
   9  10   3    3.90    5.50
  -9  10  -3    2.40    4.10
  -9 -11   3   17.10    4.50
   9 -11  -3   20.20    3.80
   9 -11  -3   25.10    5.30
  -9 -11   3   19.00    4.20
   9 -11  -3   25.70    6.70
   9 -11  -3   20.60    5.70
  -9  11   3   14.00    4.40
   9  11  -3   23.20    6.10
  -8 -11   3  155.68    7.30
   8 -11  -3  147.59    9.70
  -8 -11   3  154.18    7.20
   8 -11  -3  149.88    8.40
   8 -11  -3  147.19    8.50
  -8  11   3  147.09    7.70
   8  11  -3  150.08    9.50
   7 -11  -3    5.70    5.00
  -7 -11   3    6.10    3.40
   7 -11  -3    1.00    4.40
  -7 -11   3    2.50    3.20
  -7 -11   3    2.00    3.60
   7  11  -3    5.70    4.30
  -7  11   3    4.00    3.60
  -6 -11   3   17.00    4.10
   6 -11  -3   17.90    5.30
   6 -11  -3   28.20    4.90
  -6 -11   3   23.90    3.60
  -6 -11   3   14.50    3.20
  -6  11   3   26.50    4.00
   6  11  -3   13.10    4.10
   5 -11  -3  203.08    8.80
  -5 -11   3  205.78    8.10
  -5 -11   3  213.28    6.40
   5 -11  -3  200.08    8.20
  -5 -11   3  199.18    6.70
  -5  11   3  200.78    7.20
   5  11  -3  192.48    7.80
   4 -11  -3   27.00    4.30
  -4 -11   3   16.00    3.00
  -4 -11   3   18.60    2.70
  -4 -11   3   18.30    3.60
  -4 -11   3   25.40    2.60
   4 -11  -3   23.70    4.70
  -4  11   3   17.20    3.20
   4  11  -3   25.30    3.70
   3 -11  -3    9.60    3.80
  -3 -11   3    7.80    3.10
  -3 -11   3    2.50    2.10
   3 -11  -3    6.00    3.50
  -3 -11   3   10.20    2.50
  -3 -11   3    4.40    1.70
  -3  11   3    6.30    2.60
   3  11  -3    8.00    2.60
   2 -11  -3  114.99    6.10
   2 -11  -3  122.19    6.00
  -2 -11   3  112.49    4.60
  -2 -11   3  117.19    5.60
  -2 -11   3  109.89    4.50
   2  11  -3  108.39    4.20
  -2  11   3  103.69    3.70
  -2  11   3  106.39    4.80
   1 -11  -3   67.99    5.00
  -1 -11   3   54.09    3.80
  -1 -11   3   53.99    4.30
   1 -11  -3   73.49    4.80
  -1  11   3   54.29    4.10
   0 -11   3  346.67    8.70
   0 -11   3  347.47    8.30
   0 -11  -3  346.17    9.30
   0 -11  -3  339.77    8.80
   0  11   3  329.97    8.50
  -1 -11  -3   46.00    4.20
   1 -11   3   37.40    3.40
  -1 -11  -3   44.30    3.20
   1 -11   3   38.30    3.20
   1  11   3   40.20    3.80
   2 -11   3  105.79    4.60
  -2 -11  -3  106.39    5.10
  -2 -11  -3  107.49    4.40
  -2 -11  -3  106.79    3.60
   2 -11   3  101.59    4.50
  -2 -11  -3   97.89    5.60
   2  11   3  108.89    5.20
   2  11   3   94.09    4.40
   3 -11   3   25.60    2.80
  -3 -11  -3   17.20    3.70
  -3 -11  -3   21.30    2.40
  -3 -11  -3   20.90    3.30
  -3 -11  -3   21.30    2.30
   3 -11   3   19.10    2.80
   3  11   3   19.40    3.40
   3  11   3   26.30    2.50
   4 -11   3    1.10    2.20
  -4 -11  -3    3.20    3.20
  -4 -11  -3   -1.50    3.10
  -4 -11  -3    2.70    1.80
  -4 -11  -3   -3.30    1.90
   4 -11   3   -1.60    2.20
   4  11   3    1.60    3.10
   4  11   3    2.40    2.40
  -4  11  -3   -2.20    2.20
  -5 -11  -3   25.60    4.00
  -5 -11  -3   28.00    2.20
  -5 -11  -3   23.30    4.00
   5 -11   3   28.00    3.40
   5 -11   3   28.40    2.70
  -5 -11  -3   29.80    3.10
   5  11   3   30.70    4.40
  -5  11  -3   28.20    3.30
  -6 -11  -3    5.50    2.80
   6 -11   3   -0.60    2.50
  -6 -11  -3    1.80    3.50
  -6 -11  -3    5.60    3.70
  -6  11  -3    2.90    2.90
   6  11   3    6.40    4.00
  -7 -11  -3  212.98    8.70
  -7 -11  -3  198.38    7.10
   7 -11   3  201.48    6.90
  -7 -11  -3  205.18    8.40
   7  11   3  204.38    9.20
  -8 -11  -3    5.60    3.70
   8 -11   3    7.00    2.90
  -8 -11  -3    8.00    3.50
  -8 -11  -3    6.30    4.10
   8  11   3   12.10    5.30
  -8  11  -3    8.50    3.80
  -9 -11  -3    7.10    4.30
  -9 -11  -3    3.00    3.60
  -9 -11  -3    4.70    4.00
  -9  11  -3    7.40    4.00
   9  11   3    9.90    5.10
  -9 -12   3    3.00    3.90
   9 -12  -3    7.30    4.60
   9 -12  -3    0.70    3.30
  -9 -12   3    1.00    5.20
  -9  12   3    1.00    3.90
   9  12  -3    9.70    5.40
  -8 -12   3   51.79    5.10
   8 -12  -3   53.49    7.20
   8 -12  -3   42.60    5.80
   8 -12  -3   51.49    4.90
  -8 -12   3   42.50    4.90
  -8  12   3   45.20    5.40
   8  12  -3   46.20    6.20
   7 -12  -3    3.80    4.10
  -7 -12   3   -1.90    3.30
  -7 -12   3   -0.90    3.00
   7 -12  -3   -0.50    5.00
  -7 -12   3   -1.90    3.00
  -7  12   3    2.30    3.50
   7  12  -3   -1.50    4.10
  -6 -12   3    1.80    3.50
  -6 -12   3    2.70    2.90
   6 -12  -3   -6.70    4.30
  -6 -12   3   -0.50    2.80
   6 -12  -3    1.40    3.90
  -6  12   3   -4.90    2.90
   6  12  -3   -3.00    3.60
  -5 -12   3   96.09    5.30
  -5 -12   3   88.49    4.60
   5 -12  -3   86.99    6.70
   5 -12  -3  110.89    7.60
  -5  12   3   93.29    5.60
   5  12  -3   89.09    6.10
   4 -12  -3  148.79    7.80
  -4 -12   3  138.79    4.70
  -4 -12   3  147.09    5.90
  -4 -12   3  137.89    6.80
  -4 -12   3  152.78    5.40
   4 -12  -3  158.18    7.70
  -4  12   3  144.29    6.10
   4  12  -3  168.28    6.60
  -3 -12   3    9.00    2.70
   3 -12  -3    9.80    3.70
   3 -12  -3   16.40    4.00
  -3 -12   3    6.20    3.00
  -3 -12   3   12.30    2.60
  -3  12   3    9.60    2.90
   3  12  -3   10.00    2.80
   2 -12  -3   47.30    4.70
  -2 -12   3   41.90    3.40
  -2 -12   3   36.00    3.90
  -2 -12   3   41.50    3.50
   2 -12  -3   54.59    5.00
  -2  12   3   38.30    3.50
   2  12  -3   42.80    3.30
  -2  12   3   45.60    2.70
   1 -12  -3   54.19    4.70
   1 -12  -3   52.39    4.40
  -1 -12   3   46.70    4.00
  -1 -12   3   45.60    3.50
  -1  12   3   51.59    4.00
   0 -12   3    1.40    2.10
   0 -12   3   -2.10    2.40
   0 -12  -3    1.80    2.90
   0 -12  -3   -0.80    2.90
   0  12   3   -1.70    2.60
  -1 -12  -3   16.50    3.30
   1 -12   3   14.30    2.60
   1 -12   3   12.00    2.80
  -1 -12  -3   12.30    3.10
  -1 -12  -3   16.00    2.60
   1  12   3   13.40    3.10
   2 -12   3  193.18    6.20
  -2 -12  -3  183.38    7.20
  -2 -12  -3  192.48    5.80
   2 -12   3  184.18    5.90
  -2 -12  -3  187.28    4.90
  -2 -12  -3  186.08    6.40
   2  12   3  186.08    6.60
   2  12   3  163.68    5.70
   3 -12   3    1.60    2.30
  -3 -12  -3    6.50    2.90
  -3 -12  -3    0.10    3.30
   3 -12   3    5.20    2.40
  -3 -12  -3    2.90    2.00
  -3 -12  -3    2.50    2.00
   3  12   3   11.00    2.30
   3  12   3    3.60    3.10
  -4 -12  -3  129.79    6.40
   4 -12   3  133.89    5.60
   4 -12   3  136.29    5.10
  -4 -12  -3  132.69    6.80
  -4 -12  -3  140.59    4.90
  -4 -12  -3  141.59    4.80
  -4  12  -3  145.49    5.00
   4  12   3  146.99    6.90
   5 -12   3   39.70    3.80
  -5 -12  -3   33.60    2.60
  -5 -12  -3   36.10    4.50
   5 -12   3   36.30    3.10
  -5 -12  -3   29.90    4.20
  -5 -12  -3   33.60    3.40
   5  12   3   34.60    4.60
  -5  12  -3   34.30    3.40
  -6 -12  -3    2.80    2.80
   6 -12   3    3.80    2.70
  -6 -12  -3    3.90    3.70
  -6 -12  -3   -0.60    3.70
   6  12   3    5.30    4.00
  -6  12  -3   10.90    3.10
   7 -12   3   30.60    3.70
  -7 -12  -3   36.40    4.10
  -7 -12  -3   26.80    4.40
  -7 -12  -3   26.60    4.70
  -7  12  -3   23.90    3.90
   7  12   3   26.50    4.90
  -8 -12  -3    2.70    3.90
  -8 -12  -3    0.90    3.30
  -8 -12  -3    1.30    3.90
   8 -12   3   -4.40    2.60
   8  12   3    3.10    5.10
  -8  12  -3   -4.90    3.50
  -9 -12  -3    1.20    4.00
  -9 -12  -3    8.40    3.90
  -9 -12  -3   -3.20    3.60
   9  12   3    4.50    4.80
  -9  12  -3    5.40    3.90
   9 -13  -3    8.10    4.70
   9 -13  -3   -2.00    3.30
  -9 -13   3    1.10    3.80
   9  13  -3   -3.80    4.80
  -9  13   3    3.00    3.90
  -8 -13   3   40.40    4.70
   8 -13  -3   31.60    4.40
   8 -13  -3   44.20    5.70
  -8  13   3   33.40    4.90
   8  13  -3   37.70    6.20
  -7 -13   3   25.40    5.00
   7 -13  -3   20.90    5.70
   7 -13  -3   18.70    4.70
  -7 -13   3    7.40    3.50
   7 -13  -3   12.00    3.60
  -7 -13   3    8.20    4.20
  -7  13   3   10.90    3.80
   7  13  -3   12.20    4.80
  -6 -13   3    2.70    3.10
   6 -13  -3    0.80    4.10
  -6 -13   3    2.10    3.80
   6 -13  -3   -4.80    4.50
  -6 -13   3   -0.60    2.80
  -6  13   3    0.10    3.30
   6  13  -3   -1.80    3.90
  -5 -13   3   13.30    3.20
  -5 -13   3   17.90    2.90
   5 -13  -3   11.10    4.30
  -5 -13   3   15.50    2.90
   5 -13  -3   12.60    4.60
  -5 -13   3    8.70    3.80
  -5  13   3   24.60    3.90
   5  13  -3   13.90    4.00
  -4 -13   3  161.88    6.20
   4 -13  -3  166.68    7.80
  -4 -13   3  168.58    6.00
   4 -13  -3  167.58    7.90
  -4 -13   3  165.48    7.60
  -4 -13   3  155.48    5.00
   4  13  -3  168.48    6.70
  -4  13   3  169.98    6.60
  -3 -13   3  180.08    6.00
  -3 -13   3  169.18    7.20
   3 -13  -3  179.38    7.40
   3 -13  -3  160.08    7.70
  -3 -13   3  166.08    5.90
   3  13  -3  171.48    6.10
  -3  13   3  161.88    6.30
   2 -13  -3    4.80    3.40
  -2 -13   3    3.20    2.30
   2 -13  -3   12.40    3.70
  -2 -13   3    6.10    3.00
  -2  13   3    2.90    2.50
  -2  13   3    9.60    1.90
   2  13  -3    4.30    2.30
  -1 -13   3   77.89    4.40
  -1 -13   3   79.59    5.20
   1 -13  -3   79.49    5.20
   1 -13  -3   77.39    5.60
  -1  13   3   72.99    4.70
   1  13  -3   75.49    3.50
   0 -13  -3   71.89    4.40
   0 -13   3   68.29    4.40
   0 -13   3   70.09    4.90
   0 -13  -3   78.09    5.10
   0 -13  -3   68.99    5.30
   0  13   3   68.39    4.80
  -1 -13  -3   14.00    3.40
   1 -13   3    9.80    2.40
  -1 -13  -3    7.60    2.50
  -1 -13  -3    8.40    3.00
   1 -13   3    7.30    2.70
   1  13   3    4.20    2.70
  -2 -13  -3    1.60    2.10
  -2 -13  -3    0.70    2.60
  -2 -13  -3   -1.10    3.00
   2 -13   3   -1.40    2.30
   2 -13   3    3.10    2.30
   2  13   3   -2.10    2.70
  -3 -13  -3   10.80    3.70
  -3 -13  -3    8.70    2.20
  -3 -13  -3   15.50    2.50
  -3 -13  -3    9.40    3.10
   3 -13   3   12.70    2.80
   3 -13   3    9.80    2.80
   3  13   3   20.60    2.40
   3  13   3   13.50    3.60
   4 -13   3   60.99    4.40
  -4 -13  -3   76.59    6.10
   4 -13   3   79.39    5.00
  -4 -13  -3   70.99    3.90
  -4 -13  -3   68.19    3.90
  -4 -13  -3   73.49    5.20
  -4  13  -3   68.29    4.10
   4  13   3   60.69    5.40
   5 -13   3  231.78    7.50
  -5 -13  -3  226.78    6.60
  -5 -13  -3  232.68    6.10
   5 -13   3  226.78    6.70
  -5 -13  -3  227.08    8.20
  -5 -13  -3  218.88    8.80
   5  13   3  211.58    8.60
  -6 -13  -3    5.80    2.90
  -6 -13  -3    4.50    3.80
   6 -13   3    1.10    2.90
  -6 -13  -3    7.90    3.90
  -6  13  -3    8.00    3.20
   6  13   3    1.50    4.00
  -7 -13  -3    4.00    4.00
  -7 -13  -3    4.70    3.90
  -7 -13  -3   -0.50    2.90
   7 -13   3    3.70    2.90
   7  13   3    6.20    4.50
  -7  13  -3    7.70    3.60
  -8 -13  -3   56.59    5.80
   8 -13   3   63.79    4.70
  -8 -13  -3   48.80    5.50
  -8 -13  -3   56.39    4.90
  -8  13  -3   67.29    5.50
   8  13   3   60.69    6.90
   8 -14  -3    8.70    3.70
   8 -14  -3    9.00    4.70
  -8 -14   3    2.10    3.60
   8  14  -3    4.50    4.80
  -8  14   3    5.70    4.10
  -7 -14   3   45.90    5.80
   7 -14  -3   52.89    6.20
   7 -14  -3   48.60    5.00
  -7 -14   3   49.10    5.00
  -7  14   3   43.30    4.90
   7  14  -3   50.99    6.10
  -6 -14   3   -2.70    2.90
  -6 -14   3    3.20    3.80
   6 -14  -3   -0.10    4.70
   6 -14  -3    1.20    4.30
   6 -14  -3   -3.50    2.90
   6  14  -3    7.20    4.10
  -6  14   3   -4.90    3.30
  -5 -14   3   22.70    3.10
   5 -14  -3   13.40    4.50
   5 -14  -3   22.50    5.20
  -5 -14   3   17.20    3.50
  -5 -14   3   15.00    4.10
  -5  14   3   18.50    3.70
   5  14  -3   15.70    4.10
   4 -14  -3   89.99    6.70
  -4 -14   3   81.79    4.80
   4 -14  -3   95.29    6.90
  -4 -14   3   79.09    6.40
  -4 -14   3   86.89    5.10
  -4  14   3   88.19    5.50
   4  14  -3   77.69    5.40
   3 -14  -3   15.50    4.10
   3 -14  -3   17.40    4.20
  -3 -14   3   20.00    3.30
  -3 -14   3   16.40    2.80
  -3 -14   3   12.30    3.70
   3  14  -3   15.40    3.20
  -3  14   3   18.70    3.30
  -3  14   3   19.00    2.50
  -2 -14   3   17.60    3.00
   2 -14  -3    9.40    3.50
   2 -14  -3    8.50    3.00
   2 -14  -3   13.50    3.90
  -2 -14   3    9.50    3.40
  -2  14   3   10.60    2.90
   2  14  -3    8.10    2.50
  -2  14   3    8.70    1.90
   1 -14  -3   90.09    6.10
   1 -14  -3   82.59    4.90
  -1 -14   3   77.99    4.70
  -1 -14   3   90.89    5.70
   1 -14  -3   85.19    5.40
  -1  14   3   95.09    5.10
   1  14  -3   94.69    3.90
   0 -14   3    1.90    2.30
   0 -14   3    6.00    3.00
   0 -14  -3    3.10    2.60
   0 -14  -3   -0.70    3.20
   0  14   3    5.60    3.00
  -1 -14  -3   69.59    4.90
  -1 -14  -3   70.19    5.70
   1 -14   3   73.89    5.00
  -1 -14  -3   61.09    4.20
   1 -14   3   70.39    4.60
   1  14   3   75.49    5.10
  -2 -14  -3   19.60    3.50
  -2 -14  -3   15.50    2.80
   2 -14   3   14.50    2.90
  -2 -14  -3   18.70    3.90
   2 -14   3   19.20    3.20
   2  14   3   12.30    3.30
  -3 -14  -3  130.79    6.00
   3 -14   3  124.99    5.70
  -3 -14  -3  128.49    5.10
   3 -14   3  133.79    5.60
  -3 -14  -3  117.59    7.00
  -3 -14  -3  130.59    4.70
   3  14   3  126.79    4.40
   3  14   3  123.19    6.50
  -4 -14  -3   -4.40    3.10
   4 -14   3    2.10    2.70
  -4 -14  -3   -1.90    2.20
   4 -14   3    3.00    2.70
  -4 -14  -3   -1.90    3.40
  -4 -14  -3    1.60    2.30
   4  14   3   -2.20    3.40
  -4  14  -3   -0.80    2.30
   5 -14   3    5.20    2.70
  -5 -14  -3    1.70    2.60
  -5 -14  -3   -0.50    2.10
   5 -14   3   -3.10    2.80
  -5 -14  -3   -3.70    3.50
  -5 -14  -3    0.40    3.70
  -5  14  -3   -2.60    2.60
   5  14   3   -1.30    3.40
   6 -14   3   14.90    3.30
  -6 -14  -3   14.40    3.20
  -6 -14  -3   18.10    4.40
  -6 -14  -3   10.90    4.20
  -6  14  -3   19.60    3.60
   6  14   3   13.30    4.50
  -7 -14  -3    6.10    4.10
  -7 -14  -3   -2.90    3.80
  -7 -14  -3   -3.80    2.90
   7 -14   3   -3.10    2.80
   7  14   3   -4.50    4.00
  -7  14  -3    6.30    3.50
  -8 -14  -3    4.10    4.10
  -8 -14  -3    3.50    3.40
   8 -14   3    6.80    3.20
  -8 -14  -3    8.90    4.20
  -8  14  -3   -0.80    3.80
   8  14   3    5.90    4.90
  -8 -15   3   40.90    5.80
  -8 -15   3   49.10    5.30
   8 -15  -3   45.10    5.10
   8 -15  -3   58.99    6.60
  -8  15   3   50.19    5.80
   8  15  -3   39.10    6.50
  -7 -15   3    2.60    3.40
   7 -15  -3    7.10    4.60
   7 -15  -3    4.10    3.50
  -7 -15   3    3.20    4.30
  -7  15   3    5.50    3.80
   7  15  -3    0.40    4.30
  -6 -15   3    4.80    3.30
   6 -15  -3   13.80    4.60
   6 -15  -3   12.90    3.60
  -6 -15   3    7.00    4.10
  -6  15   3   11.40    3.80
   6  15  -3   14.00    4.50
  -5 -15   3   12.70    4.20
   5 -15  -3   29.60    5.00
   5 -15  -3   23.40    4.00
  -5 -15   3   20.10    3.20
   5 -15  -3   12.00    4.40
  -5 -15   3   16.30    3.70
  -5  15   3   12.20    3.70
   5  15  -3   23.50    4.30
  -4 -15   3   32.10    3.50
  -4 -15   3   22.30    4.30
  -4 -15   3   22.30    3.70
   4 -15  -3   31.40    4.10
   4 -15  -3   31.00    4.90
   4 -15  -3   27.20    5.00
  -4  15   3   27.80    4.00
   4  15  -3   22.90    4.00
  -3 -15   3  106.69    5.40
  -3 -15   3  109.39    6.70
   3 -15  -3  117.99    6.50
   3 -15  -3  106.99    6.00
   3 -15  -3  106.69    7.20
  -3 -15   3  113.99    5.50
  -3  15   3  113.39    4.30
   3  15  -3  125.49    5.60
  -3  15   3  113.39    5.90
   2 -15  -3   49.30    4.50
  -2 -15   3   54.19    5.10
   2 -15  -3   55.49    4.90
  -2 -15   3   54.99    4.30
   2 -15  -3   50.79    5.20
   2  15  -3   55.29    3.90
  -2  15   3   62.09    4.60
  -1 -15   3   18.00    3.70
   1 -15  -3   17.50    4.30
   1 -15  -3   20.20    3.90
  -1 -15   3   20.10    3.30
   1 -15  -3   16.70    3.30
   1  15  -3   16.70    2.50
  -1  15   3   21.80    3.60
   0 -15   3   57.59    4.30
   0 -15   3   75.09    5.40
   0 -15  -3   80.59    6.00
   0 -15  -3   61.09    4.50
   0  15   3   67.09    5.10
   1 -15   3    2.00    2.40
  -1 -15  -3    0.90    2.90
  -1 -15  -3    4.20    2.40
   1 -15   3   -0.90    2.80
  -1 -15  -3    0.00    3.30
   1  15   3   -0.20    3.00
  -2 -15  -3  128.09    7.30
  -2 -15  -3  138.99    5.60
  -2 -15  -3  140.09    6.00
   2 -15   3  130.19    5.90
   2 -15   3  132.29    6.10
   2  15   3  118.79    6.30
  -3 -15  -3    8.50    3.10
   3 -15   3   12.40    3.00
  -3 -15  -3   13.30    4.10
  -3 -15  -3   17.60    2.90
  -3 -15  -3   21.40    2.80
   3 -15   3   11.50    3.00
   3  15   3   17.30    4.00
  -4 -15  -3    5.10    2.50
  -4 -15  -3    6.90    3.50
  -4 -15  -3    3.40    2.40
   4 -15   3    9.10    3.00
  -4 -15  -3   -0.30    3.70
   4 -15   3    8.80    3.00
  -4  15  -3    8.20    2.60
   4  15   3    5.30    3.50
  -5 -15  -3    7.10    2.40
  -5 -15  -3    8.50    2.80
  -5 -15  -3    6.20    3.70
   5 -15   3   12.40    3.10
   5 -15   3   10.50    3.20
  -5 -15  -3    7.20    4.10
   5  15   3    7.80    4.10
  -5  15  -3    3.00    2.70
   6 -15   3    6.10    3.20
  -6 -15  -3   -0.80    2.80
  -6 -15  -3   -1.60    3.70
  -6 -15  -3   -4.30    3.40
   6  15   3   -3.80    3.80
  -6  15  -3    0.00    3.10
  -7 -15  -3   17.30    4.70
  -7 -15  -3   15.30    3.50
   7 -15   3   11.40    3.40
  -7 -15  -3   17.50    4.50
  -7  15  -3   13.00    3.70
   7  15   3   16.20    5.20
  -8 -15  -3    0.10    4.20
  -8 -15  -3    6.80    3.50
  -8 -15  -3    1.50    3.90
   8 -15   3    6.10    3.30
  -8  15  -3    1.20    3.80
   8  15   3    4.20    4.90
   7 -16  -3   31.00    5.50
  -7 -16   3   15.20    4.90
   7 -16  -3   28.40    4.70
  -7 -16   3   24.90    4.30
   7  16  -3   31.40    5.60
  -7  16   3   27.20    4.70
  -6 -16   3    0.60    3.80
   6 -16  -3   -1.10    3.30
   6 -16  -3   -2.30    4.10
  -6 -16   3    1.90    3.40
   6  16  -3   -5.70    3.70
  -6  16   3    0.60    3.60
  -5 -16   3    4.70    2.80
  -5 -16   3    1.50    3.00
   5 -16  -3   -1.60    3.90
   5 -16  -3    2.00    3.30
  -5 -16   3    4.90    3.80
   5  16  -3   -7.10    3.60
  -5  16   3   -2.80    3.20
   4 -16  -3  109.49    7.40
  -4 -16   3  106.19    5.80
   4 -16  -3  104.79    6.20
  -4 -16   3  106.59    5.50
  -4 -16   3   79.29    6.50
   4 -16  -3  121.59    9.00
   4  16  -3  107.09    6.10
  -4  16   3   97.09    5.90
   3 -16  -3   18.10    4.20
  -3 -16   3   10.30    2.90
   3 -16  -3   23.10    4.50
   3 -16  -3   14.20    3.50
  -3 -16   3   14.10    3.90
  -3  16   3   15.50    3.50
   3  16  -3   17.90    3.50
  -2 -16   3  224.68    8.70
   2 -16  -3  222.88    7.80
   2 -16  -3  220.48    7.90
  -2 -16   3  226.98    7.60
   2 -16  -3  240.68    9.10
   2  16  -3  240.08    6.90
  -2  16   3  211.38    7.60
   1 -16  -3   53.59    4.80
  -1 -16   3   36.90    4.50
  -1 -16   3   40.70    4.10
   1 -16  -3   38.80    4.10
   1 -16  -3   37.60    5.00
   1  16  -3   44.90    3.40
  -1  16   3   49.20    4.70
   0 -16  -3   21.20    3.60
   0 -16  -3   24.50    3.70
   0 -16  -3   15.20    3.90
   0 -16   3   17.30    3.80
   0 -16   3   16.70    3.30
   0  16   3   14.30    3.60
   1 -16   3  282.67    8.50
   1 -16   3  295.97    9.00
  -1 -16  -3  294.57    8.50
  -1 -16  -3  276.87    8.20
  -1 -16  -3  288.67   10.00
   1  16   3  280.87    8.80
   2 -16   3    1.90    2.70
  -2 -16  -3   -0.30    2.90
  -2 -16  -3   -0.50    3.50
  -2 -16  -3    1.00    2.50
   2 -16   3    3.70    3.00
   2  16   3    5.70    3.40
  -3 -16  -3   23.40    3.20
   3 -16   3   32.90    3.80
  -3 -16  -3   30.40    3.90
   3 -16   3   27.40    3.80
  -3 -16  -3   28.30    4.60
   3  16   3   25.50    4.20
  -4 -16  -3  223.48    7.00
  -4 -16  -3  218.08    8.10
  -4 -16  -3  216.98    9.40
   4 -16   3  218.48    8.00
  -4 -16  -3  229.58    6.80
   4 -16   3  230.88    7.60
   4  16   3  246.18    9.10
  -4  16  -3  233.08    6.60
  -5 -16  -3   27.80    4.50
  -5 -16  -3   18.70    3.20
  -5 -16  -3   23.30    3.10
  -5 -16  -3   26.00    5.00
   5 -16   3   33.10    3.90
   5 -16   3   26.90    3.90
  -5  16  -3   21.90    3.30
   5  16   3   15.20    4.50
  -6 -16  -3    0.60    4.00
  -6 -16  -3   -0.10    2.90
   6 -16   3    1.00    3.00
  -6 -16  -3    5.40    3.90
   6  16   3    2.10    4.30
  -6  16  -3    2.80    3.10
  -7 -16  -3   14.20    4.40
  -7 -16  -3    7.50    3.30
   7 -16   3    5.50    3.40
  -7 -16  -3    9.30    4.60
   7  16   3    5.90    4.90
  -7  16  -3    5.10    3.50
   7 -17  -3   17.70    4.40
  -7 -17   3    6.90    4.70
   7 -17  -3   19.30    4.90
  -7 -17   3    8.90    3.90
   7  17  -3   16.30    5.30
  -7  17   3   10.40    4.20
  -6 -17   3    2.00    4.10
   6 -17  -3    1.50    4.10
  -6 -17   3   -0.20    3.30
   6 -17  -3    2.00    3.50
  -6  17   3   -0.40    3.60
   6  17  -3   -1.20    4.20
  -5 -17   3    8.90    3.50
  -5 -17   3    3.80    3.90
   5 -17  -3   12.70    4.50
   5 -17  -3   -1.50    3.40
  -5 -17   3    6.10    3.00
  -5  17   3    4.00    3.60
   5  17  -3    8.00    4.10
  -4 -17   3   22.60    3.50
   4 -17  -3   20.60    4.00
  -4 -17   3   20.00    3.80
   4 -17  -3   22.40    4.90
  -4 -17   3   18.60    4.60
  -4  17   3   20.50    4.00
   4  17  -3   24.50    4.10
  -3 -17   3   -1.60    2.50
   3 -17  -3    0.40    3.80
   3 -17  -3    0.70    3.00
  -3 -17   3   -2.80    3.50
  -3  17   3    1.20    3.10
   3  17  -3    1.50    3.00
   2 -17  -3   27.10    4.70
   2 -17  -3   17.50    3.60
  -2 -17   3   14.00    4.00
   2 -17  -3   14.40    4.30
  -2 -17   3   11.30    3.20
  -2  17   3   14.80    3.60
   2  17  -3   18.20    3.10
  -1 -17   3   16.30    3.90
   1 -17  -3    8.90    4.00
   1 -17  -3   11.20    3.40
  -1 -17   3    8.90    3.00
  -1  17   3   14.20    3.70
   1  17  -3   15.20    2.70
   0 -17  -3    3.20    3.80
   0 -17  -3   -2.90    2.40
   0 -17   3   -2.30    2.60
   0 -17  -3    3.50    3.10
   0 -17   3    2.20    3.40
   0  17   3    3.40    3.20
   1 -17   3   47.20    4.40
  -1 -17  -3   38.90    4.00
  -1 -17  -3   50.29    4.50
  -1 -17  -3   41.10    5.20
   1 -17   3   48.90    4.80
   1  17   3   54.89    4.90
  -2 -17  -3   49.50    5.50
  -2 -17  -3   65.29    4.70
   2 -17   3   60.99    5.10
  -2 -17  -3   62.99    4.50
   2 -17   3   57.29    4.90
   2  17   3   54.19    5.10
   3 -17   3    3.70    3.10
   3 -17   3    5.10    3.10
  -3 -17  -3    6.60    3.50
  -3 -17  -3    3.90    3.90
  -3 -17  -3    6.30    2.80
   3  17   3    7.80    3.90
  -4 -17  -3   -0.40    2.50
  -4 -17  -3    2.00    4.00
  -4 -17  -3    3.80    2.70
  -4 -17  -3   -5.20    3.30
   4 -17   3   -4.00    2.70
   4 -17   3    2.30    2.90
  -4  17  -3    0.90    2.50
   4  17   3    2.40    3.60
   5 -17   3    2.30    2.90
  -5 -17  -3    0.20    2.50
  -5 -17  -3   -3.10    2.50
  -5 -17  -3    2.60    3.80
   5 -17   3    1.80    3.10
  -5 -17  -3    2.50    4.20
   5  17   3   -1.50    3.70
  -5  17  -3    0.70    2.70
  -6 -17  -3   35.60    5.00
  -6 -17  -3   27.70    3.70
  -6 -17  -3   20.80    4.90
   6 -17   3   29.90    4.20
   6  17   3   25.60    5.10
  -6  17  -3   25.80    3.80
   7 -17   3    4.50    3.50
  -7 -17  -3    5.70    3.30
  -7 -17  -3    7.50    4.20
  -7 -17  -3    0.90    4.50
   7  17   3    1.30    4.60
  -7  17  -3   -3.00    3.30
  -6 -18   3    6.30    4.60
  -6 -18   3    4.50    3.60
   6 -18  -3    6.00    4.40
   6 -18  -3    2.30    3.80
   6  18  -3    4.30    4.50
  -6  18   3    0.50    3.80
   5 -18  -3    3.20    3.50
  -5 -18   3   -1.40    3.20
   5 -18  -3    0.10    4.00
  -5 -18   3    2.80    3.90
  -5 -18   3    3.60    2.90
  -5  18   3    0.30    3.40
   5  18  -3   -8.80    3.60
  -4 -18   3  112.69    7.70
  -4 -18   3  112.19    6.30
   4 -18  -3  107.69    7.60
  -4 -18   3  116.29    6.10
   4 -18  -3  109.99    6.80
  -4  18   3  100.39    6.40
   4  18  -3  113.19    6.50
  -3 -18   3   76.69    5.40
  -3 -18   3   84.39    6.80
   3 -18  -3   82.59    6.10
   3 -18  -3   83.89    6.90
  -3  18   3   78.99    6.00
   3  18  -3   79.19    5.60
  -2 -18   3    3.20    3.60
  -2 -18   3   -3.90    2.80
   2 -18  -3    5.00    3.30
   2 -18  -3   -1.10    3.80
   2  18  -3   -1.20    2.60
  -2  18   3    4.20    3.30
   1 -18  -3   52.49    4.80
  -1 -18   3   45.10    5.10
  -1 -18   3   51.69    4.70
   1 -18  -3   42.40    5.20
   1  18  -3   63.49    4.10
  -1  18   3   50.79    5.00
   0 -18   3   24.90    3.70
   0 -18   3   26.50    4.40
   0 -18  -3   30.20    5.00
   0 -18  -3   28.00    4.00
   0  18   3   27.40    4.20
  -1 -18  -3   28.70    5.00
  -1 -18  -3   32.60    4.00
  -1 -18  -3   41.40    4.30
   1 -18   3   30.30    3.90
   1 -18   3   32.20    4.50
   1  18   3   35.80    4.50
   2 -18   3    4.60    3.20
  -2 -18  -3    4.10    3.00
  -2 -18  -3    5.00    4.10
   2 -18   3    5.70    3.40
  -2 -18  -3    3.30    2.80
   2  18   3   -2.30    3.30
  -3 -18  -3    5.70    3.10
   3 -18   3    9.10    3.50
  -3 -18  -3    7.00    4.20
  -3 -18  -3    5.10    3.50
   3 -18   3    8.80    3.20
   3  18   3    7.50    4.10
  -4 -18  -3   14.10    4.70
  -4 -18  -3   18.70    3.30
   4 -18   3   20.50    3.80
  -4 -18  -3   10.70    3.80
   4 -18   3   14.90    3.70
   4  18   3   13.80    4.30
  -4  18  -3   15.00    3.10
  -5 -18  -3   49.60    5.20
  -5 -18  -3   52.19    4.30
  -5 -18  -3   51.89    6.30
  -5 -18  -3   52.09    4.30
   5 -18   3   56.09    5.20
  -5  18  -3   54.29    4.50
   5  18   3   60.59    6.20
   6 -18   3   19.20    4.00
  -6 -18  -3   28.30    6.60
  -6 -18  -3   15.50    3.40
  -6 -18  -3   18.90    5.00
  -6  18  -3   22.50    3.80
   6  18   3   17.80    5.30
  -6 -19   3   22.10    4.40
   6 -19  -3   18.00    4.30
  -6 -19   3   23.60    3.90
   6 -19  -3   31.30    5.50
  -6 -19   3   16.50    5.00
  -6  19   3   25.20    4.70
   6  19  -3   19.90    5.10
  -5 -19   3    1.00    3.60
  -5 -19   3    2.50    3.00
  -5 -19   3    1.60    4.10
   5 -19  -3    2.50    3.80
   5 -19  -3    3.00    4.20
  -5  19   3   -1.00    3.50
   5  19  -3   -0.90    4.10
   4 -19  -3   -0.90    4.30
  -4 -19   3    4.70    3.20
   4 -19  -3    4.40    3.60
  -4 -19   3    2.20    4.10
  -4  19   3    7.30    3.60
   4  19  -3    2.00    3.50
   3 -19  -3   20.20    4.30
   3 -19  -3   22.90    5.00
  -3 -19   3   27.50    4.00
  -3 -19   3   29.80    5.20
   3  19  -3   20.60    3.90
  -3  19   3   23.40    4.20
   2 -19  -3    6.20    3.30
  -2 -19   3    4.40    3.90
  -2 -19   3    7.60    3.30
   2 -19  -3   12.30    4.60
   2  19  -3   13.40    3.30
  -2  19   3    5.00    3.60
  -1 -19   3    3.10    3.10
   1 -19  -3    6.40    3.20
   1 -19  -3    0.60    3.90
  -1 -19   3    2.10    3.60
   1  19  -3    4.10    2.60
  -1  19   3   -4.40    3.40
   0 -19   3  173.18    7.30
   0 -19  -3  193.08    7.60
   0 -19   3  172.48    8.20
   0 -19  -3  181.58    8.90
   0  19  -3  191.98    6.00
   0  19   3  175.58    7.50
  -1 -19  -3    1.20    2.90
  -1 -19  -3   -4.80    4.00
   1 -19   3    1.80    2.90
   1 -19   3    4.10    3.60
   1  19   3    3.30    3.60
   2 -19   3  179.58    7.50
   2 -19   3  183.48    7.90
  -2 -19  -3  185.08    7.20
  -2 -19  -3  179.98    9.20
   2  19   3  189.48    8.00
  -3 -19  -3   25.30    3.70
   3 -19   3   23.50    4.10
  -3 -19  -3   21.40    4.90
   3 -19   3   28.20    4.30
   3  19   3   22.80    4.80
  -3  19  -3   27.60    3.10
  -4 -19  -3   22.00    5.20
   4 -19   3    9.30    3.60
  -4 -19  -3   11.60    3.20
   4 -19   3   13.10    3.70
  -4  19  -3   15.60    3.10
   4  19   3   13.20    4.20
  -5 -19  -3   24.30    3.70
  -5 -19  -3   27.90    5.40
   5 -19   3   24.10    4.50
  -5  19  -3   25.00    3.70
   5  19   3   18.50    4.80
  -6 -19  -3    3.40    4.50
  -6 -19  -3    3.40    3.20
   6 -19   3    1.40    3.60
   6  19   3    0.20    4.70
  -6  19  -3    0.00    3.20
   5 -20  -3    5.10    4.60
  -5 -20   3   -2.10    4.10
  -5 -20   3    4.60    3.20
   5 -20  -3    0.70    3.40
   5  20  -3    2.80    4.30
  -5  20   3   -3.40    3.40
  -4 -20   3    1.60    4.10
  -4 -20   3   -2.50    3.00
   4 -20  -3    5.40    4.50
   4 -20  -3    1.10    3.30
  -4  20   3   -0.70    3.30
   4  20  -3    1.50    3.60
  -3 -20   3    8.50    4.40
   3 -20  -3    6.60    3.50
  -3 -20   3    4.10    3.10
   3 -20  -3    9.00    4.50
   3  20  -3    5.60    3.70
  -3  20   3    0.80    3.60
  -2 -20   3    9.40    4.20
   2 -20  -3    8.60    3.50
   2 -20  -3    7.00    4.20
  -2 -20   3    8.00    3.40
   2  20  -3    6.30    3.20
  -2  20   3    7.10    4.00
   1 -20  -3    7.50    4.30
  -1 -20   3   10.30    4.20
   1 -20  -3   12.70    3.60
  -1 -20   3    8.70    3.40
  -1  20   3   10.50    3.80
   1  20  -3   10.60    3.00
   0 -20   3    1.80    3.70
   0 -20  -3    0.80    4.00
   0 -20  -3   -0.50    3.10
   0 -20   3   -1.10    2.90
   0  20   3    5.20    3.80
   1 -20   3  186.38    8.50
  -1 -20  -3  192.38    9.40
   1 -20   3  204.78    8.10
  -1 -20  -3  200.78    7.80
   1  20   3  181.48    8.00
   2 -20   3    3.50    3.10
  -2 -20  -3    6.30    3.30
  -2 -20  -3    3.50    4.30
   2 -20   3   -0.60    3.50
   2  20   3   -0.10    3.60
   3 -20   3    5.50    3.50
  -3 -20  -3   14.20    4.70
   3 -20   3    7.10    3.60
  -3 -20  -3    4.70    3.30
   3  20   3    1.00    3.70
  -4 -20  -3  100.09    8.20
   4 -20   3   96.29    6.40
  -4 -20  -3   94.79    6.00
   4 -20   3   89.09    6.50
  -4  20  -3   83.19    5.00
   4  20   3   98.19    7.40
  -5 -20  -3   -2.10    4.30
   5 -20   3    1.40    3.50
  -5  20  -3   -2.70    2.90
   5  20   3   -0.30    4.40
   4 -21  -3    8.80    4.70
  -4 -21   3   -1.60    4.30
  -4 -21   3   -0.30    3.20
   4 -21  -3   -3.60    3.20
   4  21  -3   -3.90    3.60
  -4  21   3   -2.90    3.80
  -3 -21   3   29.80    4.30
   3 -21  -3   21.60    5.00
   3 -21  -3   20.70    4.50
  -3 -21   3   31.80    5.60
  -3  21   3   25.10    4.50
   3  21  -3   27.00    4.50
  -2 -21   3    4.40    4.20
   2 -21  -3    3.90    3.60
   2 -21  -3    7.00    4.50
  -2 -21   3    6.30    3.50
   2  21  -3   16.70    3.60
  -2  21   3    8.20    4.10
   1 -21  -3   18.10    4.90
  -1 -21   3   11.90    4.30
  -1 -21   3   15.00    3.90
   1 -21  -3   24.60    4.20
  -1  21   3   12.90    4.10
   1  21  -3    9.30    3.30
   0 -21  -3   29.80    4.20
   0 -21   3   31.30    4.50
   0 -21  -3   32.50    5.60
   0 -21   3   28.20    5.00
   0  21   3   41.30    5.00
   0  21  -3   30.90    3.60
   1 -21   3    6.20    4.00
   1 -21   3    0.10    3.20
  -1 -21  -3   10.90    4.90
  -1 -21  -3    6.70    3.30
   1  21   3    2.00    3.80
  -2 -21  -3    6.90    3.40
   2 -21   3    2.40    3.10
  -2 -21  -3    3.00    4.50
   2 -21   3    0.70    3.60
   2  21   3    9.30    4.00
   3 -21   3   22.20    4.30
   3 -21   3   10.70    3.80
  -3 -21  -3   18.60    3.90
  -3 -21  -3   23.20    5.50
   3  21   3   17.80    4.70
  -4 -21  -3   -7.10    4.40
   4 -21   3    0.20    3.40
   4 -21   3    4.20    3.70
  -4 -21  -3    3.80    3.10
   4  21   3   -4.40    4.10
  -4  21  -3   -4.30    2.80
  -3 -22   3   38.10    5.90
  -3 -22   3   47.40    5.00
   3 -22  -3   41.60    6.10
   3 -22  -3   49.30    5.50
   3  22  -3   50.49    5.30
  -3  22   3   57.19    5.80
   2 -22  -3   -1.40    4.30
   2 -22  -3    6.30    3.70
  -2 -22   3    2.70    4.20
  -2 -22   3    5.40    3.50
   2  22  -3    4.20    3.30
  -2  22   3    2.00    3.90
  -1 -22   3   -6.60    3.60
   1 -22  -3   -1.10    3.30
  -1 -22   3    3.50    3.40
   1 -22  -3    2.40    4.50
   1  22  -3   -4.50    2.90
  -1  22   3    3.50    3.60
   0 -22   3    0.50    3.50
   0 -22   3    3.30    4.00
   0 -22  -3    6.10    4.70
   0 -22  -3    7.80    3.60
   0  22  -3    6.10    3.00
   0  22   3   -1.70    3.60
   1 -22   3    8.90    4.20
  -1 -22  -3    7.70    3.70
   1 -22   3    9.90    3.60
  -1 -22  -3   11.40    5.00
   1  22   3   17.30    4.20
  -2 -22  -3    2.10    4.20
   2 -22   3    2.00    3.90
   2 -22   3    1.30    3.40
  -2 -22  -3   -1.00    3.20
   2  22   3   -2.40    3.80
   3 -22   3   10.60    4.20
   3 -22   3    8.20    3.70
  -3 -22  -3    9.60    3.70
  -3 -22  -3    7.70    4.80
   3  22   3   10.80    4.30
   2 -23  -3   -1.80    4.40
  -2 -23   3    1.30    3.50
   2 -23  -3    4.00    3.80
  -2 -23   3    3.70    4.50
   2  23  -3    5.50    3.30
  -2  23   3    3.70    4.10
  -1 -23   3   -8.50    3.80
   1 -23  -3   -0.50    3.30
   1 -23  -3   -3.80    4.30
  -1 -23   3    3.30    3.60
  -1  23   3    0.40    3.80
   1  23  -3    2.50    3.10
   0 -23   3   -3.30    3.90
   0 -23   3    0.00    3.50
   0 -23  -3   -0.80    3.20
   0 -23  -3    0.80    4.80
   0  23   3    1.70    3.80
   1 -23   3    2.30    4.10
  -1 -23  -3    0.50    4.60
  -1 -23  -3   11.70    3.90
   1 -23   3    7.10    3.60
   1  23   3   11.60    4.30
   2 -23   3   20.10    4.30
   2 -23   3   22.40    4.90
  -2 -23  -3   21.40    4.30
  -2 -23  -3   18.20    5.30
   2  23   3   24.10    4.90
  10   0  -4    7.10    6.40
 -10   0   4    0.60    4.20
  10   0  -4    4.80    5.70
   9   0  -4  135.29    9.20
  -9   0   4  130.29    7.60
   9   0  -4  141.99   10.20
   8   0  -4   51.09    6.70
  -8   0   4   53.59    5.10
   8   0  -4   49.20    6.50
   7   0  -4   46.90    6.30
   7   0  -4   42.70    5.80
  -7   0   4   46.90    4.60
   6   0  -4  583.34   14.90
  -6   0   4  583.24   12.90
   5   0  -4   79.29    5.70
  -5   0   4   68.39    4.30
   4   0  -4 1108.59   21.80
  -4   0   4 1150.68   20.40
   4   0  -4 1128.09   21.70
   3   0  -4  182.78    6.60
   3   0  -4  193.78    6.60
  -3   0   4  184.68    5.30
  -2   0   4  606.94   10.80
   2   0  -4  618.34   12.60
  -2   0   4  601.74   11.30
   2   0  -4  607.04   12.30
   1   0  -4   22.70    2.90
   1   0  -4   28.20    3.40
  -1   0   4   23.50    2.00
  -1   0   4   23.70    1.90
   0   0  -4   23.80    3.10
   0   0  -4   25.10    2.50
   0   0   4   23.60    2.10
  -1   0  -4 3374.26   54.59
   1   0   4 3327.77   53.99
   2   0   4   92.69    3.60
   2   0   4   91.49    3.60
  -2   0  -4   76.49    4.30
  -2   0  -4   86.39    3.00
  -3   0  -4  423.16    9.00
   3   0   4  408.06    8.80
   3   0   4  415.96    8.80
  -4   0  -4  122.89    5.00
   4   0   4  131.99    4.90
   4   0   4  130.39    5.10
   5   0   4   16.20    2.90
   5   0   4   23.30    3.40
  -5   0  -4   20.90    3.30
   6   0   4   12.10    3.50
  -6   0  -4   12.40    3.40
   7   0   4    2.60    3.70
  -7   0  -4    3.30    3.50
   8   0   4   19.80    4.50
  -8   0  -4   25.90    4.30
  -9   0  -4   19.20    4.40
   9   0   4   14.80    5.00
  10   0   4   19.30    6.00
 -10   0  -4   19.50    4.70
  10  -1  -4   -3.70    5.40
 -10  -1   4   -1.90    4.20
  10  -1  -4   -3.60    6.20
  10   1  -4    4.30    6.50
 -10   1   4    2.70    4.30
  10   1  -4    7.80    6.10
  -9  -1   4   -6.30    3.60
   9  -1  -4   -5.60    5.40
   9  -1  -4  -10.90    4.90
  -9   1   4   -2.10    3.80
   9   1  -4   -6.90    5.20
   9   1  -4   -0.20    5.30
  -8  -1   4   36.20    4.70
   8  -1  -4   28.50    5.80
   8  -1  -4   28.10    6.30
   8   1  -4   28.70    5.70
  -8   1   4   25.30    4.50
  -7  -1   4   22.70    4.00
   7  -1  -4   23.30    5.10
   7  -1  -4   20.80    5.60
   7   1  -4   15.70    5.10
  -7   1   4   19.30    3.90
   6  -1  -4    9.70    4.30
  -6  -1   4   11.70    3.10
   6  -1  -4    9.30    4.60
  -6   1   4    7.30    3.10
   6   1  -4    5.50    4.30
   5  -1  -4   81.79    5.90
   5  -1  -4   74.79    5.90
  -5  -1   4   74.89    4.40
   5   1  -4   81.29    6.00
  -5   1   4   76.39    4.50
   4  -1  -4   15.10    3.80
  -4  -1   4   11.10    2.40
   4  -1  -4   14.10    3.70
   4   1  -4   12.90    3.60
  -4   1   4   17.10    2.70
   3  -1  -4  226.78    7.40
   3  -1  -4  204.08    6.90
  -3  -1   4  217.68    5.70
  -3   1   4  225.08    6.00
   3   1  -4  230.88    7.20
  -2  -1   4   41.50    2.80
   2  -1  -4   34.80    3.90
   2  -1  -4   31.90    3.50
  -2  -1   4   38.00    2.50
   2   1  -4   48.40    3.90
  -2   1   4   34.60    2.60
   2   1  -4   52.79    3.80
   1  -1  -4   51.89    3.50
   1  -1  -4   37.20    3.70
  -1  -1   4   38.60    2.20
  -1  -1   4   39.20    2.50
   1   1  -4   52.29    3.40
  -1   1   4   36.70    1.90
  -1   1   4   40.30    2.80
   1   1  -4   46.60    3.50
   0  -1   4  302.37    6.10
   0  -1  -4  322.07    7.80
   0   1  -4  305.77    6.40
   0   1  -4  294.77    7.10
   0   1   4  312.17    6.60
  -1  -1  -4   10.70    2.80
   1  -1   4   16.30    1.80
   1   1   4   15.00    2.10
  -1   1  -4   16.30    2.70
   2  -1   4  378.66    7.80
   2  -1   4  374.96    7.70
  -2  -1  -4  387.16    7.50
  -2  -1  -4  381.76    8.50
   2   1   4  383.26    8.10
  -2   1  -4  383.46    8.10
   2   1   4  386.66    8.00
  -3  -1  -4   89.09    3.10
  -3  -1  -4   95.89    4.40
   3  -1   4  116.89    4.20
   3  -1   4   88.59    4.00
   3   1   4   86.69    4.00
   3   1   4   92.89    4.10
  -3   1  -4   89.79    4.10
   4  -1   4  352.06    8.30
   4  -1   4  351.26    8.30
  -4  -1  -4  349.07    8.50
   4   1   4  352.66    8.60
  -4   1  -4  352.56    8.30
   4   1   4  344.97    8.20
   5  -1   4   90.99    4.80
  -5  -1  -4   96.89    3.30
   5  -1   4   93.69    5.00
  -5  -1  -4  111.79    5.30
  -5   1  -4   93.89    5.00
   5   1   4   96.99    4.70
   5   1   4   95.99    5.30
   6  -1   4   54.29    4.60
  -6  -1  -4   56.99    4.70
   6   1   4   55.89    4.80
  -6   1  -4   56.39    4.60
   7  -1   4    5.10    3.70
  -7  -1  -4    6.80    3.70
  -7   1  -4    2.60    3.20
   7   1   4    5.60    3.90
   8  -1   4  115.79    7.70
  -8  -1  -4  103.89    6.70
  -8   1  -4   98.09    6.30
   8   1   4   97.19    7.50
  -9  -1  -4   62.99    6.10
   9  -1   4   62.79    6.50
   9   1   4   60.49    6.60
  -9   1  -4   59.69    5.60
  10  -1   4    7.80    5.40
 -10  -1  -4   -1.60    4.00
  10   1   4    7.30    5.40
 -10   1  -4    5.00    4.50
  10  -2  -4    0.80    5.50
  10  -2  -4    1.40    6.30
 -10  -2   4   13.60    4.90
  10   2  -4   17.60    6.40
  10   2  -4    9.80    6.40
 -10   2   4    7.20    4.40
   9  -2  -4   25.40    6.40
  -9  -2   4   18.40    4.50
   9  -2  -4   19.30    6.00
   9   2  -4   19.70    6.40
  -9   2   4   13.20    4.50
  -8  -2   4   -2.00    3.40
   8  -2  -4    4.40    4.90
   8  -2  -4    9.70    5.40
   8   2  -4    7.90    5.20
  -8   2   4   -0.60    3.40
   7  -2  -4   28.00    5.90
  -7  -2   4   33.10    4.30
   7  -2  -4   42.90    5.70
   7   2  -4   39.40    5.70
  -7   2   4   26.00    4.10
   6  -2  -4  159.78    8.40
   6  -2  -4  177.68    8.10
  -6  -2   4  176.48    6.60
   6   2  -4  177.78    8.20
  -6   2   4  171.38    6.60
  -5  -2   4  201.88    6.30
   5  -2  -4  198.08    8.20
   5  -2  -4  182.78    7.40
  -5   2   4  197.88    6.50
   5   2  -4  216.48    7.90
  -4  -2   4  779.22   14.70
   4  -2  -4  781.72   16.60
   4  -2  -4  768.52   16.10
  -4   2   4  777.52   15.00
   4   2  -4  777.82   16.10
   3  -2  -4  541.95   12.30
  -3  -2   4  527.65   10.40
  -3  -2   4  527.45   10.20
   3  -2  -4  537.35   11.80
   3   2  -4  521.95   11.60
  -3   2   4  537.05   10.80
  -2  -2   4  389.56    7.70
   2  -2  -4  378.26    9.00
   2  -2  -4  383.86    9.70
  -2  -2   4  388.36    7.60
   2   2  -4  387.96    8.80
  -2   2   4  385.46    8.20
  -1  -2   4   17.20    1.60
   1  -2  -4   17.60    2.80
   1  -2  -4   17.30    3.40
  -1  -2   4   18.40    1.70
  -1   2   4   21.80    1.50
   1   2  -4   21.90    2.80
  -1   2   4   17.60    2.10
   0  -2  -4   64.49    4.40
   0  -2   4   63.49    2.40
   0   2  -4   61.89    3.80
   0   2  -4   77.79    3.10
   0   2   4   58.49    3.40
  -1  -2  -4  964.20   17.10
  -1  -2  -4  972.90   17.70
   1  -2   4  969.80   16.20
  -1   2  -4  971.50   16.90
   1   2   4  975.70   17.10
   2  -2   4  223.18    4.90
   2  -2   4  231.88    5.20
   2  -2   4  236.18    5.50
  -2  -2  -4  216.88    5.40
  -2  -2  -4  221.28    6.40
  -2   2  -4  232.08    5.70
   2   2   4  229.58    5.60
   2   2   4  219.38    5.80
  -3  -2  -4   10.70    1.90
   3  -2   4    5.40    2.20
   3  -2   4   10.80    1.40
   3  -2   4    8.30    2.00
  -3  -2  -4   11.90    2.70
   3   2   4   12.90    2.30
   3   2   4    9.50    2.20
  -3   2  -4    9.50    2.30
   4  -2   4   41.70    3.20
  -4  -2  -4   42.00    2.80
   4  -2   4   40.50    2.10
   4  -2   4   36.60    3.20
  -4  -2  -4   46.00    3.60
   4   2   4   40.80    3.20
   4   2   4   40.30    3.50
  -4   2  -4   41.70    3.40
  -5  -2  -4    1.20    2.80
   5  -2   4   -3.30    2.40
   5  -2   4    1.20    2.60
   5  -2   4   -0.50    1.10
  -5  -2  -4    0.60    1.60
  -5   2  -4   -1.70    2.60
   5   2   4   -1.30    2.40
   5   2   4   -2.60    2.80
  -6  -2  -4   14.20    3.60
   6  -2   4   23.30    3.70
  -6  -2  -4   15.00    2.20
  -6   2  -4   11.60    3.30
   6   2   4   19.50    3.80
   7  -2   4   40.60    4.90
  -7  -2  -4   37.00    4.50
  -7   2  -4   29.70    4.10
   7   2   4   38.80    4.90
   8  -2   4   10.80    4.50
  -8  -2  -4    9.50    3.70
  -8   2  -4    7.00    3.40
   8   2   4   17.60    4.60
  -9  -2  -4    2.80    3.70
   9  -2   4   -1.80    4.50
   9   2   4   -1.60    4.40
  -9   2  -4    3.70    3.90
  10  -2   4  115.09    8.20
  10  -2   4  118.29    9.10
 -10  -2  -4  120.39    8.30
 -10   2  -4  123.29    7.90
  10   2   4  103.19    8.70
 -10  -3   4    7.00    4.30
  10  -3  -4   14.10    6.60
  10  -3  -4   12.20    6.20
  10   3  -4   -1.30    6.20
 -10   3   4    3.30    4.20
  -9  -3   4   19.10    4.60
   9  -3  -4   15.60    6.10
   9  -3  -4   20.00    5.80
   9   3  -4   15.70    6.20
  -9   3   4   13.90    4.30
  -8  -3   4    5.20    3.70
   8  -3  -4    9.80    5.00
   8  -3  -4    3.00    5.20
   8   3  -4    7.40    5.30
  -8   3   4    2.10    3.80
  -7  -3   4   27.80    4.20
   7  -3  -4   36.30    5.50
   7  -3  -4   25.90    5.60
   7   3  -4   20.90    5.10
  -7   3   4   19.10    3.90
   6  -3  -4   29.70    5.60
   6  -3  -4   21.40    4.80
  -6  -3   4   30.90    3.80
   6   3  -4   27.40    4.50
  -6   3   4   27.10    3.70
   5  -3  -4   64.49    5.60
  -5  -3   4   71.29    4.30
   5  -3  -4   71.39    5.50
  -5   3   4   66.19    4.50
   5   3  -4   72.09    5.30
  -4  -3   4   46.50    3.50
   4  -3  -4   44.40    4.50
   4  -3  -4   42.90    4.80
  -4  -3   4   47.20    3.20
   4   3  -4   50.09    4.40
  -4   3   4   49.20    3.80
  -3  -3   4    1.00    1.80
  -3  -3   4    1.00    1.80
   3  -3  -4   -4.20    3.20
   3  -3  -4   -2.40    2.80
  -3   3   4    1.80    2.10
   3   3  -4    1.50    2.70
  -2  -3   4  497.55    9.30
   2  -3  -4  491.45   10.70
  -2  -3   4  495.95    9.50
   2  -3  -4  507.05   11.50
   2   3  -4  490.25   10.30
  -2   3   4  505.45   10.00
   1  -3  -4   11.30    2.60
  -1  -3   4   13.70    1.40
   1  -3  -4   10.90    3.20
  -1  -3   4   16.30    1.80
   1   3  -4   10.60    2.50
  -1   3   4    8.40    2.00
   0  -3  -4  711.13   14.20
   0   3  -4  720.53   12.80
   0   3   4  717.33   13.20
   0   3  -4  722.13   12.20
  -1  -3  -4  402.76    8.60
  -1  -3  -4  401.06    9.10
   1  -3   4  403.86    7.80
   1   3   4  407.46    8.50
  -1   3  -4  374.56    7.70
  -1   3  -4  401.96    7.90
   2  -3   4   72.29    3.30
   2  -3   4   58.99    2.80
  -2  -3  -4   77.49    4.70
  -2  -3  -4   80.49    3.60
   2   3   4   82.69    3.40
   2   3   4   63.99    3.80
   3  -3   4  404.46    8.20
  -3  -3  -4  416.16    9.30
   3  -3   4  395.96    7.80
   3  -3   4  413.06    8.70
  -3  -3  -4  389.16    8.30
   3   3   4  402.96    9.10
   3   3   4  398.86    8.60
  -3   3  -4  410.46    8.40
   4  -3   4    4.80    2.20
   4  -3   4    0.50    1.30
  -4  -3  -4    0.50    2.50
   4  -3   4   -0.80    2.20
  -4  -3  -4    4.50    1.90
   4   3   4    2.80    2.20
  -4   3  -4    7.10    2.40
   4   3   4    3.80    2.70
  -5  -3  -4    1.30    3.00
   5  -3   4    5.70    1.40
  -5  -3  -4    6.50    2.10
   5  -3   4    5.60    2.60
   5  -3   4    8.50    2.80
   5   3   4    6.70    3.00
   5   3   4   10.10    2.70
  -5   3  -4    9.20    2.80
   6  -3   4  108.19    3.30
  -6  -3  -4  103.59    6.00
  -6  -3  -4  108.89    4.40
   6  -3   4  103.09    5.90
  -6   3  -4   97.49    5.50
   6   3   4  113.29    5.80
   6   3   4  115.89    6.40
   7  -3   4    3.70    3.80
  -7  -3  -4    6.20    3.50
   7  -3   4    4.90    1.60
  -7   3  -4    1.80    3.00
   7   3   4    5.60    4.20
  -8  -3  -4  151.48    7.70
   8  -3   4  140.19    7.90
   8   3   4  143.29    8.20
   9  -3   4   -0.40    4.60
   9  -3   4    0.20    4.30
  -9  -3  -4    5.00    3.80
   9   3   4    7.00    5.00
  -9   3  -4    6.40    4.10
  10  -3   4   38.80    9.20
 -10  -3  -4   20.20    5.00
 -10   3  -4   19.20    4.80
  10   3   4   21.80    6.00
 -10  -4   4    8.90    4.60
  10  -4  -4   11.50    5.80
  10  -4  -4    6.60    6.00
 -10   4   4    6.40    4.50
  10   4  -4   10.20    6.40
   9  -4  -4   11.00    5.50
   9  -4  -4   15.30    6.30
  -9  -4   4   13.20    4.50
   9   4  -4   11.70    5.70
  -9   4   4   12.50    4.30
  -8  -4   4    3.40    3.60
   8  -4  -4    3.10    4.90
   8  -4  -4   -3.80    4.90
   8   4  -4    0.70    4.90
  -8   4   4    1.90    3.70
  -7  -4   4  120.69    6.20
   7  -4  -4  120.89    7.80
   7  -4  -4  115.29    8.40
   7   4  -4  122.39    8.00
  -7   4   4  125.29    6.50
  -6  -4   4  143.59    6.00
   6  -4  -4  152.18    8.20
   6  -4  -4  143.39    7.50
   6   4  -4  157.88    7.80
  -6   4   4  146.99    6.30
   5  -4  -4  273.07    8.80
  -5  -4   4  280.07    7.30
   5  -4  -4  275.27    9.70
  -5  -4   4  280.37    7.40
  -5   4   4  283.47    7.90
   5   4  -4  281.27    9.00
   4  -4  -4  494.05   11.80
   4  -4  -4  488.35   12.40
  -4  -4   4  474.45   10.10
  -4  -4   4  493.85   10.10
  -4   4   4  493.55   10.70
   4   4  -4  496.65   11.60
  -3  -4   4  161.38    4.70
   3  -4  -4  169.78    6.40
  -3  -4   4  161.08    4.60
   3  -4  -4  168.18    7.10
  -3   4   4  162.48    5.30
   3   4  -4  158.88    5.90
  -2  -4   4  154.18    4.00
   2  -4  -4  160.88    5.80
  -2  -4   4  168.88    4.50
   2  -4  -4  159.68    6.50
   2   4  -4  157.08    5.20
  -2   4   4  160.08    5.00
   1  -4  -4    5.60    3.40
  -1  -4   4   -0.50    1.60
  -1   4   4    1.50    2.00
  -1   4   4    1.70    1.80
   1   4  -4    2.50    2.00
   0  -4  -4   98.69    5.20
   0  -4  -4  101.79    4.80
   0  -4   4  100.89    3.50
   0   4   4  101.29    4.20
  -1  -4  -4  121.59    4.90
  -1  -4  -4  120.89    5.30
   1  -4   4  121.59    3.80
   1   4   4  126.39    4.50
  -2  -4  -4   45.20    3.80
   2  -4   4   39.00    3.00
  -2  -4  -4   40.80    3.00
   2  -4   4   38.00    2.60
   2   4   4   37.10    3.00
   2   4   4   45.80    3.00
   3  -4   4  287.97    6.20
   3  -4   4  287.87    6.90
  -3  -4  -4  287.47    6.90
  -3  -4  -4  281.07    7.60
   3  -4   4  281.67    6.30
   3   4   4  302.87    7.00
   3   4   4  276.47    7.50
  -3   4  -4  293.67    6.50
  -4  -4  -4  270.67    7.60
   4  -4   4  280.37    6.10
   4  -4   4  279.67    6.00
  -4  -4  -4  280.87    6.80
   4  -4   4  276.37    7.10
   4  -4   4  264.57    6.80
   4   4   4  283.27    7.10
  -4   4  -4  279.27    6.90
   4   4   4  266.67    7.70
   5  -4   4   26.60    2.10
  -5  -4  -4   23.40    2.70
   5  -4   4   22.10    3.10
   5  -4   4   28.50    3.50
  -5  -4  -4   26.40    3.60
   5  -4   4   33.10    2.90
   5   4   4   28.90    3.90
   5   4   4   29.20    3.20
  -5   4  -4   25.90    3.10
   6  -4   4   61.89    4.40
   6  -4   4   69.09    5.20
  -6  -4  -4   68.29    4.00
   6  -4   4   65.99    3.00
  -6  -4  -4   60.59    5.00
   6   4   4   70.29    5.60
   6   4   4   54.89    4.50
  -6   4  -4   63.89    4.80
  -7  -4  -4    5.20    2.60
   7  -4   4    7.30    3.80
   7  -4   4   15.50    3.50
  -7  -4  -4    3.70    3.70
   7  -4   4    6.80    1.70
  -7   4  -4    3.50    2.80
   7   4   4    8.60    4.10
   8  -4   4   10.40    4.50
  -8  -4  -4   14.80    4.00
   8  -4   4   15.50    4.00
  -8   4  -4    6.60    3.80
   8   4   4    9.50    4.40
   9  -4   4   13.60    4.40
   9  -4   4   21.10    5.40
  -9  -4  -4    5.80    3.90
   9   4   4    4.60    4.60
  -9   4  -4    6.80    4.00
 -10  -4  -4   10.60    4.70
 -10   4  -4   12.20    4.30
  10   4   4   13.60    5.50
 -10  -5   4   -2.90    4.00
  10  -5  -4    6.50    5.70
  10  -5  -4   -1.40    6.10
  10   5  -4    5.20    6.40
 -10   5   4    5.80    4.50
  -9  -5   4   57.89    5.90
   9  -5  -4   51.39    7.50
   9  -5  -4   54.49    7.10
  -9   5   4   46.70    5.50
   9   5  -4   52.19    7.20
   8  -5  -4   -8.50    4.80
   8  -5  -4    3.00    4.90
  -8  -5   4    5.40    3.70
   8   5  -4   -4.90    4.80
  -8   5   4    1.70    3.60
  -7  -5   4   23.70    4.00
   7  -5  -4   22.30    5.30
   7  -5  -4   28.20    5.60
   7   5  -4   18.70    5.00
  -7   5   4   22.70    3.90
  -6  -5   4    1.50    2.70
   6  -5  -4   -3.90    4.20
  -6  -5   4   -2.90    2.70
   6  -5  -4    1.30    4.00
   6   5  -4   -3.90    3.70
  -6   5   4    3.10    3.10
  -5  -5   4   70.99    4.40
   5  -5  -4   78.99    5.80
  -5  -5   4   76.39    4.20
   5  -5  -4   75.09    6.10
  -5   5   4   75.79    4.80
   5   5  -4   76.59    5.90
   4  -5  -4  239.58    8.00
  -4  -5   4  236.28    6.40
   4  -5  -4  235.88    8.80
  -4  -5   4  235.98    6.20
   4   5  -4  250.37    7.80
  -4   5   4  238.68    6.90
   3  -5  -4   -2.50    2.90
  -3  -5   4    2.30    1.90
  -3  -5   4    0.20    1.70
   3  -5  -4   -0.50    3.30
   3   5  -4   -5.00    2.50
  -3   5   4    0.30    2.10
   2  -5  -4  131.89    6.30
  -2  -5   4  130.09    4.20
  -2  -5   4  150.38    4.80
  -2  -5   4  124.69    3.50
   2  -5  -4  123.99    5.40
  -2   5   4  122.69    4.60
   2   5  -4  131.89    4.70
  -1  -5   4    6.50    1.80
  -1  -5   4   12.30    1.90
   1  -5  -4    8.40    3.40
  -1   5   4   12.00    2.20
   1   5  -4   12.20    1.90
   0  -5   4    0.70    1.60
   0  -5   4   -0.60    1.50
   0  -5  -4   -3.10    2.50
   0  -5  -4   -0.90    3.00
   0   5   4    0.50    2.20
   1  -5   4  193.18    4.70
  -1  -5  -4  188.18    6.30
   1  -5   4  194.18    5.10
  -1  -5  -4  185.48    5.90
   1   5   4  212.08    5.40
   1   5   4  190.88    5.60
  -2  -5  -4   26.90    3.70
   2  -5   4   21.40    2.40
   2  -5   4   24.60    2.10
  -2  -5  -4   26.90    2.80
   2   5   4   17.60    2.70
  -3  -5  -4  374.26    8.60
  -3  -5  -4  390.16    9.30
   3  -5   4  384.76    8.40
   3  -5   4  393.96    8.00
   3   5   4  380.06    8.40
  -3   5  -4  390.26    7.90
   3   5   4  391.26    9.20
  -4  -5  -4  397.36    9.60
   4  -5   4  389.26    8.00
   4  -5   4  379.76    8.70
   4  -5   4  379.26    7.40
   4  -5   4  379.76    8.40
  -4  -5  -4  386.56    8.70
   4   5   4  383.16    9.60
  -4   5  -4  386.66    8.50
   4   5   4  379.56    8.80
  -5  -5  -4   14.10    3.40
   5  -5   4   22.80    2.60
  -5  -5  -4   14.80    2.60
   5  -5   4   17.80    2.20
   5  -5   4   23.80    3.20
  -5   5  -4   20.10    2.90
   5   5   4   16.70    3.50
   5   5   4   22.30    3.00
  -6  -5  -4   68.59    4.40
   6  -5   4   61.29    4.30
   6  -5   4   71.09    3.30
   6  -5   4   70.79    5.30
  -6  -5  -4   61.99    5.10
   6   5   4   76.39    5.20
  -6   5  -4   61.39    4.60
   6   5   4   66.99    5.50
   7  -5   4   84.99    3.60
  -7  -5  -4   84.19    6.30
   7  -5   4   87.59    6.30
  -7  -5  -4   92.39    5.00
   7  -5   4   82.69    5.30
   7   5   4   73.49    6.30
  -7   5  -4   86.89    5.70
   8  -5   4   -1.40    4.20
   8  -5   4   -3.60    3.50
  -8  -5  -4    2.70    3.90
   8   5   4    0.40    4.40
  -8   5  -4   -1.80    3.30
  -9  -5  -4   27.60    4.70
  -9   5  -4   26.10    4.60
   9   5   4   40.70    6.10
 -10  -5  -4    5.30    4.30
 -10   5  -4    7.30    4.50
  10   5   4   11.00    5.60
 -10  -6   4    6.80    4.00
  10  -6  -4   15.50    7.10
 -10  -6   4    9.10    4.50
  10  -6  -4   18.40    6.10
  10   6  -4    1.40    5.60
 -10   6   4    9.30    4.60
   9  -6  -4   -1.00    5.80
   9  -6  -4    3.70    5.20
  -9  -6   4   -1.50    3.70
  -9  -6   4   -6.00    3.30
   9   6  -4    0.40    5.40
  -9   6   4   -0.70    3.90
   8  -6  -4   14.70    6.00
  -8  -6   4   10.20    4.00
   8  -6  -4   12.90    5.30
  -8  -6   4   14.20    3.60
  -8   6   4   12.40    4.00
   8   6  -4    8.80    5.30
   7  -6  -4   21.30    5.00
  -7  -6   4   33.00    3.80
   7  -6  -4   44.50    6.40
  -7  -6   4   29.70    4.30
  -7   6   4   35.30    4.40
   7   6  -4   24.90    5.20
   6  -6  -4   -2.20    4.00
   6  -6  -4   -4.60    4.60
  -6  -6   4    3.70    2.90
  -6  -6   4   -1.80    2.60
   6   6  -4   -2.80    4.00
  -6   6   4   -1.40    2.80
   5  -6  -4   95.69    6.90
  -5  -6   4   77.59    4.30
  -5  -6   4   81.39    4.60
   5  -6  -4   87.29    6.10
   5   6  -4   76.59    6.00
  -5   6   4   76.99    4.80
   4  -6  -4  407.86   11.50
   4  -6  -4  398.46   10.40
  -4  -6   4  396.36    9.10
  -4  -6   4  415.76    8.80
   4   6  -4  402.26   10.10
  -4   6   4  406.16    9.50
  -3  -6   4   23.00    2.80
  -3  -6   4   25.90    2.30
  -3  -6   4   25.50    2.60
   3  -6  -4   21.70    4.00
   3  -6  -4   20.00    3.60
   3   6  -4   30.70    3.30
  -3   6   4   27.80    3.00
  -2  -6   4    3.50    2.30
   2  -6  -4   -1.60    3.30
  -2  -6   4    1.20    1.80
  -2  -6   4    1.40    1.60
   2   6  -4    2.60    2.00
  -2   6   4   -1.00    2.00
  -1  -6   4  217.18    5.60
   1  -6  -4  224.88    7.10
  -1  -6   4  241.08    6.20
  -1  -6   4  224.28    5.60
   1  -6  -4  227.98    7.60
  -1   6   4  234.38    6.10
  -1   6   4  230.18    5.40
   0  -6  -4  210.08    7.00
   0  -6  -4  211.88    6.80
   0  -6   4  221.98    5.60
   0  -6   4  222.58    5.60
   0   6   4  218.58    6.10
  -1  -6  -4  277.17    7.70
  -1  -6  -4  282.67    7.60
   1  -6   4  282.17    6.50
   1  -6   4  288.47    6.20
   1   6   4  278.47    6.20
   1   6   4  273.97    7.10
   2  -6   4   92.09    3.50
   2  -6   4   80.59    3.60
  -2  -6  -4   94.09    4.60
   2  -6   4   78.89    2.80
  -2  -6  -4   89.69    2.60
   2   6   4   83.89    3.60
   2   6   4   88.29    4.50
  -3  -6  -4  163.78    5.50
  -3  -6  -4  156.68    5.90
   3  -6   4  163.58    4.90
   3  -6   4  163.58    4.70
  -3   6  -4  164.88    4.50
   3   6   4  156.68    5.00
   3   6   4  162.78    5.90
   4  -6   4    8.90    2.50
  -4  -6  -4    4.90    2.50
  -4  -6  -4    6.90    2.90
   4  -6   4    3.30    1.80
   4   6   4    8.80    3.00
   4   6   4    1.20    2.30
  -4   6  -4    4.30    2.20
   5  -6   4   -2.60    1.80
  -5  -6  -4    2.50    2.50
   5  -6   4   -1.60    2.70
  -5  -6  -4   -3.10    3.10
   5  -6   4    1.50    2.10
   5   6   4    1.40    2.50
  -5   6  -4   -1.90    2.20
   5   6   4   -0.10    3.10
   6  -6   4   31.00    4.10
   6  -6   4   29.90    3.30
   6  -6   4   26.00    2.50
  -6  -6  -4   25.20    4.20
  -6  -6  -4   22.40    3.20
   6   6   4   28.60    4.30
  -6   6  -4   18.90    2.90
  -7  -6  -4   50.79    5.10
   7  -6   4   48.50    4.20
   7  -6   4   43.60    3.30
   7  -6   4   48.70    5.10
  -7  -6  -4   46.30    3.90
   7   6   4   35.10    5.30
  -7   6  -4   45.50    4.50
  -8  -6  -4    7.50    3.10
  -8  -6  -4    0.70    4.10
   8  -6   4    2.10    3.60
   8   6   4    0.60    4.30
  -8   6  -4    3.40    3.50
  -9  -6  -4   29.90    5.00
  -9   6  -4   29.20    4.50
   9   6   4   36.50    5.90
 -10  -6  -4   12.50    4.80
  10   6   4    6.80    5.70
 -10   6  -4    7.10    4.50
 -10  -7   4   -2.20    4.30
 -10  -7   4   -1.80    3.60
  10  -7  -4   -3.80    5.20
  10  -7  -4    0.20    6.40
 -10   7   4    4.80    4.40
  10   7  -4    3.10    5.70
   9  -7  -4   25.50    7.00
   9  -7  -4   23.60    5.80
  -9  -7   4   20.60    4.40
  -9  -7   4   15.70    4.20
   9   7  -4   16.20    6.10
  -9   7   4   11.00    4.30
  -8  -7   4    0.20    3.20
  -8  -7   4    6.90    3.60
   8  -7  -4    5.00    4.90
   8  -7  -4   -5.90    5.60
   8   7  -4    1.10    4.90
  -8   7   4   -2.20    3.50
   7  -7  -4   -3.50    4.30
  -7  -7   4    4.20    3.30
  -7  -7   4    1.30    3.00
   7  -7  -4    6.80    5.60
   7   7  -4    1.90    4.30
  -7   7   4    2.70    3.30
  -6  -7   4   -2.00    2.80
   6  -7  -4   -4.80    4.80
   6  -7  -4   -0.20    4.10
  -6  -7   4    2.30    2.80
   6   7  -4    0.00    4.00
  -6   7   4   -1.30    2.90
   5  -7  -4   41.30    5.60
  -5  -7   4   42.00    3.60
   5  -7  -4   39.40    4.90
  -5  -7   4   38.00    3.50
   5   7  -4   38.80    4.40
  -5   7   4   42.50    4.00
  -4  -7   4   -1.40    2.00
   4  -7  -4   -4.90    3.70
   4  -7  -4    0.00    3.20
  -4  -7   4    1.30    2.20
  -4  -7   4   -2.40    2.30
   4   7  -4   -1.60    2.70
  -4   7   4   -2.90    2.10
   3  -7  -4   79.49    6.00
  -3  -7   4   65.89    4.50
  -3  -7   4   68.49    3.10
  -3  -7   4   68.79    3.70
  -3   7   4   74.99    4.20
   3   7  -4   71.79    4.20
  -2  -7   4  432.66    9.10
  -2  -7   4  431.96    9.10
   2  -7  -4  434.76   10.60
   2  -7  -4  439.46   11.10
  -2  -7   4  424.56    9.80
  -2   7   4  424.56    9.50
  -2   7   4  431.66    8.80
   2   7  -4  432.26    8.90
  -1  -7   4   72.39    3.50
   1  -7  -4   80.99    5.50
  -1  -7   4   69.09    3.90
  -1  -7   4   69.89    3.40
   1  -7  -4   82.99    5.20
  -1   7   4   93.89    4.10
  -1   7   4   83.69    3.30
   0  -7   4  666.73   12.60
   0  -7  -4  648.54   13.80
   0  -7  -4  659.53   13.70
   0  -7   4  665.03   12.60
   0   7   4  655.73   12.30
   0   7   4  641.24   12.90
  -1  -7  -4  169.58    6.10
   1  -7   4  177.58    5.10
   1  -7   4  177.68    4.80
  -1  -7  -4  186.88    6.40
   1   7   4  172.88    4.60
   1   7   4  169.28    5.70
  -2  -7  -4  138.19    3.30
   2  -7   4  135.99    3.90
   2  -7   4  138.49    4.60
   2  -7   4  138.89    4.20
  -2  -7  -4  145.49    5.60
   2   7   4  128.99    4.30
   2   7   4  134.89    5.30
   3  -7   4  112.49    4.20
   3  -7   4  112.49    4.20
  -3  -7  -4  107.59    5.00
  -3  -7  -4  109.59    5.30
   3   7   4  106.99    4.30
  -3   7  -4   99.99    3.60
  -4  -7  -4  159.58    5.80
   4  -7   4  160.78    5.40
   4  -7   4  151.48    4.90
  -4  -7  -4  153.18    6.30
  -4   7  -4  151.38    4.80
   4   7   4  162.58    5.40
   4   7   4  160.18    6.40
   5  -7   4   20.90    2.50
   5  -7   4   22.80    2.40
   5  -7   4   23.70    3.10
  -5  -7  -4   17.60    3.20
  -5  -7  -4   19.90    3.70
   5   7   4   24.10    3.20
  -5   7  -4   17.10    2.60
   5   7   4   18.10    3.80
   6  -7   4  330.77    9.20
  -6  -7  -4  371.76    9.50
   6  -7   4  357.76    8.20
   6  -7   4  348.87    8.20
  -6  -7  -4  351.46   10.20
   6   7   4  347.97   10.70
  -6   7  -4  360.36    9.20
   7  -7   4    7.90    2.30
  -7  -7  -4   -0.20    3.80
  -7  -7  -4    2.00    2.90
   7  -7   4    6.10    4.70
   7  -7   4    6.30    3.10
   7   7   4    3.80    4.30
  -7   7  -4    8.30    3.20
  -8  -7  -4   24.20    3.80
  -8  -7  -4   16.80    4.50
   8   7   4   27.70    5.20
  -8   7  -4   18.70    4.00
  -9  -7  -4    6.00    4.30
   9   7   4    5.00    5.20
  -9   7  -4   -1.10    3.80
 -10  -7  -4   11.30    4.90
  10   7   4    9.40    5.50
 -10   7  -4   12.70    4.60
 -10  -8   4   -4.30    4.20
  10  -8  -4    5.20    5.70
 -10  -8   4    2.70    4.00
  10  -8  -4   -0.90    6.60
 -10   8   4    0.30    4.10
  10   8  -4    9.70    6.10
   9  -8  -4   -6.00    5.90
   9  -8  -4    5.10    5.30
  -9  -8   4   -1.20    3.80
  -9  -8   4   -3.30    3.50
  -9   8   4   -4.50    3.50
   9   8  -4   -9.20    4.90
  -8  -8   4   16.90    4.00
  -8  -8   4    7.80    3.60
   8  -8  -4    8.20    4.90
   8  -8  -4   16.40    6.30
   8   8  -4    4.40    4.90
  -8   8   4    7.40    3.80
   7  -8  -4   36.60    6.70
   7  -8  -4   30.80    5.30
  -7  -8   4   37.70    4.30
  -7  -8   4   29.50    4.10
  -7   8   4   31.70    4.30
   7   8  -4   21.40    5.20
   6  -8  -4    0.30    4.60
   6  -8  -4   -0.50    4.10
  -6  -8   4    5.80    2.90
  -6  -8   4    5.10    2.90
   6   8  -4    4.80    3.90
  -6   8   4    2.70    3.10
  -5  -8   4   36.20    3.60
   5  -8  -4   36.70    5.40
  -5  -8   4   37.80    3.50
   5  -8  -4   39.20    4.70
  -5   8   4   28.10    3.50
   5   8  -4   35.90    4.40
  -4  -8   4   47.20    3.70
   4  -8  -4   63.39    5.10
  -4  -8   4   47.10    3.40
  -4  -8   4   51.69    4.40
   4  -8  -4   62.59    5.60
  -4   8   4   50.69    4.10
   4   8  -4   50.29    4.20
  -3  -8   4    1.50    2.10
  -3  -8   4    2.00    2.50
  -3  -8   4    1.60    1.80
  -3  -8   4    4.10    1.70
   3  -8  -4   -2.00    3.50
   3  -8  -4   -1.50    3.10
  -3   8   4    2.30    2.20
   3   8  -4    2.50    2.40
   2  -8  -4  146.19    6.50
  -2  -8   4  150.88    4.90
   2  -8  -4  157.98    7.10
  -2  -8   4  159.38    4.90
  -2  -8   4  149.99    5.60
   2   8  -4  159.38    4.70
  -2   8   4  154.88    4.60
  -2   8   4  153.58    5.30
   1  -8  -4    0.90    3.30
  -1  -8   4    3.40    2.10
  -1  -8   4   -1.00    2.00
  -1  -8   4    2.00    1.80
   1  -8  -4    2.80    3.00
  -1   8   4    1.60    2.10
  -1   8   4    1.60    1.60
   0  -8  -4  196.18    6.90
   0  -8  -4  186.88    6.90
   0  -8   4  199.08    5.70
   0  -8   4  198.98    5.50
   0   8   4  194.98    6.10
   0   8   4  207.48    5.00
  -1  -8  -4   14.30    3.30
  -1  -8  -4    6.70    2.80
   1  -8   4    7.40    2.10
   1  -8   4   10.30    2.10
   1   8   4    8.10    2.70
   1   8   4   11.30    1.90
  -2  -8  -4   10.10    3.00
   2  -8   4   12.10    2.10
   2  -8   4   12.80    1.90
   2  -8   4   10.10    2.10
  -2  -8  -4    9.80    1.50
   2   8   4   13.10    2.10
   2   8   4    4.90    2.70
   3  -8   4  114.29    4.40
   3  -8   4  123.69    4.30
  -3  -8  -4  113.89    5.40
  -3  -8  -4  125.19    5.60
   3  -8   4  120.89    3.60
  -3  -8  -4  116.89    3.70
   3   8   4  112.19    5.40
   3   8   4  114.99    4.30
  -4  -8  -4   50.99    4.30
  -4  -8  -4   48.80    4.10
   4  -8   4   45.40    3.20
  -4  -8  -4   49.10    2.50
   4   8   4   54.79    4.50
   4   8   4   53.99    3.60
  -4   8  -4   49.80    3.10
  -5  -8  -4   48.50    4.10
   5  -8   4   43.60    3.30
  -5  -8  -4   49.00    4.70
   5   8   4   51.09    4.00
  -5   8  -4   49.80    3.80
   5   8   4   40.50    4.50
   6  -8   4   45.10    3.40
  -6  -8  -4   49.20    4.90
  -6  -8  -4   47.50    4.40
   6  -8   4   52.69    7.00
   6  -8   4   47.40    3.50
  -6   8  -4   44.00    3.90
   6   8   4   31.80    4.80
   7  -8   4    3.40    3.00
   7  -8   4   -0.50    2.20
  -7  -8  -4    1.90    3.10
  -7  -8  -4   -0.40    3.70
   7   8   4   -5.70    3.80
  -7   8  -4   -3.40    2.80
   8  -8   4   19.30    3.30
  -8  -8  -4   13.90    3.60
  -8  -8  -4   20.60    4.80
  -8   8  -4   17.80    4.00
   8   8   4   11.60    4.80
  -9  -8  -4    6.80    4.10
  -9   8  -4    1.40    4.00
   9   8   4   -0.40    5.10
  -9  -9   4    1.20    3.80
  -9  -9   4    5.20    3.80
   9  -9  -4    2.90    5.10
   9  -9  -4    7.30    6.10
  -9   9   4   -7.40    3.60
   9   9  -4   -2.00    5.10
  -8  -9   4   -1.90    3.10
   8  -9  -4   -0.20    6.00
  -8  -9   4    2.30    3.50
   8  -9  -4    1.30    4.90
   8   9  -4    0.00    4.80
  -8   9   4   -1.60    3.80
  -7  -9   4    5.90    3.20
  -7  -9   4   16.20    3.70
   7  -9  -4    4.30    4.50
   7  -9  -4    5.50    5.60
   7   9  -4    6.20    4.50
  -7   9   4   10.50    3.60
   6  -9  -4    4.20    5.00
  -6  -9   4   -5.60    2.70
   6  -9  -4    0.20    4.00
  -6  -9   4   -1.20    2.70
   6   9  -4   -4.60    3.70
  -6   9   4   -3.00    3.00
   5  -9  -4   27.10    5.00
  -5  -9   4   18.50    3.70
  -5  -9   4   18.60    2.90
  -5  -9   4   17.70    3.10
   5  -9  -4   22.00    4.30
  -5   9   4   17.30    3.40
   5   9  -4   18.30    3.90
  -4  -9   4  143.39    6.50
   4  -9  -4  150.98    7.60
  -4  -9   4  138.79    5.30
   4  -9  -4  139.19    7.00
  -4  -9   4  140.39    4.70
  -4   9   4  150.58    5.90
   4   9  -4  150.38    6.10
   3  -9  -4  131.39    6.60
  -3  -9   4  128.49    4.60
   3  -9  -4  128.79    7.00
  -3  -9   4  128.59    4.80
  -3  -9   4  132.59    5.80
  -3   9   4  119.99    5.20
   3   9  -4  118.99    4.90
   2  -9  -4   15.40    3.90
   2  -9  -4   23.80    3.80
  -2  -9   4   22.20    2.60
  -2  -9   4   21.30    3.00
  -2  -9   4   20.70    2.60
   2   9  -4   30.50    2.70
  -2   9   4   32.90    2.50
  -2   9   4   21.20    2.80
  -1  -9   4   27.70    3.00
  -1  -9   4   28.70    2.70
   1  -9  -4   30.50    3.90
   1  -9  -4   31.90    4.20
  -1   9   4   25.10    3.10
  -1   9   4   26.30    2.30
   0  -9   4   29.90    2.90
   0  -9  -4   34.10    3.90
   0  -9   4   29.40    2.70
   0  -9  -4   30.70    3.90
   0   9   4   32.40    3.40
   0   9   4   31.20    2.30
  -1  -9  -4   54.39    4.40
   1  -9   4   41.30    3.40
  -1  -9  -4   47.80    4.00
   1  -9   4   45.30    3.20
   1   9   4   37.50    2.70
   1   9   4   44.60    3.80
  -2  -9  -4    2.80    1.30
   2  -9   4    1.10    1.70
   2  -9   4   -0.10    2.30
  -2  -9  -4   -8.40    2.40
   2  -9   4   -0.30    1.90
  -2  -9  -4    1.40    2.90
   2   9   4    0.80    1.80
   2   9   4   -0.40    2.40
  -3  -9  -4   70.19    5.00
   3  -9   4   72.69    4.00
  -3  -9  -4   62.39    2.90
   3  -9   4   74.09    3.60
   3  -9   4   68.89    3.20
  -3  -9  -4   66.09    4.80
  -3  -9  -4   69.49    3.20
   3   9   4   68.89    4.90
   3   9   4   67.89    3.70
  -4  -9  -4   76.39    3.10
  -4  -9  -4   80.79    3.50
  -4  -9  -4   65.79    5.20
  -4  -9  -4   77.59    5.20
   4  -9   4   58.19    3.90
  -4   9  -4   67.79    3.60
   4   9   4   61.69    4.10
   4   9   4   73.79    5.40
  -5  -9  -4  132.29    6.30
   5  -9   4  143.49    5.30
  -5  -9  -4  148.69    6.90
  -5  -9  -4  123.79    4.90
   5   9   4  134.69    5.50
  -5   9  -4  135.09    5.20
   5   9   4  144.19    7.10
   6  -9   4  263.37    7.20
  -6  -9  -4  260.37    8.50
  -6  -9  -4  264.87    9.10
   6   9   4  252.07    9.40
   7  -9   4    4.60    2.40
  -7  -9  -4    2.00    3.20
  -7  -9  -4    9.00    4.20
  -7   9  -4    9.70    3.40
   7   9   4    1.30    3.90
   8  -9   4    6.20    2.60
  -8  -9  -4    1.40    4.10
  -8  -9  -4    6.90    3.50
   8   9   4    1.80    4.70
  -8   9  -4    8.50    3.70
  -9  -9  -4   35.20    4.70
  -9  -9  -4   43.30    5.70
   9   9   4   31.50    6.60
  -9   9  -4   28.50    4.70
  -9 -10   4   12.50    4.20
  -9 -10   4   10.50    3.90
   9 -10  -4    5.50    6.30
   9 -10  -4   18.00    5.70
  -9  10   4   11.50    4.30
   9  10  -4    4.60    5.50
  -8 -10   4  142.59    6.90
  -8 -10   4  132.49    6.70
   8 -10  -4  126.39    9.90
   8 -10  -4  141.59    8.50
  -8  10   4  123.29    7.40
   8  10  -4  134.79    9.40
  -7 -10   4   -4.90    3.00
   7 -10  -4   -1.40    4.30
  -7 -10   4    3.30    3.10
   7 -10  -4    1.90    5.20
  -7  10   4   -0.60    3.30
   7  10  -4   -5.10    4.00
  -6 -10   4   32.00    3.90
   6 -10  -4   33.70    5.20
   6 -10  -4   23.40    4.90
  -6 -10   4   39.10    3.90
   6 -10  -4   25.30    5.40
  -6  10   4   27.00    4.00
   6  10  -4   32.00    4.90
  -5 -10   4   48.70    5.00
   5 -10  -4   51.49    5.40
  -5 -10   4   51.49    4.20
   5 -10  -4   62.19    6.40
  -5 -10   4   50.19    3.90
  -5  10   4   44.70    4.20
   5  10  -4   48.90    4.90
  -4 -10   4   88.89    5.70
   4 -10  -4   84.19    6.10
   4 -10  -4   77.09    6.40
  -4 -10   4   72.29    4.40
  -4 -10   4   75.99    3.70
   4  10  -4   68.49    5.10
  -4  10   4   81.09    5.00
  -3 -10   4  113.39    4.90
   3 -10  -4  121.69    6.70
   3 -10  -4  118.39    6.90
  -3 -10   4  111.69    5.80
  -3 -10   4  117.79    4.70
  -3  10   4  111.39    5.10
   3  10  -4  116.39    5.00
  -2 -10   4   -2.40    1.80
   2 -10  -4    2.70    3.30
   2 -10  -4    0.00    3.20
  -2 -10   4   -2.90    2.30
  -2 -10   4    0.50    2.10
  -2  10   4   -0.60    1.70
  -2  10   4    0.50    2.20
   2  10  -4    0.60    1.80
   1 -10  -4    1.70    3.10
  -1 -10   4    3.70    2.40
   1 -10  -4    8.40    3.80
  -1 -10   4    6.70    2.10
  -1  10   4    2.40    2.40
  -1  10   4    7.40    1.70
   0 -10  -4  228.88    7.60
   0 -10  -4  207.98    7.40
   0 -10   4  221.48    6.20
   0 -10   4  217.58    6.50
   0  10   4  217.28    6.80
   0  10   4  222.08    5.30
  -1 -10  -4    3.00    2.90
  -1 -10  -4    7.30    3.20
   1 -10   4    0.40    2.10
   1 -10   4    0.70    2.00
   1  10   4    0.10    2.60
   1  10   4    2.30    1.60
  -2 -10  -4   12.70    3.10
  -2 -10  -4   19.90    3.40
  -2 -10  -4   16.90    1.80
   2 -10   4   14.00    2.40
   2 -10   4   24.20    2.50
   2  10   4   14.10    2.20
   2  10   4   21.00    3.20
  -3 -10  -4   40.00    2.90
  -3 -10  -4   37.80    4.20
  -3 -10  -4   32.00    3.90
   3 -10   4   43.00    3.20
   3 -10   4   36.80    3.30
  -3 -10  -4   42.10    2.70
   3  10   4   33.20    3.80
   3  10   4   46.40    3.20
  -4 -10  -4   74.39    3.30
  -4 -10  -4   71.89    5.50
  -4 -10  -4   81.79    3.60
   4 -10   4   72.69    3.40
  -4 -10  -4   81.09    5.30
   4 -10   4   75.79    4.40
  -4  10  -4   69.39    3.50
   4  10   4   70.59    4.10
   4  10   4   76.29    5.70
  -5 -10  -4   37.60    2.50
  -5 -10  -4   34.60    4.60
  -5 -10  -4   40.10    4.40
  -5 -10  -4   50.29    3.50
   5 -10   4   37.20    3.40
  -5  10  -4   41.40    3.50
   5  10   4   34.10    4.50
   5  10   4   40.60    3.80
  -6 -10  -4   57.19    5.40
  -6 -10  -4   55.19    4.20
  -6 -10  -4   49.10    4.70
   6 -10   4   48.50    3.70
   6  10   4   52.09    5.60
  -6  10  -4   50.79    4.10
   7 -10   4    1.10    2.50
  -7 -10  -4    1.60    3.30
  -7 -10  -4    2.20    3.00
  -7 -10  -4    6.70    4.20
  -7  10  -4    3.80    3.20
   7  10   4   14.70    4.90
  -8 -10  -4   10.90    3.80
   8 -10   4   10.50    2.90
  -8 -10  -4    1.30    4.30
  -8  10  -4    9.70    3.90
   8  10   4   -2.30    4.60
  -9 -10  -4   -0.60    3.80
  -9 -10  -4    1.40    4.40
   9  10   4    4.60    5.10
  -9  10  -4    2.60    3.90
   9 -11  -4   10.50    5.50
   9 -11  -4   -5.80    5.90
  -9 -11   4   15.50    4.30
   9 -11  -4    0.10    4.90
  -9 -11   4    4.60    6.00
  -9  11   4   11.20    4.40
   9  11  -4    0.00    5.30
   8 -11  -4   11.50    5.10
  -8 -11   4   15.30    3.90
   8 -11  -4   17.60    6.10
  -8 -11   4   15.10    3.90
   8 -11  -4   16.50    5.30
  -8  11   4   13.20    4.30
   8  11  -4   10.50    5.20
   7 -11  -4   -7.10    5.00
   7 -11  -4    0.10    4.40
  -7 -11   4    0.50    3.10
  -7 -11   4    3.00    3.20
   7  11  -4   -4.90    4.10
  -7  11   4    1.90    3.50
  -6 -11   4   46.10    4.90
  -6 -11   4   64.29    4.60
   6 -11  -4   67.29    6.20
  -6 -11   4   56.09    4.60
   6 -11  -4   67.39    7.10
   6  11  -4   56.19    5.50
  -6  11   4   45.50    4.90
  -5 -11   4   25.50    4.20
  -5 -11   4   27.80    3.10
   5 -11  -4   26.30    5.40
  -5 -11   4   24.00    3.40
   5 -11  -4   32.10    5.00
   5  11  -4   26.30    4.10
  -5  11   4   25.10    4.10
  -4 -11   4   81.69    5.80
  -4 -11   4   80.49    3.70
  -4 -11   4   80.69    4.50
   4 -11  -4   92.59    6.40
  -4 -11   4   90.39    4.90
   4 -11  -4   97.29    7.20
   4  11  -4   84.69    5.30
  -4  11   4   79.39    5.20
   3 -11  -4   -3.10    3.30
  -3 -11   4   -1.40    2.60
   3 -11  -4   -4.10    3.70
  -3 -11   4    0.50    2.30
  -3 -11   4    3.60    2.20
  -3  11   4    2.40    2.70
   3  11  -4    0.90    2.60
  -2 -11   4   12.60    3.10
   2 -11  -4    8.60    3.80
  -2 -11   4    7.70    2.50
  -2 -11   4    8.00    2.40
   2 -11  -4    7.80    3.60
  -2  11   4   15.70    2.20
   2  11  -4    9.30    2.20
  -2  11   4    9.70    2.60
   1 -11  -4   50.89    4.80
  -1 -11   4   54.69    3.80
   1 -11  -4   62.99    4.90
  -1 -11   4   59.49    4.40
  -1  11   4   57.99    3.10
  -1  11   4   55.99    4.30
   0 -11   4  134.79    5.20
   0 -11  -4  139.69    6.50
   0 -11   4  145.59    5.60
   0 -11  -4  152.78    6.30
   0  11   4  133.49    4.10
   0  11   4  137.09    5.80
   1 -11   4   -1.70    2.10
  -1 -11  -4   -7.10    2.70
  -1 -11  -4   -2.30    3.20
   1 -11   4   -3.10    1.90
   1  11   4   -0.70    2.60
   1  11   4   -2.10    1.60
  -2 -11  -4    7.50    3.00
  -2 -11  -4    4.00    2.90
  -2 -11  -4    3.60    2.00
  -2 -11  -4    4.90    1.60
   2 -11   4    4.40    2.30
   2 -11   4    2.10    2.10
   2  11   4    4.00    1.90
   2  11   4    7.60    3.00
  -3 -11  -4   81.39    3.40
  -3 -11  -4   87.29    5.50
  -3 -11  -4   85.79    4.00
   3 -11   4   85.09    4.00
  -3 -11  -4   74.09    5.50
   3 -11   4   91.89    4.70
   3  11   4   82.49    4.00
   3  11   4   87.59    5.60
   4 -11   4   12.60    2.80
  -4 -11  -4    9.90    3.40
  -4 -11  -4    8.10    3.30
   4 -11   4    8.50    2.20
  -4 -11  -4   14.70    2.20
  -4 -11  -4   12.60    2.40
   4  11   4    8.90    3.40
   4  11   4   11.70    2.80
  -4  11  -4    8.50    2.30
  -5 -11  -4   33.20    3.20
  -5 -11  -4   30.00    4.40
   5 -11   4   31.50    3.30
  -5 -11  -4   29.60    2.30
  -5 -11  -4   31.20    4.20
  -5  11  -4   35.70    3.30
   5  11   4   34.00    4.40
   5  11   4   35.80    3.70
  -6 -11  -4   -0.70    2.70
  -6 -11  -4    2.10    3.50
   6 -11   4    4.10    2.50
  -6 -11  -4    5.50    3.90
   6  11   4    4.20    4.00
  -6  11  -4    5.90    2.90
  -7 -11  -4    0.90    2.90
  -7 -11  -4   -0.10    4.00
  -7 -11  -4    3.10    3.60
   7 -11   4    3.90    2.70
  -7  11  -4    1.70    3.20
   7  11   4    4.90    4.40
  -8 -11  -4   51.69    5.30
  -8 -11  -4   40.20    4.40
   8 -11   4   45.90    3.90
  -8 -11  -4   51.69    6.00
   8  11   4   48.00    6.40
  -8  11  -4   35.70    4.50
  -9 -11  -4   21.30    4.10
  -9 -11  -4   16.50    4.30
  -9 -11  -4   11.90    4.80
   9  11   4   15.90    5.60
  -9  11  -4   19.50    4.50
  -9 -12   4    3.20    3.80
   9 -12  -4   10.30    5.20
   9 -12  -4    7.70    7.90
   9  12  -4    5.30    5.80
  -9  12   4   -1.00    4.10
   8 -12  -4    0.80    4.80
  -8 -12   4    4.90    3.50
   8 -12  -4    0.80    5.60
  -8  12   4    1.70    3.80
   8  12  -4    6.00    5.10
  -7 -12   4    4.80    3.40
   7 -12  -4    1.10    5.10
  -7 -12   4    2.80    5.40
   7 -12  -4    8.70    4.80
   7  12  -4    0.90    4.70
  -7  12   4    2.00    3.40
   6 -12  -4    9.50    5.10
  -6 -12   4   10.80    3.00
  -6 -12   4    0.60    2.90
   6 -12  -4    6.30    4.30
  -6 -12   4    2.90    3.80
  -6  12   4    4.20    3.40
   6  12  -4    8.60    4.20
   5 -12  -4  371.26   12.20
   5 -12  -4  384.26   11.80
  -5 -12   4  383.06    9.90
  -5 -12   4  376.36    8.80
  -5 -12   4  377.66   11.30
  -5  12   4  371.66   10.30
   5  12  -4  363.56   10.70
   4 -12  -4    5.10    3.90
  -4 -12   4    8.70    2.20
   4 -12  -4   12.60    4.70
  -4 -12   4   11.90    3.70
  -4 -12   4    4.80    2.80
  -4 -12   4    6.30    2.50
   4  12  -4    8.80    3.30
  -4  12   4    6.00    3.10
  -3 -12   4  128.99    5.30
  -3 -12   4  128.99    6.40
  -3 -12   4  136.49    5.50
   3 -12  -4  133.79    7.40
   3 -12  -4  138.49    7.40
  -3  12   4  126.19    5.70
   3  12  -4  131.29    5.50
  -3  12   4  127.29    4.70
   2 -12  -4  126.79    6.90
   2 -12  -4  125.69    6.80
  -2 -12   4  134.49    5.30
  -2 -12   4  127.79    6.10
  -2 -12   4  133.39    5.30
   2  12  -4  123.69    4.60
  -2  12   4  128.89    4.30
  -2  12   4  132.49    5.70
   1 -12  -4   -0.70    3.40
  -1 -12   4    2.90    2.70
  -1 -12   4   -2.40    2.10
   1 -12  -4    2.90    3.20
  -1  12   4    3.80    1.70
  -1  12   4    0.40    2.60
   0 -12   4  302.07    8.30
   0 -12  -4  287.27    9.10
   0 -12  -4  307.47    8.80
   0 -12   4  311.47    8.00
   0  12   4  298.37    6.50
   0  12   4  301.47    8.50
  -1 -12  -4   22.60    3.90
  -1 -12  -4   28.70    4.30
   1 -12   4   30.40    3.30
   1 -12   4   31.90    3.20
   1  12   4   25.50    2.30
   1  12   4   32.60    3.70
   2 -12   4   -0.90    2.30
  -2 -12  -4   -2.90    2.00
  -2 -12  -4    0.00    3.00
   2 -12   4    3.00    2.30
  -2 -12  -4   -0.40    3.00
   2  12   4    3.40    1.90
   2  12   4   -0.90    2.90
  -3 -12  -4   92.19    3.70
  -3 -12  -4   93.69    6.20
  -3 -12  -4   85.89    5.60
  -3 -12  -4   92.69    4.20
   3 -12   4   88.89    4.70
   3 -12   4   96.89    4.40
   3  12   4   96.49    5.80
   3  12   4   91.69    4.20
   4 -12   4    9.00    2.40
  -4 -12  -4   11.00    2.40
  -4 -12  -4   15.40    3.60
  -4 -12  -4    7.90    3.60
  -4 -12  -4    9.90    2.20
   4 -12   4   13.00    2.90
  -4  12  -4   14.70    2.50
   4  12   4   13.10    3.70
   4  12   4    9.60    2.70
   5 -12   4   -0.70    2.50
  -5 -12  -4    2.30    3.50
  -5 -12  -4    4.30    2.50
  -5 -12  -4    2.10    3.70
  -5 -12  -4    4.20    1.90
  -5  12  -4    3.60    2.60
   5  12   4    4.70    3.70
   6 -12   4    2.70    2.70
  -6 -12  -4   -6.90    3.30
  -6 -12  -4   -1.80    3.70
  -6 -12  -4    3.40    2.60
   6  12   4    4.00    4.30
  -6  12  -4    3.40    3.00
  -7 -12  -4    3.50    3.90
  -7 -12  -4    1.60    4.10
  -7 -12  -4    8.30    3.20
   7 -12   4   -0.20    2.60
   7  12   4   -0.10    4.10
  -7  12  -4    0.00    3.30
   8 -12   4   31.70    3.80
  -8 -12  -4   34.80    4.90
  -8 -12  -4   28.20    5.30
  -8 -12  -4   33.60    4.30
   8  12   4   30.40    6.00
  -8  12  -4   24.30    4.40
  -9 -12  -4   10.60    4.20
  -9 -12  -4   12.00    4.70
  -9 -12  -4   14.00    4.00
   9  12   4   14.10    5.80
  -9  12  -4    8.60    4.20
   8 -13  -4   30.30    6.90
   8 -13  -4   31.10    5.80
  -8 -13   4   26.40    4.40
   8  13  -4   25.10    5.80
  -8  13   4   21.80    4.80
  -7 -13   4   72.59    6.50
  -7 -13   4   87.59    5.90
   7 -13  -4   90.09    8.30
   7 -13  -4   80.99    7.10
   7  13  -4   75.59    7.00
  -7  13   4   82.09    6.40
  -6 -13   4   28.70    4.00
   6 -13  -4   30.00    6.00
  -6 -13   4   17.90    4.60
   6 -13  -4   40.50    5.50
  -6  13   4   28.00    4.30
   6  13  -4   30.00    5.00
  -5 -13   4    3.10    2.90
   5 -13  -4    8.30    4.70
   5 -13  -4   -0.40    4.00
  -5 -13   4    2.50    3.70
  -5  13   4    2.20    3.10
   5  13  -4    2.10    3.70
   4 -13  -4  346.27   11.10
   4 -13  -4  336.57   11.20
  -4 -13   4  323.27    9.00
  -4 -13   4  338.87    8.80
  -4 -13   4  347.07   10.60
  -4  13   4  334.27    9.60
   4  13  -4  336.97    9.50
  -3 -13   4   61.79    4.60
  -3 -13   4   54.09    4.90
   3 -13  -4   75.19    6.20
  -3 -13   4   60.19    4.40
   3 -13  -4   58.09    5.70
  -3  13   4   55.49    3.80
  -3  13   4   61.69    4.90
   3  13  -4   63.49    4.40
  -2 -13   4   62.69    4.40
   2 -13  -4   70.89    5.70
   2 -13  -4   65.19    5.70
  -2 -13   4   66.69    5.20
  -2  13   4   59.59    3.40
   2  13  -4   57.99    3.80
  -2  13   4   61.99    4.70
  -1 -13   4   78.79    5.30
   1 -13  -4   89.39    5.90
  -1 -13   4   88.39    4.70
   1 -13  -4   76.99    6.10
  -1  13   4   87.59    5.10
  -1  13   4   81.19    3.50
   0 -13   4    1.70    2.40
   0 -13  -4    5.60    3.60
   0 -13   4    6.80    2.80
   0 -13  -4    0.30    3.30
   0  13   4    0.00    2.90
   0  13   4    2.90    1.70
   1 -13   4    5.50    2.70
  -1 -13  -4    0.80    3.30
  -1 -13  -4    6.20    2.50
   1 -13   4   -1.10    2.20
   1  13   4    4.90    3.00
   1  13   4    1.70    1.80
  -2 -13  -4   25.60    3.90
   2 -13   4   16.10    3.00
  -2 -13  -4   17.90    2.90
  -2 -13  -4   21.70    4.00
   2 -13   4   21.30    3.10
   2  13   4   26.30    3.70
   2  13   4   26.70    2.60
  -3 -13  -4   68.89    3.50
   3 -13   4   80.19    4.40
  -3 -13  -4   75.69    5.30
  -3 -13  -4   59.89    5.30
  -3 -13  -4   66.99    4.10
   3 -13   4   78.49    4.90
   3  13   4   73.69    5.50
   3  13   4   72.19    3.90
  -4 -13  -4    6.80    3.40
  -4 -13  -4    8.10    2.30
  -4 -13  -4    7.00    2.30
   4 -13   4    3.50    2.60
   4 -13   4    3.50    2.40
  -4 -13  -4    8.10    3.70
   4  13   4    5.10    3.50
   4  13   4    5.10    2.70
  -4  13  -4   11.30    2.50
  -5 -13  -4  103.89    4.70
   5 -13   4  101.69    4.70
  -5 -13  -4   99.39    6.80
   5 -13   4  101.39    5.60
  -5 -13  -4  102.49    4.20
  -5 -13  -4  115.09    6.90
   5  13   4   97.09    6.80
  -6 -13  -4  119.29    7.40
  -6 -13  -4  110.29    7.30
  -6 -13  -4  111.89    5.30
   6 -13   4  116.09    5.80
   6  13   4  129.69    7.90
  -7 -13  -4   21.10    4.60
   7 -13   4   22.40    3.50
  -7 -13  -4   28.00    5.00
  -7 -13  -4   23.00    3.60
   7  13   4   26.20    5.50
  -7  13  -4   23.00    3.80
  -8 -13  -4   16.40    4.60
  -8 -13  -4   22.70    3.80
   8 -13   4   12.20    3.30
  -8 -13  -4   13.20    4.40
  -8  13  -4   11.80    3.90
   8  13   4   19.60    5.50
   8 -14  -4   12.60    4.00
   8 -14  -4   16.10    5.10
  -8 -14   4   21.60    4.30
  -8  14   4   19.40    4.70
   8  14  -4   13.00    5.50
   7 -14  -4    0.90    4.50
  -7 -14   4    6.10    3.60
  -7 -14   4    6.00    4.00
   7 -14  -4    5.20    5.60
  -7  14   4    5.90    4.00
   7  14  -4    6.40    4.50
   6 -14  -4  170.78    9.00
   6 -14  -4  148.39    9.20
  -6 -14   4  164.58    7.00
  -6 -14   4  154.28    8.50
  -6  14   4  171.68    7.70
   6  14  -4  172.48    8.40
   5 -14  -4   50.99    6.00
  -5 -14   4   43.50    4.40
  -5 -14   4   38.60    5.20
   5 -14  -4   46.30    6.10
   5  14  -4   47.70    5.10
  -5  14   4   36.70    4.50
  -4 -14   4   43.00    4.80
  -4 -14   4   47.60    4.00
  -4 -14   4   42.00    4.20
   4 -14  -4   42.70    5.60
   4 -14  -4   57.49    6.10
   4  14  -4   47.70    4.70
  -4  14   4   47.70    4.90
  -3 -14   4    6.00    2.70
   3 -14  -4    4.60    4.30
  -3 -14   4   11.00    3.20
  -3 -14   4    9.80    3.60
   3 -14  -4    6.70    4.10
   3  14  -4   13.80    3.10
  -3  14   4    9.20    2.30
  -3  14   4    8.90    3.20
   2 -14  -4  164.28    7.90
  -2 -14   4  154.78    7.00
   2 -14  -4  152.68    7.40
  -2 -14   4  154.78    6.00
  -2  14   4  155.28    4.90
  -2  14   4  153.78    6.60
   2  14  -4  157.98    5.40
  -1 -14   4   55.39    4.80
  -1 -14   4   59.59    4.30
   1 -14  -4   61.89    5.30
   1 -14  -4   57.59    5.40
  -1  14   4   62.89    4.70
  -1  14   4   53.79    3.10
   0 -14   4   20.40    3.40
   0 -14  -4   20.90    3.10
   0 -14  -4   19.10    4.20
   0 -14  -4   20.10    4.10
   0 -14   4   17.90    3.10
   0  14   4   19.90    3.70
   0  14   4   16.30    2.10
   1 -14   4   25.00    3.50
   1 -14   4   24.50    3.30
  -1 -14  -4   22.20    3.20
  -1 -14  -4   20.50    3.80
   1  14   4   28.70    2.40
   1  14   4   28.80    3.90
  -2 -14  -4   51.99    4.60
   2 -14   4   70.89    4.70
   2 -14   4   44.00    4.00
  -2 -14  -4   54.69    4.00
  -2 -14  -4   56.09    5.20
   2  14   4   45.40    3.30
   2  14   4   53.79    5.00
  -3 -14  -4    3.40    2.20
  -3 -14  -4    0.30    3.50
  -3 -14  -4    0.50    3.30
   3 -14   4    4.10    2.60
   3 -14   4    7.00    2.80
  -3 -14  -4   -1.80    2.20
   3  14   4    1.00    3.20
   3  14   4    3.00    2.20
  -4 -14  -4   61.39    5.60
   4 -14   4   54.89    4.30
  -4 -14  -4   62.79    4.10
   4 -14   4   55.79    4.40
  -4 -14  -4   57.49    3.80
  -4 -14  -4   62.39    5.00
   4  14   4   69.39    4.30
   4  14   4   68.39    5.70
  -5 -14  -4   95.09    4.30
  -5 -14  -4   89.99    6.80
  -5 -14  -4   93.49    6.60
  -5 -14  -4   89.09    4.70
   5 -14   4   90.79    5.50
   5  14   4   88.79    6.70
   6 -14   4    3.30    2.90
  -6 -14  -4    1.70    2.70
  -6 -14  -4    6.70    4.10
  -6 -14  -4    1.70    4.10
   6  14   4    0.60    4.30
  -6  14  -4   -3.50    3.00
   7 -14   4    5.60    3.10
  -7 -14  -4   15.00    4.70
  -7 -14  -4    3.90    3.10
  -7 -14  -4    6.80    4.40
  -7  14  -4    6.80    3.50
   7  14   4    3.40    4.40
  -8 -14  -4   18.70    4.80
  -8 -14  -4    8.50    3.50
   8 -14   4   10.40    3.30
  -8 -14  -4    6.50    4.40
  -8  14  -4   18.10    4.30
   8  14   4    7.80    4.80
   8 -15  -4    2.70    3.80
   8 -15  -4   21.70    5.50
  -8 -15   4    4.90    3.80
   8  15  -4   -3.70    4.80
  -8  15   4    5.00    4.20
   7 -15  -4   27.00    4.60
   7 -15  -4   25.50    5.50
  -7 -15   4   15.10    4.50
  -7 -15   4   27.10    4.30
   7  15  -4   16.90    5.00
  -7  15   4   17.70    4.20
  -6 -15   4   13.50    4.50
  -6 -15   4   20.50    4.00
   6 -15  -4   25.20    5.20
   6 -15  -4   26.20    6.00
   6  15  -4   22.10    4.80
  -6  15   4   21.30    4.30
   5 -15  -4   12.50    4.90
  -5 -15   4    0.20    3.10
  -5 -15   4   -0.80    2.60
  -5 -15   4    2.60    3.60
   5 -15  -4    0.90    4.40
  -5  15   4    0.80    3.40
   5  15  -4    6.90    3.80
  -4 -15   4   27.70    4.00
  -4 -15   4   21.60    3.30
  -4 -15   4   24.80    4.50
   4 -15  -4   36.00    5.50
   4 -15  -4   29.60    5.20
  -4  15   4   21.10    3.80
  -4  15   4   34.10    3.30
   4  15  -4   26.30    4.20
  -3 -15   4   36.10    4.10
  -3 -15   4   28.90    3.60
   3 -15  -4   42.20    5.60
  -3 -15   4   29.10    4.60
   3 -15  -4   40.70    5.20
  -3  15   4   36.20    4.30
  -3  15   4   43.80    3.20
   3  15  -4   38.30    4.00
  -2 -15   4    1.30    3.20
   2 -15  -4    7.30    4.00
  -2 -15   4    1.60    2.60
   2 -15  -4   10.20    4.00
  -2  15   4    4.10    2.00
   2  15  -4    0.80    2.40
  -2  15   4    6.70    3.20
  -1 -15   4  107.09    5.40
   1 -15  -4  108.59    6.90
   1 -15  -4  108.59    6.40
   1 -15  -4  101.49    5.70
  -1 -15   4   97.09    6.20
  -1  15   4  115.09    6.00
   0 -15  -4   29.00    4.50
   0 -15  -4   23.70    4.40
   0 -15   4   22.50    3.70
   0 -15  -4   29.70    3.60
   0 -15   4   30.40    3.70
   0  15   4   33.90    4.20
  -1 -15  -4   15.50    3.20
  -1 -15  -4   14.00    3.70
   1 -15   4   13.30    3.10
   1 -15   4   11.70    3.30
  -1 -15  -4    8.60    3.80
   1  15   4   16.90    3.90
  -2 -15  -4   15.10    2.80
  -2 -15  -4   16.30    4.10
   2 -15   4   15.90    3.20
  -2 -15  -4   19.00    3.90
   2 -15   4   27.40    3.70
   2  15   4   19.30    3.80
  -3 -15  -4    8.60    3.60
  -3 -15  -4    8.10    4.10
   3 -15   4   11.00    3.10
   3 -15   4    9.70    3.00
  -3 -15  -4   10.40    2.70
   3  15   4   14.20    3.90
  -4 -15  -4  136.89    5.00
  -4 -15  -4  143.49    7.80
   4 -15   4  141.59    6.40
  -4 -15  -4  146.39    7.00
   4 -15   4  120.69    5.60
  -4 -15  -4  155.18    5.60
   4  15   4  137.39    7.50
  -5 -15  -4    4.30    2.60
   5 -15   4    2.20    2.90
  -5 -15  -4    2.30    2.40
  -5 -15  -4   -3.10    3.70
  -5 -15  -4    1.80    3.90
  -5  15  -4    0.10    2.60
   5  15   4    0.30    3.80
   6 -15   4   11.60    3.30
  -6 -15  -4   11.00    4.30
  -6 -15  -4    5.70    4.20
  -6 -15  -4    6.10    2.90
  -6  15  -4   11.60    3.30
   6  15   4   14.50    4.60
  -7 -15  -4   80.49    6.60
  -7 -15  -4   76.89    6.70
  -7 -15  -4   77.09    5.10
   7 -15   4   80.59    5.70
   7  15   4   72.29    7.00
  -8 -15  -4   -2.60    4.30
  -8 -15  -4    7.30    4.30
  -8 -15  -4    3.40    3.30
   8 -15   4    2.00    3.20
  -8  15  -4    9.90    4.00
   8  15   4    8.00    5.40
  -7 -16   4    8.70    4.80
   7 -16  -4    3.50    4.80
  -7 -16   4   -0.60    3.40
   7 -16  -4   -2.50    3.50
  -7  16   4    0.90    3.90
   7  16  -4   -5.80    4.30
  -6 -16   4   -0.20    3.30
  -6 -16   4   -2.20    3.90
   6 -16  -4    6.70    4.60
   6 -16  -4   -0.20    3.40
   6  16  -4    0.90    4.20
  -6  16   4    3.70    3.90
  -5 -16   4   57.89    5.00
   5 -16  -4   64.29   10.90
  -5 -16   4   57.19    6.00
   5 -16  -4   52.59    5.20
   5 -16  -4   59.39    6.40
  -5 -16   4   58.89    4.60
   5  16  -4   61.29    5.60
  -5  16   4   53.69    5.30
  -4 -16   4    4.40    3.70
  -4 -16   4    8.80    3.00
   4 -16  -4   12.90    4.80
   4 -16  -4    6.40    3.30
  -4 -16   4   11.80    3.40
   4 -16  -4    5.00    4.50
   4  16  -4    5.80    3.60
  -4  16   4    1.30    3.10
  -4  16   4    8.70    2.50
  -3 -16   4    8.60    3.10
   3 -16  -4    5.90    4.10
   3 -16  -4   -1.20    3.00
  -3 -16   4   11.00    3.90
   3 -16  -4    8.30    4.30
   3  16  -4    9.20    3.10
  -3  16   4    7.60    3.30
   2 -16  -4   59.59    5.60
   2 -16  -4   55.19    5.70
   2 -16  -4   49.40    4.70
  -2 -16   4   54.89    4.50
  -2 -16   4   46.80    5.10
  -2  16   4   58.99    5.10
   2  16  -4   57.99    4.30
   1 -16  -4  183.08    7.10
   1 -16  -4  169.58    8.40
  -1 -16   4  186.88    6.90
   1 -16  -4  180.18    7.60
  -1 -16   4  182.78    7.80
  -1  16   4  173.38    7.40
   0 -16   4   23.00    3.60
   0 -16   4   23.40    3.80
   0 -16  -4   21.30    4.50
   0 -16  -4   21.30    3.60
   0  16   4   21.50    4.00
   1 -16   4  404.66   10.80
   1 -16   4  403.86   10.60
  -1 -16  -4  416.16   10.70
  -1 -16  -4  406.56   12.20
  -1 -16  -4  420.36   10.50
   1  16   4  386.66   10.90
  -2 -16  -4   32.90    4.30
  -2 -16  -4   26.90    3.40
   2 -16   4   34.40    4.00
  -2 -16  -4   30.70    4.90
   2 -16   4   28.00    3.80
   2  16   4   25.00    4.10
  -3 -16  -4   -3.50    3.00
  -3 -16  -4   -0.10    2.40
   3 -16   4   -4.50    2.60
   3 -16   4   -1.60    2.70
  -3 -16  -4   -1.90    3.80
   3  16   4    0.30    3.70
  -4 -16  -4   50.59    4.00
   4 -16   4   51.99    4.70
  -4 -16  -4   47.50    3.70
   4 -16   4   53.29    4.20
  -4 -16  -4   46.60    5.60
  -4 -16  -4   58.09    5.40
   4  16   4   52.49    5.60
  -5 -16  -4   39.90    3.60
  -5 -16  -4   32.70    4.20
  -5 -16  -4   42.20    5.20
   5 -16   4   28.80    4.10
  -5 -16  -4   40.60    5.40
   5  16   4   38.30    5.20
  -5  16  -4   43.90    3.80
  -6 -16  -4   16.20    4.80
   6 -16   4   12.60    3.50
  -6 -16  -4   12.10    4.40
  -6 -16  -4    8.80    3.00
   6  16   4   11.00    4.50
  -6  16  -4   21.30    3.70
  -7 -16  -4    2.50    4.30
   7 -16   4    2.20    3.10
  -7 -16  -4   -2.60    4.10
  -7 -16  -4    1.60    3.10
   7  16   4    0.00    4.50
  -7  16  -4    3.30    3.60
   7 -17  -4    3.20    3.90
  -7 -17   4   -3.60    3.50
   7 -17  -4    0.20    4.70
  -7 -17   4    5.40    4.80
  -7  17   4    2.90    4.10
   7  17  -4   -3.70    4.70
  -6 -17   4    7.60    3.50
  -6 -17   4    0.80    4.10
   6 -17  -4    5.70    5.00
   6 -17  -4    8.10    3.80
  -6  17   4    1.30    3.90
   6  17  -4    3.20    4.40
  -5 -17   4   54.69    5.00
   5 -17  -4   48.70    5.30
  -5 -17   4   66.29    4.90
  -5 -17   4   59.09    6.30
   5 -17  -4   64.09    6.70
   5  17  -4   65.99    5.90
  -5  17   4   64.19    5.60
   4 -17  -4   45.50    6.10
  -4 -17   4   46.90    4.50
   4 -17  -4   46.10    5.00
  -4 -17   4   39.00    5.20
  -4 -17   4   45.80    4.80
  -4  17   4   42.90    4.90
   4  17  -4   51.89    5.10
  -3 -17   4   -2.40    2.70
   3 -17  -4   -4.00    4.00
   3 -17  -4   -1.80    3.90
  -3 -17   4   -3.60    3.60
   3 -17  -4    0.00    3.10
  -3  17   4    7.90    3.40
   3  17  -4   -2.20    2.90
  -2 -17   4   39.20    5.00
   2 -17  -4   64.29    5.70
  -2 -17   4   42.00    4.10
   2 -17  -4   38.70    4.50
   2 -17  -4   43.10    5.50
   2  17  -4   43.30    3.60
  -2  17   4   38.00    4.70
   1 -17  -4   -0.30    3.80
   1 -17  -4    4.10    3.20
  -1 -17   4    2.90    3.40
   1 -17  -4    2.50    3.90
  -1 -17   4    2.70    2.80
  -1  17   4    4.90    3.60
   0 -17  -4  349.77   11.40
   0 -17  -4  347.07   10.00
   0 -17   4  345.57   10.40
   0 -17   4  351.66   10.00
   0  17   4  349.96   10.20
   1 -17   4   67.19    5.00
  -1 -17  -4   63.59    4.80
  -1 -17  -4   83.39    5.50
  -1 -17  -4   68.19    6.10
   1 -17   4   75.89    5.50
   1  17   4   74.09    5.80
   2 -17   4   -0.40    2.90
  -2 -17  -4   -0.10    2.60
   2 -17   4   -0.20    2.80
  -2 -17  -4    0.80    3.80
  -2 -17  -4   -3.00    3.30
   2  17   4   -2.80    3.50
   3 -17   4    1.80    2.90
  -3 -17  -4    0.90    4.00
  -3 -17  -4    4.80    3.40
  -3 -17  -4   -3.20    2.50
   3 -17   4    2.30    3.00
   3  17   4    1.00    3.60
   4 -17   4  100.39    6.30
   4 -17   4   97.39    5.70
  -4 -17  -4  115.19    5.50
  -4 -17  -4  104.99    6.80
  -4 -17  -4  100.59    7.60
   4  17   4  101.99    7.30
  -5 -17  -4   -0.50    2.60
   5 -17   4    5.20    3.20
  -5 -17  -4   -0.90    3.70
  -5 -17  -4    5.10    4.20
   5  17   4    1.80    4.00
  -5  17  -4    1.10    2.80
  -6 -17  -4   -2.50    3.90
  -6 -17  -4   -3.10    2.70
  -6 -17  -4   -0.20    4.30
   6 -17   4    3.60    3.20
  -6  17  -4    1.30    3.10
   6  17   4    2.10    4.60
   7 -17   4   58.49    5.30
  -7 -17  -4   63.59    6.40
  -7 -17  -4   66.39    6.90
  -7 -17  -4   52.69    4.60
  -7  17  -4   78.49    5.70
   7  17   4   67.39    7.40
   6 -18  -4    7.00    4.00
   6 -18  -4   -2.10    4.50
  -6 -18   4   -0.50    4.20
  -6 -18   4    6.70    3.70
   6  18  -4    3.70    4.50
  -6  18   4    5.00    3.90
   5 -18  -4    6.40    3.80
  -5 -18   4    7.00    3.70
  -5 -18   4    1.20    3.00
   5 -18  -4    7.60    4.70
  -5 -18   4    6.30    4.40
  -5  18   4    7.80    3.80
   5  18  -4    4.80    4.10
   4 -18  -4    2.30    3.50
  -4 -18   4    0.00    3.10
  -4 -18   4    2.50    3.90
   4 -18  -4    4.80    4.40
  -4  18   4    2.20    3.50
   4  18  -4    1.30    3.70
   3 -18  -4    4.60    3.50
  -3 -18   4    8.20    3.30
   3 -18  -4   12.10    4.60
  -3 -18   4   15.30    4.40
  -3  18   4    7.00    3.70
   3  18  -4    9.80    3.40
  -2 -18   4    1.00    2.80
   2 -18  -4   -3.40    3.20
   2 -18  -4    3.90    4.30
  -2 -18   4   -1.20    3.50
  -2  18   4   -1.20    3.50
   2  18  -4    7.60    2.90
  -1 -18   4    5.90    3.10
   1 -18  -4    0.70    3.90
  -1 -18   4    4.00    3.70
   1 -18  -4    3.10    3.10
  -1  18   4    7.10    3.80
   0 -18  -4    8.80    3.70
   0 -18  -4    6.90    3.50
   0 -18   4    5.60    3.10
   0 -18   4   15.00    3.90
   0 -18  -4    9.70    4.10
   0  18   4    6.90    3.60
  -1 -18  -4   -5.00    3.20
  -1 -18  -4    0.60    3.90
   1 -18   4    4.60    3.00
   1 -18   4   -0.10    3.20
  -1 -18  -4    1.10    2.70
   1  18   4    1.00    3.40
   2 -18   4   22.90    3.90
  -2 -18  -4   24.30    4.90
   2 -18   4   26.90    3.90
  -2 -18  -4   32.90    4.40
  -2 -18  -4   22.20    3.60
   2  18   4   18.60    4.20
  -3 -18  -4    2.30    2.70
   3 -18   4   -4.60    2.90
  -3 -18  -4    2.80    4.30
   3 -18   4   -2.50    2.90
  -3 -18  -4    1.20    3.40
   3  18   4   -1.90    3.70
   4 -18   4   18.50    3.70
   4 -18   4    9.10    3.50
  -4 -18  -4   10.50    4.20
  -4 -18  -4   11.10    3.10
  -4 -18  -4   13.20    4.70
   4  18   4   13.20    4.50
  -5 -18  -4   53.79    5.60
   5 -18   4   40.20    4.60
  -5 -18  -4   45.50    4.00
  -5 -18  -4   37.50    5.80
  -5  18  -4   41.40    3.90
   5  18   4   32.60    5.40
  -6 -18  -4   -2.70    4.30
   6 -18   4    2.00    3.30
  -6 -18  -4    3.50    2.90
  -6 -18  -4    4.40    4.30
  -6  18  -4    4.90    3.20
   6  18   4    1.20    4.50
   6 -19  -4    4.00    4.80
   6 -19  -4    9.90    4.20
  -6 -19   4   -4.60    4.10
  -6 -19   4   -3.70    3.50
  -6  19   4   -1.40    3.70
   6  19  -4    5.00    4.80
   5 -19  -4    3.20    4.60
  -5 -19   4   12.70    4.70
  -5 -19   4   10.40    3.50
  -5 -19   4    7.20    3.70
   5 -19  -4    6.70    4.00
   5  19  -4    1.20    4.20
  -5  19   4    9.60    4.10
  -4 -19   4   22.80    4.80
   4 -19  -4   18.00    5.10
  -4 -19   4   21.50    4.10
   4 -19  -4   19.90    4.20
   4  19  -4   20.20    4.40
  -4  19   4   20.60    4.20
  -3 -19   4  147.99    8.50
   3 -19  -4  148.29    7.60
  -3 -19   4  157.48    7.20
   3 -19  -4  148.59    8.80
  -3  19   4  150.38    7.50
   3  19  -4  163.18    6.80
  -2 -19   4   34.20    4.10
  -2 -19   4   43.80    5.50
   2 -19  -4   53.19    6.20
   2 -19  -4   41.90    4.90
  -2  19   4   42.90    5.10
   2  19  -4   43.60    4.10
  -1 -19   4   21.30    4.50
   1 -19  -4   23.60    4.20
   1 -19  -4   30.40    4.90
  -1 -19   4   23.10    3.80
  -1  19   4   25.40    4.50
   0 -19   4   80.49    5.80
   0 -19  -4   86.29    5.80
   0 -19   4   79.29    6.20
   0 -19  -4   82.49    7.10
   0  19   4   80.79    6.00
  -1 -19  -4    1.00    3.10
   1 -19   4    3.50    3.20
   1 -19   4   12.60    3.90
  -1 -19  -4    5.50    4.10
   1  19   4    4.70    4.00
  -2 -19  -4    8.60    3.40
   2 -19   4    9.10    3.40
   2 -19   4   12.70    3.80
  -2 -19  -4   18.20    4.80
   2  19   4   15.90    4.40
  -3 -19  -4    3.00    5.00
   3 -19   4    4.30    3.30
  -3 -19  -4    4.50    4.30
  -3 -19  -4    3.70    3.00
   3 -19   4    0.90    3.20
   3  19   4    0.00    3.80
  -4 -19  -4  128.19    6.30
   4 -19   4  137.09    7.40
  -4 -19  -4  122.59    8.60
   4 -19   4  136.29    6.80
   4  19   4  145.79    8.30
  -5 -19  -4    6.30    4.70
   5 -19   4    5.20    3.50
  -5  19  -4    5.00    3.00
   5  19   4    6.40    4.30
  -6 -19  -4    8.80    5.00
   6 -19   4   11.90    4.00
   6  19   4    9.40    5.20
  -6  19  -4    8.10    3.40
   5 -20  -4   -2.10    4.50
  -5 -20   4    2.60    3.40
  -5 -20   4   -1.80    4.30
   5 -20  -4   -0.60    3.80
  -5  20   4    0.70    3.80
   5  20  -4   -0.20    4.10
  -4 -20   4   -0.70    3.90
   4 -20  -4    5.00    4.70
   4 -20  -4    3.80    4.00
  -4 -20   4    3.40    3.40
  -4  20   4    3.60    3.90
   4  20  -4    1.60    3.90
   3 -20  -4   63.99    6.10
   3 -20  -4   59.79    6.60
  -3 -20   4   55.29    6.20
  -3 -20   4   53.39    5.10
  -3  20   4   69.39    6.00
   3  20  -4   64.89    5.30
  -2 -20   4    4.30    4.10
   2 -20  -4    1.60    4.30
  -2 -20   4    0.30    3.00
   2 -20  -4   -0.50    3.50
  -2  20   4    0.90    3.80
   2  20  -4    1.20    2.80
   1 -20  -4    1.30    3.90
  -1 -20   4   -0.10    3.80
   1 -20  -4    1.90    3.20
  -1 -20   4   -1.30    3.10
  -1  20   4    3.70    3.70
   0 -20   4   32.00    4.90
   0 -20  -4   23.20    4.00
   0 -20   4   27.90    4.30
   0 -20  -4   25.80    5.40
   0  20   4   24.80    4.50
   1 -20   4   -0.30    3.10
  -1 -20  -4   -1.10    4.10
  -1 -20  -4    2.10    3.10
   1 -20   4   -3.30    3.40
   1  20   4   -1.70    3.60
   2 -20   4    3.30    3.60
  -2 -20  -4   -4.10    2.80
   2 -20   4   -0.60    3.10
  -2 -20  -4    3.60    4.70
   2  20   4    3.60    3.80
   3 -20   4    0.40    3.40
   3 -20   4    2.00    3.60
  -3 -20  -4    7.50    4.70
  -3 -20  -4    7.60    3.40
   3  20   4    6.60    4.40
   4 -20   4    9.50    4.50
  -4 -20  -4    7.90    4.90
  -4 -20  -4    8.90    3.40
   4 -20   4    8.70    3.80
   4  20   4   12.50    4.80
   5 -20   4   13.10    4.00
  -5 -20  -4    9.60    5.10
   5  20   4    8.00    4.60
   4 -21  -4   16.80    5.30
  -4 -21   4    5.00    3.70
  -4 -21   4    5.60    4.40
   4 -21  -4    5.70    3.70
  -4  21   4    6.80    4.00
   4  21  -4    4.80    4.10
   3 -21  -4   25.60    5.70
  -3 -21   4   16.80    5.00
   3 -21  -4   17.90    4.20
  -3 -21   4   13.90    4.00
   3  21  -4   20.80    4.00
  -3  21   4   25.50    4.70
  -2 -21   4   25.40    4.30
  -2 -21   4   21.30    4.90
   2 -21  -4   29.80    4.70
   2 -21  -4   27.60    5.40
  -2  21   4   16.50    4.70
   2  21  -4   23.90    4.00
  -1 -21   4    1.00    3.30
   1 -21  -4    0.00    3.20
  -1 -21   4    0.60    3.90
   1 -21  -4   -1.20    4.30
  -1  21   4    1.00    3.70
   0 -21   4   41.50    5.40
   0 -21  -4   49.70    5.20
   0 -21   4   49.99    5.10
   0 -21  -4   62.19    6.80
   0  21   4   49.70    5.60
   1 -21   4   -5.40    2.90
   1 -21   4   -1.00    3.60
  -1 -21  -4   -1.50    3.10
  -1 -21  -4    3.80    4.50
   1  21   4    0.30    3.80
  -2 -21  -4    8.20    4.80
  -2 -21  -4    2.30    3.10
   2 -21   4   -1.30    3.20
   2 -21   4    2.00    3.70
   2  21   4    1.80    3.80
  -3 -21  -4    0.00    4.30
   3 -21   4    0.30    3.30
  -3 -21  -4    1.70    3.30
   3 -21   4    1.00    3.50
   3  21   4    5.00    4.10
   4 -21   4   -3.80    3.40
  -4 -21  -4    0.40    3.30
  -4 -21  -4   -3.60    4.70
   4  21   4    0.40    4.10
   3 -22  -4   10.50    4.10
  -3 -22   4   19.70    4.30
   3 -22  -4   21.40    5.10
  -3 -22   4   25.40    5.60
  -3  22   4   14.70    4.70
   3  22  -4   17.50    4.20
   2 -22  -4    9.90    4.00
  -2 -22   4    9.80    4.60
  -2 -22   4   10.70    3.80
   2 -22  -4   14.80    5.10
  -2  22   4   14.60    4.60
   2  22  -4    8.40    3.60
   1 -22  -4    0.60    3.40
   1 -22  -4   -0.90    4.50
  -1 -22   4    1.80    3.40
  -1 -22   4   -0.90    4.00
  -1  22   4   -2.60    3.70
   0 -22  -4   26.40    4.60
   0 -22   4   29.90    5.10
   0 -22   4   25.10    4.50
   0 -22  -4   34.10    6.00
   0  22   4   27.90    4.90
  -1 -22  -4    0.70    4.30
   1 -22   4    1.80    3.30
   1 -22   4    3.90    3.90
  -1 -22  -4    3.80    3.40
   1  22   4    3.50    3.90
   2 -22   4    2.30    3.50
   2 -22   4   -8.30    3.30
  -2 -22  -4   -1.50    3.30
  -2 -22  -4   -9.90    4.00
   2  22   4    2.60    4.20
   3 -22   4    7.30    3.70
  -3 -22  -4   13.70    5.30
  -3 -22  -4   25.50    4.20
   3 -22   4   16.60    4.40
   3  22   4   21.30    5.20
   0 -23  -4    4.40    3.60
   0 -23   4    7.40    3.90
   0 -23  -4    2.90    5.10
   0 -23   4    0.70    4.10
   0  23   4    2.60    4.10
 -10   0   5   -2.30    4.30
  10   0  -5   -0.20    6.60
  10   0  -5   -3.00    5.70
   9   0  -5    0.60    5.30
  -9   0   5   -1.40    3.90
   9   0  -5    4.40    5.80
   8   0  -5   -6.60    4.90
   8   0  -5   -1.40    4.80
  -8   0   5    0.10    3.50
  -7   0   5    1.60    3.20
   7   0  -5   -3.70    4.50
   7   0  -5   -1.10    4.50
   6   0  -5   -4.80    3.80
  -6   0   5    1.10    2.90
   6   0  -5    0.10    4.30
  -5   0   5    1.20    2.50
   5   0  -5   -1.10    3.80
   5   0  -5   -1.70    3.60
   4   0  -5   -1.00    3.30
  -4   0   5    3.00    2.20
   4   0  -5   -1.00    3.30
   3   0  -5    2.80    3.40
  -3   0   5   -3.00    2.00
   3   0  -5   -0.50    3.10
  -2   0   5   -0.50    1.80
   2   0  -5    2.80    3.20
   2   0  -5   -1.50    2.70
  -2   0   5    0.20    1.40
  -2   0   5    3.00    1.70
  -1   0   5    2.60    1.20
  -1   0   5    3.20    1.60
   1   0  -5    3.40    2.60
   1   0  -5   -3.80    2.80
  -1   0   5    2.20    1.60
   0   0   5    2.40    1.70
   0   0   5    1.20    1.80
   0   0  -5   -3.30    2.90
   1   0   5   -0.30    1.70
   1   0   5    0.40    1.80
  -1   0  -5    2.10    2.80
   2   0   5    0.90    1.90
   2   0   5   -0.20    1.80
  -2   0  -5   -1.90    1.80
  -2   0  -5    6.20    2.80
  -3   0  -5   -2.20    2.40
   3   0   5   -3.90    2.00
   3   0   5    2.80    2.30
   4   0   5    3.20    2.50
   4   0   5   -4.40    2.20
  -4   0  -5    2.10    2.60
   5   0   5   -1.70    2.40
   5   0   5   -2.80    2.60
  -5   0  -5   -0.80    2.80
  -6   0  -5   -3.10    3.20
   6   0   5   -4.00    2.60
   6   0   5    1.90    3.20
   7   0   5   -1.50    3.40
  -7   0  -5   -5.10    3.50
   8   0   5   -1.50    3.90
  -8   0  -5   -2.10    3.60
   9   0   5    0.20    4.60
  -9   0  -5   -2.10    3.50
  10   0   5   -3.20    4.90
 -10   0  -5   -0.70    4.10
 -10  -1   5    1.70    4.60
  10  -1  -5   -0.90    6.40
  10  -1  -5    9.20    5.90
  10   1  -5    8.20    6.60
  10   1  -5    6.10    6.00
 -10   1   5    2.20    4.40
  -9  -1   5   -0.40    4.00
   9  -1  -5   -9.10    5.10
   9  -1  -5   -8.90    5.90
  -9   1   5    1.90    3.90
   9   1  -5   -4.60    5.70
   9   1  -5    3.20    5.50
  -8  -1   5   -2.50    3.30
   8  -1  -5   -2.60    4.70
   8  -1  -5   -6.20    4.90
  -8   1   5   -2.10    3.40
   8   1  -5   -3.00    4.80
   8   1  -5    2.70    5.10
   7  -1  -5    1.40    4.40
  -7  -1   5    9.40    3.50
   7  -1  -5    9.90    5.40
   7   1  -5   15.30    5.50
  -7   1   5    6.60    3.50
   7   1  -5    3.60    4.80
   6  -1  -5  194.48    9.10
   6  -1  -5  180.08    8.40
  -6  -1   5  183.28    6.80
   6   1  -5  184.78    8.90
  -6   1   5  193.38    7.00
   5  -1  -5   10.30    4.00
  -5  -1   5    7.70    2.70
   5  -1  -5   17.00    4.60
  -5   1   5   10.60    2.90
   5   1  -5    5.80    4.00
  -4  -1   5  110.79    4.60
   4  -1  -5  119.79    6.60
   4  -1  -5  111.19    6.20
   4   1  -5  115.49    6.50
   4   1  -5  110.99    6.20
  -4   1   5  122.49    5.00
   3  -1  -5  710.63   14.80
  -3  -1   5  718.33   13.50
   3  -1  -5  708.93   15.30
  -3  -1   5  703.13   13.00
  -3   1   5  715.33   13.70
   3   1  -5  715.83   14.90
   3   1  -5  717.13   15.00
   2  -1  -5   77.49    5.00
  -2  -1   5   76.59    3.40
  -2  -1   5   79.69    3.00
   2  -1  -5   85.59    4.80
  -2  -1   5   76.19    3.40
   2   1  -5   68.29    4.50
   2   1  -5   63.19    4.70
  -2   1   5   78.79    3.60
  -2   1   5   77.69    2.80
  -1  -1   5  924.51   15.70
  -1  -1   5  875.21   15.70
  -1  -1   5  908.61   15.30
   1  -1  -5  890.21   17.30
   1  -1  -5  885.71   16.40
  -1   1   5  876.71   14.90
   1   1  -5  898.21   16.30
   1   1  -5  904.81   16.90
  -1   1   5  888.21   15.80
  -1   1   5  876.91   15.90
   0  -1   5  826.92   14.70
   0  -1   5  854.51   15.10
   0  -1  -5  852.01   16.30
   0   1  -5  853.21   15.90
   0   1   5  838.42   15.10
   0   1  -5  846.52   14.90
   0   1   5  860.21   15.20
   1  -1   5    2.50    1.70
   1  -1   5   -0.70    1.70
  -1  -1  -5   -1.40    2.90
  -1   1  -5   -1.50    2.70
   1   1   5   -1.70    1.80
   1   1   5    0.30    1.80
   2  -1   5  715.53   13.00
   2  -1   5  714.73   13.30
  -2  -1  -5  704.83   12.90
  -2  -1  -5  710.13   13.90
   2   1   5  704.73   13.40
  -2   1  -5  723.93   13.60
   2   1   5  693.23   13.20
   3  -1   5   36.50    2.90
  -3  -1  -5   28.40    3.30
  -3  -1  -5   33.20    2.60
   3  -1   5   34.40    3.00
   3   1   5   34.80    2.90
   3   1   5   29.00    3.00
  -3   1  -5   28.20    3.00
   4  -1   5  583.64   12.20
   4  -1   5  591.14   12.10
  -4  -1  -5  594.94   12.40
   4   1   5  603.54   12.30
   4   1   5  596.94   12.50
  -4   1  -5  591.04   12.20
   5  -1   5  163.38    6.10
   5  -1   5  152.98    5.80
  -5  -1  -5  154.78    6.30
   5   1   5  158.98    6.30
   5   1   5  149.29    5.90
  -5   1  -5  151.38    6.00
  -6  -1  -5   52.09    4.80
   6  -1   5   53.19    4.30
   6  -1   5   57.29    4.70
   6   1   5   51.19    4.80
   6   1   5   46.80    4.20
  -6   1  -5   51.49    4.60
   7  -1   5   30.10    4.50
  -7  -1  -5   21.60    4.20
  -7   1  -5   26.90    4.30
   7   1   5   27.30    4.50
   8  -1   5   17.70    4.70
  -8  -1  -5   10.50    3.90
   8   1   5   14.00    4.50
  -8   1  -5   12.90    3.90
  -9  -1  -5    3.00    3.70
   9  -1   5    5.10    4.60
  -9   1  -5    3.40    3.30
   9   1   5   -1.70    4.30
  10  -1   5   -0.20    5.30
 -10  -1  -5    0.70    4.10
  10   1   5    9.10    5.30
 -10   1  -5    2.80    4.50
  10  -2  -5    1.10    6.40
 -10  -2   5    5.60    4.40
  10  -2  -5    9.20    6.00
 -10   2   5    4.30    4.30
  10   2  -5    2.60    6.10
  10   2  -5   -0.60    6.40
   9  -2  -5    1.20    6.20
   9  -2  -5    0.10    5.30
  -9  -2   5    2.90    4.10
  -9   2   5   -5.70    3.60
   9   2  -5   -1.90    5.30
   9   2  -5   -5.90    5.10
  -8  -2   5   13.20    4.00
   8  -2  -5    4.50    5.70
   8  -2  -5   19.20    5.60
   8   2  -5    2.00    5.20
  -8   2   5   11.20    4.00
  -7  -2   5   20.80    3.90
   7  -2  -5   15.10    5.90
   7  -2  -5   23.90    5.30
  -7   2   5   25.20    4.00
   7   2  -5   22.80    5.40
  -6  -2   5  159.88    6.40
   6  -2  -5  154.38    8.60
   6  -2  -5  159.98    8.10
  -6   2   5  151.78    6.50
   6   2  -5  159.98    8.30
   5  -2  -5   -0.80    4.10
  -5  -2   5   -1.20    2.30
   5  -2  -5   -3.90    3.50
   5   2  -5   -0.40    3.70
  -5   2   5   -3.00    2.40
   4  -2  -5    2.10    3.60
  -4  -2   5    3.90    2.20
  -4  -2   5    6.50    2.10
   4  -2  -5    5.20    3.60
  -4   2   5    3.40    2.40
   4   2  -5    5.30    3.40
  -3  -2   5  310.27    6.90
   3  -2  -5  308.77    9.30
   3  -2  -5  308.67    8.70
  -3  -2   5  301.07    7.10
   3   2  -5  302.97    8.70
  -3   2   5  316.07    7.60
  -2  -2   5   26.40    2.20
  -2  -2   5   23.60    2.10
   2  -2  -5   23.80    3.50
   2  -2  -5   26.70    4.20
  -2  -2   5   22.30    2.30
   2   2  -5   21.20    3.30
  -2   2   5   22.10    2.30
  -2   2   5   19.70    2.40
   2   2  -5   24.50    3.40
  -1  -2   5    1.50    1.60
   1  -2  -5    1.90    2.60
  -1  -2   5    1.80    1.60
  -1  -2   5    2.50    1.50
   1  -2  -5    3.70    3.20
   1   2  -5    4.00    2.70
  -1   2   5    6.20    1.10
  -1   2   5    2.20    1.80
   1   2  -5    2.50    2.50
   0  -2  -5  136.59    5.90
   0  -2   5  135.79    4.10
   0  -2   5  133.29    3.60
   0   2   5  131.69    4.50
   0   2  -5  135.19    5.00
   0   2   5  133.09    4.20
   0   2  -5  135.29    4.10
   1  -2   5   36.30    2.30
  -1  -2  -5   47.10    3.70
   1  -2   5   40.80    2.70
  -1  -2  -5   39.30    3.80
   1   2   5   41.40    3.00
   1   2   5   40.60    3.10
   2  -2   5   43.40    2.90
  -2  -2  -5   39.50    3.80
   2  -2   5   45.40    2.70
   2   2   5   48.20    3.20
   2   2   5   37.60    3.00
  -2   2  -5   45.60    3.30
   3  -2   5    4.30    2.20
  -3  -2  -5   -0.70    2.70
  -3  -2  -5    3.10    1.90
   3  -2   5    1.20    2.00
   3   2   5    1.90    2.20
   3   2   5    2.00    2.10
  -3   2  -5    0.90    2.30
   4  -2   5    2.80    2.40
   4  -2   5    3.00    2.30
  -4  -2  -5    2.90    1.80
  -4  -2  -5    5.50    2.70
   4   2   5    3.40    2.50
  -4   2  -5    6.70    2.50
   4   2   5    4.50    2.40
  -5  -2  -5   29.10    3.70
   5  -2   5   29.10    3.40
   5  -2   5   26.90    3.30
  -5  -2  -5   24.30    2.30
   5   2   5   25.70    3.50
   5   2   5   31.00    3.40
  -5   2  -5   26.00    3.60
  -6  -2  -5  162.68    4.70
   6  -2   5  156.58    6.50
  -6  -2  -5  158.08    6.90
   6  -2   5  164.28    6.80
   6   2   5  142.09    6.40
  -6   2  -5  152.38    6.60
   6   2   5  165.88    7.30
  -7  -2  -5   24.10    4.30
   7  -2   5   32.70    4.70
  -7   2  -5   30.30    4.30
   7   2   5   26.30    4.60
  -8  -2  -5    4.60    3.90
   8  -2   5   17.20    4.60
   8   2   5    7.10    4.40
  -8   2  -5    5.90    3.70
  -9  -2  -5   39.50    5.20
   9  -2   5   58.79    6.70
   9   2   5   49.60    6.10
  -9   2  -5   53.49    5.60
 -10  -2  -5    6.20    4.70
  10   2   5   -7.00    4.80
 -10   2  -5    1.80    4.10
  10  -3  -5   -0.60    5.90
 -10  -3   5   -2.40    4.20
  10  -3  -5    0.60    5.70
  10   3  -5   -3.10    6.40
  10   3  -5   -2.20    5.70
 -10   3   5    3.60    4.40
   9  -3  -5   -2.10    6.00
   9  -3  -5   -4.10    5.20
  -9  -3   5    0.10    4.00
  -9   3   5   -1.30    4.00
   9   3  -5    1.20    5.80
  -8  -3   5   15.90    4.10
   8  -3  -5   12.60    5.70
   8  -3  -5   11.40    5.30
  -8   3   5   11.40    3.90
   8   3  -5    7.20    5.50
   7  -3  -5   -4.30    4.40
   7  -3  -5   -1.70    4.90
  -7  -3   5    0.00    3.30
  -7   3   5    2.30    3.30
   7   3  -5   -7.20    4.30
   6  -3  -5   99.59    7.80
  -6  -3   5  104.29    5.50
   6  -3  -5   91.19    6.80
   6   3  -5   94.49    7.30
  -6   3   5  101.19    5.60
   5  -3  -5    0.40    3.60
   5  -3  -5    4.40    4.10
  -5  -3   5    1.40    2.30
  -5  -3   5    3.40    2.50
  -5   3   5    0.90    2.60
   5   3  -5    2.70    3.80
  -4  -3   5  506.45   10.40
   4  -3  -5  501.65   12.90
   4  -3  -5  496.05   12.20
  -4  -3   5  494.95   10.40
   4   3  -5  498.95   12.10
  -4   3   5  512.55   11.10
   3  -3  -5 1550.24   28.30
   3  -3  -5 1567.74   29.10
  -3  -3   5 1570.74   26.70
  -3  -3   5 1566.04   26.70
  -3   3   5 1574.44   27.40
   3   3  -5 1577.24   28.10
  -2  -3   5    2.10    1.70
   2  -3  -5   -0.50    2.90
   2  -3  -5   -2.70    3.50
  -2  -3   5    1.10    1.60
  -2   3   5    2.70    2.10
   2   3  -5   -0.10    2.80
  -2   3   5   -1.00    1.80
  -1  -3   5  367.96    7.40
   1  -3  -5  353.16    9.50
  -1  -3   5  374.26    7.60
  -1  -3   5  375.36    7.00
   1   3  -5  381.76    8.30
  -1   3   5  356.36    7.70
  -1   3   5  367.76    6.50
   0  -3  -5  126.49    5.90
   0  -3   5  141.09    4.00
   0   3  -5  142.99    4.10
   0   3  -5  132.69    4.70
   0   3   5  125.39    4.60
   0   3   5  130.69    4.20
   1  -3   5  321.17    7.00
  -1  -3  -5  322.37    8.50
  -1  -3  -5  344.27    8.00
   1   3   5  326.07    7.60
  -1   3  -5  327.07    7.30
   1   3   5  323.07    7.20
   2  -3   5   58.99    2.80
   2  -3   5   55.69    3.40
  -2  -3  -5   65.39    4.80
  -2  -3  -5   56.49    3.70
   2   3   5   64.79    3.90
   2   3   5   65.49    3.40
  -2   3  -5   52.09    3.70
   3  -3   5   27.40    2.10
   3  -3   5   29.00    2.90
  -3  -3  -5   20.10    2.50
  -3  -3  -5   22.00    3.40
   3  -3   5   27.00    2.40
  -3   3  -5   26.30    2.80
   3   3   5   21.40    2.90
   3   3   5   24.80    2.70
   4  -3   5  532.45   11.00
  -4  -3  -5  528.15   10.60
   4  -3   5  553.44   11.50
   4  -3   5  561.44   10.20
  -4  -3  -5  526.55   11.90
   4   3   5  532.75   11.40
   4   3   5  535.85   11.90
  -4   3  -5  556.24   11.20
   5  -3   5  356.66    8.80
  -5  -3  -5  350.06    7.80
   5  -3   5  356.86    7.20
   5  -3   5  351.56    9.00
  -5  -3  -5  356.16    9.50
   5   3   5  341.07    8.90
   5   3   5  358.66    9.70
  -5   3  -5  354.26    8.80
  -6  -3  -5   33.90    4.30
   6  -3   5   43.10    4.40
  -6  -3  -5   29.10    2.70
   6  -3   5   33.70    4.00
   6  -3   5   38.20    2.50
   6   3   5   38.70    4.00
  -6   3  -5   25.30    3.80
   6   3   5   35.90    4.80
   7  -3   5   32.70    4.50
  -7  -3  -5   32.20    4.60
   7   3   5   23.60    4.70
  -7   3  -5   22.90    3.90
   8  -3   5  115.19    7.50
  -8  -3  -5  128.79    7.50
  -8   3  -5  106.39    6.60
   8   3   5  114.19    7.80
  -9  -3  -5   -4.60    3.80
   9  -3   5   -1.10    4.60
   9   3   5    1.90    4.60
  -9   3  -5    5.10    3.90
 -10  -3  -5    2.10    3.70
  10   3   5   -2.50    5.20
 -10   3  -5   -3.40    3.90
  10  -4  -5   16.70    6.90
 -10  -4   5   12.30    4.50
  10  -4  -5   26.80    6.80
  10   4  -5   18.40    6.70
 -10   4   5   14.80    4.80
  -9  -4   5   22.40    4.70
   9  -4  -5   29.70    6.50
   9  -4  -5   10.90    6.70
   9   4  -5   19.00    6.10
  -9   4   5   20.10    4.60
   8  -4  -5   -2.20    4.70
   8  -4  -5    5.00    5.70
  -8  -4   5    3.80    3.90
  -8   4   5    7.50    3.90
   8   4  -5    3.90    5.40
   7  -4  -5  119.99    9.00
  -7  -4   5  119.69    6.20
   7  -4  -5  116.39    8.00
  -7  -4   5  114.39    5.80
  -7   4   5  117.89    6.40
   7   4  -5  111.29    8.00
   6  -4  -5    2.20    4.50
  -6  -4   5   -1.60    2.90
  -6  -4   5   -0.90    2.50
   6  -4  -5   -2.50    4.20
  -6   4   5    4.90    3.10
   6   4  -5   -2.20    4.10
  -5  -4   5   13.70    2.80
   5  -4  -5   11.40    4.50
  -5  -4   5   16.40    2.70
   5  -4  -5   11.30    4.10
   5   4  -5   17.60    4.30
  -5   4   5   13.00    3.00
  -4  -4   5  140.09    4.80
  -4  -4   5  132.39    4.80
   4  -4  -5  138.19    6.40
   4  -4  -5  130.79    7.40
  -4   4   5  139.39    5.40
   4   4  -5  138.09    6.50
   3  -4  -5    7.20    3.30
   3  -4  -5    5.20    4.10
  -3  -4   5    6.50    2.00
  -3  -4   5    4.30    2.00
   3   4  -5    3.60    3.00
  -3   4   5   14.00    2.60
   2  -4  -5   75.79    4.60
  -2  -4   5   82.99    3.50
  -2  -4   5   88.19    3.50
   2  -4  -5   84.29    5.90
  -2  -4   5   82.99    3.10
  -2   4   5   86.79    3.70
  -2   4   5   86.69    4.10
   2   4  -5   82.19    4.60
   1  -4  -5    2.70    3.40
  -1  -4   5    2.90    1.60
  -1  -4   5    2.50    1.70
  -1   4   5    3.90    1.80
   1   4  -5    3.80    2.40
  -1   4   5    5.10    1.90
   0  -4  -5   56.59    4.50
   0  -4   5   56.69    3.00
   0  -4  -5   52.89    4.00
   0   4  -5   48.60    3.00
   0   4   5   48.70    3.40
   0   4  -5   39.80    2.90
   1  -4   5  171.18    4.70
  -1  -4  -5  167.08    5.80
   1  -4   5  174.28    4.70
  -1  -4  -5  170.18    6.30
   1   4   5  172.38    4.90
   1   4   5  175.28    5.50
   2  -4   5  147.39    4.50
  -2  -4  -5  152.58    5.20
  -2  -4  -5  134.69    6.00
   2  -4   5  144.79    4.30
   2   4   5  141.19    5.10
  -2   4  -5  143.99    4.60
   2   4   5  160.18    4.70
   3  -4   5  328.97    7.10
  -3  -4  -5  331.67    8.60
   3  -4   5  324.57    7.70
   3   4   5  319.47    7.70
   3   4   5  344.17    8.50
  -3   4  -5  335.37    7.40
   4  -4   5   51.89    3.60
  -4  -4  -5   51.19    3.70
  -4  -4  -5   56.29    4.30
   4  -4   5   48.70    3.70
   4  -4   5   54.09    2.90
   4   4   5   45.90    3.90
  -4   4  -5   52.99    3.90
   4   4   5   50.89    3.90
   5  -4   5   38.90    3.60
   5  -4   5   42.50    2.80
  -5  -4  -5   30.50    3.90
   5  -4   5   34.00    3.60
  -5  -4  -5   35.20    3.00
   5   4   5   30.40    3.40
   5   4   5   35.20    4.10
  -5   4  -5   33.10    3.50
   6  -4   5   50.89    2.90
   6  -4   5   49.99    3.80
  -6  -4  -5   49.10    3.80
  -6  -4  -5   46.80    4.80
   6  -4   5   42.40    4.30
   6  -4   5   50.39    4.40
   6   4   5   44.60    4.70
   6   4   5   43.60    4.30
  -6   4  -5   47.40    4.30
   7  -4   5    0.00    3.50
   7  -4   5    0.60    1.70
   7  -4   5    6.20    3.30
  -7  -4  -5   -6.00    3.50
  -7  -4  -5   -1.60    2.30
   7   4   5   -0.90    4.00
  -7   4  -5    3.00    3.10
   8  -4   5   -6.80    3.90
  -8  -4  -5    0.40    4.00
   8  -4   5    4.40    3.60
   8   4   5    2.70    4.60
  -8   4  -5    3.70    3.30
  -9  -4  -5   37.00    5.20
   9   4   5   52.59    6.40
  -9   4  -5   46.10    5.40
 -10  -4  -5   -1.90    4.00
  10   4   5   -6.30    4.90
 -10   4  -5    5.00    4.20
 -10  -5   5   -2.90    3.50
  10  -5  -5   -4.30    5.70
  10  -5  -5    6.80    6.90
 -10  -5   5    2.60    4.30
  10   5  -5  -13.30    5.70
 -10   5   5    0.30    4.10
   9  -5  -5    2.90    5.30
  -9  -5   5    2.60    3.60
   9  -5  -5    0.90    6.00
  -9  -5   5    0.70    4.10
   9   5  -5    6.60    5.90
  -9   5   5   -4.60    3.70
  -8  -5   5    0.40    3.60
  -8  -5   5   -1.00    3.10
   8  -5  -5   -1.60    4.60
   8  -5  -5  -14.30    5.00
   8   5  -5   -2.00    4.70
  -8   5   5    0.10    3.60
   7  -5  -5    8.70    5.60
  -7  -5   5    6.60    3.10
   7  -5  -5    3.70    4.70
  -7  -5   5    5.40    3.40
  -7   5   5    6.40    3.50
   7   5  -5    4.00    4.80
   6  -5  -5  213.48   10.00
  -6  -5   5  241.08    7.40
   6  -5  -5  227.08    9.30
  -6  -5   5  248.08    7.40
  -6   5   5  222.38    7.80
   6   5  -5  233.28    9.40
  -5  -5   5    5.90    2.50
   5  -5  -5    3.80    4.50
   5  -5  -5    2.10    3.90
  -5  -5   5    7.40    2.60
  -5   5   5    3.40    2.80
   5   5  -5    2.20    3.70
   4  -5  -5   95.09    7.00
   4  -5  -5   97.19    6.00
  -4  -5   5   98.89    4.20
  -4  -5   5  100.89    4.40
   4   5  -5   91.89    5.70
  -4   5   5   99.39    4.90
  -3  -5   5   -0.60    1.70
  -3  -5   5   -1.50    1.90
   3  -5  -5   -0.20    3.20
   3  -5  -5    3.60    3.80
   3   5  -5   -2.20    2.70
  -3   5   5   -1.60    2.20
  -2  -5   5   77.19    2.80
   2  -5  -5   81.69    5.90
  -2  -5   5   76.99    3.50
  -2  -5   5   82.39    3.30
   2   5  -5   83.29    4.30
  -2   5   5   85.09    3.70
  -2   5   5   78.29    4.10
   1  -5  -5   -0.70    3.50
  -1  -5   5    0.10    1.80
  -1  -5   5    2.30    1.60
  -1   5   5    2.70    1.70
   1   5  -5   -3.50    2.10
  -1   5   5   -0.30    2.20
   0  -5  -5   -3.90    2.80
   0  -5  -5    0.30    3.30
   0  -5   5   -0.40    1.70
   0   5   5    0.20    2.30
  -1  -5  -5    6.40    2.90
  -1  -5  -5   10.00    3.30
   1  -5   5    5.80    1.80
   1   5   5    3.20    2.40
   1   5   5    8.80    2.00
  -2  -5  -5   44.00    4.20
   2  -5   5   41.50    2.90
  -2  -5  -5   43.30    3.60
   2  -5   5   40.00    3.10
   2   5   5   39.00    3.30
  -2   5  -5   50.19    3.20
   2   5   5   43.50    2.90
   3  -5   5   87.99    3.60
   3  -5   5   87.89    4.00
  -3  -5  -5   96.69    5.30
  -3  -5  -5   92.69    4.30
   3   5   5   88.59    4.10
  -3   5  -5   86.79    3.60
   3   5   5   93.69    4.90
   4  -5   5  123.89    5.00
   4  -5   5  122.39    4.10
  -4  -5  -5  117.79    5.00
   4  -5   5  115.29    4.30
  -4  -5  -5  123.89    5.90
   4   5   5  117.99    5.00
  -4   5  -5  123.69    4.70
   4   5   5  132.49    5.80
  -5  -5  -5    5.20    3.20
   5  -5   5    3.00    2.60
  -5  -5  -5    6.50    2.60
   5  -5   5    5.70    1.90
   5  -5   5    3.90    2.80
   5  -5   5    4.90    2.00
   5   5   5    2.10    2.70
   5   5   5    6.20    3.30
  -5   5  -5    5.70    2.90
   6  -5   5   12.30    3.30
  -6  -5  -5   13.20    4.00
   6  -5   5   12.10    2.00
  -6  -5  -5   15.00    2.80
   6  -5   5   13.90    2.80
   6   5   5   15.40    3.90
   6   5   5   13.50    3.50
  -6   5  -5   14.70    3.50
   7  -5   5   24.50    3.60
  -7  -5  -5   21.90    3.10
  -7  -5  -5   24.20    4.50
   7  -5   5   25.70    4.50
   7  -5   5   24.90    2.30
  -7   5  -5   24.60    3.80
   7   5   5   25.50    4.70
  -8  -5  -5    4.10    4.20
   8   5   5    1.00    4.40
  -8   5  -5    9.80    3.80
  -9  -5  -5   -3.40    3.90
   9   5   5    6.10    5.30
  -9   5  -5    3.20    4.00
 -10  -5  -5    2.20    4.30
 -10   5  -5    5.20    4.30
  10   5   5   -0.50    5.10
  10  -6  -5   35.10    7.80
 -10  -6   5   45.60    5.50
 -10  -6   5   40.60    5.70
  10  -6  -5   32.80    6.80
  10   6  -5   38.30    7.30
 -10   6   5   46.60    5.90
   9  -6  -5   18.10    6.80
  -9  -6   5   24.30    4.90
  -9  -6   5   20.00    4.30
   9  -6  -5    5.60    5.50
  -9   6   5   10.60    4.50
   9   6  -5   15.30    6.40
  -8  -6   5   55.19    5.20
   8  -6  -5   52.89    6.80
  -8  -6   5   46.60    4.60
   8  -6  -5   45.60    7.30
  -8   6   5   51.89    5.40
   8   6  -5   32.80    6.20
   7  -6  -5    5.70    5.40
  -7  -6   5    3.60    3.10
  -7  -6   5    0.30    3.30
   7  -6  -5   -2.40    4.40
   7   6  -5    3.00    4.60
  -7   6   5    6.70    3.40
  -6  -6   5  224.68    7.20
   6  -6  -5  221.28   10.40
   6  -6  -5  221.58    9.20
  -6  -6   5  228.08    7.20
  -6   6   5  239.18    8.00
   6   6  -5  229.78    9.40
   5  -6  -5    2.90    3.80
  -5  -6   5    1.20    2.40
   5  -6  -5   10.20    4.90
  -5  -6   5   -2.80    2.30
   5   6  -5   -2.30    3.50
  -5   6   5   -1.70    2.50
  -4  -6   5    2.30    2.10
   4  -6  -5    2.90    3.50
  -4  -6   5    4.00    2.30
   4  -6  -5    5.80    4.40
  -4   6   5    0.30    2.60
   4   6  -5    4.60    3.20
   3  -6  -5   12.00    4.10
  -3  -6   5   15.40    2.40
   3  -6  -5   17.90    3.60
  -3  -6   5   17.60    2.10
  -3   6   5   16.00    2.80
   3   6  -5   13.20    3.00
  -2  -6   5   85.79    3.80
   2  -6  -5   80.29    6.00
  -2  -6   5   82.59    3.30
  -2   6   5   77.79    4.20
   2   6  -5   86.39    4.30
  -2   6   5   85.99    3.70
  -1  -6   5   50.39    3.20
   1  -6  -5   54.59    4.40
   1  -6  -5   51.79    4.80
  -1  -6   5   50.69    3.20
  -1  -6   5   44.50    3.40
  -1   6   5   51.79    3.20
  -1   6   5   49.90    3.80
   0  -6   5   76.29    3.50
   0  -6  -5   86.89    5.20
   0  -6  -5   84.59    5.60
   0  -6   5   85.29    3.70
   0   6   5   84.29    4.40
   0   6   5   82.49    3.50
  -1  -6  -5  206.38    6.80
   1  -6   5  195.38    5.10
   1  -6   5  205.38    5.50
  -1  -6  -5  204.68    7.10
   1   6   5  199.58    6.20
   1   6   5  218.78    5.50
   2  -6   5    2.70    2.00
  -2  -6  -5    5.40    2.60
   2  -6   5   -0.80    1.70
  -2  -6  -5    0.60    3.40
   2   6   5    6.90    2.60
   2   6   5    1.30    1.90
  -3  -6  -5  182.58    6.70
   3  -6   5  176.78    5.40
  -3  -6  -5  180.68    6.00
   3  -6   5  181.48    5.10
   3   6   5  178.58    5.40
   3   6   5  172.08    6.30
  -3   6  -5  177.48    4.80
   4  -6   5   38.10    3.40
  -4  -6  -5   40.60    4.20
  -4  -6  -5   40.20    3.50
   4  -6   5   31.00    2.60
  -4   6  -5   40.00    3.10
   4   6   5   42.10    4.20
   4   6   5   40.80    3.50
   5  -6   5   19.20    3.10
  -5  -6  -5   18.00    3.00
   5  -6   5   22.00    3.20
   5  -6   5   19.30    2.30
  -5  -6  -5   19.20    3.70
   5   6   5   23.50    4.00
  -5   6  -5   19.80    3.10
   5   6   5   25.00    3.40
  -6  -6  -5   70.69    4.80
   6  -6   5   63.69    3.60
  -6  -6  -5   54.89    5.20
   6  -6   5   57.19    3.80
   6  -6   5   60.99    4.60
   6   6   5   59.09    4.60
  -6   6  -5   64.79    4.80
   6   6   5   58.39    5.30
  -7  -6  -5   -0.80    3.90
   7  -6   5   -1.10    1.80
   7  -6   5    8.60    4.70
  -7  -6  -5   -0.50    2.60
  -7   6  -5    6.00    2.90
   7   6   5    5.00    4.30
  -8  -6  -5   15.60    4.60
  -8  -6  -5   10.50    3.30
  -8   6  -5   14.30    4.00
   8   6   5   19.60    5.10
  -9  -6  -5   19.10    4.90
   9   6   5   26.10    5.60
  -9   6  -5   18.70    4.30
 -10  -6  -5    5.10    4.70
 -10   6  -5    5.90    4.50
  10   6   5    7.50    5.40
   9  -7  -5    1.40    5.50
   9  -7  -5   -0.90    6.00
  -9  -7   5    2.10    4.00
  -9  -7   5    2.60    3.70
   9   7  -5   -3.30    5.30
  -9   7   5   -6.10    3.90
   8  -7  -5    1.30    4.90
  -8  -7   5   -4.60    3.40
  -8  -7   5   -5.90    3.10
   8  -7  -5    3.80    6.00
   8   7  -5   -7.00    5.10
  -8   7   5   -1.10    3.70
  -7  -7   5   19.50    3.90
   7  -7  -5   18.70    5.40
  -7  -7   5   19.40    3.80
   7  -7  -5   36.60    6.70
  -7   7   5   18.50    4.00
   7   7  -5   16.50    5.30
   6  -7  -5   15.70    5.90
  -6  -7   5   17.50    3.30
  -6  -7   5   12.70    3.10
   6  -7  -5   14.80    4.80
   6   7  -5   17.60    4.60
  -6   7   5   16.60    3.60
   5  -7  -5  166.98    9.00
  -5  -7   5  168.28    5.70
   5  -7  -5  166.08    7.80
  -5  -7   5  181.08    6.20
   5   7  -5  174.58    7.80
  -5   7   5  165.48    6.60
  -4  -7   5   12.40    2.60
   4  -7  -5   14.30    4.30
  -4  -7   5   11.90    2.30
   4  -7  -5   12.30    3.90
   4   7  -5   10.90    3.50
  -4   7   5   11.00    3.10
  -3  -7   5   58.59    2.90
  -3  -7   5   55.89    3.60
   3  -7  -5   62.99    5.80
   3   7  -5   65.69    4.60
  -3   7   5   60.49    4.20
  -2  -7   5  139.19    5.30
  -2  -7   5  132.89    4.10
   2  -7  -5  138.09    7.10
  -2  -7   5  131.79    4.60
  -2   7   5  138.79    4.50
  -2   7   5  128.79    5.20
   2   7  -5  135.59    4.90
   1  -7  -5  205.38    7.70
  -1  -7   5  198.68    5.50
   1  -7  -5  210.18    7.30
  -1  -7   5  204.98    6.10
  -1  -7   5  199.58    5.70
  -1   7   5  204.28    5.40
  -1   7   5  200.08    6.20
   0  -7   5   56.89    3.50
   0  -7  -5   55.49    4.40
   0  -7   5   49.50    3.40
   0  -7  -5   54.69    4.80
   0   7   5   42.90    3.00
   0   7   5   54.79    3.90
   1  -7   5  131.19    4.00
   1  -7   5  132.69    4.50
  -1  -7  -5  117.99    5.70
  -1  -7  -5  130.39    6.10
   1  -7   5  128.89    4.20
   1   7   5  128.69    5.30
   1   7   5  120.19    4.10
  -2  -7  -5   42.90    3.70
   2  -7   5   42.80    3.10
   2  -7   5   41.20    2.60
   2  -7   5   42.20    3.10
  -2  -7  -5   43.00    1.90
  -2  -7  -5   51.49    4.60
   2   7   5   43.30    3.70
   2   7   5   44.10    3.20
   3  -7   5   78.79    4.00
  -3  -7  -5   73.69    5.20
  -3  -7  -5   84.19    4.70
   3  -7   5   75.69    3.70
   3   7   5   80.29    4.00
   3   7   5   82.69    5.00
  -3   7  -5   78.39    3.40
  -4  -7  -5  170.78    6.40
   4  -7   5  178.38    5.90
   4  -7   5  179.48    5.40
  -4  -7  -5  182.98    7.00
   4   7   5  175.48    5.90
  -4   7  -5  172.78    5.30
   4   7   5  169.08    6.90
  -5  -7  -5   97.39    6.00
  -5  -7  -5   91.49    5.20
   5  -7   5  105.69    5.30
   5  -7   5   98.39    4.30
  -5   7  -5   93.69    4.70
   5   7   5  102.79    5.30
   5   7   5   91.39    6.10
   6  -7   5  114.19    4.20
   6  -7   5  123.99    4.70
  -6  -7  -5  118.29    5.70
  -6  -7  -5  118.19    6.90
   6   7   5  120.99    7.10
   6   7   5  114.19    5.90
  -7  -7  -5   46.60    4.10
   7  -7   5   57.09    3.70
  -7  -7  -5   47.30    5.40
  -7   7  -5   42.80    4.30
   7   7   5   49.30    5.60
  -8  -7  -5    1.80    4.20
  -8  -7  -5    3.50    3.10
   8   7   5    0.10    4.50
  -8   7  -5   -1.50    3.40
  -9  -7  -5    1.80    4.40
  -9   7  -5    3.00    3.90
   9   7   5   -8.10    4.80
  -9  -8   5   -3.70    3.70
   9  -8  -5    7.90    5.60
   9  -8  -5   -0.30    6.10
  -9  -8   5    3.40    3.80
   9   8  -5   -6.40    5.20
  -9   8   5    3.10    4.20
  -8  -8   5   48.30    5.10
   8  -8  -5   31.60    6.90
   8  -8  -5   45.40    6.40
  -8  -8   5   40.60    4.60
  -8   8   5   31.60    4.80
   8   8  -5   37.90    6.50
  -7  -8   5   -4.40    3.10
  -7  -8   5   -2.50    2.90
   7  -8  -5   -5.40    5.40
   7  -8  -5   -2.30    4.50
  -7   8   5   -0.80    3.10
   7   8  -5    0.20    4.40
  -6  -8   5  104.29    5.40
   6  -8  -5  115.79    7.40
   6  -8  -5  111.99    8.40
  -6  -8   5  110.89    5.60
   6   8  -5  109.59    7.60
  -6   8   5  104.19    6.10
  -5  -8   5   55.49    4.20
   5  -8  -5   60.19    5.70
  -5  -8   5   58.79    4.10
   5  -8  -5   53.79    6.10
   5   8  -5   65.69    5.60
  -5   8   5   57.19    4.60
   4  -8  -5    3.80    3.60
  -4  -8   5    1.20    2.30
   4  -8  -5    7.00    4.60
  -4  -8   5    1.60    2.00
  -4   8   5   -0.60    2.60
   4   8  -5    2.20    3.00
  -3  -8   5   91.79    3.30
  -3  -8   5   93.29    5.00
  -3  -8   5   88.39    4.30
   3  -8  -5   92.69    6.60
  -3   8   5   90.09    4.80
   3   8  -5   92.69    4.90
   2  -8  -5   -1.80    3.70
   2  -8  -5   -5.50    3.00
  -2  -8   5   -0.30    2.40
  -2  -8   5   -1.30    1.40
  -2  -8   5   -0.30    1.90
  -2  -8   5   -0.50    2.00
   2   8  -5    0.20    2.20
  -2   8   5    1.80    1.80
  -2   8   5    2.50    2.30
   1  -8  -5   34.60    4.40
  -1  -8   5   44.30    3.50
   1  -8  -5   41.60    4.30
  -1  -8   5   42.10    3.10
  -1   8   5   35.50    3.30
  -1   8   5   38.90    3.00
   0  -8  -5  149.88    6.60
   0  -8   5  143.59    4.90
   0  -8   5  141.79    4.90
   0  -8  -5  134.59    6.30
   0   8   5  141.79    5.60
   0   8   5  134.79    4.30
  -1  -8  -5  288.37    8.60
   1  -8   5  279.67    6.40
   1  -8   5  291.67    7.20
   1  -8   5  294.77    6.90
  -1  -8  -5  288.57    8.40
   1   8   5  301.77    8.00
   1   8   5  282.87    6.70
   2  -8   5  107.19    4.00
  -2  -8  -5  113.29    5.90
  -2  -8  -5   88.19    5.20
   2  -8   5  108.49    4.30
  -2  -8  -5  107.49    2.80
   2  -8   5  108.19    3.70
   2   8   5  102.59    5.10
   2   8   5  110.19    4.10
   3  -8   5  324.77    7.80
  -3  -8  -5  326.37    8.90
   3  -8   5  320.07    7.60
  -3  -8  -5  328.77    6.60
  -3  -8  -5  323.37    9.10
   3   8   5  328.67    7.80
   3   8   5  326.77    9.10
   4  -8   5    5.80    2.30
  -4  -8  -5    7.80    3.40
   4  -8   5    8.90    2.70
  -4  -8  -5    6.20    3.10
  -4  -8  -5    6.60    1.70
   4   8   5    5.60    3.30
   4   8   5    5.00    2.60
  -4   8  -5    6.10    2.20
  -5  -8  -5   20.50    3.50
  -5  -8  -5   23.10    4.10
   5  -8   5   25.80    2.80
   5   8   5   17.10    4.00
   5   8   5   20.30    3.30
  -5   8  -5   18.20    2.70
  -6  -8  -5   73.19    5.90
  -6  -8  -5   96.79    5.60
   6  -8   5   81.19    4.30
   6   8   5   72.59    6.00
   6   8   5   75.79    5.30
  -6   8  -5   74.89    5.10
   7  -8   5   23.90    2.90
  -7  -8  -5   14.30    3.50
  -7  -8  -5   21.60    4.60
  -7   8  -5   17.00    3.60
   7   8   5   12.50    4.40
  -8  -8  -5   -1.60    4.00
  -8  -8  -5    4.30    3.20
  -8   8  -5    5.80    3.60
   8   8   5   12.50    5.30
  -9  -8  -5   64.19    6.30
  -9   8  -5   64.09    5.80
   9   8   5   64.09    7.40
   9  -9  -5   42.00    6.80
  -9  -9   5   48.70    5.50
  -9  -9   5   29.70    4.70
   9  -9  -5   26.90    7.50
  -9   9   5   39.40    5.40
   9   9  -5   35.50    6.80
   8  -9  -5   26.40    6.70
   8  -9  -5   18.30    5.70
  -8  -9   5   29.50    4.30
  -8  -9   5   42.30    5.00
   8   9  -5   18.30    5.60
  -8   9   5   27.90    4.80
  -7  -9   5    4.80    3.30
   7  -9  -5    3.50    5.60
   7  -9  -5   -3.40    4.40
  -7  -9   5    4.80    3.10
   7   9  -5    0.00    4.80
  -7   9   5    3.50    3.60
   6  -9  -5   62.19    6.90
   6  -9  -5   78.79    6.60
  -6  -9   5   64.59    4.90
  -6  -9   5   62.69    4.70
  -6   9   5   65.39    5.30
   6   9  -5   66.49    6.20
  -5  -9   5   14.80    3.20
  -5  -9   5   22.70    2.90
   5  -9  -5   22.60    5.50
   5  -9  -5   20.00    4.60
  -5   9   5   17.20    3.60
   5   9  -5   20.30    4.10
  -4  -9   5   77.49    5.30
   4  -9  -5   82.59    6.70
  -4  -9   5   87.69    4.70
  -4  -9   5   77.79    3.70
  -4   9   5   71.09    4.90
   4   9  -5   76.29    5.40
   3  -9  -5   39.00    4.70
  -3  -9   5   43.10    2.80
  -3  -9   5   35.30    3.90
  -3  -9   5   42.70    3.50
   3  -9  -5   42.70    5.60
   3   9  -5   40.20    3.60
  -3   9   5   44.40    3.80
  -2  -9   5  190.08    5.70
  -2  -9   5  188.78    4.80
  -2  -9   5  193.58    5.90
   2  -9  -5  177.78    7.60
  -2  -9   5  194.98    6.60
   2  -9  -5  181.58    7.90
  -2   9   5  183.48    6.30
  -2   9   5  187.58    5.40
   2   9  -5  189.48    5.40
   1  -9  -5   -2.00    3.60
  -1  -9   5   -0.60    2.20
  -1  -9   5   -0.70    2.00
   1  -9  -5    1.80    3.10
  -1   9   5    1.90    1.80
  -1   9   5    4.00    2.40
   0  -9  -5   97.39    5.70
   0  -9  -5   81.59    5.70
   0  -9   5   88.89    4.30
   0  -9   5   88.49    4.30
   0   9   5   80.99    4.90
   0   9   5   92.29    3.60
   1  -9   5  115.69    4.40
  -1  -9  -5  113.09    5.90
   1  -9   5  110.99    4.50
  -1  -9  -5  115.99    6.10
   1  -9   5  107.79    5.60
   1   9   5  114.09    5.30
   1   9   5  122.29    4.20
   2  -9   5   49.40    3.50
  -2  -9  -5   65.49    5.00
   2  -9   5   56.09    3.20
  -2  -9  -5   51.49    2.20
   2  -9   5   61.69    3.40
  -2  -9  -5   51.99    4.40
   2   9   5   43.80    3.40
   2   9   5   52.59    4.10
  -3  -9  -5   83.19    5.30
   3  -9   5   80.19    3.30
   3  -9   5   85.99    4.10
  -3  -9  -5   85.69    3.10
  -3  -9  -5   83.39    5.60
   3  -9   5   83.89    4.40
   3   9   5   90.19    5.50
   3   9   5   86.49    4.20
  -4  -9  -5   22.10    2.30
  -4  -9  -5   20.10    2.30
   4  -9   5   19.80    3.00
   4  -9   5   22.90    2.90
  -4  -9  -5   17.70    3.70
  -4  -9  -5   21.10    3.90
  -4   9  -5   20.00    2.40
   4   9   5   16.40    2.90
   4   9   5   16.80    3.60
  -5  -9  -5   -2.20    3.20
   5  -9   5    5.20    2.50
  -5  -9  -5    6.00    3.30
   5   9   5    5.40    3.40
  -5   9  -5    8.60    2.60
   5   9   5    6.10    2.90
  -6  -9  -5    4.70    4.00
  -6  -9  -5    3.70    3.30
   6  -9   5    4.80    2.50
   6   9   5    7.50    3.40
  -6   9  -5   -0.70    2.70
   6   9   5    4.50    3.90
  -7  -9  -5   22.30    3.80
   7  -9   5   20.50    2.90
  -7  -9  -5   21.40    4.70
   7   9   5   15.00    4.50
  -7   9  -5   16.80    3.60
  -8  -9  -5    6.40    3.50
  -8  -9  -5    7.90    4.40
  -8   9  -5    4.90    3.80
   8   9   5   -0.60    4.80
  -9  -9  -5   -1.80    4.20
   9   9   5   -3.50    4.80
  -9   9  -5    2.00    4.10
   9 -10  -5   10.40    5.50
   9 -10  -5    4.70    6.50
  -9 -10   5   -1.20    3.70
  -9  10   5   -6.30    3.60
   9  10  -5   -0.40    5.80
   8 -10  -5   12.40    5.30
  -8 -10   5   14.80    3.90
  -8 -10   5    8.00    3.90
   8 -10  -5    7.90    6.30
  -8  10   5    6.10    3.90
   8  10  -5    8.30    5.30
  -7 -10   5   16.60    3.70
  -7 -10   5   20.10    3.80
   7 -10  -5   23.70    5.50
   7 -10  -5   25.20    6.10
  -7  10   5   22.50    4.10
   7  10  -5   16.40    5.20
  -6 -10   5   21.70    3.30
  -6 -10   5   16.50    3.40
   6 -10  -5   21.40    5.70
   6  10  -5   14.50    4.50
  -6  10   5   15.80    3.80
   5 -10  -5   86.19    7.70
   5 -10  -5   89.29    6.90
  -5 -10   5   76.59    4.30
  -5 -10   5   72.49    4.80
   5  10  -5   88.59    6.40
  -5  10   5   85.69    5.60
   4 -10  -5    2.30    3.90
  -4 -10   5    0.40    2.50
  -4 -10   5    2.30    3.20
   4 -10  -5   -0.70    4.10
  -4 -10   5   -1.00    1.80
   4  10  -5    0.50    3.00
  -4  10   5    4.70    3.10
  -3 -10   5   22.70    2.20
  -3 -10   5   18.70    2.90
   3 -10  -5   32.10    4.60
  -3 -10   5   21.50    2.80
   3 -10  -5   25.40    4.90
  -3 -10   5   24.20    3.70
   3  10  -5   21.20    3.20
  -3  10   5   21.40    2.80
  -3  10   5   20.40    3.10
  -2 -10   5    3.50    2.40
  -2 -10   5    6.50    2.00
  -2 -10   5    2.70    2.60
   2 -10  -5    9.00    3.70
   2 -10  -5    9.90    4.00
  -2 -10   5    2.70    2.10
  -2  10   5    0.30    2.40
  -2  10   5    4.10    1.90
   2  10  -5    4.10    2.20
  -1 -10   5  376.66    9.50
   1 -10  -5  388.56   10.70
   1 -10  -5  366.96   10.60
  -1 -10   5  386.86    9.00
  -1  10   5  380.96    9.50
  -1  10   5  382.86    8.30
   0 -10   5  291.67    7.60
   0 -10  -5  301.07    9.10
   0 -10   5  294.77    7.70
   0 -10  -5  289.57    9.00
   0  10   5  283.67    8.20
   0  10   5  290.17    6.80
   1 -10   5    2.70    2.10
  -1 -10  -5   -1.80    2.90
  -1 -10  -5   -3.30    3.50
   1 -10   5    1.20    2.10
   1  10   5    1.30    2.70
   1  10   5   -1.90    1.80
  -2 -10  -5   56.79    2.40
  -2 -10  -5   50.99    4.50
   2 -10   5   48.30    3.30
   2 -10   5   54.19    3.90
   2 -10   5   56.89    3.40
   2  10   5   44.70    3.50
   2  10   5   58.79    4.40
  -3 -10  -5    6.80    3.60
  -3 -10  -5   12.90    1.90
  -3 -10  -5   12.00    3.40
   3 -10   5   10.20    2.00
   3 -10   5   10.20    2.50
   3 -10   5   13.90    2.60
   3  10   5    8.70    2.60
   3  10   5   11.30    3.60
  -4 -10  -5   -5.60    3.30
  -4 -10  -5   -1.50    1.90
  -4 -10  -5    1.20    1.90
  -4 -10  -5    4.00    3.40
   4 -10   5   -2.50    2.50
   4 -10   5    1.10    2.30
   4  10   5    2.40    2.60
   4  10   5    1.60    3.20
  -5 -10  -5  317.27    6.70
  -5 -10  -5  309.17    7.60
  -5 -10  -5  325.67    9.90
   5 -10   5  318.47    8.30
  -5 -10  -5  318.67    9.60
   5  10   5  320.77   10.20
  -5  10  -5  311.37    7.90
   5  10   5  312.37    8.60
  -6 -10  -5   -5.20    3.60
   6 -10   5   -2.90    2.40
  -6 -10  -5   -3.40    2.40
  -6 -10  -5   -4.40    3.20
   6  10   5    3.10    3.90
  -6  10  -5    1.30    2.80
   6  10   5    4.00    3.30
  -7 -10  -5   13.80    3.90
  -7 -10  -5   20.90    4.80
   7 -10   5   17.90    3.00
   7  10   5    9.20    4.50
  -7  10  -5   20.00    3.70
   8 -10   5   61.89    4.70
  -8 -10  -5   52.29    4.90
  -8 -10  -5   60.49    6.10
  -8  10  -5   47.20    4.90
   8  10   5   60.99    6.80
  -9 -10  -5   34.70    5.60
   9  10   5   34.30    6.20
  -9  10  -5   36.60    4.90
   9 -11  -5   -3.40    5.10
   9 -11  -5   -2.50    5.80
  -9 -11   5    0.70    3.80
   9 -11  -5   -5.70    4.70
   9  11  -5    7.20    5.60
  -9  11   5   -2.20    4.00
   8 -11  -5    7.60    5.90
   8 -11  -5    0.90    5.00
   8 -11  -5    7.10    5.10
  -8 -11   5    9.50    3.70
  -8  11   5    5.50    3.80
   8  11  -5    2.70    5.20
   7 -11  -5   31.20    7.00
  -7 -11   5   42.70    4.60
   7 -11  -5   51.19    6.30
  -7  11   5   39.80    4.80
   7  11  -5   38.20    6.00
   6 -11  -5   30.50    6.10
   6 -11  -5   20.30    5.10
  -6 -11   5   27.80    3.60
  -6 -11   5   20.70    3.60
   6  11  -5   27.40    4.90
  -6  11   5   25.60    4.40
  -5 -11   5   47.90    5.00
  -5 -11   5   45.00    4.20
   5 -11  -5   61.79    6.60
   5 -11  -5   47.40    5.70
  -5 -11   5   52.29    3.60
   5  11  -5   38.40    4.80
  -5  11   5   47.60    4.70
  -4 -11   5   99.89    5.10
  -4 -11   5  105.09    6.50
   4 -11  -5  112.89    8.00
   4 -11  -5   97.19    7.20
  -4  11   5   95.09    5.60
   4  11  -5  117.99    5.90
  -3 -11   5   96.29    4.70
  -3 -11   5   93.99    3.70
   3 -11  -5   91.89    7.20
  -3 -11   5  101.29    5.90
   3 -11  -5  100.79    6.90
  -3 -11   5  103.19    4.90
  -3  11   5   96.19    5.30
   3  11  -5   93.59    4.90
  -3  11   5   95.09    4.40
  -2 -11   5  219.28    6.70
  -2 -11   5  222.38    6.60
   2 -11  -5  211.78    8.60
  -2 -11   5  221.08    7.50
   2 -11  -5  196.78    8.40
  -2  11   5  207.28    7.00
   2  11  -5  221.78    6.00
  -2  11   5  217.78    5.90
   1 -11  -5   31.00    4.40
  -1 -11   5   27.20    3.10
   1 -11  -5   27.20    4.30
  -1 -11   5   32.50    3.60
  -1  11   5   34.40    2.80
  -1  11   5   34.30    3.60
   0 -11  -5  398.16   10.70
   0 -11  -5  372.96   10.80
   0 -11   5  393.96    9.50
   0 -11   5  399.56    9.60
   0  11   5  412.86    8.40
   0  11   5  395.06   10.10
  -1 -11  -5   16.70    3.60
   1 -11   5   20.90    2.80
   1 -11   5   11.70    2.50
  -1 -11  -5   18.30    4.20
   1  11   5   13.70    2.30
   1  11   5   19.30    3.30
   2 -11   5   58.29    3.80
  -2 -11  -5   62.69    5.00
   2 -11   5   61.09    3.30
   2 -11   5   59.09    4.00
   2  11   5   56.19    3.50
   2  11   5   50.89    4.40
  -3 -11  -5  180.28    7.40
  -3 -11  -5  176.18    5.50
   3 -11   5  184.18    5.40
  -3 -11  -5  189.48    7.40
  -3 -11  -5  176.18    4.70
   3 -11   5  183.98    5.50
   3 -11   5  195.88    6.40
   3  11   5  182.58    5.80
   3  11   5  191.88    7.50
  -4 -11  -5    5.90    2.00
  -4 -11  -5    3.30    3.50
  -4 -11  -5    4.40    3.60
   4 -11   5    9.50    2.70
  -4 -11  -5    6.30    2.00
   4  11   5    8.70    3.90
   4  11   5    5.90    2.70
  -5 -11  -5    5.20    1.90
   5 -11   5   -2.70    2.40
  -5 -11  -5    4.10    2.30
  -5 -11  -5    5.70    3.60
  -5 -11  -5    2.90    3.40
   5  11   5    2.90    3.50
   5  11   5    4.20    2.90
  -5  11  -5    3.40    2.30
  -6 -11  -5   87.59    6.80
  -6 -11  -5   73.69    4.60
   6 -11   5   79.99    4.90
  -6 -11  -5   77.69    6.20
  -6  11  -5   73.49    5.00
   6  11   5   91.39    7.10
   6  11   5   81.89    5.60
   7 -11   5    7.20    2.90
  -7 -11  -5    6.20    4.50
  -7 -11  -5   13.00    4.10
  -7 -11  -5    7.10    3.00
  -7  11  -5   13.10    3.50
   7  11   5    2.80    4.20
  -8 -11  -5   -3.80    4.40
  -8 -11  -5   -5.90    3.40
  -8 -11  -5    2.80    3.20
   8 -11   5   -2.20    2.60
   8  11   5   -3.40    4.50
  -8  11  -5   -0.60    3.50
  -9 -11  -5    6.10    5.10
  -9 -11  -5   16.50    4.90
  -9 -11  -5    9.60    3.60
   9  11   5   14.00    5.70
  -9  11  -5    5.10    4.00
   8 -12  -5    4.00    5.10
  -8 -12   5    3.20    3.60
   8 -12  -5    3.20    6.00
  -8  12   5    2.80    3.90
   8  12  -5    5.60    5.80
  -7 -12   5   25.80    4.10
   7 -12  -5   20.60    5.30
   7 -12  -5   11.50    6.00
  -7  12   5   24.20    4.50
   7  12  -5   19.30    5.20
   6 -12  -5    5.60    5.20
  -6 -12   5   15.60    3.50
   6 -12  -5    9.30    4.90
   6  12  -5    4.90    4.30
  -6  12   5   15.50    4.00
   5 -12  -5   72.09    6.50
  -5 -12   5   71.99    5.20
  -5 -12   5   77.39    6.10
   5 -12  -5   84.39    7.50
  -5  12   5   72.19    5.60
   5  12  -5   72.59    5.80
  -4 -12   5   85.09    5.00
   4 -12  -5   88.09    7.20
  -4 -12   5   75.69    6.20
   4 -12  -5   97.99    7.50
  -4  12   5   83.99    5.60
   4  12  -5   87.79    5.60
  -3 -12   5   35.90    3.50
  -3 -12   5   34.60    2.50
   3 -12  -5   35.10    5.30
  -3 -12   5   42.30    4.50
   3 -12  -5   32.10    4.90
  -3 -12   5   35.40    3.70
  -3  12   5   35.90    3.10
   3  12  -5   33.40    3.80
  -3  12   5   36.70    4.10
  -2 -12   5  121.79    6.10
   2 -12  -5  119.09    7.20
  -2 -12   5  123.69    5.30
   2 -12  -5  116.79    7.10
  -2  12   5  110.29    4.50
   2  12  -5  122.09    4.70
  -2  12   5  115.89    5.70
  -1 -12   5   11.50    3.00
   1 -12  -5    3.60    3.60
  -1 -12   5    6.90    2.60
   1 -12  -5   19.10    4.40
  -1  12   5   11.40    3.30
  -1  12   5   11.80    2.20
   0 -12   5  109.09    5.10
   0 -12  -5  104.19    6.60
   0 -12  -5  108.99    6.30
   0 -12   5  110.99    5.30
   0  12   5  107.19    4.00
   0  12   5   97.09    5.60
  -1 -12  -5    1.70    3.40
   1 -12   5    8.70    2.50
   1 -12   5    7.20    2.60
  -1 -12  -5    9.20    4.10
   1  12   5    6.50    2.10
   1  12   5    3.00    3.00
   2 -12   5  170.38    5.70
   2 -12   5  154.98    4.70
   2 -12   5  161.28    6.00
  -2 -12  -5  168.88    7.20
  -2 -12  -5  160.88    7.20
   2  12   5  153.28    5.10
   2  12   5  177.48    7.00
  -3 -12  -5   56.29    3.60
  -3 -12  -5   45.90    4.70
  -3 -12  -5   46.50    2.90
   3 -12   5   48.60    3.80
  -3 -12  -5   48.80    4.80
   3 -12   5   45.00    3.80
   3  12   5   54.19    5.10
   3  12   5   52.99    4.00
   4 -12   5   91.29    4.00
   4 -12   5   89.29    5.20
  -4 -12  -5   85.39    6.30
  -4 -12  -5   95.79    4.20
  -4 -12  -5   92.89    3.90
  -4 -12  -5   97.89    6.60
   4  12   5   88.49    6.40
   4  12   5   87.39    4.70
  -5 -12  -5   35.80    4.70
  -5 -12  -5   44.50    3.30
  -5 -12  -5   39.90    3.30
  -5 -12  -5   34.90    4.80
   5 -12   5   36.30    3.90
   5  12   5   46.30    4.10
   5  12   5   38.70    5.30
  -5  12  -5   43.80    3.50
  -6 -12  -5   34.20    5.00
  -6 -12  -5   35.30    3.60
   6 -12   5   31.70    3.60
  -6 -12  -5   38.30    4.80
   6  12   5   25.60    5.30
  -6  12  -5   33.50    3.70
   7 -12   5   45.30    4.00
  -7 -12  -5   48.70    5.80
  -7 -12  -5   50.19    4.30
  -7 -12  -5   53.79    5.50
   7  12   5   48.20    5.80
  -7  12  -5   40.10    4.20
  -8 -12  -5   -5.70    3.60
   8 -12   5    3.50    2.90
  -8 -12  -5    3.60    3.50
  -8 -12  -5    3.00    4.40
  -8  12  -5   -3.80    3.30
   8  12   5   -4.00    4.20
   8 -13  -5   12.10    5.20
  -8 -13   5    4.70    3.70
   8 -13  -5    7.90    6.10
  -8  13   5    7.40    4.30
   8  13  -5    1.00    5.50
   7 -13  -5   15.40    5.90
   7 -13  -5    9.10    4.90
  -7 -13   5    7.50    3.60
  -7  13   5   11.10    4.10
   7  13  -5    7.60    4.70
   6 -13  -5    0.30    4.40
  -6 -13   5    0.80    3.20
  -6 -13   5    8.60    3.90
   6 -13  -5    7.00    5.60
  -6  13   5    1.40    3.50
   6  13  -5    1.30    4.10
  -5 -13   5   -4.10    2.90
   5 -13  -5    1.10    4.30
  -5 -13   5    2.40    3.70
   5 -13  -5    0.50    4.70
  -5  13   5    3.40    3.10
   5  13  -5    0.40    3.50
  -4 -13   5    2.00    2.90
  -4 -13   5    5.20    2.60
   4 -13  -5    5.60    4.70
   4 -13  -5    1.40    4.10
  -4 -13   5    0.20    2.70
  -4 -13   5   -0.80    3.30
  -4  13   5    1.80    3.10
   4  13  -5    3.40    3.20
  -4  13   5    7.40    2.50
   3 -13  -5   87.49    6.80
   3 -13  -5   89.99    6.80
  -3 -13   5   83.79    6.00
  -3 -13   5   82.49    5.00
  -3 -13   5   80.19    4.90
  -3  13   5   82.89    5.60
   3  13  -5   86.39    5.00
  -3  13   5   82.29    4.40
  -2 -13   5  131.19    6.40
   2 -13  -5  120.69    7.30
  -2 -13   5  120.19    5.50
   2 -13  -5  107.99    7.40
  -2  13   5  120.29    6.10
  -2  13   5  118.69    4.60
   2  13  -5  118.89    4.80
  -1 -13   5  264.17    8.30
   1 -13  -5  245.68    9.20
   1 -13  -5  260.37    9.10
  -1 -13   5  246.68    7.50
  -1  13   5  236.08    8.00
  -1  13   5  253.47    6.40
   0 -13   5  108.79    5.20
   0 -13  -5  112.89    6.80
   0 -13  -5  112.09    6.50
   0 -13   5  110.59    5.50
   0  13   5  107.89    5.90
   0  13   5  102.89    4.00
   1 -13   5   85.89    5.00
  -1 -13  -5   92.99    6.30
   1 -13   5   91.19    5.10
  -1 -13  -5   89.39    6.40
   1  13   5   93.59    5.70
   1  13   5   86.99    3.90
  -2 -13  -5   51.39    5.10
   2 -13   5   51.09    4.10
   2 -13   5   59.39    4.40
  -2 -13  -5   50.99    4.90
  -2 -13  -5   50.19    3.90
   2  13   5   50.59    3.60
   2  13   5   54.59    4.80
   3 -13   5  279.67    7.50
  -3 -13  -5  292.97    9.70
  -3 -13  -5  283.97    7.70
  -3 -13  -5  284.97    6.50
   3 -13   5  292.87    8.40
  -3 -13  -5  284.47    9.20
   3  13   5  275.67    9.40
   3  13   5  278.47    7.30
  -4 -13  -5   58.89    3.90
  -4 -13  -5   55.69    3.40
   4 -13   5   51.89    4.30
  -4 -13  -5   54.99    5.40
   4 -13   5   46.10    3.80
  -4 -13  -5   45.60    4.90
   4  13   5   52.49    5.50
   4  13   5   62.49    4.10
[truncated: 396,596 more chars]
